# Supplementary material for: A combined small RNA and transcriptome sequencing analysis reveal regulatory roles of miRNAs during anther development of Upland cotton carrying cytoplasmic male sterile Gossypium harknessii (D2) cytoplasm
Source: BMC Plant Biol. 2018 Oct 17;18:242. doi: 10.1186/s12870-018-1446-7 (PMC6192183; doi:10.1186/s12870-018-1446-7)
Supplement: Supplementary file 1 — Table S1. Information of differentially expressed genes in A, B, and R lines. (XLSX 488 kb) [file 12870_2018_1446_MOESM1_ESM.xlsx]

## Sheet: A-B
gene_id	A3_FPKM	B3_FPKM	pvalue	qvalue		GO_Term	Name	Ontology	Percent	Number		KEGG pathway_term	rich_factor	qvalue	gene_number
Gh_Sca011694G01	453.627	0.812814	5e-05	0.0014574		GO:0005975	carbohydrate metabolic process	biological_process	9.87	163		Glycerolipid metabolism	0.326923	0.0597322	17
Gh_D02G1177	295.266	0.569168	0.00055	0.0116755		GO:0000902	cell morphogenesis	biological_process	0.85	14		alpha-Linolenic acid metabolism	0.363636	0.0912074	12
Gh_Sca007035G04	224.232	0.511964	0.0012	0.0219977		GO:0032989	cellular component morphogenesis	biological_process	0.85	14		Alanine, aspartate and glutamate metabolism	0.291667	0.116852	14
Gh_Sca005537G02	30.2351	0.100558	0.00025	0.0060464		GO:0046165	alcohol biosynthetic process	biological_process	0.3	5		Glycerophospholipid metabolism	0.240964	0.116852	20
Gh_D11G3196	489.875	10.463	5e-05	0.0014574		GO:0006020	inositol metabolic process	biological_process	0.42	7		Phagosome	0.232558	0.130502	20
Gh_A08G1554	4.78216	0.138021	5e-05	0.0014574		GO:1901617	organic hydroxy compound biosynthetic process	biological_process	0.3	5		Protein processing in endoplasmic reticulum	0.181818	0.134582	40
Gh_A11G0430	1.99085	0.0776083	0.00145	0.0253329		GO:0007018	microtubule-based movement	biological_process	1.21	20		Fatty acid degradation	0.275	0.205066	11
Gh_A12G1135	549.986	48.3045	5e-05	0.0014574		GO:0006021	inositol biosynthetic process	biological_process	0.24	4		Stilbenoid, diarylheptanoid and gingerol biosynthesis	0.234375	0.205066	15
Gh_D08G2397	1.03677	0.0951772	0.00095	0.0182008		GO:0046173	polyol biosynthetic process	biological_process	0.24	4		Sphingolipid metabolism	0.307692	0.227415	8
Gh_A03G1529	2.49324	0.25181	0.0004	0.00894377		GO:0009341	beta-galactosidase complex	cellular_component	0.67	11		Monoterpenoid biosynthesis	0.571429	0.227415	4
Gh_D08G0414	10.9837	1.29954	5e-05	0.0014574		GO:0004553	hydrolase activity, hydrolyzin...-glycosyl compounds	molecular_function	4.3	71		Linoleic acid metabolism	0.444444	0.350107	4
Gh_D12G2424	1.05404	0.149777	0.00235	0.0366813		GO:0016798	hydrolase activity, acting on glycosyl bonds	molecular_function	4.54	75		Amino sugar and nucleotide sugar metabolism	0.180328	0.350107	22
Gh_A08G1030	20.6866	3.04813	0.0008	0.0158842		GO:0003777	microtubule motor activity	molecular_function	1.21	20		Carbon fixation in photosynthetic organisms	0.202899	0.350107	14
Gh_D10G0909	2.54583	0.380408	5e-05	0.0014574		GO:0043565	sequence-specific DNA binding	molecular_function	4.66	77		Glyoxylate and dicarboxylate metabolism	0.206349	0.350107	13
Gh_A10G2065	8.2652	1.27597	5e-05	0.0014574		GO:0004512	inositol-3-phosphate synthase activity	molecular_function	0.24	4		Limonene and pinene degradation	0.206349	0.350107	13
Gh_A10G2066	16.5685	2.9653	5e-05	0.0014574		GO:0004565	beta-galactosidase activity	molecular_function	0.67	11		Flavonoid biosynthesis	0.285714	0.350107	6
Gh_A05G0889	3.94328	0.75719	5e-05	0.0014574		GO:0015925	galactosidase activity	molecular_function	0.67	11		RNA polymerase	0.222222	0.350107	10
Gh_A10G2067	14.2319	2.80693	5e-05	0.0014574		GO:0009055	electron carrier activity	molecular_function	2.12	35		Plant hormone signal transduction	0.151292	0.39463	41
Gh_Sca004760G01	1.47995	0.293174	0.0032	0.0464002		GO:0008017	microtubule binding	molecular_function	1.33	22		Metabolic pathways	0.127888	0.39463	238
Gh_D12G0509	1.02879	0.205243	5e-05	0.0014574		GO:0004650	polygalacturonase activity	molecular_function	0.85	14		Biosynthesis of secondary metabolites	0.129648	0.644869	129
Gh_D10G1540	14.562	3.19892	5e-05	0.0014574
Gh_D07G0246	2.93743	0.652428	5e-05	0.0014574
Gh_A13G2226	2.65909	0.591631	0.0026	0.0396301
Gh_D04G1090	10.5095	2.49626	5e-05	0.0014574
Gh_D02G0970	3.87325	0.933746	5e-05	0.0014574
Gh_D05G0972	5.64294	1.36058	5e-05	0.0014574
Gh_D01G0704	1.1619	0.280854	0.0003	0.00702962
Gh_D06G2322	2.54002	0.619497	5e-05	0.0014574
Gh_D03G0461	15.6937	3.87212	5e-05	0.0014574
Gh_D03G1605	3.27164	0.825253	5e-05	0.0014574
Gh_A12G0114	2.68986	0.68674	5e-05	0.0014574
Gh_D12G0750	5.85378	1.51621	5e-05	0.0014574
Gh_D02G1447	8.29428	2.17288	5e-05	0.0014574
Gh_D13G0880	2.18129	0.582804	0.0008	0.0158842
Gh_D04G0898	2.6866	0.732197	5e-05	0.0014574
Gh_D06G1912	2.68659	0.74071	0.00035	0.0080087
Gh_D12G1637	18.604	5.15002	5e-05	0.0014574
Gh_D03G1612	2.40726	0.671652	0.00015	0.0038809
Gh_A06G0995	2.73273	0.765374	5e-05	0.0014574
Gh_A02G0400	4.37382	1.23556	5e-05	0.0014574
Gh_A13G0310	4.6937	1.33416	5e-05	0.0014574
Gh_A12G2274	1.62002	0.461539	0.00035	0.0080087
Gh_A02G1646	1.0154	0.292727	5e-05	0.0014574
Gh_D02G0194	2.5925	0.748118	5e-05	0.0014574
Gh_D01G1341	10.5614	3.10052	5e-05	0.0014574
Gh_D05G3634	2.00104	0.605955	0.00065	0.0133916
Gh_A02G1272	4.67455	1.46486	5e-05	0.0014574
Gh_D12G1636	1.87915	0.591952	0.00295	0.0435746
Gh_D11G3197	30.6546	9.68488	5e-05	0.0014574
Gh_D01G2050	9.57256	3.02449	5e-05	0.0014574
Gh_A10G1006	10.781	3.49197	5e-05	0.0014574
Gh_D06G0094	22.0887	7.192	5e-05	0.0014574
Gh_A12G1309	2.13017	0.70402	0.00045	0.00987982
Gh_A10G2165	5.82796	1.95596	5e-05	0.0014574
Gh_D01G0620	1.58021	0.533019	0.0001	0.00272855
Gh_D05G2010	2.97455	1.04044	0.0001	0.00272855
Gh_A11G1005	1.74206	0.612457	0.00015	0.0038809
Gh_A01G1554	4.2222	1.49235	0.0012	0.0219977
Gh_A07G0743	1.89565	0.679315	0.00325	0.0469529
Gh_A04G0927	8.77306	3.17694	0.0003	0.00702962
Gh_A10G2046	1.09603	0.397141	0.00345	0.0492208
Gh_A05G0926	1.44359	0.528245	0.00015	0.0038809
Gh_A12G1700	1.15748	0.429388	0.0015	0.026012
Gh_Sca005646G04	204.525	75.8914	5e-05	0.0014574
Gh_A02G0380	10.9644	4.07188	5e-05	0.0014574
Gh_A12G2714	24.0412	9.1337	5e-05	0.0014574
Gh_D04G1906	1.48053	0.570743	5e-05	0.0014574
Gh_D01G2301	3.8232	1.47544	0.0015	0.026012
Gh_Sca006959G01	308.717	119.173	5e-05	0.0014574
Gh_A05G0253	1.14801	0.444897	0.00075	0.0150315
Gh_D05G0474	1.89196	0.734279	5e-05	0.0014574
Gh_Sca058336G01	6.76177	2.64008	0.00035	0.0080087
Gh_D01G1757	4.76725	1.89102	0.0015	0.026012
Gh_D10G1782	6.12573	2.45026	5e-05	0.0014574
Gh_D05G2727	6.15615	2.46526	0.0011	0.020507
Gh_D12G0595	5.56727	2.23108	5e-05	0.0014574
Gh_D02G1898	9.45884	3.79835	0.00165	0.0280602
Gh_D11G1404	1.41845	0.571377	0.0024	0.037285
Gh_A05G2434	15.0104	6.0919	5e-05	0.0014574
Gh_A12G0967	2.64811	1.07637	5e-05	0.0014574
Gh_D02G0433	6.78779	2.76347	5e-05	0.0014574
Gh_A02G1800	2.98955	1.22373	0.00075	0.0150315
Gh_A09G1405	4.76445	1.95513	5e-05	0.0014574
Gh_D10G2361	1.62642	0.667804	0.00255	0.039024
Gh_A11G2957	3.43529	1.42204	5e-05	0.0014574
Gh_A03G0871	2.88849	1.19918	0.0004	0.00894377
Gh_A06G0331	9.29969	3.88332	5e-05	0.0014574
Gh_D05G3503	1.07881	0.452387	0.00295	0.0435746
Gh_D02G1254	2.04641	0.86578	0.00255	0.039024
Gh_D12G0816	2.15288	0.911407	0.00215	0.0343437
Gh_D09G0106	2.21876	0.944103	5e-05	0.0014574
Gh_D06G0282	4.39484	1.87381	5e-05	0.0014574
Gh_A11G2258	4.43363	1.8915	5e-05	0.0014574
Gh_A04G0342	3.70143	1.60429	0.003	0.0441541
Gh_A01G0396	1.02117	0.444265	0.00275	0.0413739
Gh_A03G1163	1.40476	0.612552	0.0022	0.0349728
Gh_A07G1129	18.9134	8.25313	0.0006	0.0125434
Gh_A13G1714	1.28647	0.564793	0.00075	0.0150315
Gh_D03G1677	16.8038	7.38523	5e-05	0.0014574
Gh_D10G0177	1.08499	0.477568	0.00045	0.00987982
Gh_A01G0708	13.3254	5.86992	5e-05	0.0014574
Gh_A10G2070	1.38585	0.612478	0.0002	0.00498466
Gh_Sca005386G01	63.4479	28.3271	5e-05	0.0014574
Gh_D08G1699	6.06484	2.71298	5e-05	0.0014574
Gh_A12G2248	1.17614	0.52828	0.0001	0.00272855
Gh_D01G1226	5.20428	2.34274	5e-05	0.0014574
Gh_A04G1039	5.14578	2.32077	5e-05	0.0014574
Gh_D07G1927	936.266	427.689	5e-05	0.0014574
Gh_A11G3188	17.5185	8.01034	5e-05	0.0014574
Gh_A04G0331	1.5057	0.692037	0.00105	0.019746
Gh_A02G1000	2.86748	1.32405	5e-05	0.0014574
Gh_D07G0108	10.0293	4.63141	5e-05	0.0014574
Gh_D12G1599	3.13077	1.4459	0.0003	0.00702962
Gh_D12G1472	13.5328	6.28006	5e-05	0.0014574
Gh_A13G1402	2.95628	1.37585	0.0016	0.0274093
Gh_A10G2203	5.93652	2.76868	0.0025	0.0384701
Gh_A08G1555	6.7206	3.14188	0.00015	0.0038809
Gh_D01G1853	70.357	32.9175	5e-05	0.0014574
Gh_A02G1113	56.608	26.5024	5e-05	0.0014574
Gh_A11G0274	9.75861	4.58016	5e-05	0.0014574
Gh_D07G0433	19.3191	9.13402	5e-05	0.0014574
Gh_A11G3178	5.11297	2.43603	5e-05	0.0014574
Gh_D13G2086	8.4064	4.01119	5e-05	0.0014574
Gh_D03G1111	2.01565	0.971065	0.0003	0.00702962
Gh_A10G1880	7.48633	3.63382	5e-05	0.0014574
Gh_D03G0779	1.10709	0.537457	0.0027	0.0407911
Gh_A11G0608	2.96854	1.44245	5e-05	0.0014574
Gh_A13G0543	1.56357	0.76091	0.00035	0.0080087
Gh_D02G1225	75.8018	36.9284	5e-05	0.0014574
Gh_D11G3310	2.85896	1.40545	0.00055	0.0116755
Gh_D02G0877	6048.95	2974.81	5e-05	0.0014574
Gh_Sca006711G03	44.462	21.8899	5e-05	0.0014574
Gh_D09G0132	1.21056	0.596675	0.0028	0.0419462
Gh_A04G1415	1.60477	0.793513	0.00065	0.0133916
Gh_D11G2695	2.73064	1.35078	0.00015	0.0038809
Gh_D09G2122	20.9627	10.379	5e-05	0.0014574
Gh_D09G0905	54.073	26.8644	0.00205	0.0331065
Gh_D12G0095	5.6786	2.82694	5e-05	0.0014574
Gh_A03G1005	7.55357	3.77519	0.0005	0.0107837
Gh_D02G1523	177.809	89.3693	5e-05	0.0014574
Gh_A09G0740	5.39185	2.71548	5e-05	0.0014574
Gh_D12G0772	10.4776	5.27703	0.0016	0.0274093
Gh_D10G0526	7.40144	3.74217	0.00045	0.00987982
Gh_D06G0011	18.4149	9.316	5e-05	0.0014574
Gh_A08G2176	42.5417	21.5337	5e-05	0.0014574
Gh_D02G1253	24.9709	12.6419	5e-05	0.0014574
Gh_D05G2656	17.1007	8.67066	5e-05	0.0014574
Gh_D13G0324	3.91378	1.98561	0.0017	0.0287061
Gh_D09G1195	0.789826	0.40447	0.0023	0.0361317
Gh_D13G1549	2.7586	1.41348	0.00195	0.0320003
Gh_D04G1783	37.974	19.4649	5e-05	0.0014574
Gh_D06G2100	7.52778	3.86184	5e-05	0.0014574
Gh_A03G1439	13.6389	7.02423	0.0026	0.0396301
Gh_D11G1160	4.83847	2.50294	0.0001	0.00272855
Gh_D10G1900	3.81275	1.9827	0.0012	0.0219977
Gh_A09G2358	3.63715	1.89247	0.0028	0.0419462
Gh_D05G1197	9.03104	4.69911	0.00165	0.0280602
Gh_D03G0121	4.27039	2.22424	5e-05	0.0014574
Gh_D06G0343	6.55551	3.44501	0.0027	0.0407911
Gh_A12G1347	11.9895	6.30247	5e-05	0.0014574
Gh_A07G0148	6.65507	3.5075	5e-05	0.0014574
Gh_A10G0426	3.55578	1.87459	5e-05	0.0014574
Gh_A03G0803	75.976	40.0845	5e-05	0.0014574
Gh_A09G1718	2.68474	1.4198	0.00135	0.0240833
Gh_D03G0583	15.7226	8.33134	5e-05	0.0014574
Gh_D07G1908	33.943	18.017	0.0019	0.0313383
Gh_D08G1646	1.90103	1.01058	0.00025	0.0060464
Gh_D10G0442	3.46994	1.84482	5e-05	0.0014574
Gh_A08G0736	41.8842	22.3055	5e-05	0.0014574
Gh_A08G0771	21.1712	11.3056	5e-05	0.0014574
Gh_A05G1456	9.7611	5.218	0.0005	0.0107837
Gh_A07G0833	66.6158	35.69	5e-05	0.0014574
Gh_A05G0940	5.50301	2.95434	0.00075	0.0150315
Gh_A03G1208	9.18302	4.94132	5e-05	0.0014574
Gh_A11G3242	12.5151	6.74111	5e-05	0.0014574
Gh_D13G2516	1.01395	0.54656	0.00125	0.0227341
Gh_D07G1914	119.821	64.6342	5e-05	0.0014574
Gh_D06G2293	1.98979	1.07425	0.0014	0.0247719
Gh_D01G0156	8.86064	4.79407	5e-05	0.0014574
Gh_A12G1474	2.83801	1.53914	0.0013	0.0234453
Gh_D05G2623	2.5454	1.38076	5e-05	0.0014574
Gh_A03G1694	2.46986	1.34402	0.00065	0.0133916
Gh_D01G2045	3.60219	1.96423	5e-05	0.0014574
Gh_D11G0438	1.79745	0.980201	0.00015	0.0038809
Gh_A13G0137	2.45179	1.33763	0.00205	0.0331065
Gh_A09G0630	3.59448	1.96253	0.00115	0.0212424
Gh_A01G1843	5.3268	2.90968	0.0002	0.00498466
Gh_D10G0705	3.41924	1.86853	0.00255	0.039024
Gh_A05G3467	9.52828	5.21134	5e-05	0.0014574
Gh_D01G0013	6.47362	3.54972	0.00095	0.0182008
Gh_D07G2484	23.2377	12.7675	5e-05	0.0014574
Gh_D08G1840	5.4385	2.99113	5e-05	0.0014574
Gh_D10G0633	4.59346	2.52639	0.003	0.0441541
Gh_D10G0425	4.73142	2.60305	5e-05	0.0014574
Gh_A04G1172	60.17	33.1348	5e-05	0.0014574
Gh_D04G1465	3.21641	1.77547	0.0003	0.00702962
Gh_A11G0754	11.9742	6.62	5e-05	0.0014574
Gh_A09G1947	5.7848	3.20424	0.00065	0.0133916
Gh_D01G2343	5.20444	2.88659	5e-05	0.0014574
Gh_A11G0380	64.4696	35.7695	5e-05	0.0014574
Gh_D09G1641	5.05388	2.80776	5e-05	0.0014574
Gh_D11G2077	5.21641	2.90899	5e-05	0.0014574
Gh_A02G1268	1031.02	575.595	5e-05	0.0014574
Gh_A10G2216	9.58884	5.3536	5e-05	0.0014574
Gh_A13G1945	74.072	41.3965	5e-05	0.0014574
Gh_D06G1085	3.6165	2.02154	5e-05	0.0014574
Gh_A11G2139	12.2577	6.86194	5e-05	0.0014574
Gh_D08G2256	7.69214	4.31508	5e-05	0.0014574
Gh_A11G1920	14.1111	7.91697	5e-05	0.0014574
Gh_A09G1570	3.27039	1.83527	0.00015	0.0038809
Gh_D01G0461	8.72468	4.89978	5e-05	0.0014574
Gh_D05G1503	3.16224	1.78169	0.0013	0.0234453
Gh_D03G0408	374.38	211.464	5e-05	0.0014574
Gh_A05G1646	10.7503	6.07264	5e-05	0.0014574
Gh_D02G0926	31.2178	17.6789	5e-05	0.0014574
Gh_D02G0621	27.941	15.8556	5e-05	0.0014574
Gh_D08G1230	4.80693	2.73102	0.0005	0.0107837
Gh_D13G1816	15.8408	9.00213	0.00195	0.0320003
Gh_D12G2525	6.36949	3.62191	5e-05	0.0014574
Gh_A06G1110	4.35291	2.47658	0.00175	0.029377
Gh_D11G1206	3.08828	1.75852	0.0003	0.00702962
Gh_D12G2033	2.32736	1.32535	0.0025	0.0384701
Gh_D01G1193	2.50274	1.42564	0.0006	0.0125434
Gh_A11G0389	16.3021	9.28693	5e-05	0.0014574
Gh_A12G1677	6.79427	3.87067	0.0005	0.0107837
Gh_A06G1838	3.07892	1.75444	0.00085	0.0166639
Gh_D02G1642	9.78997	5.58418	5e-05	0.0014574
Gh_A11G0706	4.17123	2.38037	0.0003	0.00702962
Gh_A12G2430	16.5568	9.45494	5e-05	0.0014574
Gh_A02G1324	13.0185	7.43534	0.0005	0.0107837
Gh_D04G0641	7.23937	4.13768	0.0002	0.00498466
Gh_A04G0629	13.3109	7.61851	5e-05	0.0014574
Gh_D03G0271	5.76801	3.30428	5e-05	0.0014574
Gh_D08G0917	25.0141	14.3335	5e-05	0.0014574
Gh_A02G0875	17.9316	10.2849	0.0002	0.00498466
Gh_D09G1367	14.7799	8.49331	5e-05	0.0014574
Gh_A10G2158	6.46433	3.73012	0.0009	0.0174334
Gh_A06G0683	34.9975	20.2027	5e-05	0.0014574
Gh_A07G0196	4.16108	2.40306	0.0013	0.0234453
Gh_D10G2586	1.12775	0.651415	0.00325	0.0469529
Gh_A04G0707	8.23725	4.75843	0.00025	0.0060464
Gh_D13G1067	3.18952	1.84265	0.0005	0.0107837
Gh_A01G0567	7.18891	4.16117	5e-05	0.0014574
Gh_D01G0422	2.02826	1.17509	0.00095	0.0182008
Gh_D09G1268	7.35951	4.26434	5e-05	0.0014574
Gh_D11G2652	4.15143	2.4078	0.00195	0.0320003
Gh_A03G1804	30.1356	17.4948	5e-05	0.0014574
Gh_D09G0864	3.59389	2.0868	0.001	0.0189748
Gh_A13G2350	12.5443	7.28517	5e-05	0.0014574
Gh_D10G0369	12.6295	7.3386	5e-05	0.0014574
Gh_Sca004822G01	4.31906	2.51028	0.0017	0.0287061
Gh_A08G1584	7.70088	4.49725	0.0009	0.0174334
Gh_D11G1416	4.18442	2.44375	0.0001	0.00272855
Gh_A04G1454	11.0518	6.45728	5e-05	0.0014574
Gh_A13G1655	51.2384	29.9577	5e-05	0.0014574
Gh_D04G0679	2.68225	1.57397	0.00145	0.0253329
Gh_A01G1607	16.9266	9.93568	0.0004	0.00894377
Gh_A05G2356	3.42699	2.01223	5e-05	0.0014574
Gh_D01G1587	115.069	67.6289	0.0004	0.00894377
Gh_D07G1077	1.43753	0.845039	0.0032	0.0464002
Gh_D04G1632	1.49872	0.881219	0.00185	0.0306813
Gh_D11G0088	5.40896	3.18243	0.0003	0.00702962
Gh_D08G2541	19.0703	11.2241	5e-05	0.0014574
Gh_A02G1563	9.8945	5.82379	0.00035	0.0080087
Gh_A01G0766	22.2624	13.11	5e-05	0.0014574
Gh_A08G1986	1.15241	0.679186	0.00195	0.0320003
Gh_D04G1594	9.37191	5.52473	5e-05	0.0014574
Gh_A03G1613	9.14627	5.39343	0.0009	0.0174334
Gh_A12G1592	11.8735	7.0118	0.0004	0.00894377
Gh_D07G1551	3.19229	1.88863	5e-05	0.0014574
Gh_A07G0722	9.07998	5.37298	0.0007	0.0142275
Gh_D02G1676	21.6729	12.827	5e-05	0.0014574
Gh_D02G2186	3.99061	2.36234	0.00145	0.0253329
Gh_D10G0235	14.4546	8.55876	0.00165	0.0280602
Gh_D05G0614	5.96841	3.53626	0.00015	0.0038809
Gh_A06G0707	84.9176	50.3685	5e-05	0.0014574
Gh_D04G1014	5.45469	3.23586	0.0004	0.00894377
Gh_A06G1640	14.057	8.34247	5e-05	0.0014574
Gh_D13G0668	1.90546	1.13586	0.0016	0.0274093
Gh_A08G0590	3.6799	2.19366	0.00165	0.0280602
Gh_D06G0812	56.1532	33.5072	5e-05	0.0014574
Gh_D13G0688	1.76753	1.05471	0.0021	0.033736
Gh_A01G0801	3.56544	2.12861	0.0017	0.0287061
Gh_A08G2215	17.4975	10.448	5e-05	0.0014574
Gh_A06G1659	14.5022	8.667	5e-05	0.0014574
Gh_D03G1133	25.5275	15.2722	5e-05	0.0014574
Gh_A06G2102	2.11496	1.26578	0.0023	0.0361317
Gh_A10G2124	3.20386	1.91838	0.0005	0.0107837
Gh_A11G1681	10.7592	6.44614	0.0004	0.00894377
Gh_A09G1800	4.96887	2.98139	5e-05	0.0014574
Gh_D11G1631	17.328	10.4133	5e-05	0.0014574
Gh_A10G1995	2.64002	1.58737	0.0018	0.0300308
Gh_A10G0270	3.91591	2.35642	0.0016	0.0274093
Gh_A02G1410	63.8636	38.4343	5e-05	0.0014574
Gh_D10G1918	274.436	165.205	5e-05	0.0014574
Gh_D04G0317	4.65236	2.80201	5e-05	0.0014574
Gh_D06G2371	8.08102	4.87673	0.0003	0.00702962
Gh_D10G1001	65.32	39.4743	5e-05	0.0014574
Gh_D12G1468	32.5995	19.7162	5e-05	0.0014574
Gh_A13G1159	11.9517	7.23158	0.00285	0.0424902
Gh_A12G2154	8.37196	5.07093	0.0007	0.0142275
Gh_D10G2204	7.32825	4.4423	5e-05	0.0014574
Gh_D11G2202	4.03791	2.45138	0.002	0.0325481
Gh_A12G0079	41.7258	25.3693	5e-05	0.0014574
Gh_A10G2086	16.1931	9.87153	5e-05	0.0014574
Gh_D07G1307	6.79856	4.14882	0.00125	0.0227341
Gh_A01G1969	49.4394	30.1931	5e-05	0.0014574
Gh_D08G2585	18.0628	11.0373	0.00035	0.0080087
Gh_A12G0427	22.7351	13.8968	0.0002	0.00498466
Gh_A08G2266	1.89629	1.16192	0.0004	0.00894377
Gh_D04G0270	2.72363	1.66958	0.0025	0.0384701
Gh_A08G1636	2.97625	1.82731	0.00315	0.0458465
Gh_D12G0761	3.45422	2.12255	0.00015	0.0038809
Gh_A06G0744	15.2408	9.36943	5e-05	0.0014574
Gh_D03G0136	12.3171	7.57418	0.0003	0.00702962
Gh_Sca008280G01	4.9491	3.04579	5e-05	0.0014574
Gh_D03G0532	16.0659	9.88998	5e-05	0.0014574
Gh_A03G1920	2.0568	1.26621	0.00115	0.0212424
Gh_D13G0416	2.77516	1.71043	0.002	0.0325481
Gh_D12G0675	20.7302	12.7852	5e-05	0.0014574
Gh_A09G0986	11.7583	7.25292	0.0003	0.00702962
Gh_D12G2669	7.54772	4.66196	0.0011	0.020507
Gh_A07G1610	17.0834	10.5838	5e-05	0.0014574
Gh_A13G1375	29.0133	17.9763	5e-05	0.0014574
Gh_D11G1910	22.4017	13.8896	5e-05	0.0014574
Gh_D03G1128	2.34938	1.45833	0.0031	0.0452795
Gh_D09G1444	8.39007	5.20943	0.0001	0.00272855
Gh_A05G2394	4.42136	2.74718	0.0007	0.0142275
Gh_A07G0446	5.8447	3.64301	0.0001	0.00272855
Gh_D13G2062	18.3951	11.467	5e-05	0.0014574
Gh_D13G1614	4.25595	2.65343	0.0004	0.00894377
Gh_D06G2002	22.8319	14.2399	0.002	0.0325481
Gh_D09G1006	6.35907	3.98001	0.0015	0.026012
Gh_A12G1061	10.5109	6.58899	0.0002	0.00498466
Gh_A03G1098	104.613	65.5794	5e-05	0.0014574
Gh_A11G2867	16.6953	10.4753	5e-05	0.0014574
Gh_A01G1316	7.40894	4.64997	0.0006	0.0125434
Gh_A08G0971	7.5993	4.77069	0.0005	0.0107837
Gh_A12G2639	8.8553	5.56717	0.00065	0.0133916
Gh_A01G0453	5.42156	3.41047	0.00025	0.0060464
Gh_D01G1852	51.8751	32.653	5e-05	0.0014574
Gh_D07G0358	2.45678	1.54644	0.00215	0.0343437
Gh_D13G2018	77.662	48.9175	5e-05	0.0014574
Gh_D05G1429	6.26352	3.94559	0.00315	0.0458465
Gh_A01G2000	21.8784	13.7863	5e-05	0.0014574
Gh_D07G1216	20.9206	13.1945	0.00025	0.0060464
Gh_A02G0558	15.4014	9.71778	5e-05	0.0014574
Gh_D05G0626	15.1395	9.55281	5e-05	0.0014574
Gh_D12G0543	3.55919	2.24666	0.0035	0.0497642
Gh_A11G1474	21.3532	13.4867	5e-05	0.0014574
Gh_D13G2340	85.1699	53.809	5e-05	0.0014574
Gh_D11G1548	366.231	231.658	5e-05	0.0014574
Gh_D09G2341	23.2746	14.7352	5e-05	0.0014574
Gh_D12G2659	16.4162	10.4127	5e-05	0.0014574
Gh_D02G2027	11.6543	7.39776	0.001	0.0189748
Gh_A11G2386	17.2058	10.9335	5e-05	0.0014574
Gh_D05G0432	12.3444	7.8539	5e-05	0.0014574
Gh_A08G0957	19.8457	12.6319	5e-05	0.0014574
Gh_D11G0046	1.3673	0.870459	0.00225	0.0355648
Gh_D11G2820	3.44763	2.19502	0.0009	0.0174334
Gh_A02G0333	7.27468	4.63413	5e-05	0.0014574
Gh_A10G2153	30.544	19.4609	0.00035	0.0080087
Gh_A01G0661	9.48327	6.04466	5e-05	0.0014574
Gh_A12G2269	14.664	9.35921	0.0005	0.0107837
Gh_D01G1648	324.07	206.979	5e-05	0.0014574
Gh_A03G0773	2.50152	1.59965	0.0005	0.0107837
Gh_A10G0266	17.1706	10.9883	5e-05	0.0014574
Gh_D12G1613	3.28046	2.10179	0.00145	0.0253329
Gh_D09G1152	4.21385	2.70049	0.00235	0.0366813
Gh_A03G1676	12.0894	7.75245	0.00265	0.040209
Gh_A04G1411	6.95451	4.45968	0.00035	0.0080087
Gh_A07G0754	4.04013	2.59665	0.00335	0.0481226
Gh_D05G0683	11.297	7.26431	5e-05	0.0014574
Gh_D04G1060	15.8537	10.1991	0.0001	0.00272855
Gh_A03G0734	76.449	49.1933	0.00155	0.0267107
Gh_A08G0314	13.4111	8.62996	0.0002	0.00498466
Gh_A10G2139	20.6664	13.3066	5e-05	0.0014574
Gh_A06G1884	7.29404	4.6969	0.00115	0.0212424
Gh_A08G1118	9.69139	6.24522	5e-05	0.0014574
Gh_A06G1491	11.7605	7.58277	0.0011	0.020507
Gh_A11G1963	34.9475	22.5538	5e-05	0.0014574
Gh_A09G1365	15.4327	9.96926	0.00015	0.0038809
Gh_D05G0376	33.8753	21.8932	5e-05	0.0014574
Gh_D09G1409	7.06701	4.56863	0.0023	0.0361317
Gh_A08G0316	57.618	37.3227	5e-05	0.0014574
Gh_A07G2064	4.83394	3.13219	0.0021	0.033736
Gh_A06G1403	15.5129	10.0697	5e-05	0.0014574
Gh_A12G2435	17.2774	11.2215	0.00065	0.0133916
Gh_A11G3108	28.9117	18.782	0.0004	0.00894377
Gh_D10G0458	162.509	105.826	0.00275	0.0413739
Gh_A05G1089	3.63686	2.3741	0.00015	0.0038809
Gh_D08G1405	15.2574	9.96124	0.00015	0.0038809
Gh_D11G3249	16.8257	10.9872	5e-05	0.0014574
Gh_D04G0513	127.451	83.2318	5e-05	0.0014574
Gh_A01G1000	7.94396	5.18888	0.00135	0.0240833
Gh_D10G2305	36.2203	23.6654	5e-05	0.0014574
Gh_A10G2072	2.37271	1.55119	0.0032	0.0464002
Gh_D09G0530	159.534	104.437	5e-05	0.0014574
Gh_A02G0669	7.79837	5.1088	0.0006	0.0125434
Gh_A07G1809	8.85287	5.80079	0.00025	0.0060464
Gh_D07G1176	71.2199	46.682	5e-05	0.0014574
Gh_A05G1913	32.1907	21.1132	5e-05	0.0014574
Gh_A05G0782	12.3619	8.11353	0.0001	0.00272855
Gh_A08G2499	20.4239	13.4053	0.00115	0.0212424
Gh_A07G1326	56.4824	37.0841	5e-05	0.0014574
Gh_D12G2555	8.94508	5.8791	0.0002	0.00498466
Gh_D11G2098	13.6237	8.96131	0.0002	0.00498466
Gh_D12G1863	11.1618	7.34414	0.00015	0.0038809
Gh_D08G1167	285.768	188.189	5e-05	0.0014574
Gh_A08G1997	21.3148	14.0438	0.00025	0.0060464
Gh_D01G2058	183.289	120.847	5e-05	0.0014574
Gh_A05G3207	8.96627	5.91399	0.00025	0.0060464
Gh_A07G2369	62.2274	41.0669	5e-05	0.0014574
Gh_A09G2226	14.7252	9.71984	0.00285	0.0424902
Gh_D02G0888	60.3195	39.8741	0.0003	0.00702962
Gh_A05G3108	4.66308	3.08419	0.0005	0.0107837
Gh_A04G1063	26.6132	17.6057	0.0012	0.0219977
Gh_A11G1879	7.14564	4.73103	0.00025	0.0060464
Gh_D12G1222	77.5586	51.3853	5e-05	0.0014574
Gh_D07G0893	50.1141	33.2037	0.00085	0.0166639
Gh_A09G2467	2060.29	1365.37	5e-05	0.0014574
Gh_D12G1184	9.41631	6.24107	0.0002	0.00498466
Gh_A01G1879	293.316	194.469	5e-05	0.0014574
Gh_A11G1267	15.2974	10.1494	5e-05	0.0014574
Gh_D09G2361	9.0394	6.00038	5e-05	0.0014574
Gh_A13G1153	9.45657	6.27779	0.00055	0.0116755
Gh_D08G0875	18.7601	12.4606	5e-05	0.0014574
Gh_A06G1287	20.7387	13.7765	5e-05	0.0014574
Gh_A01G2114	3.44792	2.29052	0.0034	0.0486639
Gh_D04G1873	2.35602	1.56694	0.00065	0.0133916
Gh_D04G1716	21.1062	14.038	5e-05	0.0014574
Gh_D09G0003	32.5614	21.6814	5e-05	0.0014574
Gh_A05G3823	33.0042	21.9772	0.0011	0.020507
Gh_A10G1980	37.5167	24.9923	5e-05	0.0014574
Gh_D03G0576	43.0213	28.6633	5e-05	0.0014574
Gh_D13G0270	13.1816	19.7727	0.00035	0.0080087
Gh_D04G0406	4.18396	6.27858	0.00015	0.0038809
Gh_A08G1176	3.781	5.67948	0.0002	0.00498466
Gh_D11G2210	7.50088	11.268	0.0001	0.00272855
Gh_D09G0472	2.0062	3.01475	0.0008	0.0158842
Gh_D09G0926	4.92174	7.3979	0.00095	0.0182008
Gh_D02G1764	9.68501	14.5648	0.00035	0.0080087
Gh_A12G1097	64.8494	97.5293	0.0003	0.00702962
Gh_A08G1889	5.39552	8.11653	0.0015	0.026012
Gh_D09G1410	7.64711	11.5039	0.0008	0.0158842
Gh_D01G0470	8.74769	13.1731	5e-05	0.0014574
Gh_D07G1636	2.69184	4.05431	0.00245	0.037875
Gh_D02G2362	5.15505	7.76801	5e-05	0.0014574
Gh_D05G0602	1.72228	2.59538	0.0003	0.00702962
Gh_D02G0688	2.38838	3.59921	0.0031	0.0452795
Gh_D04G1321	2.73956	4.13433	0.0026	0.0396301
Gh_D08G2485	11.0212	16.66	5e-05	0.0014574
Gh_A13G2072	9.88488	14.9425	5e-05	0.0014574
Gh_D11G3539	16.5846	25.0741	5e-05	0.0014574
Gh_A04G0677	5.03432	7.6247	0.0004	0.00894377
Gh_Sca011730G01	43.4526	65.8333	5e-05	0.0014574
Gh_D13G1325	2.63667	3.99603	0.0025	0.0384701
Gh_D05G0660	1.78031	2.69932	0.00205	0.0331065
Gh_D13G2447	13.4689	20.4234	5e-05	0.0014574
Gh_A10G1859	22.0882	33.5307	0.00015	0.0038809
Gh_Sca004912G03	18.6292	28.3131	0.00125	0.0227341
Gh_A01G1909	17.5806	26.7589	0.0001	0.00272855
Gh_A12G1004	1.54837	2.35742	0.00285	0.0424902
Gh_D02G0894	4.07071	6.20899	0.0008	0.0158842
Gh_A08G0862	10.9534	16.7156	5e-05	0.0014574
Gh_D06G0420	3.01152	4.59776	5e-05	0.0014574
Gh_A12G1802	118.541	181.027	5e-05	0.0014574
Gh_D05G0730	3.2991	5.03873	0.0025	0.0384701
Gh_A11G1664	143.931	219.967	5e-05	0.0014574
Gh_D08G0146	3.35059	5.12204	0.00215	0.0343437
Gh_D09G1592	7.94024	12.1411	5e-05	0.0014574
Gh_D07G2132	3.28573	5.02741	0.00175	0.029377
Gh_D11G2994	2.86566	4.38545	0.0001	0.00272855
Gh_D03G0590	6.15377	9.42012	5e-05	0.0014574
Gh_A05G1416	2.32451	3.55937	0.00245	0.037875
Gh_A09G1184	13.8541	21.2766	0.0001	0.00272855
Gh_A05G1472	2.22695	3.42313	0.00205	0.0331065
Gh_A03G1059	10.62	16.3368	0.003	0.0441541
Gh_A08G1071	1.6733	2.57767	0.00035	0.0080087
Gh_D09G2020	5.41996	8.35849	0.00235	0.0366813
Gh_D02G0991	2.28484	3.52725	0.0017	0.0287061
Gh_D01G1328	7.31403	11.3076	5e-05	0.0014574
Gh_A06G0594	5.97799	9.2467	0.00245	0.037875
Gh_D11G2844	1.46011	2.26067	0.0021	0.033736
Gh_D08G2277	4.39857	6.813	0.0007	0.0142275
Gh_D08G1123	15.5897	24.1677	0.0002	0.00498466
Gh_A12G1338	3.5948	5.5767	0.0001	0.00272855
Gh_D11G1446	9.66009	14.9894	5e-05	0.0014574
Gh_D08G1981	3.9172	6.08108	0.00185	0.0306813
Gh_A05G0447	0.929131	1.44375	0.0022	0.0349728
Gh_D02G2240	2.05947	3.20026	0.00165	0.0280602
Gh_A05G0081	10.6347	16.5319	5e-05	0.0014574
Gh_A02G1180	2.18735	3.40276	0.001	0.0189748
Gh_A08G2113	15.3323	23.8521	5e-05	0.0014574
Gh_A13G0178	1.80691	2.81378	0.0019	0.0313383
Gh_D12G1777	1.47791	2.30153	0.0004	0.00894377
Gh_D10G0463	2.9782	4.63858	5e-05	0.0014574
Gh_D03G1069	1.89365	2.95254	0.00205	0.0331065
Gh_D02G0676	2.3708	3.69762	0.0001	0.00272855
Gh_A02G1736	3.52382	5.49676	0.0001	0.00272855
Gh_D06G0837	4.80261	7.49239	0.00115	0.0212424
Gh_A06G0608	4.54034	7.08664	0.00205	0.0331065
Gh_D09G2044	4.43916	6.93171	5e-05	0.0014574
Gh_D10G1654	6.73466	10.5472	0.00105	0.019746
Gh_D11G0199	1.71979	2.69895	0.00145	0.0253329
Gh_D11G0568	1.91251	3.00384	0.0022	0.0349728
Gh_A07G0026	2.2678	3.56549	0.0028	0.0419462
Gh_D06G0512	3.05575	4.80954	0.0017	0.0287061
Gh_D02G1620	15.7808	24.8442	5e-05	0.0014574
Gh_A11G2633	3.48209	5.48314	5e-05	0.0014574
Gh_A13G1878	3.39291	5.34515	0.00085	0.0166639
Gh_D11G1028	0.668572	1.05377	0.00325	0.0469529
Gh_D04G1816	8.83673	13.9568	5e-05	0.0014574
Gh_A05G2850	5.69245	9.00348	0.0004	0.00894377
Gh_D05G0081	19.7548	31.336	5e-05	0.0014574
Gh_D11G0434	16.0901	25.5384	5e-05	0.0014574
Gh_A11G0113	2.26713	3.60012	0.0006	0.0125434
Gh_D12G2408	14.6693	23.322	5e-05	0.0014574
Gh_A13G1059	2.21533	3.52756	0.0009	0.0174334
Gh_A08G1649	4.87232	7.77161	0.00035	0.0080087
Gh_D11G1876	2.03846	3.25243	0.0002	0.00498466
Gh_D10G0837	9.2408	14.745	0.00335	0.0481226
Gh_D12G2828	3.72476	5.94496	5e-05	0.0014574
Gh_D12G2415	1.47251	2.35284	0.0021	0.033736
Gh_D09G1244	3.76883	6.02363	5e-05	0.0014574
Gh_D07G0307	6.11687	9.78433	5e-05	0.0014574
Gh_D12G2407	6.17028	9.90597	0.0013	0.0234453
Gh_D08G0272	3.31565	5.32938	0.0029	0.0430349
Gh_D11G0436	1.76693	2.84229	0.00035	0.0080087
Gh_A13G1271	9.3574	15.0561	5e-05	0.0014574
Gh_A13G0223	4.43734	7.14738	0.0006	0.0125434
Gh_D11G0462	0.773641	1.24806	0.00305	0.0447476
Gh_A02G1402	2.4398	3.9388	5e-05	0.0014574
Gh_A05G1535	12.9568	20.9196	5e-05	0.0014574
Gh_A12G0488	4.61555	7.4547	0.0002	0.00498466
Gh_A09G1400	37.5124	60.6223	5e-05	0.0014574
Gh_A01G1928	2.51974	4.07393	0.0005	0.0107837
Gh_D05G2607	6.76396	10.9432	0.00025	0.0060464
Gh_Sca010487G02	9.12387	14.7798	5e-05	0.0014574
Gh_A05G0437	16.0769	26.1046	5e-05	0.0014574
Gh_D10G0833	2.13417	3.46595	0.00245	0.037875
Gh_D12G0496	4.93076	8.019	0.0001	0.00272855
Gh_A05G0028	1.39829	2.27567	0.00215	0.0343437
Gh_D09G1188	16.5933	27.0051	5e-05	0.0014574
Gh_D11G1866	5.05019	8.24173	5e-05	0.0014574
Gh_A07G0243	8.46585	13.8351	5e-05	0.0014574
Gh_A08G2028	4.3895	7.17803	0.0008	0.0158842
Gh_A11G2395	3.05216	4.99818	0.00035	0.0080087
Gh_A03G0983	4.24869	6.97575	0.00245	0.037875
Gh_A03G0984	3.76085	6.17903	5e-05	0.0014574
Gh_A03G0726	393.266	646.151	5e-05	0.0014574
Gh_A03G0670	1.17987	1.93888	0.0011	0.020507
Gh_A05G3922	1.36538	2.24391	0.0033	0.0475457
Gh_D08G2194	7.5537	12.4184	5e-05	0.0014574
Gh_D13G0330	5.58943	9.18973	0.0001	0.00272855
Gh_A05G0864	2.05466	3.38549	0.00245	0.037875
Gh_D12G1659	1.70483	2.81056	0.0006	0.0125434
Gh_A05G3069	3.85683	6.35973	5e-05	0.0014574
Gh_A04G0455	2.66205	4.40079	0.00255	0.039024
Gh_D09G0861	4.14076	6.84816	0.0001	0.00272855
Gh_A11G0188	0.894287	1.48256	0.0028	0.0419462
Gh_D12G2436	19.9377	33.1493	5e-05	0.0014574
Gh_D09G0064	1.10086	1.83568	0.00275	0.0413739
Gh_A02G1527	2.57095	4.2901	0.00035	0.0080087
Gh_A12G0259	2.2758	3.79779	0.0008	0.0158842
Gh_A08G2283	1.55098	2.59122	0.002	0.0325481
Gh_D05G1581	2.66663	4.45916	0.00015	0.0038809
Gh_D06G0414	2.01811	3.37968	0.00055	0.0116755
Gh_D05G2467	3.61212	6.05496	5e-05	0.0014574
Gh_A11G0399	0.867983	1.45596	0.00065	0.0133916
Gh_A12G1648	13.4656	22.612	5e-05	0.0014574
Gh_D13G0522	38.9472	65.4698	5e-05	0.0014574
Gh_A05G0031	0.967665	1.62667	0.00175	0.029377
Gh_A11G1672	5.19901	8.74863	5e-05	0.0014574
Gh_A05G0465	1.35595	2.2826	0.003	0.0441541
Gh_Sca027192G01	2.09253	3.5247	0.00175	0.029377
Gh_A03G0478	0.725085	1.22191	0.00105	0.019746
Gh_D12G0587	10.3877	17.5146	0.0003	0.00702962
Gh_D05G1051	5.74107	9.68284	5e-05	0.0014574
Gh_A08G0801	48.1337	81.1946	5e-05	0.0014574
Gh_A09G2440	10.0909	17.0387	5e-05	0.0014574
Gh_D05G2674	15.1743	25.6275	5e-05	0.0014574
Gh_A03G0164	2.81901	4.77111	5e-05	0.0014574
Gh_A05G3743	2.42373	4.1117	0.00215	0.0343437
Gh_A10G1940	1.0379	1.7613	0.00185	0.0306813
Gh_A13G2042	0.757853	1.28646	0.00105	0.019746
Gh_A10G0580	0.86895	1.47552	0.00015	0.0038809
Gh_A09G1859	34.9411	59.3421	5e-05	0.0014574
Gh_A12G0061	3.26269	5.56484	5e-05	0.0014574
Gh_A11G2604	4.25615	7.26378	5e-05	0.0014574
Gh_A07G0767	3.41683	5.84749	0.0001	0.00272855
Gh_A05G0305	115.613	198.095	5e-05	0.0014574
Gh_D06G0513	7.48989	12.862	0.0001	0.00272855
Gh_D10G1761	9.87213	16.9564	0.0005	0.0107837
Gh_A09G2427	6.76299	11.619	5e-05	0.0014574
Gh_D04G1142	11.9485	20.5521	5e-05	0.0014574
Gh_A06G1203	9.26587	15.9514	5e-05	0.0014574
Gh_A01G1192	1.71169	2.94782	0.0005	0.0107837
Gh_A06G0394	1.17081	2.01728	0.00215	0.0343437
Gh_D01G2168	21.7421	37.4794	5e-05	0.0014574
Gh_A03G1802	17.5259	30.2524	0.0027	0.0407911
Gh_D04G1202	6.14344	10.6107	5e-05	0.0014574
Gh_D06G0866	2.68666	4.64456	5e-05	0.0014574
Gh_D08G0981	38.1329	66.0321	5e-05	0.0014574
Gh_A01G1360	2.39976	4.15802	0.00015	0.0038809
Gh_A09G2108	2.34464	4.06575	0.0035	0.0497642
Gh_D07G2154	2.12137	3.6786	0.0001	0.00272855
Gh_A02G0912	63.7445	110.639	5e-05	0.0014574
Gh_D10G2122	38.5348	66.8837	5e-05	0.0014574
Gh_D07G0401	1.36881	2.37588	0.00255	0.039024
Gh_A11G1532	1.57469	2.73868	5e-05	0.0014574
Gh_A09G1590	2.59094	4.50822	5e-05	0.0014574
Gh_D05G0706	17.3904	30.316	5e-05	0.0014574
Gh_D01G1604	1.63336	2.85087	0.0009	0.0174334
Gh_D04G0752	1.2933	2.25863	0.00205	0.0331065
Gh_A11G0367	5.97674	10.447	0.00035	0.0080087
Gh_A03G0786	10.8655	18.9994	5e-05	0.0014574
Gh_D10G0775	2.4172	4.22712	0.0003	0.00702962
Gh_D01G0979	1.67327	2.92685	5e-05	0.0014574
Gh_A13G2138	2.80972	4.91841	0.00185	0.0306813
Gh_D07G1304	0.809118	1.41976	0.0005	0.0107837
Gh_A12G2300	51.4738	90.4066	5e-05	0.0014574
Gh_D09G2332	2.57399	4.52165	0.00105	0.019746
Gh_D07G2131	3.66589	6.45319	0.00015	0.0038809
Gh_A11G1393	2.17143	3.82253	0.00215	0.0343437
Gh_D06G0690	3.6605	6.44928	0.0001	0.00272855
Gh_A05G3761	1.83421	3.2382	0.0035	0.0497642
Gh_D08G2610	6.26516	11.0736	5e-05	0.0014574
Gh_D11G1865	0.950982	1.68377	0.0012	0.0219977
Gh_A08G1183	2.43024	4.30895	0.00055	0.0116755
Gh_D11G0998	11.0449	19.5865	5e-05	0.0014574
Gh_D09G1509	4.03937	7.16849	5e-05	0.0014574
Gh_D11G0514	1.07206	1.90265	0.0005	0.0107837
Gh_A01G1128	1.83928	3.27106	0.0002	0.00498466
Gh_D13G0294	2.03288	3.62519	0.00035	0.0080087
Gh_A12G0054	1.96382	3.51415	0.0002	0.00498466
Gh_A03G1099	5.77468	10.3525	5e-05	0.0014574
Gh_A11G1692	1.62076	2.91248	0.0027	0.0407911
Gh_D12G1703	2.02717	3.64994	5e-05	0.0014574
Gh_A01G0111	0.714079	1.28596	0.0035	0.0497642
Gh_D09G1272	0.80557	1.45182	0.00185	0.0306813
Gh_D11G2215	3.7809	6.81465	5e-05	0.0014574
Gh_D07G1709	4.31747	7.78452	5e-05	0.0014574
Gh_D09G2436	19.5525	35.2842	0.0001	0.00272855
Gh_D02G1661	2.34998	4.24123	5e-05	0.0014574
Gh_A03G1314	1.83991	3.32206	0.003	0.0441541
Gh_D09G2082	7.02227	12.681	5e-05	0.0014574
Gh_D12G2675	5.97829	10.8035	0.0001	0.00272855
Gh_A07G1937	2.09719	3.80205	5e-05	0.0014574
Gh_A05G2312	2.13221	3.872	0.00025	0.0060464
Gh_D08G0057	14.4857	26.3478	5e-05	0.0014574
Gh_D10G0186	0.819738	1.49154	0.00175	0.029377
Gh_A05G1127	2.88408	5.2532	5e-05	0.0014574
Gh_A10G0113	1.25662	2.28908	0.00015	0.0038809
Gh_A03G1553	0.72104	1.3214	0.0003	0.00702962
Gh_A05G2130	2.75099	5.04268	5e-05	0.0014574
Gh_A03G1325	1.89024	3.46585	0.0008	0.0158842
Gh_A08G1186	2.73471	5.02009	0.00015	0.0038809
Gh_A06G1111	0.997132	1.83063	0.00055	0.0116755
Gh_A07G1589	1.01562	1.86566	0.0012	0.0219977
Gh_A12G0024	1.33	2.44632	0.0015	0.026012
Gh_A13G1312	7.61071	14.0296	5e-05	0.0014574
Gh_A10G0259	7.23593	13.3427	5e-05	0.0014574
Gh_D13G2442	2.6172	4.85255	5e-05	0.0014574
Gh_D11G0637	1.69201	3.14169	0.0031	0.0452795
Gh_A05G1879	2.70618	5.02731	0.00015	0.0038809
Gh_A12G2016	1.263	2.3518	5e-05	0.0014574
Gh_D10G2577	0.55459	1.03881	0.00325	0.0469529
Gh_D09G1979	22.6218	42.4354	5e-05	0.0014574
Gh_A07G1368	3.87596	7.28734	5e-05	0.0014574
Gh_D03G0322	0.963279	1.81232	0.0003	0.00702962
Gh_D04G2039	0.617602	1.16207	0.00335	0.0481226
Gh_A01G1990	3.945	7.42532	0.0018	0.0300308
Gh_A11G1827	4.13721	7.79098	5e-05	0.0014574
Gh_D11G0427	3.05322	5.75681	0.0009	0.0174334
Gh_D09G0317	3.11034	5.86853	5e-05	0.0014574
Gh_A06G1270	2.44337	4.61639	5e-05	0.0014574
Gh_D05G2078	3.46638	6.55777	5e-05	0.0014574
Gh_A05G1411	1.64062	3.10952	0.0001	0.00272855
Gh_A11G1095	0.540683	1.02491	0.00295	0.0435746
Gh_A07G0146	0.882503	1.67383	0.0002	0.00498466
Gh_A05G3169	4.53486	8.60326	5e-05	0.0014574
Gh_D05G2515	1.01452	1.92717	0.00345	0.0492208
Gh_A06G1962	1.1279	2.14341	0.0004	0.00894377
Gh_A11G0373	7.9786	15.1694	5e-05	0.0014574
Gh_D12G1382	3.15406	5.9992	0.00035	0.0080087
Gh_D11G3258	0.597557	1.13815	0.00195	0.0320003
Gh_A12G1953	2.55693	4.872	0.00065	0.0133916
Gh_A04G0005	0.757487	1.44563	5e-05	0.0014574
Gh_A05G1005	1.51618	2.8971	5e-05	0.0014574
Gh_D05G1663	4.07306	7.78729	5e-05	0.0014574
Gh_D13G2234	7.3608	14.0771	5e-05	0.0014574
Gh_A09G1270	1.79506	3.43647	5e-05	0.0014574
Gh_A05G1562	2.75008	5.2666	5e-05	0.0014574
Gh_A12G0196	0.62308	1.19525	0.0007	0.0142275
Gh_D10G2069	0.542301	1.04081	0.00225	0.0355648
Gh_D05G1123	0.980381	1.88964	0.0006	0.0125434
Gh_D07G1028	3.28945	6.34727	5e-05	0.0014574
Gh_A05G0577	14.0143	27.0426	5e-05	0.0014574
Gh_A06G1585	10.5773	20.4124	5e-05	0.0014574
Gh_D06G1645	0.980393	1.89955	0.00115	0.0212424
Gh_A10G1356	1.06512	2.06428	5e-05	0.0014574
Gh_D10G1056	1.20181	2.33189	5e-05	0.0014574
Gh_A08G1680	1.32436	2.57096	5e-05	0.0014574
Gh_A08G2405	13.5236	26.3063	5e-05	0.0014574
Gh_D05G2193	4.02982	7.84335	5e-05	0.0014574
Gh_D02G0378	31.4542	61.2587	5e-05	0.0014574
Gh_A12G0336	1.43818	2.80409	0.00015	0.0038809
Gh_D01G0868	0.526898	1.02804	0.0031	0.0452795
Gh_D12G1133	3.30174	6.44244	0.00115	0.0212424
Gh_D04G1447	6.19236	12.0912	5e-05	0.0014574
Gh_D02G0271	4.36223	8.5308	5e-05	0.0014574
Gh_A11G1709	3.19786	6.26147	5e-05	0.0014574
Gh_D08G2764	3.19339	6.27254	5e-05	0.0014574
Gh_A09G0742	2.90546	5.70803	5e-05	0.0014574
Gh_D02G1202	4.26689	8.39984	5e-05	0.0014574
Gh_D02G2026	3.79143	7.47416	5e-05	0.0014574
Gh_D07G0224	8.25707	16.3328	5e-05	0.0014574
Gh_A01G0777	7.37947	14.6414	0.0015	0.026012
Gh_A06G0183	24.1115	47.8478	5e-05	0.0014574
Gh_A12G1554	9.50871	18.8809	5e-05	0.0014574
Gh_A11G2562	6.4559	12.8263	5e-05	0.0014574
Gh_Sca013634G01	12.1416	24.1656	5e-05	0.0014574
Gh_D01G1922	5.46801	10.8894	5e-05	0.0014574
Gh_A13G1342	3.42765	6.82798	5e-05	0.0014574
Gh_D12G1547	0.538692	1.07387	0.00185	0.0306813
Gh_A12G2174	6.57957	13.1312	5e-05	0.0014574
Gh_D02G1753	2.17216	4.33789	0.0001	0.00272855
Gh_A11G2168	2.923	5.8516	5e-05	0.0014574
Gh_D04G1411	3.36809	6.76501	0.00025	0.0060464
Gh_A05G2685	3.05344	6.13822	5e-05	0.0014574
Gh_D05G1276	3.0823	6.20178	0.00015	0.0038809
Gh_D01G1632	1.11981	2.25594	0.00345	0.0492208
Gh_A10G1726	1.49315	3.0161	5e-05	0.0014574
Gh_A13G1345	0.855913	1.72999	0.0022	0.0349728
Gh_A03G1605	20.2851	41.1716	5e-05	0.0014574
Gh_Sca004871G04	7.40668	15.0362	5e-05	0.0014574
Gh_A05G2297	3.75775	7.63449	5e-05	0.0014574
Gh_A07G0622	11.2402	22.9475	5e-05	0.0014574
Gh_D05G1188	15.6676	32.0188	5e-05	0.0014574
Gh_D10G2338	2.49017	5.09002	5e-05	0.0014574
Gh_D04G1251	2.03743	4.1825	5e-05	0.0014574
Gh_A07G2133	1.26879	2.606	0.00045	0.00987982
Gh_A13G0360	0.882323	1.81502	0.00085	0.0166639
Gh_A13G0105	0.810119	1.66701	0.0001	0.00272855
Gh_A13G1022	0.540951	1.11328	0.00295	0.0435746
Gh_A05G1262	0.930336	1.91682	0.0015	0.026012
Gh_D08G1205	13.1024	27.0075	5e-05	0.0014574
Gh_A05G2270	0.666634	1.37506	5e-05	0.0014574
Gh_A05G2257	0.545952	1.12629	0.0022	0.0349728
Gh_D08G2557	1.74921	3.61606	5e-05	0.0014574
Gh_A12G0165	2.66811	5.51665	5e-05	0.0014574
Gh_A06G1395	34.1565	70.6383	5e-05	0.0014574
Gh_D05G2589	1.19353	2.47335	0.0014	0.0247719
Gh_A05G2240	1.97829	4.11795	5e-05	0.0014574
Gh_A08G1232	5.65816	11.817	5e-05	0.0014574
Gh_D05G3809	1.79695	3.7589	0.0002	0.00498466
Gh_D01G1872	0.536097	1.1216	0.00025	0.0060464
Gh_A07G0414	2.64205	5.5378	5e-05	0.0014574
Gh_A05G1559	1.96894	4.13618	5e-05	0.0014574
Gh_A09G0691	10.3483	21.758	5e-05	0.0014574
Gh_D02G2031	60.9678	128.349	0.00175	0.029377
Gh_D05G1767	1.3445	2.83725	5e-05	0.0014574
Gh_D01G0039	0.662559	1.40058	5e-05	0.0014574
Gh_D06G1739	36.5897	77.3595	5e-05	0.0014574
Gh_D06G1527	1.39871	2.95868	5e-05	0.0014574
Gh_A01G2128	3.82312	8.13201	5e-05	0.0014574
Gh_D08G0624	3.67183	7.84425	0.00025	0.0060464
Gh_D08G1720	1.51125	3.22857	0.0021	0.033736
Gh_D06G0691	15.2275	32.5872	5e-05	0.0014574
Gh_A05G3127	1.57372	3.3678	0.00105	0.019746
Gh_A10G0851	11.7848	25.2734	5e-05	0.0014574
Gh_A05G3128	2.99055	6.41596	5e-05	0.0014574
Gh_A09G0901	2.05495	4.40888	5e-05	0.0014574
Gh_D08G2595	0.51763	1.11098	0.0009	0.0174334
Gh_A07G0167	5.66142	12.1647	0.00015	0.0038809
Gh_D01G1077	1.24821	2.68674	5e-05	0.0014574
Gh_D05G1140	4.35035	9.36568	5e-05	0.0014574
Gh_A05G3946	0.930403	2.00356	0.00265	0.040209
Gh_D08G2554	6.69349	14.4245	5e-05	0.0014574
Gh_A12G1586	7.46793	16.111	5e-05	0.0014574
Gh_D01G0247	3.02337	6.53325	0.00295	0.0435746
Gh_D05G0387	6.44635	13.943	5e-05	0.0014574
Gh_A07G0924	14.2261	30.8958	0.00245	0.037875
Gh_D09G1529	8.03089	17.4935	5e-05	0.0014574
Gh_A02G1238	0.459354	1.00147	5e-05	0.0014574
Gh_D02G0365	6.8321	14.9559	5e-05	0.0014574
Gh_D08G1328	1.06708	2.33617	5e-05	0.0014574
Gh_A11G1140	1.83391	4.02129	5e-05	0.0014574
Gh_A06G0813	4.15329	9.13146	0.00345	0.0492208
Gh_D01G1027	0.774065	1.70288	5e-05	0.0014574
Gh_A09G1240	4.76269	10.4801	5e-05	0.0014574
Gh_A10G2310	0.463401	1.02125	0.00295	0.0435746
Gh_A04G0264	0.505234	1.11413	0.0001	0.00272855
Gh_A11G1552	2.82549	6.23179	5e-05	0.0014574
Gh_D05G0485	1.44935	3.22159	5e-05	0.0014574
Gh_D01G1493	4.35914	9.69014	0.00035	0.0080087
Gh_A12G0547	0.813312	1.81023	0.00125	0.0227341
Gh_D10G1757	4.97261	11.0806	5e-05	0.0014574
Gh_D13G0415	1.79124	4.00321	5e-05	0.0014574
Gh_A09G2039	0.909436	2.04737	5e-05	0.0014574
Gh_A08G0550	0.888616	2.00793	0.0035	0.0497642
Gh_D13G0488	0.521216	1.18189	0.00145	0.0253329
Gh_A03G0969	0.824369	1.86987	0.0001	0.00272855
Gh_D07G1801	0.722677	1.64374	5e-05	0.0014574
Gh_A09G1528	4.86419	11.0735	5e-05	0.0014574
Gh_A12G0132	1.91769	4.36726	5e-05	0.0014574
Gh_D05G0788	0.70085	1.59797	5e-05	0.0014574
Gh_A06G1642	1.70033	3.87803	5e-05	0.0014574
Gh_A07G0367	0.632837	1.44757	5e-05	0.0014574
Gh_A13G1174	1.87362	4.28816	5e-05	0.0014574
Gh_A13G1101	1.32185	3.03645	5e-05	0.0014574
Gh_A01G1564	0.684357	1.57966	0.00205	0.0331065
Gh_A03G0317	13.5109	31.2186	5e-05	0.0014574
Gh_A03G1403	0.83188	1.92656	5e-05	0.0014574
Gh_D01G1512	5.10816	11.8657	5e-05	0.0014574
Gh_A05G0509	0.738142	1.71899	5e-05	0.0014574
Gh_D05G0264	1.19239	2.78237	5e-05	0.0014574
Gh_A06G1408	1.3919	3.24932	0.00325	0.0469529
Gh_A01G1602	3.90782	9.12498	5e-05	0.0014574
Gh_D07G0416	0.754025	1.762	5e-05	0.0014574
Gh_D10G0217	11.2175	26.2932	5e-05	0.0014574
Gh_D05G0628	1.0053	2.36316	5e-05	0.0014574
Gh_D12G1718	7.94445	18.687	5e-05	0.0014574
Gh_D11G0116	6.03821	14.2417	5e-05	0.0014574
Gh_A10G1340	0.658052	1.55247	0.0022	0.0349728
Gh_A08G1821	1.44971	3.42198	5e-05	0.0014574
Gh_A02G0336	2.88469	6.81082	5e-05	0.0014574
Gh_A07G0926	3.24749	7.67056	0.00045	0.00987982
Gh_A12G2402	2.07112	4.89798	0.0001	0.00272855
Gh_A01G0096	0.609235	1.44238	5e-05	0.0014574
Gh_A07G0516	7.08627	16.7793	0.0006	0.0125434
Gh_A01G0935	0.911298	2.16383	5e-05	0.0014574
Gh_A09G0615	2.22851	5.29209	5e-05	0.0014574
Gh_D12G2529	2.26311	5.38224	0.0002	0.00498466
Gh_A11G0101	3.28014	7.8056	5e-05	0.0014574
Gh_D05G0943	34.7535	82.7964	5e-05	0.0014574
Gh_A11G1310	4.27074	10.1845	5e-05	0.0014574
Gh_A01G1768	0.774529	1.84855	0.0007	0.0142275
Gh_D09G1546	3.2903	7.88304	5e-05	0.0014574
Gh_A10G0763	0.586799	1.40672	5e-05	0.0014574
Gh_A12G1318	0.721976	1.74463	0.0009	0.0174334
Gh_D10G1753	3.56542	8.65445	0.0002	0.00498466
Gh_D11G1675	2.01266	4.88953	5e-05	0.0014574
Gh_A07G2120	1.07083	2.6204	0.0005	0.0107837
Gh_A04G1283	0.513302	1.25913	0.0028	0.0419462
Gh_D09G0229	1.99904	4.91548	0.00055	0.0116755
Gh_D08G0336	3.70071	9.10921	5e-05	0.0014574
Gh_A08G1172	36.2124	89.1669	0.00245	0.037875
Gh_D07G1136	3.48438	8.58344	5e-05	0.0014574
Gh_D06G0494	3.56606	8.78654	5e-05	0.0014574
Gh_D03G0156	0.607581	1.50421	0.00085	0.0166639
Gh_D08G0709	0.718438	1.78635	0.00015	0.0038809
Gh_A01G0361	0.541875	1.34753	0.00045	0.00987982
Gh_D09G0219	0.546305	1.35956	0.00015	0.0038809
Gh_A05G2318	0.46743	1.16369	0.00115	0.0212424
Gh_A06G0024	1.59254	3.98434	5e-05	0.0014574
Gh_D03G1441	0.771658	1.93104	0.00065	0.0133916
Gh_D07G0914	0.64814	1.62312	0.00075	0.0150315
Gh_A06G0454	1.99306	4.99585	5e-05	0.0014574
Gh_D10G2220	3.05368	7.65607	5e-05	0.0014574
Gh_D04G2033	0.497617	1.25016	0.0023	0.0361317
Gh_D09G1448	1.55881	3.93486	0.0001	0.00272855
Gh_D11G3194	22.0573	56.292	5e-05	0.0014574
Gh_D11G3016	0.638754	1.63256	0.00225	0.0355648
Gh_A10G2176	0.624485	1.6027	5e-05	0.0014574
Gh_A08G0247	1.85949	4.77575	0.0002	0.00498466
Gh_A11G2636	14.0643	36.1323	5e-05	0.0014574
Gh_D07G0360	0.938701	2.41656	0.0022	0.0349728
Gh_A05G1022	3.85813	9.9469	5e-05	0.0014574
Gh_D05G1512	3.03451	7.83318	5e-05	0.0014574
Gh_D12G0586	10.3278	26.8745	5e-05	0.0014574
Gh_D10G2032	1.21774	3.16993	5e-05	0.0014574
Gh_D13G1148	0.914885	2.38877	0.00105	0.019746
Gh_A11G2647	1.08315	2.83488	0.0018	0.0300308
Gh_D13G2402	2.63467	6.90137	5e-05	0.0014574
Gh_A02G1175	1.33883	3.50725	5e-05	0.0014574
Gh_D11G1315	4.1415	10.8852	5e-05	0.0014574
Gh_D11G1762	0.755775	1.98966	5e-05	0.0014574
Gh_D10G0699	2.06719	5.44621	0.0006	0.0125434
Gh_D12G0043	1.45475	3.85279	5e-05	0.0014574
Gh_A13G0895	0.553356	1.46615	5e-05	0.0014574
Gh_A11G0023	1.06027	2.80955	0.0014	0.0247719
Gh_Sca007330G01	1.30228	3.45216	0.0004	0.00894377
Gh_D04G1405	1.05381	2.79589	5e-05	0.0014574
Gh_A06G0723	0.724175	1.92451	0.0005	0.0107837
Gh_D05G0451	0.847212	2.25513	0.00015	0.0038809
Gh_D10G2619	1.30357	3.48519	0.0001	0.00272855
Gh_A07G1505	16.2365	43.6284	5e-05	0.0014574
Gh_A03G1104	1.51735	4.0803	5e-05	0.0014574
Gh_A11G3058	1.02372	2.75694	0.00295	0.0435746
Gh_D07G0428	0.376394	1.02068	0.0001	0.00272855
Gh_A11G1673	9.23661	25.0507	5e-05	0.0014574
Gh_D08G1701	18.5939	50.5071	5e-05	0.0014574
Gh_D13G0202	0.827047	2.24666	0.0001	0.00272855
Gh_D13G1467	0.598842	1.62964	0.0004	0.00894377
Gh_D04G1804	7.09823	19.4623	5e-05	0.0014574
Gh_A08G2189	5.84294	16.0257	5e-05	0.0014574
Gh_D06G2232	0.689055	1.90907	5e-05	0.0014574
Gh_D04G0510	7.38791	20.5694	5e-05	0.0014574
Gh_A10G0238	8.68533	24.2062	5e-05	0.0014574
Gh_D06G0426	2.99389	8.38552	5e-05	0.0014574
Gh_D06G1939	3.25884	9.18543	5e-05	0.0014574
Gh_A05G1643	5.26008	14.9047	5e-05	0.0014574
Gh_A07G2022	5.77626	16.4046	5e-05	0.0014574
Gh_A09G1880	33.6912	95.8333	5e-05	0.0014574
Gh_D09G0262	0.424636	1.22119	0.002	0.0325481
Gh_A06G1396	12.2224	35.2353	5e-05	0.0014574
Gh_D07G1290	0.989934	2.86311	0.0011	0.020507
Gh_A08G0587	2.00691	5.8297	5e-05	0.0014574
Gh_A11G2997	1.53511	4.47583	5e-05	0.0014574
Gh_D04G1312	5.85216	17.0691	5e-05	0.0014574
Gh_D07G2297	0.462216	1.35113	0.0001	0.00272855
Gh_D04G0181	3.96632	11.6145	5e-05	0.0014574
Gh_D10G1617	1.52815	4.4806	5e-05	0.0014574
Gh_D11G0902	0.836382	2.45985	0.00015	0.0038809
Gh_D05G1530	2.49722	7.34482	5e-05	0.0014574
Gh_A05G2891	0.828236	2.45143	5e-05	0.0014574
Gh_D01G1673	0.858537	2.54678	5e-05	0.0014574
Gh_D06G0360	3.89604	11.5808	5e-05	0.0014574
Gh_D13G0093	1.1158	3.31854	0.00025	0.0060464
Gh_A01G1508	0.391082	1.16614	0.00085	0.0166639
Gh_D08G0066	3.69623	11.1507	5e-05	0.0014574
Gh_D08G0390	0.385803	1.16682	0.00225	0.0355648
Gh_D07G2242	5.66981	17.2136	5e-05	0.0014574
Gh_A06G0539	3.06292	9.33427	5e-05	0.0014574
Gh_A11G2247	0.685179	2.10077	5e-05	0.0014574
Gh_A07G0316	0.528509	1.62189	0.0004	0.00894377
Gh_A08G1993	2.31304	7.11175	5e-05	0.0014574
Gh_A04G0765	0.975754	3.00588	5e-05	0.0014574
Gh_A08G1863	0.322851	1.00252	5e-05	0.0014574
Gh_A04G1025	0.345244	1.07678	5e-05	0.0014574
Gh_A04G0570	0.731956	2.2912	5e-05	0.0014574
Gh_D02G0751	4.90542	15.3553	5e-05	0.0014574
Gh_A12G1830	0.816929	2.56217	5e-05	0.0014574
Gh_D05G1715	0.42636	1.33734	0.00095	0.0182008
Gh_D05G1016	0.324788	1.01888	5e-05	0.0014574
Gh_D13G1136	0.560891	1.7624	5e-05	0.0014574
Gh_A10G0948	1.57475	4.96653	5e-05	0.0014574
Gh_D06G0733	0.35342	1.11526	0.0001	0.00272855
Gh_D11G2469	1.98449	6.33317	5e-05	0.0014574
Gh_A05G1432	3.26285	10.4257	5e-05	0.0014574
Gh_A01G2111	455.326	1456.43	5e-05	0.0014574
Gh_D11G2562	0.691139	2.22971	5e-05	0.0014574
Gh_A07G0948	1.48397	4.79474	5e-05	0.0014574
Gh_D11G0426	0.812602	2.637	0.0001	0.00272855
Gh_D07G1743	8.56057	27.8859	5e-05	0.0014574
Gh_A05G1050	4.40218	14.5065	5e-05	0.0014574
Gh_D07G0689	5.1924	17.1552	5e-05	0.0014574
Gh_A06G0620	0.978753	3.24648	5e-05	0.0014574
Gh_A05G2735	0.417791	1.38998	0.00115	0.0212424
Gh_D09G0149	0.783409	2.62713	5e-05	0.0014574
Gh_D09G1897	0.726317	2.43841	0.00065	0.0133916
Gh_D03G0436	10.2748	34.71	5e-05	0.0014574
Gh_D11G1457	7.16482	24.215	5e-05	0.0014574
Gh_D06G1442	0.630338	2.14204	5e-05	0.0014574
Gh_A11G0892	0.758329	2.58734	5e-05	0.0014574
Gh_A10G2155	0.959296	3.28757	5e-05	0.0014574
Gh_A05G0823	7.62168	26.154	5e-05	0.0014574
Gh_D03G1421	2.22942	7.65655	5e-05	0.0014574
Gh_A01G1332	1.04809	3.60964	5e-05	0.0014574
Gh_D05G1832	7.18536	24.9767	5e-05	0.0014574
Gh_A07G1800	0.341535	1.19143	0.00205	0.0331065
Gh_D11G0743	0.346532	1.21303	0.00125	0.0227341
Gh_D11G1040	0.589941	2.07207	5e-05	0.0014574
Gh_A05G1363	1.17986	4.17348	5e-05	0.0014574
Gh_D02G1256	0.404647	1.44228	5e-05	0.0014574
Gh_D09G0613	1.23227	4.40789	5e-05	0.0014574
Gh_D06G1740	17.0982	61.8893	5e-05	0.0014574
Gh_D10G1873	0.507801	1.85701	0.00235	0.0366813
Gh_A06G0610	2.78575	10.3585	5e-05	0.0014574
Gh_A13G0123	1.07615	4.02743	5e-05	0.0014574
Gh_D09G2272	2.04846	7.78543	5e-05	0.0014574
Gh_D12G1390	3.30878	12.6305	5e-05	0.0014574
Gh_D06G0602	1.99541	7.70119	5e-05	0.0014574
Gh_D05G0471	0.877552	3.40916	5e-05	0.0014574
Gh_A10G2071	4.91897	19.1129	5e-05	0.0014574
Gh_D05G2675	3.67764	14.3261	5e-05	0.0014574
Gh_A05G0586	0.329497	1.28779	0.00015	0.0038809
Gh_A11G0009	0.992214	3.8977	5e-05	0.0014574
Gh_D12G0328	1.04712	4.13836	5e-05	0.0014574
Gh_D12G2767	0.623759	2.4976	5e-05	0.0014574
Gh_D10G1131	1.24762	5.04984	5e-05	0.0014574
Gh_D08G1389	0.763049	3.17206	5e-05	0.0014574
Gh_D02G2428	14.3669	61.5572	5e-05	0.0014574
Gh_A09G2067	0.58683	2.54054	5e-05	0.0014574
Gh_A11G3043	0.611809	2.70102	5e-05	0.0014574
Gh_Sca007523G03	23.0738	102.754	5e-05	0.0014574
Gh_D02G0127	1.20413	5.4583	5e-05	0.0014574
Gh_A11G2255	0.505501	2.3258	5e-05	0.0014574
Gh_D05G1206	1.31462	6.08629	5e-05	0.0014574
Gh_A09G1439	1.31808	6.14549	5e-05	0.0014574
Gh_D09G2009	1.91016	8.91287	5e-05	0.0014574
Gh_D09G0305	0.436962	2.05138	5e-05	0.0014574
Gh_A13G1692	1.4675	6.89127	5e-05	0.0014574
Gh_A12G1988	0.486695	2.29606	5e-05	0.0014574
Gh_D12G2353	1.94414	9.31207	5e-05	0.0014574
Gh_A12G0571	6.7514	32.4329	5e-05	0.0014574
Gh_A04G0387	7.6847	37.5501	5e-05	0.0014574
Gh_A05G1233	1.02258	5.05026	0.00165	0.0280602
Gh_A11G2038	0.25201	1.2513	5e-05	0.0014574
Gh_D06G0284	5.5396	27.9846	5e-05	0.0014574
Gh_D13G2519	1.12396	5.724	5e-05	0.0014574
Gh_A09G2063	1.81105	9.2603	5e-05	0.0014574
Gh_D06G2326	4.63834	23.9646	5e-05	0.0014574
Gh_A12G1505	0.553946	2.8851	5e-05	0.0014574
Gh_D03G0970	1.56627	8.26341	5e-05	0.0014574
Gh_A02G0033	0.225498	1.2031	5e-05	0.0014574
Gh_D02G2034	0.287845	1.5358	5e-05	0.0014574
Gh_D03G1604	0.258504	1.38945	0.00015	0.0038809
Gh_D03G1786	1.04952	5.64402	5e-05	0.0014574
Gh_D07G1241	1.20556	6.56876	5e-05	0.0014574
Gh_D04G1425	0.254545	1.39514	0.00225	0.0355648
Gh_D12G1778	0.390191	2.14098	0.00025	0.0060464
Gh_A01G1434	0.828443	4.62247	5e-05	0.0014574
Gh_D12G2167	1.38282	7.96393	5e-05	0.0014574
Gh_Sca010138G01	0.246859	1.43164	0.00015	0.0038809
Gh_A13G1728	1.10547	6.51097	5e-05	0.0014574
Gh_A11G2874	2.15152	13.1858	5e-05	0.0014574
Gh_A09G1971	0.500288	3.28088	5e-05	0.0014574
Gh_A02G1281	0.15776	1.03628	0.0002	0.00498466
Gh_A12G0337	0.694134	4.6342	5e-05	0.0014574
Gh_A13G2285	0.202434	1.35905	5e-05	0.0014574
Gh_A09G2313	4.69578	31.5496	5e-05	0.0014574
Gh_A02G0733	0.55074	3.74976	5e-05	0.0014574
Gh_A08G2339	1.43381	10.161	5e-05	0.0014574
Gh_D07G0535	0.560498	4.0432	5e-05	0.0014574
Gh_A07G0470	0.871464	6.33668	5e-05	0.0014574
Gh_D07G1774	0.286496	2.15421	5e-05	0.0014574
Gh_A10G0624	0.635382	5.04941	5e-05	0.0014574
Gh_D08G1196	0.159014	1.29118	0.0002	0.00498466
Gh_A02G1130	0.464001	3.90254	5e-05	0.0014574
Gh_D13G0946	0.353878	2.99626	5e-05	0.0014574
Gh_A12G2643	0.213921	1.87089	5e-05	0.0014574
Gh_D07G2198	1.05724	9.44113	5e-05	0.0014574
Gh_D08G2608	0.165461	1.52535	5e-05	0.0014574
Gh_A10G0978	0.398835	3.89194	5e-05	0.0014574
Gh_D05G1817	1.45043	14.6765	5e-05	0.0014574
Gh_A08G0845	4.43211	45.8674	5e-05	0.0014574
Gh_A11G0230	0.121651	1.27908	0.002	0.0325481
Gh_A04G0410	2.3333	25.1204	5e-05	0.0014574
Gh_D06G2280	32.0554	361.492	5e-05	0.0014574
Gh_D05G2197	0.302324	3.45963	0.0007	0.0142275
Gh_A07G0699	0.354732	4.1505	0.00305	0.0447476
Gh_A06G1900	0.205799	2.44816	0.0003	0.00702962
Gh_D08G1031	6.65143	80.2117	5e-05	0.0014574
Gh_D12G0110	0.140948	1.82492	0.0017	0.0287061
Gh_D10G2255	0.222253	2.90081	5e-05	0.0014574
Gh_D07G2045	0.133868	1.7847	0.00105	0.019746
Gh_A12G0778	0.30712	4.1092	5e-05	0.0014574
Gh_A02G0542	2.95145	39.9687	5e-05	0.0014574
Gh_D02G0258	0.0919937	1.30481	5e-05	0.0014574
Gh_D03G0553	0.677859	9.62274	5e-05	0.0014574
Gh_A13G2222	0.173579	2.49045	0.00015	0.0038809
Gh_A13G0062	0.139089	2.10605	5e-05	0.0014574
Gh_D07G1030	0.550222	8.37486	5e-05	0.0014574
Gh_D11G1828	1.00127	15.2898	5e-05	0.0014574
Gh_D08G0332	0.0794873	1.25556	0.0002	0.00498466
Gh_D08G1777	0.167876	2.80901	0.0031	0.0452795
Gh_D01G0181	0.165266	3.19864	0.00025	0.0060464
Gh_D10G0179	0.406925	8.51791	5e-05	0.0014574
Gh_D06G0362	0.276635	6.00678	5e-05	0.0014574
Gh_D11G1827	0.180252	3.98457	5e-05	0.0014574
Gh_A03G2096	5.31025	121.821	5e-05	0.0014574
Gh_A05G3682	0.185028	4.61262	5e-05	0.0014574
Gh_D07G2199	0.244596	6.37008	5e-05	0.0014574
Gh_A07G1978	0.257656	7.30263	5e-05	0.0014574
Gh_A02G0796	0.169238	4.88947	5e-05	0.0014574
Gh_A05G2848	2.63557	77.7976	5e-05	0.0014574
Gh_Sca006756G05	15.9042	525.028	5e-05	0.0014574
Gh_D02G0606	0.884792	29.3117	5e-05	0.0014574
Gh_A06G0034	6.39419	214.874	5e-05	0.0014574
Gh_Sca017272G01	1.93445	78.109	5e-05	0.0014574
Gh_A13G0837	1.1488	46.9641	5e-05	0.0014574
Gh_D04G1830	0.0727126	3.08554	5e-05	0.0014574
Gh_A08G0243	0.0424784	2.51901	0.00225	0.0355648
Gh_A08G2316	0.360891	43.7866	5e-05	0.0014574
Gh_A13G2225	1.3589	474.096	0.0026	0.0396301
Gh_A03G1166	0	14.8651	5e-05	0.0014574
Gh_A08G0518	0	2.93863	0.0003	0.00702962
Gh_D06G2207	6.47756	0	0.00135	0.0240833
Gh_D02G1093	2.51904	0	5e-05	0.0014574
Gh_D11G0699	0	5.80237	5e-05	0.0014574
Gh_D04G1996	23.0224	0	5e-05	0.0014574
Gh_A12G1134	0	3.46135	5e-05	0.0014574
Gh_A12G2346	0	2.13748	5e-05	0.0014574
Gh_D06G1424	3.63538	0	0.0003	0.00702962
Gh_A11G1834	0	1038.23	5e-05	0.0014574
Gh_D11G3198	820.399	0	5e-05	0.0014574
Gh_D02G1873	0	7.38152	5e-05	0.0014574
Gh_D07G2411	0	1.3383	0.00015	0.0038809
Gh_D13G1412	0	2.15385	0.0003	0.00702962
Gh_D07G0237	1.635	0	0.0006	0.0125434
Gh_A03G0958	0	5.20692	5e-05	0.0014574
Gh_D05G1421	0	1.40731	0.00265	0.040209
Gh_A13G0609	0	2.59597	5e-05	0.0014574
Gh_Sca033008G01	0	435.436	5e-05	0.0014574
Gh_D04G2026	7.64102	0	0.00135	0.0240833
Gh_Sca006711G02	9.79423	0	5e-05	0.0014574
Gh_D05G1997	0	5.63285	5e-05	0.0014574
Gh_D08G0022	0	14.6035	0.0017	0.0287061
Gh_A03G0887	0	1.10429	5e-05	0.0014574
Gh_A06G1902	0	72.4572	0.00235	0.0366813
Gh_D09G1591	4.90675	0	0.00135	0.0240833
Gh_A09G0965	6.13393	0	5e-05	0.0014574
Gh_D08G2688	0	3.24855	5e-05	0.0014574
Gh_A07G2364	0	1.63656	0.00295	0.0435746
Gh_D09G1383	2411.65	0	0.00135	0.0240833
Gh_A10G1898	0	2.0217	0.00075	0.0150315
Gh_A12G1685	0	2.01664	5e-05	0.0014574
Gh_D12G2484	0	19.8022	5e-05	0.0014574
Gh_A12G2438	0	1.06333	0.0017	0.0287061
Gh_A05G1635	0	1.6353	5e-05	0.0014574
Gh_D07G1212	1.53093	0	5e-05	0.0014574
Gh_D02G0788	3.05433	0	0.00135	0.0240833
Gh_A05G3602	1.78237	0	5e-05	0.0014574
Gh_A05G1802	0	9.62682	5e-05	0.0014574
Gh_A10G2002	0	29.3093	5e-05	0.0014574
Gh_D04G0061	1.83147	0	0.00135	0.0240833
Gh_A11G0599	0	1.56506	0.0001	0.00272855
Gh_D10G2309	0	17.7968	5e-05	0.0014574
Gh_A10G1038	29.0246	0	5e-05	0.0014574
Gh_A12G2348	0	11.6157	5e-05	0.0014574
Gh_D13G1842	0	5.59507	5e-05	0.0014574
Gh_D01G2369	1.40932	0	0.0023	0.0361317
Gh_Sca010858G01	1026.31	0	5e-05	0.0014574
Gh_D07G0241	0	1.49313	0.0026	0.0396301
Gh_A10G2112	1.09647	0	5e-05	0.0014574
Gh_A10G2113	3.3167	0	5e-05	0.0014574
Gh_D08G0567	916.17	0	5e-05	0.0014574
Gh_Sca007622G03	6.33834	0	5e-05	0.0014574
Gh_D05G2126	5.68864	0	0.0023	0.0361317
Gh_D08G2444	0	3.37294	5e-05	0.0014574
Gh_A03G0028	0.838856	0.0575784	0.00205	0.0331065
Gh_A01G0683	0.94229	0.164711	0.0007	0.0142275
Gh_D06G2176	0.482609	0.102836	0.00025	0.0060464
Gh_D03G0603	0.807794	0.176847	0.0003	0.00702962
Gh_A13G0879	0.988927	0.22966	0.0009	0.0174334
Gh_A10G0516	0.938188	0.257855	0.0033	0.0475457
Gh_A06G0299	0.522393	0.154969	0.00145	0.0253329
Gh_D11G1051	0.644637	0.193167	0.00165	0.0280602
Gh_D11G0499	0.799058	0.241536	0.0012	0.0219977
Gh_D05G3558	0.407811	0.133979	0.0002	0.00498466
Gh_A12G0840	0.743968	0.247095	0.0013	0.0234453
Gh_D10G0523	0.793914	0.276967	0.0023	0.0361317
Gh_D08G1175	0.995829	0.361494	0.0007	0.0142275
Gh_A05G1382	0.594943	0.21802	0.00065	0.0133916
Gh_A11G2357	0.491044	0.182994	0.00035	0.0080087
Gh_A10G0734	0.721249	0.31242	0.00195	0.0320003
Gh_A06G1983	0.82884	0.363146	0.00075	0.0150315
Gh_A01G0953	0.873352	0.389178	0.0015	0.026012
Gh_A05G3081	0.538821	0.24059	0.0022	0.0349728
Gh_A05G4022	0.92082	0.4121	5e-05	0.0014574
Gh_D06G1590	0.826279	0.375381	0.0008	0.0158842
Gh_D05G3436	0.718841	0.330045	0.0016	0.0274093
Gh_D07G2083	0.580795	0.307524	0.00255	0.039024
Gh_A07G0160	30.3874	20.2614	0.00295	0.0435746
Gh_A05G3064	189.572	126.444	5e-05	0.0014574
Gh_A04G1334	79.9684	53.3405	5e-05	0.0014574
Gh_A09G1089	2.71819	1.81348	0.00345	0.0492208
Gh_D13G1970	4.6652	3.11271	0.001	0.0189748
Gh_D07G0128	58.6427	39.1286	5e-05	0.0014574
Gh_A05G2041	5.51142	3.6793	0.0035	0.0497642
Gh_D11G2701	11.5594	7.71963	0.00035	0.0080087
Gh_A06G0950	10.4648	6.99299	0.00345	0.0492208
Gh_A05G3837	17.214	11.5049	0.003	0.0441541
Gh_D12G2746	7.41019	4.95656	0.00065	0.0133916
Gh_D11G3073	184.193	123.229	0.00225	0.0355648
Gh_A10G2191	60.5783	40.5476	0.00215	0.0343437
Gh_D05G3907	27.5612	18.4606	5e-05	0.0014574
Gh_A09G2229	36.7986	24.6765	0.0001	0.00272855
Gh_A09G0916	5.08003	3.40831	0.0017	0.0287061
Gh_D04G1732	5.12334	3.4412	0.00245	0.037875
Gh_A07G2111	4.13131	2.77516	0.00195	0.0320003
Gh_A13G1867	10.6556	7.15871	5e-05	0.0014574
Gh_D05G1169	17.5078	11.7732	0.00125	0.0227341
Gh_D04G0580	127.025	85.434	5e-05	0.0014574
Gh_A05G4016	71.2482	47.9429	5e-05	0.0014574
Gh_A05G1404	8.50298	5.72229	0.0021	0.033736
Gh_A04G1412	21.6446	14.5663	0.00015	0.0038809
Gh_A03G0407	37.7121	25.387	5e-05	0.0014574
Gh_D04G0909	22.9408	15.4614	0.00075	0.0150315
Gh_D07G2452	64.3333	43.3831	0.0026	0.0396301
Gh_A12G0551	32.3882	21.8485	5e-05	0.0014574
Gh_D04G0560	3.7422	2.52512	0.0004	0.00894377
Gh_D07G1773	63.3211	42.7467	5e-05	0.0014574
Gh_A06G0740	7.88628	5.32685	0.0005	0.0107837
Gh_A01G0486	92.7744	62.6668	5e-05	0.0014574
Gh_D11G0766	10.4737	7.07661	0.0001	0.00272855
Gh_A08G0315	11.7763	7.96087	0.00265	0.040209
Gh_A11G1870	9.75842	6.59703	0.0002	0.00498466
Gh_A11G0318	6.81275	4.60748	0.00095	0.0182008
Gh_D06G1730	8.18705	5.5404	0.0003	0.00702962
Gh_D02G1697	20.0209	13.5527	0.0002	0.00498466
Gh_D07G0091	27.2513	18.4501	0.0001	0.00272855
Gh_D05G3114	24.5572	16.6261	0.00275	0.0413739
Gh_D12G0932	18.8246	12.7476	0.0004	0.00894377
Gh_A07G0245	7.89046	5.34637	0.0005	0.0107837
Gh_D11G2524	2.11352	1.43242	0.0026	0.0396301
Gh_D05G0507	9.52793	6.47153	0.00125	0.0227341
Gh_D10G2400	54.1584	36.8014	0.00015	0.0038809
Gh_D09G0181	95.5464	64.9627	5e-05	0.0014574
Gh_D10G1437	5.36935	3.65232	0.00295	0.0435746
Gh_A01G0491	15.524	10.5648	0.0002	0.00498466
Gh_D04G0689	7.21374	4.92008	0.00225	0.0355648
Gh_A03G1129	24.782	16.9163	0.0007	0.0142275
Gh_A10G1998	22.7907	15.5632	5e-05	0.0014574
Gh_A11G0822	27.9633	19.1036	5e-05	0.0014574
Gh_D01G0681	16.9769	11.6036	0.0001	0.00272855
Gh_A11G0263	6.1271	4.20034	0.0012	0.0219977
Gh_D11G0449	54.6012	37.4402	0.0022	0.0349728
Gh_D09G1782	6.87457	4.71415	0.0012	0.0219977
Gh_Sca005103G03	74.2074	50.9081	5e-05	0.0014574
Gh_A11G1968	8.55334	5.87178	0.0004	0.00894377
Gh_A10G0984	3.96603	2.7243	0.00085	0.0166639
Gh_D06G2188	43.0187	29.563	5e-05	0.0014574
Gh_D11G1508	46.3417	31.8778	5e-05	0.0014574
Gh_D11G0489	12.2858	8.45189	0.00085	0.0166639
Gh_D04G1458	103.768	71.4203	5e-05	0.0014574
Gh_D02G1434	2.74227	1.88831	0.00145	0.0253329
Gh_A01G2094	8.89109	6.12274	0.0022	0.0349728
Gh_A08G0460	17.447	12.0208	0.00065	0.0133916
Gh_A11G1172	11.018	7.59794	0.0014	0.0247719
Gh_D03G1062	12.9998	8.97054	5e-05	0.0014574
Gh_A05G0491	120.419	83.1033	5e-05	0.0014574
Gh_D13G2019	29.0706	20.0649	0.00055	0.0116755
Gh_A02G0415	9.83282	6.78701	0.00025	0.0060464
Gh_A07G2343	12.421	8.57838	5e-05	0.0014574
Gh_A11G1361	57.4009	39.6756	5e-05	0.0014574
Gh_D08G2362	46.6548	32.2488	5e-05	0.0014574
Gh_D08G2293	26.5803	18.3787	0.0015	0.026012
Gh_D10G1732	13.873	9.59586	0.0002	0.00498466
Gh_A13G1464	98.8682	68.3974	5e-05	0.0014574
Gh_A09G2125	18.678	12.9293	0.00205	0.0331065
Gh_D04G1170	4000.17	2769.17	5e-05	0.0014574
Gh_A05G0275	17.5627	12.1672	0.0001	0.00272855
Gh_A01G1406	314.955	218.281	5e-05	0.0014574
Gh_A01G1820	79.528	55.136	5e-05	0.0014574
Gh_A11G0093	22.0598	15.3116	5e-05	0.0014574
Gh_D11G0189	39.3565	27.3334	0.00255	0.039024
Gh_A10G1119	2.92354	2.03065	0.00145	0.0253329
Gh_D10G0144	6.42851	4.46529	0.00225	0.0355648
Gh_A05G0934	15.3292	10.6484	0.00295	0.0435746
Gh_D05G2148	20.2711	14.092	0.00035	0.0080087
Gh_D10G1484	8.92333	6.20401	0.00275	0.0413739
Gh_D02G1441	10.95	7.61819	0.00045	0.00987982
Gh_A05G3829	13.0042	9.04899	0.00335	0.0481226
Gh_A05G0747	7.54452	5.25035	0.00285	0.0424902
Gh_A05G0677	6.45157	4.49014	0.0001	0.00272855
Gh_A11G0432	10.7608	7.49618	0.00055	0.0116755
Gh_A09G0191	67.0327	46.7334	5e-05	0.0014574
Gh_D02G0086	98.0169	68.3686	0.0002	0.00498466
Gh_D02G1084	50.9502	35.569	5e-05	0.0014574
Gh_D11G2757	73.0475	51.003	0.0022	0.0349728
Gh_D13G2357	16.0487	11.2124	0.0004	0.00894377
Gh_D06G0676	112.088	78.3113	0.0005	0.0107837
Gh_A05G0327	21.4913	15.0188	0.00015	0.0038809
Gh_A08G1751	94.623	66.1292	5e-05	0.0014574
Gh_A11G0094	17.0297	11.9031	0.00035	0.0080087
Gh_A06G0423	42.7162	29.8647	5e-05	0.0014574
Gh_A11G0141	14.0356	9.82026	0.0023	0.0361317
Gh_D08G2323	57.1061	39.9767	0.0007	0.0142275
Gh_A08G1868	19.5553	13.6957	0.00015	0.0038809
Gh_D10G0718	28.8659	20.2187	0.00305	0.0447476
Gh_A09G1845	6.94311	4.86505	0.00195	0.0320003
Gh_D03G0955	21.5566	15.1052	5e-05	0.0014574
Gh_D05G1835	17.7053	12.4066	0.00035	0.0080087
Gh_D10G0338	19.2393	13.4816	5e-05	0.0014574
Gh_A03G1885	25.2885	17.7244	0.00015	0.0038809
Gh_D06G0915	7.30107	5.12277	0.002	0.0325481
Gh_A04G0373	18.6309	13.0796	0.00095	0.0182008
Gh_A10G1846	85.2661	59.8694	5e-05	0.0014574
Gh_D06G1866	31.0792	21.825	5e-05	0.0014574
Gh_D08G0014	8.88729	6.24266	0.0013	0.0234453
Gh_A09G1878	55.5997	39.0603	5e-05	0.0014574
Gh_D06G2006	23.0081	16.1666	0.0003	0.00702962
Gh_D05G0363	259.223	182.197	5e-05	0.0014574
Gh_D02G1521	55.378	38.9381	0.0004	0.00894377
Gh_A04G0155	4.7996	3.3748	0.0014	0.0247719
Gh_A05G2013	46.0788	32.4195	5e-05	0.0014574
Gh_D01G2136	286.159	201.358	5e-05	0.0014574
Gh_A12G1040	7.40153	5.21113	0.0019	0.0313383
Gh_D13G1439	11.3727	8.00725	0.00195	0.0320003
Gh_A07G1150	18.3645	12.9456	5e-05	0.0014574
Gh_D09G0950	14.2726	10.0726	0.0012	0.0219977
Gh_A13G1294	22.881	16.1518	0.00035	0.0080087
Gh_D02G0448	17.3425	12.2432	5e-05	0.0014574
Gh_A03G1137	3.54062	2.50001	0.0028	0.0419462
Gh_A12G2681	9.67618	6.83327	0.0011	0.020507
Gh_A09G0867	5.18616	3.66265	0.0025	0.0384701
Gh_D06G1200	17.5793	12.4164	0.00105	0.019746
Gh_D09G1039	58.4904	41.3444	5e-05	0.0014574
Gh_D09G1479	49.5783	35.0491	5e-05	0.0014574
Gh_D13G0868	15.8472	11.2048	0.00205	0.0331065
Gh_A10G0473	185.7	131.322	0.00015	0.0038809
Gh_A11G1461	15.5428	10.9937	5e-05	0.0014574
Gh_D01G1428	32.1095	22.7273	0.0001	0.00272855
Gh_D13G1784	14.0359	9.93541	0.001	0.0189748
Gh_D11G1677	17.6834	12.5305	0.00205	0.0331065
Gh_A08G1650	9.97236	7.0702	0.0016	0.0274093
Gh_A13G1305	27.0352	19.1736	0.00025	0.0060464
Gh_D11G2800	16.4275	11.6516	0.00075	0.0150315
Gh_D09G1925	15.3526	10.895	0.0006	0.0125434
Gh_Sca004822G03	10.4241	7.39815	0.00125	0.0227341
Gh_D05G3267	19.1871	13.6182	5e-05	0.0014574
Gh_D04G1053	18.8616	13.3919	0.00135	0.0240833
Gh_A06G0806	14.7114	10.4499	0.001	0.0189748
Gh_D12G0631	14.5494	10.3388	0.00075	0.0150315
Gh_D11G0097	28.4268	20.2065	5e-05	0.0014574
Gh_A09G0294	7.68344	5.46297	0.003	0.0441541
Gh_A05G1205	9.8531	7.00655	0.0002	0.00498466
Gh_A03G0309	100.813	71.7501	0.0005	0.0107837
Gh_D13G1077	21.3134	15.1695	0.00095	0.0182008
Gh_D11G1617	33.0514	23.5254	0.0005	0.0107837
Gh_D07G1814	26.3659	18.7813	0.0011	0.020507
Gh_D13G2219	9.91034	7.0629	0.00065	0.0133916
Gh_A08G2342	5.2402	3.73486	0.00085	0.0166639
Gh_A12G2193	6.28919	4.48301	0.0012	0.0219977
Gh_D02G0993	28.111	20.0392	0.0021	0.033736
Gh_D11G0441	79.9085	57.0246	5e-05	0.0014574
Gh_D03G1761	64.2867	45.8778	0.00015	0.0038809
Gh_Sca015328G01	732.743	522.966	5e-05	0.0014574
Gh_D13G1039	3.33458	2.38072	0.0018	0.0300308
Gh_D13G0326	8.48589	6.06184	0.0011	0.020507
Gh_A07G1077	27.5539	19.6835	0.0003	0.00702962
Gh_Sca039726G01	126057	90052.3	0.00045	0.00987982
Gh_D05G0853	431.344	308.171	5e-05	0.0014574
Gh_Sca007622G02	168.679	120.551	5e-05	0.0014574
Gh_A07G2249	143.528	102.626	0.00035	0.0080087
Gh_A11G2739	62.6066	44.7749	5e-05	0.0014574
Gh_A07G1429	8.9485	6.4014	0.0005	0.0107837
Gh_A12G1514	19.6425	14.0532	0.00035	0.0080087
Gh_A11G0098	9.0029	6.44363	0.00205	0.0331065
Gh_D03G0905	42.5442	30.4545	0.0009	0.0174334
Gh_D02G2248	298.27	213.592	5e-05	0.0014574
Gh_D04G1204	12.9986	9.31064	0.00055	0.0116755
Gh_A09G1877	43.1991	30.9541	0.0001	0.00272855
Gh_A11G3133	102.268	73.3071	5e-05	0.0014574
Gh_A10G1656	42.595	30.5547	0.0002	0.00498466
Gh_A05G0660	259.002	185.977	0.0001	0.00272855
Gh_A10G1074	4.91659	3.53065	0.00085	0.0166639
Gh_D06G1348	17.4099	12.5093	0.00315	0.0458465
Gh_Sca004926G01	7.14854	5.13688	0.0022	0.0349728
Gh_D04G1172	22.3645	16.0788	0.0003	0.00702962
Gh_A10G0774	27.5706	19.8418	0.0009	0.0174334
Gh_A07G0082	44.918	32.3305	0.0002	0.00498466
Gh_A11G2106	6.86744	4.94362	0.0014	0.0247719
Gh_A11G2742	10.1347	7.30041	0.00235	0.0366813
Gh_A03G1723	12.4045	8.94609	0.001	0.0189748
Gh_D11G1730	32.6651	23.5602	0.00025	0.0060464
Gh_A10G0693	12.3254	8.89255	0.00165	0.0280602
Gh_A07G1493	10.0366	7.24337	0.00325	0.0469529
Gh_A08G0616	22.2695	16.0809	0.0009	0.0174334
Gh_A06G0687	33.3315	24.0889	0.00035	0.0080087
Gh_A03G1815	209.242	151.253	0.00015	0.0038809
Gh_A05G1210	22.0324	15.9302	0.0016	0.0274093
Gh_A05G1494	21.049	15.2273	0.0011	0.020507
Gh_A10G1264	26.4307	19.1365	0.0013	0.0234453
Gh_A09G0086	32.6099	23.6119	0.00035	0.0080087
Gh_D12G0568	26.6865	19.3255	0.00095	0.0182008
Gh_A06G1570	8.92949	6.46653	0.00055	0.0116755
Gh_D09G0640	67.2738	48.7214	0.0008	0.0158842
Gh_D12G1679	10.1996	7.38756	0.00205	0.0331065
Gh_A05G3287	4.15735	3.01189	0.0006	0.0125434
Gh_A07G1900	420.581	304.73	5e-05	0.0014574
Gh_D01G2229	33.5522	24.3345	0.0002	0.00498466
Gh_D08G0238	8.5762	6.22715	0.00065	0.0133916
Gh_A08G2184	25.6462	18.6256	0.0007	0.0142275
Gh_D06G0151	15.6774	11.3891	0.00025	0.0060464
Gh_D10G0316	25.2418	18.3419	0.0014	0.0247719
Gh_D10G2310	24.3575	17.7018	0.0006	0.0125434
Gh_D10G1925	281.766	204.898	0.0001	0.00272855
Gh_A08G1480	13.8467	10.0694	0.00175	0.029377
Gh_A06G0745	12.4967	9.08868	0.00055	0.0116755
Gh_A09G1843	19.2521	14.0028	0.00075	0.0150315
Gh_D02G1172	18.1178	13.1803	0.00055	0.0116755
Gh_A12G2411	39.8537	28.9993	0.00025	0.0060464
Gh_A09G2094	12.4384	9.05387	0.0002	0.00498466
Gh_D03G0401	16.5213	12.0289	0.00115	0.0212424
Gh_D10G0614	38.2262	27.8351	5e-05	0.0014574
Gh_A11G1220	17.3388	12.6264	0.00115	0.0212424
Gh_D11G0102	45.0248	32.7881	0.0006	0.0125434
Gh_D10G0187	13.5247	9.85307	0.0007	0.0142275
Gh_D04G1585	124.141	90.4427	0.00085	0.0166639
Gh_A12G2673	14.894	10.8644	0.0012	0.0219977
Gh_D05G3832	13.8455	10.1	0.0013	0.0234453
Gh_D07G1403	53.6789	39.1652	0.00075	0.0150315
Gh_A04G0372	23.8812	17.432	0.0007	0.0142275
Gh_A03G1582	37.1294	27.1144	0.0003	0.00702962
Gh_D05G2308	16.0855	11.748	0.0033	0.0475457
Gh_A09G1053	27.8366	20.3334	0.00095	0.0182008
Gh_D13G0658	25.0125	18.2756	0.0028	0.0419462
Gh_D06G2273	27.3798	20.0109	0.0013	0.0234453
Gh_D01G0018	335.144	245.003	0.0001	0.00272855
Gh_D05G3592	8.21725	6.01221	0.00105	0.019746
Gh_A07G1805	23.681	17.3306	0.00195	0.0320003
Gh_D10G2567	24.3304	17.8084	0.00125	0.0227341
Gh_D11G0465	15.4623	11.3199	0.0026	0.0396301
Gh_A04G0858	19.5402	14.306	0.0016	0.0274093
Gh_A12G0638	20.3632	14.9101	0.0013	0.0234453
Gh_D07G0761	10.8709	7.96492	0.00245	0.037875
Gh_D13G0456	17.8041	13.0453	0.00065	0.0133916
Gh_D11G3346	54.404	39.8685	0.00015	0.0038809
Gh_D06G1524	27.6168	20.2449	0.0004	0.00894377
Gh_A01G0848	11.9057	8.72878	0.0029	0.0430349
Gh_A01G1719	33.878	24.8483	5e-05	0.0014574
Gh_A11G0043	97.7064	71.6663	0.00065	0.0133916
Gh_A05G3473	30.6248	22.4768	0.0005	0.0107837
Gh_D05G0945	704.945	517.394	0.0002	0.00498466
Gh_A05G3781	5.72649	4.20367	0.0024	0.037285
Gh_D12G2527	73.3613	53.8668	0.00025	0.0060464
Gh_A05G0653	16.4559	12.0855	0.0007	0.0142275
Gh_D06G1386	21.1364	15.5243	0.00205	0.0331065
Gh_D04G0254	42.2994	31.0905	0.00075	0.0150315
Gh_A06G1450	30.989	22.7912	0.0013	0.0234453
Gh_D10G1439	7.13577	5.24846	0.00115	0.0212424
Gh_A13G1988	429.76	316.26	0.00025	0.0060464
Gh_A02G0047	26.6417	19.6071	0.0009	0.0174334
Gh_D10G2286	39.7245	29.242	0.00065	0.0133916
Gh_D12G2509	11.975	8.81846	0.00235	0.0366813
Gh_A10G2003	20.5631	15.1446	0.00175	0.029377
Gh_A08G1122	14.147	10.4207	0.00345	0.0492208
Gh_D11G0451	10.1885	7.50642	0.00135	0.0240833
Gh_D05G0466	21.0539	15.519	0.0025	0.0384701
Gh_A09G0044	26.5378	19.5722	0.00115	0.0212424
Gh_D10G0359	89.8211	66.2517	0.00315	0.0458465
Gh_A11G0588	55.1676	40.7052	0.0002	0.00498466
Gh_A03G1405	17.4954	12.9096	0.0013	0.0234453
Gh_A13G0725	65.8952	48.6279	0.001	0.0189748
Gh_D01G0897	13.2775	9.8057	0.00155	0.0267107
Gh_A11G0157	33.3334	24.618	0.0006	0.0125434
Gh_A06G1790	12.8872	9.5208	0.0019	0.0313383
Gh_A11G0940	24.3537	17.9984	0.0015	0.026012
Gh_D06G0832	9.46011	6.99219	0.00205	0.0331065
Gh_D07G0658	33.1474	24.5021	0.00075	0.0150315
Gh_A13G1570	731.429	540.877	0.0013	0.0234453
Gh_A06G0493	229.269	169.562	0.0001	0.00272855
Gh_D09G1534	53.7696	39.7858	0.00045	0.00987982
Gh_A10G1489	17.4048	12.879	0.00145	0.0253329
Gh_A06G1477	565.328	418.404	0.0008	0.0158842
Gh_A06G2033	10.0374	7.43009	0.00215	0.0343437
Gh_D12G2238	17.0892	12.6502	0.0011	0.020507
Gh_D05G2394	29.0138	21.4776	0.00085	0.0166639
Gh_D04G0788	5.8621	4.33995	0.0026	0.0396301
Gh_D06G0616	7.48593	5.54512	0.00245	0.037875
Gh_D05G3774	20.6053	15.264	0.00095	0.0182008
Gh_D01G1969	24.7626	18.3758	0.0003	0.00702962
Gh_D09G1103	24.8502	18.4442	0.0004	0.00894377
Gh_A05G1480	8.09986	6.01353	0.00295	0.0435746
Gh_D02G1867	19.2415	14.2867	0.00165	0.0280602
Gh_D05G1384	10.9635	8.14139	0.0011	0.020507
Gh_A01G1462	16.2195	12.048	0.0023	0.0361317
Gh_A07G2362	17.0619	12.6788	0.00065	0.0133916
Gh_A12G0785	23.8071	17.6927	0.0005	0.0107837
Gh_A11G1447	19.5163	14.5069	0.0002	0.00498466
Gh_A07G1585	96.1059	71.4552	0.0005	0.0107837
Gh_A05G1670	21.1861	15.7553	0.0017	0.0287061
Gh_D02G1553	39.8575	29.6516	0.0011	0.020507
Gh_A03G0861	76.8743	57.2115	0.00055	0.0116755
Gh_A07G0267	109.362	81.41	0.0011	0.020507
Gh_A10G0197	26.921	20.0584	0.00215	0.0343437
Gh_D11G0047	105.719	78.7727	0.00065	0.0133916
Gh_A10G1672	18.0205	13.4286	0.00295	0.0435746
Gh_D05G1744	112.667	84.0202	0.0004	0.00894377
Gh_A08G1966	38.2911	28.5753	0.0001	0.00272855
Gh_Sca004803G02	16.5888	12.3862	0.00225	0.0355648
Gh_A10G0779	224.477	167.627	0.0011	0.020507
Gh_D10G0340	19.0167	14.207	0.00125	0.0227341
Gh_A05G3937	88.29	65.9803	0.00055	0.0116755
Gh_D11G2912	63.7726	47.6691	0.00285	0.0424902
Gh_A06G0038	17.8261	13.3293	0.00285	0.0424902
Gh_D06G1814	633.227	473.737	0.0018	0.0300308
Gh_A10G0572	35.4788	26.5554	0.0005	0.0107837
Gh_A09G2204	91.2199	68.3459	0.0003	0.00702962
Gh_A03G0127	113.576	85.1306	0.00045	0.00987982
Gh_A01G1605	25.0349	18.7714	0.00185	0.0306813
Gh_D13G1932	27.6452	20.7323	0.0005	0.0107837
Gh_D09G2035	140.821	105.705	0.00105	0.019746
Gh_D10G1142	1000.47	751.624	0.00075	0.0150315
Gh_D13G1732	53.6172	40.2963	0.00025	0.0060464
Gh_A12G2627	40.8007	30.6726	0.00075	0.0150315
Gh_A07G1765	9.67991	7.27888	0.0015	0.026012
Gh_D11G1792	304.156	228.751	0.00075	0.0150315
Gh_A05G3359	41.5288	31.2383	0.00185	0.0306813
Gh_A12G1098	95.5786	71.9189	0.00085	0.0166639
Gh_A02G0805	31.9429	24.0372	0.0017	0.0287061
Gh_Sca004867G03	10.4661	7.87645	0.00305	0.0447476
Gh_D08G1073	57.0007	42.9089	0.00265	0.040209
Gh_A12G1062	12.2091	9.19162	0.00295	0.0435746
Gh_A13G1672	8.85534	6.66849	0.00215	0.0343437
Gh_A09G1018	117.361	88.3843	0.0006	0.0125434
Gh_A07G0301	13.628	10.2642	0.0028	0.0419462
Gh_D05G3887	19.4396	14.6431	0.001	0.0189748
Gh_A05G2628	12.4301	9.36623	0.0013	0.0234453
Gh_A10G0332	16.4849	12.4356	0.00255	0.039024
Gh_A05G3320	20.8333	15.7207	0.00205	0.0331065
Gh_D05G0805	294.515	222.277	0.00045	0.00987982
Gh_D07G0284	23.8505	18.0111	0.0026	0.0396301
Gh_A03G0273	28.8994	21.8265	0.0024	0.037285
Gh_A10G0147	489.632	369.806	0.00075	0.0150315
Gh_D12G2534	16.7684	12.6661	0.001	0.0189748
Gh_D01G0840	142.067	107.328	0.0005	0.0107837
Gh_D08G1438	17.9321	13.5511	0.00225	0.0355648
Gh_A09G2326	13.063	9.88098	0.0028	0.0419462
Gh_D13G2387	568.182	429.828	0.00075	0.0150315
Gh_A08G1890	151.719	114.779	0.00285	0.0424902
Gh_A11G1008	58.0197	43.904	0.00135	0.0240833
Gh_D12G0797	22.0446	16.6822	0.001	0.0189748
Gh_A03G0066	46.9135	35.514	0.0014	0.0247719
Gh_A05G2161	31.1189	23.5588	0.002	0.0325481
Gh_A09G1469	93.7532	70.9969	0.00065	0.0133916
Gh_D07G0654	34.673	26.2688	0.0024	0.037285
Gh_A09G1097	19.1971	14.5445	0.00155	0.0267107
Gh_D12G2449	10.7076	8.11266	0.0032	0.0464002
Gh_D05G0798	47.2274	35.8432	0.0006	0.0125434
Gh_A07G1961	233.832	177.487	0.0005	0.0107837
Gh_D11G2549	56.3307	42.773	0.00215	0.0343437
Gh_D01G0557	36.0173	27.3491	0.001	0.0189748
Gh_A11G0402	39.207	29.7769	0.0022	0.0349728
Gh_D03G0317	49.4187	37.5337	0.0021	0.033736
Gh_A05G2425	48.1833	36.6018	0.002	0.0325481
Gh_A06G1972	20.2039	15.3515	0.00115	0.0212424
Gh_D06G1544	175.127	133.114	0.00205	0.0331065
Gh_D03G0360	616.169	468.578	0.0021	0.033736
Gh_A02G1234	1294.41	984.55	0.0007	0.0142275
Gh_D02G0032	21.9959	16.7345	0.00205	0.0331065
Gh_A03G1585	450.904	343.068	0.00155	0.0267107
Gh_A01G1890	698.262	531.29	0.00175	0.029377
Gh_A13G0407	22.5061	17.1247	0.00155	0.0267107
Gh_D01G1742	28.2928	21.5319	0.0024	0.037285
Gh_D05G2257	32.0921	24.4255	0.00205	0.0331065
Gh_D12G2121	48.5625	36.9633	0.00345	0.0492208
Gh_D06G0885	25.6471	19.5297	0.0022	0.0349728
Gh_A05G0266	98.1519	74.8342	0.0027	0.0407911
Gh_D06G1980	20.3739	15.5391	0.00095	0.0182008
Gh_A11G1638	9.51434	7.25759	0.00265	0.040209
Gh_A01G1361	1368.39	1043.97	0.0014	0.0247719
Gh_A02G1305	19.4323	14.8288	0.0011	0.020507
Gh_D11G1602	47.3381	36.1287	0.00115	0.0212424
Gh_D09G0528	19.5287	14.9157	0.0028	0.0419462
Gh_A09G1803	25.5143	19.493	0.00265	0.040209
Gh_D09G0444	41.2308	31.5067	0.00115	0.0212424
Gh_A05G1566	100.577	76.9033	0.0014	0.0247719
Gh_D01G1605	974.85	745.57	0.00125	0.0227341
Gh_A11G2824	18.8336	14.4082	0.00235	0.0366813
Gh_D13G2434	29.551	22.6336	0.0025	0.0384701
Gh_D06G0304	24.3376	18.654	0.002	0.0325481
Gh_D04G1761	90.8788	69.6817	0.00165	0.0280602
Gh_A07G1856	40.2843	30.9059	0.00195	0.0320003
Gh_A04G0271	12.6647	9.71855	0.00235	0.0366813
Gh_A12G2400	55.7064	42.7579	0.0024	0.037285
Gh_D10G2460	31.5652	24.2349	0.00195	0.0320003
Gh_D11G0806	43.4338	33.3578	0.0027	0.0407911
Gh_D09G2404	97.2611	74.7027	0.00125	0.0227341
Gh_D11G0752	121.619	93.4354	0.0032	0.0464002
Gh_A07G0563	45.8468	35.224	0.0018	0.0300308
Gh_D10G0150	793.404	609.629	0.00105	0.019746
Gh_A01G1040	39.8423	30.6162	0.0013	0.0234453
Gh_D09G2301	32.1611	24.714	0.0014	0.0247719
Gh_D06G0550	200.226	153.898	0.0016	0.0274093
Gh_A05G1604	14.0027	10.7652	0.0025	0.0384701
Gh_D11G1797	17.8044	13.6966	0.0025	0.0384701
Gh_D13G2036	12.4903	9.61189	0.00325	0.0469529
Gh_A01G1242	54.2463	41.8145	0.0019	0.0313383
Gh_A09G0534	239.798	184.845	0.00175	0.029377
Gh_D02G2420	523.22	403.329	0.00205	0.0331065
Gh_A11G1867	11.0821	8.54451	0.0033	0.0475457
Gh_D10G0497	293.357	226.191	0.0025	0.0384701
Gh_A05G3986	42.6481	32.8884	0.00295	0.0435746
Gh_D03G0088	51.0439	39.3739	0.0027	0.0407911
Gh_A07G0717	131.281	101.278	0.00165	0.0280602
Gh_D03G1454	100.558	77.5805	0.00205	0.0331065
Gh_A12G1471	29.7172	22.9382	0.00335	0.0481226
Gh_D09G0990	52.617	40.6175	0.0013	0.0234453
Gh_D09G1463	55.4632	42.8176	0.00345	0.0492208
Gh_D08G2327	7.94822	6.13787	0.0035	0.0497642
Gh_D03G1455	57.1136	44.1441	0.00235	0.0366813
Gh_D04G0341	92.8149	71.8464	0.0032	0.0464002
Gh_D13G2355	24.6534	19.0931	0.00225	0.0355648
Gh_D07G0323	159.611	123.725	0.0031	0.0452795
Gh_A03G1378	21.5626	16.7153	0.00335	0.0481226
Gh_A11G2348	33.5973	26.0583	0.00345	0.0492208
Gh_D07G2232	54.1063	41.996	0.002	0.0325481
Gh_D13G1500	393.245	305.287	0.00245	0.037875
Gh_D04G1147	58.2879	45.2688	0.0018	0.0300308
Gh_A06G1608	26.1548	20.3238	0.00225	0.0355648
Gh_A05G2191	158.29	123.063	0.0032	0.0464002
Gh_D06G1613	34.555	26.8706	0.00335	0.0481226
Gh_A11G1656	26.6251	20.7049	0.0022	0.0349728
Gh_A01G0813	158.552	123.401	0.00235	0.0366813
Gh_A06G1976	34.254	26.6713	0.0026	0.0396301
Gh_D13G0793	86.65	67.482	0.002	0.0325481
Gh_D12G1289	59.9424	46.7194	0.0024	0.037285
Gh_D01G2180	181.477	141.452	0.00235	0.0366813
Gh_D01G0761	116.174	90.5889	0.00255	0.039024
Gh_D03G1145	304.489	237.517	0.0027	0.0407911
Gh_D07G2178	131.758	102.859	0.0029	0.0430349
Gh_D05G0041	27.651	21.5983	0.00325	0.0469529
Gh_A06G1500	51.8693	40.5189	0.00235	0.0366813
Gh_D08G2487	698.239	546.192	0.003	0.0441541
Gh_D10G0166	32.7248	25.6601	0.00315	0.0458465
Gh_A13G1098	130.723	102.508	0.00305	0.0447476
Gh_A05G0434	58.3062	45.7442	0.00295	0.0435746
Gh_A09G0430	51.7833	40.6289	0.0031	0.0452795
Gh_A05G1952	117.472	92.3646	0.0034	0.0486639
Gh_D13G2254	750.239	591.598	0.0031	0.0452795
Gh_Sca011394G01	73.5092	93.3624	0.00325	0.0469529
Gh_D11G1045	16.3771	21.0465	0.00225	0.0355648
Gh_A08G1459	9.19938	11.8441	0.0016	0.0274093
Gh_D08G2705	24.411	31.4464	0.00275	0.0413739
Gh_D12G2057	10.6673	13.8248	0.0031	0.0452795
Gh_A05G0970	23.9097	31.1495	0.0026	0.0396301
Gh_A07G0469	20.7548	27.1011	0.0027	0.0407911
Gh_D01G0297	187.148	244.583	0.00255	0.039024
Gh_A07G1412	42.0551	54.9665	0.00165	0.0280602
Gh_A01G0313	11.7431	15.3953	0.0019	0.0313383
Gh_A06G1548	5.9689	7.83379	0.0034	0.0486639
Gh_A10G1536	8.61222	11.3124	0.0034	0.0486639
Gh_Sca005646G01	410.928	540.226	0.001	0.0189748
Gh_D11G0073	34.7887	45.7899	0.0008	0.0158842
Gh_A07G0612	15.5556	20.4793	0.00115	0.0212424
Gh_D12G1525	16.6843	21.9756	0.0018	0.0300308
Gh_D11G0417	13.5593	17.9119	0.00295	0.0435746
Gh_D11G0888	9.29273	12.2935	0.00105	0.019746
Gh_A01G1272	10.2285	13.5383	0.00315	0.0458465
Gh_D12G1128	3.27462	4.34007	0.0024	0.037285
Gh_A05G2998	18.846	24.9884	0.0011	0.020507
Gh_A12G1009	3.5044	4.65014	0.0022	0.0349728
Gh_D07G0679	15.9391	21.1849	0.0008	0.0158842
Gh_A12G2259	7.74487	10.2953	0.0027	0.0407911
Gh_A10G1800	37.5948	50.0477	0.00045	0.00987982
Gh_A12G1291	40.6017	54.0684	0.0005	0.0107837
Gh_D13G2374	15.1182	20.1366	0.00195	0.0320003
Gh_D11G1549	27.7153	36.9587	0.0007	0.0142275
Gh_A05G0712	164.831	219.968	0.00055	0.0116755
Gh_A05G3102	2.84566	3.79882	0.0028	0.0419462
Gh_D08G2489	24.3475	32.5171	0.0004	0.00894377
Gh_A11G1047	5.09711	6.81624	0.00165	0.0280602
Gh_A01G1370	87.919	117.738	0.0007	0.0142275
Gh_D02G0238	5.14659	6.91226	0.0025	0.0384701
Gh_A04G0988	10.6983	14.3959	0.00135	0.0240833
Gh_A09G1412	18.3005	24.6469	0.00065	0.0133916
Gh_D13G2457	5.18578	6.98612	0.002	0.0325481
Gh_D07G1281	22.2103	29.9973	0.0003	0.00702962
Gh_D06G1659	5.24439	7.08543	0.00315	0.0458465
Gh_A03G2061	24.8145	33.5328	0.00235	0.0366813
Gh_D13G0752	13.6586	18.4708	0.0017	0.0287061
Gh_A09G0963	220.003	297.735	0.0016	0.0274093
Gh_D11G1246	13.8347	18.724	0.0012	0.0219977
Gh_A09G2466	70.0341	94.8924	0.00135	0.0240833
Gh_A08G1836	15.5588	21.1003	0.00125	0.0227341
Gh_Sca027989G01	13375.6	18153	0.0001	0.00272855
Gh_D10G2335	9.23253	12.5373	0.00275	0.0413739
Gh_A06G1041	9.38006	12.7452	0.00245	0.037875
Gh_A02G1295	46.8903	63.7677	0.0001	0.00272855
Gh_A09G0661	5.44525	7.40724	0.0017	0.0287061
Gh_A06G1121	4.25333	5.78772	0.0023	0.0361317
Gh_D06G0179	32.0409	43.6048	0.001	0.0189748
Gh_A04G1193	17.8572	24.3223	0.00335	0.0481226
Gh_D13G1332	3.11332	4.24062	0.0032	0.0464002
Gh_D01G1114	7.82663	10.6616	0.0005	0.0107837
Gh_A11G0796	12.4108	16.9063	0.0007	0.0142275
Gh_D06G2082	34.9216	47.5759	0.00085	0.0166639
Gh_D02G0992	13.2682	18.0808	0.0034	0.0486639
Gh_D12G1996	9.52903	12.9879	0.0008	0.0158842
Gh_D07G2408	21.2865	29.0513	0.00175	0.029377
Gh_D06G1400	127.229	173.651	0.00085	0.0166639
Gh_A05G0194	9.3507	12.7631	0.0031	0.0452795
Gh_A03G1516	20.6245	28.1792	0.0003	0.00702962
Gh_A12G2649	11.4188	15.6039	0.0006	0.0125434
Gh_A13G2124	11.1593	15.2496	0.00075	0.0150315
Gh_A04G1436	10.1568	13.8938	0.0032	0.0464002
Gh_D06G1989	5.18152	7.09019	0.0014	0.0247719
Gh_A12G1143	38.208	52.308	0.003	0.0441541
Gh_A05G1407	14.2623	19.5432	0.0002	0.00498466
Gh_D09G0702	7.05638	9.67986	0.00175	0.029377
Gh_A09G2245	6.13051	8.41893	0.00185	0.0306813
Gh_A05G1099	23.6322	32.4614	0.00115	0.0212424
Gh_A03G1930	8.91205	12.2439	0.002	0.0325481
Gh_D04G0041	2.65211	3.64875	0.00305	0.0447476
Gh_D06G1269	4.2181	5.81494	0.0023	0.0361317
Gh_A11G2987	14.5496	20.0628	0.00095	0.0182008
Gh_D12G2676	4.70667	6.49349	0.00165	0.0280602
Gh_D08G2030	5.20552	7.19426	0.00285	0.0424902
Gh_A08G1537	6.52639	9.02238	0.00275	0.0413739
Gh_A03G1612	8.36518	11.5711	0.0009	0.0174334
Gh_D07G0733	4.18032	5.783	0.00275	0.0413739
Gh_D01G0909	7.58467	10.5079	0.0013	0.0234453
Gh_A01G0738	15.9742	22.1664	0.00095	0.0182008
Gh_A01G1156	106.926	148.459	5e-05	0.0014574
Gh_D05G3813	5.90893	8.20858	0.00135	0.0240833
Gh_Sca112882G01	2338.72	3249.03	0.0001	0.00272855
Gh_D10G0608	7.72814	10.7398	0.00145	0.0253329
Gh_A02G0212	7.40571	10.297	0.0007	0.0142275
Gh_A05G3333	4.08457	5.67939	0.0034	0.0486639
Gh_A05G3992	18.9006	26.2999	0.00075	0.0150315
Gh_A11G1718	3.63426	5.06192	0.00095	0.0182008
Gh_A13G0394	5.2982	7.38111	0.00305	0.0447476
Gh_A11G0071	37.4365	52.1797	5e-05	0.0014574
Gh_A11G2065	6.72831	9.37855	0.0017	0.0287061
Gh_A03G1950	10.1196	14.106	0.0012	0.0219977
Gh_D05G0559	7.68202	10.7175	0.0001	0.00272855
Gh_Sca066383G01	546.578	762.924	5e-05	0.0014574
Gh_D10G2568	6.30121	8.80194	0.00095	0.0182008
Gh_D02G2146	59.3749	82.9483	0.0011	0.020507
Gh_D02G1791	6.55213	9.16227	0.00075	0.0150315
Gh_D13G0894	8.15705	11.4247	0.00155	0.0267107
Gh_A01G0328	2.84769	3.98862	0.00205	0.0331065
Gh_D10G2440	5.98507	8.38525	0.0025	0.0384701
Gh_D12G1792	9.13581	12.8099	0.00045	0.00987982
Gh_A09G1564	4.12928	5.80166	0.00335	0.0481226
Gh_A11G0698	7.19406	10.1146	0.00025	0.0060464
Gh_A05G2137	6.16379	8.67544	0.0006	0.0125434
Gh_D03G0398	14.1779	19.9717	0.00065	0.0133916
Gh_A11G1298	6.29565	8.87515	0.00235	0.0366813
Gh_D09G1404	25.3315	35.7492	0.00015	0.0038809
Gh_D01G0208	9.09029	12.8389	0.00035	0.0080087
Gh_A11G0129	11.5104	16.267	5e-05	0.0014574
Gh_D12G1803	5.85953	8.2977	0.0016	0.0274093
Gh_D05G0407	147.011	208.232	0.00015	0.0038809
Gh_A12G2669	2.97804	4.21894	0.00155	0.0267107
Gh_D10G1924	6.39847	9.06523	0.0027	0.0407911
Gh_A02G0667	6.68881	9.4913	0.00075	0.0150315
Gh_D09G1842	5.34462	7.58853	0.0012	0.0219977
Gh_A08G1599	7.31625	10.3957	0.00345	0.0492208
Gh_A03G1126	1.45859	2.07259	0.00255	0.039024
Gh_D10G2256	28.7912	40.93	0.0025	0.0384701
Gh_D08G1467	8.04745	11.443	0.0017	0.0287061
Gh_D08G1352	2.00446	2.85112	0.0011	0.020507
Gh_D07G1032	5.76844	8.20714	0.00105	0.019746
Gh_D06G0487	44.7555	63.7408	5e-05	0.0014574
Gh_D08G0793	2.34132	3.33644	0.00035	0.0080087
Gh_A03G1233	10.7687	15.3458	0.0001	0.00272855
Gh_D12G2616	9.29901	13.277	0.0013	0.0234453
Gh_D11G1266	6.92873	9.8945	0.00285	0.0424902
Gh_D06G0375	10.8204	15.469	0.0028	0.0419462
Gh_A12G0463	2.4772	3.54393	0.0007	0.0142275
Gh_D07G0412	4.70601	6.74196	0.0009	0.0174334
Gh_D12G1971	113.846	163.284	5e-05	0.0014574
Gh_D05G0547	14.7292	21.1269	5e-05	0.0014574
Gh_D11G0753	6.37873	9.15285	0.0031	0.0452795
Gh_A09G2289	2.86416	4.11045	0.00065	0.0133916
Gh_D11G1960	1.82459	2.61978	0.00285	0.0424902
Gh_A07G2338	21.0786	30.273	0.00015	0.0038809
Gh_A05G1499	12.0694	17.3442	0.00145	0.0253329
Gh_D02G2369	8.40985	12.1218	0.00055	0.0116755
Gh_D13G1054	6.02856	8.69287	0.0006	0.0125434
Gh_A07G0022	2.31787	3.34233	0.00245	0.037875
Gh_D05G1705	8.30635	11.9783	0.0001	0.00272855
Gh_D08G0197	39.6417	57.2078	5e-05	0.0014574
Gh_D05G2382	5.03507	7.27232	0.00165	0.0280602
Gh_D05G2526	0.641988	0.927962	0.00265	0.040209
Gh_A13G0252	7.38469	10.6772	0.00165	0.0280602
Gh_A09G2007	5.95479	8.61076	0.0004	0.00894377
Gh_D10G2262	1.46763	2.12256	0.0014	0.0247719
Gh_A02G1336	102.031	147.606	0.0002	0.00498466
Gh_D01G1198	5.73384	8.29667	0.00015	0.0038809
Gh_D13G1216	2.38345	3.44967	0.002	0.0325481
Gh_D07G0330	3.82283	5.53571	0.00215	0.0343437
Gh_A06G0705	13.3631	19.3592	0.0009	0.0174334
Gh_D04G0379	4.08928	5.92857	0.00095	0.0182008
Gh_A11G0748	5.20123	7.5615	0.0032	0.0464002
Gh_A11G0844	13.3045	19.3501	0.00025	0.0060464
Gh_A03G1426	18.5927	27.043	0.00035	0.0080087
Gh_A01G2073	33.495	48.7376	0.0017	0.0287061
Gh_A11G1830	6.0333	8.78393	0.00055	0.0116755
Gh_A08G2483	5.58636	8.13489	0.0013	0.0234453
Gh_A09G1520	3.49401	5.0932	0.00295	0.0435746
Gh_A06G1523	9.32388	13.6076	5e-05	0.0014574
Gh_Sca004867G05	5.66961	8.27674	0.00025	0.0060464
Gh_D03G0904	2.39253	3.49668	0.0011	0.020507
Gh_D08G2635	6.21835	9.0912	0.00235	0.0366813
Gh_A12G2092	204.302	298.896	5e-05	0.0014574
Gh_A09G2394	460.725	674.608	5e-05	0.0014574
Gh_D11G2376	11.1985	16.4114	0.00065	0.0133916
Gh_A08G1940	3.62868	5.32333	0.0013	0.0234453
Gh_A07G0943	4.03488	5.92292	0.00155	0.0267107
Gh_A09G2374	10.6219	15.6081	0.00025	0.0060464
Gh_A13G0011	5.34223	7.85175	0.0002	0.00498466
Gh_A11G0607	6.96884	10.2472	0.00185	0.0306813
Gh_A02G0126	4.64641	6.83436	0.00235	0.0366813
Gh_D01G1490	9.95345	14.6446	5e-05	0.0014574
Gh_D09G1613	147.401	216.895	5e-05	0.0014574
Gh_A12G1104	22.4598	33.1028	0.00015	0.0038809
Gh_A08G2100	3.17466	4.67925	0.0024	0.037285
Gh_D01G2258	3.67052	5.41049	0.0008	0.0158842
Gh_A11G1115	8.50485	12.5489	0.00035	0.0080087
Gh_D05G0267	5.02192	7.4107	0.00135	0.0240833
Gh_D07G0512	2.83163	4.18057	0.00145	0.0253329
Gh_D10G1901	9.84786	14.5443	5e-05	0.0014574
Gh_D08G0309	2.24255	3.31585	0.00085	0.0166639
Gh_A05G2206	6.76667	10.0107	0.00095	0.0182008
Gh_D11G1763	13.6806	20.255	0.00015	0.0038809
Gh_D12G1758	4.0355	5.98618	0.00325	0.0469529
Gh_D02G1719	4.44367	6.59586	0.0004	0.00894377
Gh_A05G3566	1.75989	2.61769	0.00065	0.0133916
Gh_A07G0961	4.4165	6.58332	0.00155	0.0267107
Gh_A05G1118	2.83228	4.22267	0.0007	0.0142275
Gh_D08G1839	11.0532	16.4836	0.00195	0.0320003
Gh_Sca006237G02	8.42067	12.5657	5e-05	0.0014574
Gh_D01G0049	4.19858	6.2682	0.00025	0.0060464
Gh_A08G0792	5.72336	8.54723	5e-05	0.0014574
Gh_D06G2265	3.82076	5.70678	0.00215	0.0343437
Gh_D05G1184	7.19769	10.7527	5e-05	0.0014574
Gh_D12G2388	12.5681	18.7908	5e-05	0.0014574
Gh_A07G0215	5.39505	8.07223	0.0004	0.00894377
Gh_D02G0713	3.57413	5.34805	0.0007	0.0142275
Gh_A07G0128	1.40772	2.10664	0.0004	0.00894377
Gh_D07G0114	21.0812	31.5537	0.00015	0.0038809
Gh_A09G1906	2.09643	3.13857	0.0009	0.0174334
Gh_D13G0219	1.48405	2.22307	0.00305	0.0447476
Gh_D12G0466	3.15936	4.73297	5e-05	0.0014574
Gh_D09G2350	0.469597	0.74968	0.00345	0.0492208
Gh_A12G1196	0.496271	0.806492	0.0019	0.0313383
Gh_A09G0322	0.50352	0.88464	0.0015	0.026012
Gh_D07G2207	0.407648	0.731928	0.00115	0.0212424
Gh_A07G1586	0.536141	0.971712	0.00085	0.0166639
Gh_D09G0451	0.426763	0.773825	0.00105	0.019746
Gh_A01G0039	0.457471	0.833158	0.0023	0.0361317
Gh_D01G1326	0.312196	0.579969	0.0002	0.00498466
Gh_A01G0975	0.494876	0.921478	0.0017	0.0287061
Gh_D12G0237	0.32628	0.617131	0.0029	0.0430349
Gh_A10G1956	0.334294	0.645275	0.003	0.0441541
Gh_A04G0207	0.443053	0.859587	0.0014	0.0247719
Gh_D05G1456	0.292152	0.568033	0.0032	0.0464002
Gh_A06G1250	0.399866	0.796517	5e-05	0.0014574
Gh_A11G0568	0.412037	0.826523	0.001	0.0189748
Gh_D11G1983	0.405812	0.827153	0.00095	0.0182008
Gh_A05G3377	0.4256	0.868405	0.00235	0.0366813
Gh_D06G2063	0.350543	0.733939	0.0002	0.00498466
Gh_D02G0047	0.298986	0.651631	0.0011	0.020507
Gh_A12G2653	0.325736	0.716541	0.00135	0.0240833
Gh_D03G1060	0.265871	0.596142	0.0007	0.0142275
Gh_D11G2848	0.253295	0.571588	0.0002	0.00498466
Gh_A06G0265	0.227162	0.519464	0.00085	0.0166639
Gh_D12G1807	0.375838	0.869581	0.0002	0.00498466
Gh_A13G0819	0.407534	0.96689	0.00135	0.0240833
Gh_A11G2499	0.36636	0.871249	0.0003	0.00702962
Gh_D06G0288	0.254273	0.607028	0.0004	0.00894377
Gh_A10G1584	0.400102	0.975503	5e-05	0.0014574
Gh_D11G3509	0.296312	0.75761	0.00185	0.0306813
Gh_D13G1975	0.26241	0.686451	0.00105	0.019746
Gh_D10G1564	0.193292	0.514156	0.0017	0.0287061
Gh_D02G0321	0.324328	0.88658	0.0002	0.00498466
Gh_D10G1631	0.270991	0.750211	0.00255	0.039024
Gh_D06G0993	0.329334	0.912878	0.00025	0.0060464
Gh_D10G1495	0.239469	0.667347	0.0002	0.00498466
Gh_D11G2862	0.200688	0.571621	0.0032	0.0464002
Gh_A13G0658	0.274734	0.787052	0.0003	0.00702962
Gh_A05G2478	0.193637	0.561445	0.00175	0.029377
Gh_A06G0638	0.180236	0.52581	0.0003	0.00702962
Gh_D06G0344	0.151633	0.442784	0.0019	0.0313383
Gh_A05G1792	0.212018	0.632175	0.0026	0.0396301
Gh_D11G1989	0.292109	0.887527	0.00035	0.0080087
Gh_D04G1027	0.293952	0.928515	5e-05	0.0014574
Gh_D10G0983	0.221775	0.719845	0.00185	0.0306813
Gh_D12G2427	0.136106	0.456044	0.0006	0.0125434
Gh_D11G2342	0.233776	0.785133	0.00095	0.0182008
Gh_D06G1197	0.259129	0.874203	0.0014	0.0247719
Gh_A10G1030	0.152126	0.521997	0.0003	0.00702962
Gh_A13G1207	0.178523	0.614447	0.00135	0.0240833
Gh_A11G1366	0.237108	0.821989	5e-05	0.0014574
Gh_D05G2281	0.180971	0.630578	0.00295	0.0435746
Gh_D02G0322	0.187984	0.6926	0.0002	0.00498466
Gh_D09G0974	0.261475	0.978235	0.0011	0.020507
Gh_D01G0214	0.178591	0.684188	0.0002	0.00498466
Gh_D04G0202	0.215267	0.839217	0.0016	0.0274093
Gh_A09G0629	0.135006	0.544605	0.00225	0.0355648
Gh_A06G0643	0.143484	0.588275	0.0024	0.037285
Gh_D13G2461	0.148943	0.663975	0.0004	0.00894377
Gh_D12G1770	0.0995074	0.443716	0.00035	0.0080087
Gh_D01G1963	0.15154	0.680669	0.00075	0.0150315
Gh_A05G1709	0.113427	0.5697	0.0019	0.0313383
Gh_A01G2152	0.184917	0.960512	5e-05	0.0014574
Gh_A05G3383	0.178526	0.942322	0.00075	0.0150315
Gh_D13G0622	0.131052	0.745616	5e-05	0.0014574
Gh_D05G0490	0.0910464	0.77534	0.0004	0.00894377
Gh_D05G1733	0.0806	0.712812	0.0018	0.0300308
Gh_A10G2126	0.087961	0.971277	0.0015	0.026012
Gh_D12G2237	0.0396587	0.684599	0.00145	0.0253329
Gh_D08G1716	0.768139	0	0.002	0.0325481
Gh_A12G0097	0	0.548985	5e-05	0.0014574
Gh_D05G2374	0	0.497914	5e-05	0.0014574
Gh_D02G1270	0	0.913163	5e-05	0.0014574
Gh_D09G0014	0	0.787349	5e-05	0.0014574
Gh_D11G1025	0	0.899228	5e-05	0.0014574
Gh_A07G1064	0	0.862993	5e-05	0.0014574
Gh_D10G1537	0	0.628357	5e-05	0.0014574
Gh_D08G1612	0	0.988118	0.00025	0.0060464
Gh_D09G0454	0	0.58649	0.00085	0.0166639
Gh_D09G2412	0	0.793869	5e-05	0.0014574
Gh_D02G2221	0.666007	0	0.00135	0.0240833
Gh_A06G0215	0	0.420068	0.00235	0.0366813
Gh_Sca027396G01	0	0.829661	5e-05	0.0014574
Gh_D04G0971	0.718908	0	5e-05	0.0014574
Gh_A12G1014	0	0.5058	5e-05	0.0014574
Gh_D05G1476	0.572235	0	0.00135	0.0240833
Gh_A08G0860	0	0.5909	0.00215	0.0343437
Gh_A13G2127	0	0.600901	5e-05	0.0014574
Gh_D03G1832	0	0.913864	5e-05	0.0014574
Gh_A06G0439	0.8171	0	5e-05	0.0014574
Gh_A04G0065	0	0.422402	5e-05	0.0014574
Gh_D06G0363	0	0.461975	5e-05	0.0014574
Gh_A07G0495	0.593098	0	5e-05	0.0014574
Gh_D09G2063	0	0.783767	5e-05	0.0014574
Gh_D04G1493	0	0.563923	5e-05	0.0014574
Gh_D11G1743	0	0.879393	0.00015	0.0038809
Gh_A03G2052	0.823269	0	5e-05	0.0014574
Gh_A12G0824	0	0.791125	5e-05	0.0014574
Gh_A07G2323	0	0.652233	5e-05	0.0014574
Gh_A07G0161	0	0.417598	5e-05	0.0014574
Gh_Sca008528G01	0	0.45646	5e-05	0.0014574

## Sheet: A-R
gene_id	R3_FPKM	A3_FPKM	pvalue	qvalue		GO_Term	Name	Ontology	Percent	Number		KEGG pathway_term	rich_factor	qvalue	gene_number
Gh_A06G0922	0.931657	1.81499	0.00085	0.0166639		GO:0000902	cell morphogenesis	biological_process	0.88	34		Protein processing in endoplasmic reticulum	0.518182	2.12467e-06	114
Gh_D07G1032	8.26365	5.76844	0.0007	0.0142275		GO:0032989	cellular component morphogenesis	biological_process	0.88	34		alpha-Linolenic acid metabolism	0.909091	0.000148417	30
Gh_D07G1030	17.9232	0.550222	5e-05	0.0014574		GO:0055114	oxidation-reduction process	biological_process	12.8	496		Flavonoid biosynthesis	0.952381	0.0030296	20
Gh_D07G0111	2.63176	0.689602	5e-05	0.0014574		GO:0008152	metabolic process	biological_process	59.52	2307		Fatty acid degradation	0.65	0.0163402	26
Gh_A11G2882	10.6611	2.03111	5e-05	0.0014574		GO:0009653	anatomical structure morphogenesis	biological_process	1.01	39		Glucosinolate biosynthesis	0.789474	0.0494314	15
Gh_A11G2880	1.09212	0.501848	5e-05	0.0014574		GO:0048869	cellular developmental process	biological_process	1.11	43		Plant-pathogen interaction	0.408537	0.0494314	67
Gh_A02G1028	2.13045	0.59544	5e-05	0.0014574		GO:0044710	single-organism metabolic process	biological_process	22.47	871		Pyruvate metabolism	0.46988	0.0494314	39
Gh_D05G2838	21.2648	15.1608	5e-05	0.0014574		GO:0044767	single-organism developmental process	biological_process	1.16	45		Diterpenoid biosynthesis	0.777778	0.0494314	14
Gh_D05G2839	0	7.96387	5e-05	0.0014574		GO:0048856	anatomical structure development	biological_process	1.19	46		Ascorbate and aldarate metabolism	0.560976	0.0597315	23
Gh_D09G2429	1.11297	0.706558	0.0029	0.0430349		GO:0051252	regulation of RNA metabolic process	biological_process	11.04	428		Glycerolipid metabolism	0.5	0.0915475	26
Gh_D05G2834	22.1491	8.07344	5e-05	0.0014574		GO:2001141	regulation of RNA biosynthetic process	biological_process	11.04	428		Carbon fixation in photosynthetic organisms	0.463768	0.0915475	32
Gh_D05G2836	2.41755	8.61454	5e-05	0.0014574		GO:0015980	energy derivation by oxidation...f organic compounds	biological_process	1.24	48		Tryptophan metabolism	0.511111	0.102344	23
Gh_D09G2424	5.5827	8.13665	0.0032	0.0464002		GO:0006355	regulation of transcription, DNA-dependent	biological_process	11.02	427		Ubiquinone and other terpenoid-quinone biosynthesis	0.53125	0.169098	17
Gh_A05G2219	3.55079	1.37104	5e-05	0.0014574		GO:0010556	regulation of macromolecule biosynthetic process	biological_process	11.15	432		Biosynthesis of secondary metabolites	0.305528	0.169098	304
Gh_A05G2211	12.0264	5.12771	5e-05	0.0014574		GO:0031326	regulation of cellular biosynthetic process	biological_process	11.15	432		Monoterpenoid biosynthesis	0.857143	0.30576	6
Gh_A05G2122	48.9971	76.9281	0.0026	0.0396301		GO:0009889	regulation of biosynthetic process	biological_process	11.15	432		Stilbenoid, diarylheptanoid and gingerol biosynthesis	0.40625	0.374496	26
Gh_A06G1523	6.3329	9.32388	0.00025	0.0060464		GO:0010468	regulation of gene expression	biological_process	11.38	441		Phenylpropanoid biosynthesis	0.350649	0.376123	54
Gh_D03G1357	3.0513	5.24814	0.0002	0.00498466		GO:2000112	regulation of cellular macromo...iosynthetic process	biological_process	11.12	431		Degradation of aromatic compounds	0.666667	0.505609	6
Gh_A01G1489	7.13744	4.99157	0.00065	0.0133916		GO:0005975	carbohydrate metabolic process	biological_process	8.41	326		Glyoxylate and dicarboxylate metabolism	0.380952	0.505609	24
Gh_D13G0027	11.395	7.88759	0.0002	0.00498466		GO:0032774	RNA biosynthetic process	biological_process	12.59	488		Plant hormone signal transduction	0.317343	0.505609	86
Gh_A02G0311	1.36345	0.465307	0.00035	0.0080087		GO:0048046	apoplast	cellular_component	0.39	15
Gh_A01G1482	21.1397	14.6346	0.00315	0.0458465		GO:0009341	beta-galactosidase complex	cellular_component	0.39	15
Gh_D13G0029	76.7322	50.8467	5e-05	0.0014574		GO:0001071	nucleic acid binding transcrip...ion factor activity	molecular_function	6.6	256
Gh_A02G0314	5.38671	17.6602	5e-05	0.0014574		GO:0003700	sequence-specific DNA binding ...ion factor activity	molecular_function	6.6	256
Gh_D07G0251	7.07325	9.52022	0.0024	0.037285		GO:0016491	oxidoreductase activity	molecular_function	12.98	503
Gh_D12G2555	6.35448	8.94508	0.0019	0.0313383		GO:0043169	cation binding	molecular_function	17.05	661
Gh_D12G2552	46.4184	15.205	5e-05	0.0014574		GO:0046872	metal ion binding	molecular_function	16.9	655
Gh_A05G2379	18.5939	25.6154	0.00025	0.0060464		GO:0043531	ADP binding	molecular_function	1.93	75
Gh_D06G1329	2.41929	1.43232	0.00145	0.0253329		GO:0050664	oxidoreductase activity, actin... oxygen as acceptor	molecular_function	0.28	11
Gh_D06G0337	21.8149	11.4619	5e-05	0.0014574		GO:0016762	xyloglucan:xyloglucosyl transferase activity	molecular_function	0.39	15
Gh_D08G0614	3.63906	0	5e-05	0.0014574		GO:0016840	carbon-nitrogen lyase activity	molecular_function	0.46	18
Gh_D05G3309	11.8944	21.0309	5e-05	0.0014574		GO:0009055	electron carrier activity	molecular_function	1.73	67
Gh_D05G3306	4.23937	2.33668	0.00025	0.0060464		GO:0004476	mannose-6-phosphate isomerase activity	molecular_function	0.15	6
Gh_D05G3302	4.41977	8.42792	5e-05	0.0014574		GO:0016701	oxidoreductase activity, actin...of molecular oxygen	molecular_function	0.8	31
Gh_D05G0962	13.6925	9.6635	0.00295	0.0435746		GO:0046914	transition metal ion binding	molecular_function	11.2	434
Gh_A03G0671	12.0782	8.25313	0.0001	0.00272855		GO:0051082	unfolded protein binding	molecular_function	1.19	46
Gh_A03G1983	1.59264	0.363206	5e-05	0.0014574		GO:0016841	ammonia-lyase activity	molecular_function	0.21	8
Gh_D09G1773	62.8036	26.7899	5e-05	0.0014574		GO:0043167	ion binding	molecular_function	32.92	1276
Gh_D09G1770	7.75649	3.79501	0.00155	0.0267107		GO:0020037	heme binding	molecular_function	2.89	112
Gh_D05G3049	0.163284	1.29181	5e-05	0.0014574		GO:0043565	sequence-specific DNA binding	molecular_function	3.69	143
Gh_D05G3042	5.28621	14.2065	5e-05	0.0014574		GO:0008193	tRNA guanylyltransferase activity	molecular_function	0.1	4
Gh_D05G3043	6.77743	1.48462	5e-05	0.0014574		GO:0046906	tetrapyrrole binding	molecular_function	3.02	117
Gh_D05G3041	13.5789	21.837	5e-05	0.0014574
Gh_D05G3046	88.3133	134.759	0.00015	0.0038809
Gh_D05G3047	0	66.8214	5e-05	0.0014574
Gh_D05G3044	4.28904	6.87771	0.00255	0.039024
Gh_D10G0202	1.86566	0.871683	0.00175	0.029377
Gh_D08G1629	3.05415	1.41304	5e-05	0.0014574
Gh_A07G0750	93.9439	24.9081	0.0005	0.0107837
Gh_A10G2307	7.98087	14.0121	0.0001	0.00272855
Gh_A12G0278	8.33991	5.37333	0.00045	0.00987982
Gh_A11G2168	8.6509	2.923	5e-05	0.0014574
Gh_D11G0093	6.94325	4.32779	0.0007	0.0142275
Gh_D11G0096	4.48049	2.25901	5e-05	0.0014574
Gh_D12G1390	12.7327	3.30878	5e-05	0.0014574
Gh_D08G1564	7.04151	4.45087	0.0002	0.00498466
Gh_D08G1568	10.7584	6.11809	5e-05	0.0014574
Gh_D09G1974	12.7569	17.4251	0.0004	0.00894377
Gh_D02G0636	104.116	64.1086	5e-05	0.0014574
Gh_A12G0097	4.42718	0	5e-05	0.0014574
Gh_D11G1052	2.6509	0.540395	0.00025	0.0060464
Gh_D06G2208	38.638	71.0987	5e-05	0.0014574
Gh_D13G2360	9.54172	6.72486	0.0016	0.0274093
Gh_A12G0891	25.9858	46.663	5e-05	0.0014574
Gh_A03G2186	7.75153	4.34571	0.00035	0.0080087
Gh_D10G1310	42.4675	22.2583	5e-05	0.0014574
Gh_D10G1311	0.144443	0.552228	0.00135	0.0240833
Gh_D10G1316	28.2632	15.3918	5e-05	0.0014574
Gh_D10G1317	1.39084	2.90019	0.0001	0.00272855
Gh_D11G2809	2.74285	0	5e-05	0.0014574
Gh_A06G1060	7.9427	4.8699	0.0029	0.0430349
Gh_A02G1238	1.16982	0.459354	5e-05	0.0014574
Gh_A11G1140	3.98308	1.83391	0.00015	0.0038809
Gh_D07G2124	24.2853	14.0283	5e-05	0.0014574
Gh_D12G0043	5.27071	1.45475	5e-05	0.0014574
Gh_D12G0041	28.0243	16.8413	5e-05	0.0014574
Gh_A03G1938	10.1942	3.54592	5e-05	0.0014574
Gh_Sca039726G01	65963.2	126057	5e-05	0.0014574
Gh_A07G2060	1.4823	2.93597	0.00015	0.0038809
Gh_A05G1244	3.96855	0.857765	5e-05	0.0014574
Gh_A05G1243	11.9077	7.9121	0.00015	0.0038809
Gh_A06G1203	13.8625	9.26587	5e-05	0.0014574
Gh_A12G2339	6.49229	2.34326	5e-05	0.0014574
Gh_A01G0502	11.18	6.32582	5e-05	0.0014574
Gh_A01G0055	0.535725	0	5e-05	0.0014574
Gh_D02G1272	1.31961	2.37386	0.00055	0.0116755
Gh_D02G1270	1.5127	0	5e-05	0.0014574
Gh_D02G1271	36.2844	18.6853	5e-05	0.0014574
Gh_D11G2480	1.97105	0.213445	0.00055	0.0116755
Gh_D06G1136	8.45569	3.81067	5e-05	0.0014574
Gh_D05G1561	29.7472	42.8782	0.0009	0.0174334
Gh_D11G2121	64.9029	35.8323	5e-05	0.0014574
Gh_A09G0655	25.8773	18.8203	0.00015	0.0038809
Gh_D13G1363	316.55	137.282	5e-05	0.0014574
Gh_A10G1574	1.60575	4.47821	5e-05	0.0014574
Gh_A10G1577	0.677107	0.257024	5e-05	0.0014574
Gh_A10G1576	5.6692	3.93006	0.00195	0.0320003
Gh_D09G1943	39.4401	54.6793	0.0009	0.0174334
Gh_D10G0190	0.196258	0.68722	0.0016	0.0274093
Gh_D05G3821	4.73862	2.92729	0.00235	0.0366813
Gh_D12G1803	8.66103	5.85953	0.0001	0.00272855
Gh_D12G1552	12.3589	18.0283	5e-05	0.0014574
Gh_D12G1807	0.805464	0.375838	0.0009	0.0174334
Gh_A04G0111	18.2265	4.70939	5e-05	0.0014574
Gh_A01G1903	1.4183	2.21259	0.0022	0.0349728
Gh_D01G1271	20.4541	35.4253	5e-05	0.0014574
Gh_A08G1030	2.33357	20.6866	0.00195	0.0320003
Gh_A08G1032	5.02927	2.52904	0.00025	0.0060464
Gh_A08G1039	0.565704	0.223049	0.0012	0.0219977
Gh_A10G2176	1.71702	0.624485	5e-05	0.0014574
Gh_A11G0952	8.98022	6.33235	0.00025	0.0060464
Gh_A11G0950	34.2342	23.583	5e-05	0.0014574
Gh_A09G1528	12.35	4.86419	5e-05	0.0014574
Gh_D11G3296	347.816	233.057	5e-05	0.0014574
Gh_A09G1520	6.05464	3.49401	5e-05	0.0014574
Gh_D13G0900	0.165484	0.407283	0.0008	0.0158842
Gh_A10G0827	2.19866	1.05096	0.0028	0.0419462
Gh_A02G0788	54.0689	37.2448	5e-05	0.0014574
Gh_A13G1373	12.4337	9.3895	0.0015	0.026012
Gh_D13G1508	60.6817	29.6613	5e-05	0.0014574
Gh_D13G1054	9.53765	6.02856	0.0001	0.00272855
Gh_D13G1505	1.19593	0.183332	0.0001	0.00272855
Gh_D13G2550	68.1318	124.852	5e-05	0.0014574
Gh_A03G0113	3.71009	1.67695	5e-05	0.0014574
Gh_A03G0445	2.9737	10.8904	5e-05	0.0014574
Gh_A04G0801	20.3767	15.7343	0.00315	0.0458465
Gh_A02G1814	0.837788	0	5e-05	0.0014574
Gh_D01G2127	0.558665	0.206672	0.0031	0.0452795
Gh_D01G2122	0.773955	0.0580978	0.00095	0.0182008
Gh_A07G1545	25.6254	18.6154	0.0008	0.0158842
Gh_A02G0875	11.768	17.9316	0.00305	0.0447476
Gh_A02G0870	1.90858	0.179539	5e-05	0.0014574
Gh_A08G0611	12.8153	7.71481	0.001	0.0189748
Gh_A08G0349	39.056	21.0445	5e-05	0.0014574
Gh_D07G0441	22.9716	11.4812	5e-05	0.0014574
Gh_A13G0392	1.54186	0.678629	0.00015	0.0038809
Gh_D12G2768	4.63775	0.0633678	0.00335	0.0481226
Gh_A08G1964	23.2557	38.8998	5e-05	0.0014574
Gh_A07G1418	1.54849	3.19039	0.00175	0.029377
Gh_A07G1412	57.3221	42.0551	0.0001	0.00272855
Gh_D02G1862	6.73548	3.40954	0.0023	0.0361317
Gh_D02G1713	4.85208	3.25963	5e-05	0.0014574
Gh_D11G1609	0.514226	2.17754	5e-05	0.0014574
Gh_D09G1383	0	2411.65	0.00145	0.0253329
Gh_D02G1869	30.19	7.66399	0.00295	0.0435746
Gh_D02G1868	0.642974	0	5e-05	0.0014574
Gh_A13G0027	0.465836	1.14303	0.0025	0.0384701
Gh_D11G0514	0.548451	1.07206	0.00295	0.0435746
Gh_D08G0390	1.15108	0.385803	0.00245	0.037875
Gh_D03G0678	1.41745	2.79078	0.0002	0.00498466
Gh_D10G2122	53.5836	38.5348	0.00065	0.0133916
Gh_D13G2086	3.44122	8.4064	5e-05	0.0014574
Gh_Sca074153G01	0	0.706305	0.00195	0.0320003
Gh_A09G0469	11.8337	4.96761	5e-05	0.0014574
Gh_D11G3532	16.242	11.5296	0.00085	0.0166639
Gh_D05G3563	14.3633	21.3925	0.0034	0.0486639
Gh_A12G2524	16.3097	10.6214	5e-05	0.0014574
Gh_A05G3908	1.851	3.11669	5e-05	0.0014574
Gh_A05G0307	8.82821	19.0193	5e-05	0.0014574
Gh_A06G0638	0.671315	0.180236	0.00015	0.0038809
Gh_D03G0261	6.35236	9.15542	0.0008	0.0158842
Gh_A11G0171	90.1105	43.2843	5e-05	0.0014574
Gh_A06G2026	129.168	88.484	5e-05	0.0014574
Gh_A11G0174	95.9445	46.6133	5e-05	0.0014574
Gh_A11G0176	100.245	64.6563	5e-05	0.0014574
Gh_A01G1240	6.92199	10.1862	5e-05	0.0014574
Gh_A11G0015	14.5524	8.23381	5e-05	0.0014574
Gh_D12G2167	6.69693	1.38282	5e-05	0.0014574
Gh_D05G1405	9.08119	3.87452	0.00045	0.00987982
Gh_A10G0568	11.3494	7.9589	0.00065	0.0133916
Gh_D09G2404	157.105	97.2611	5e-05	0.0014574
Gh_D09G2155	7.9916	4.689	0.0034	0.0486639
Gh_A08G2316	68.192	0.360891	5e-05	0.0014574
Gh_A10G1215	12.2178	9.21551	0.0015	0.026012
Gh_A08G2313	0.604377	0	5e-05	0.0014574
Gh_D11G3195	281.777	370.993	0.00075	0.0150315
Gh_D11G3194	50.3011	22.0573	5e-05	0.0014574
Gh_D11G3197	7.50277	30.6546	5e-05	0.0014574
Gh_D11G3196	7.66472	489.875	5e-05	0.0014574
Gh_D11G3198	0	820.399	5e-05	0.0014574
Gh_A06G1542	0	3.55418	5e-05	0.0014574
Gh_A05G2234	2.02505	3.69316	0.0002	0.00498466
Gh_D10G1575	0.545295	0.0982183	0.0001	0.00272855
Gh_D05G1898	9.28142	6.4005	0.003	0.0441541
Gh_A05G2353	0.898996	0	5e-05	0.0014574
Gh_D10G1579	24.2014	36.8908	5e-05	0.0014574
Gh_D11G2821	2.69984	4.69129	0.0028	0.0419462
Gh_D07G0059	11.5817	8.11453	0.00055	0.0116755
Gh_A11G3090	3.07498	1.92086	0.00325	0.0469529
Gh_D05G3363	17.12	26.7254	5e-05	0.0014574
Gh_A03G0619	3.72586	2.65334	0.0034	0.0486639
Gh_D05G0943	124.452	34.7535	5e-05	0.0014574
Gh_A10G2093	12.6991	8.74637	0.00035	0.0080087
Gh_Sca004820G02	0	33.5285	5e-05	0.0014574
Gh_Sca004820G01	0	1.66233	5e-05	0.0014574
Gh_D03G0461	4.62572	15.6937	5e-05	0.0014574
Gh_D05G3024	0	4.20845	5e-05	0.0014574
Gh_D05G3027	27.8329	36.8771	0.00045	0.00987982
Gh_D05G3022	0	110.805	0.0032	0.0464002
Gh_D07G1908	10.8522	33.943	5e-05	0.0014574
Gh_D12G1004	18.1412	13.5678	0.0009	0.0174334
Gh_D08G1608	85.5691	61.9757	0.0005	0.0107837
Gh_A10G2323	0.3496	1.63125	0.00175	0.029377
Gh_D04G0560	1.85388	3.7422	5e-05	0.0014574
Gh_A05G3333	5.83955	4.08457	0.00155	0.0267107
Gh_A08G1751	61.7173	94.623	5e-05	0.0014574
Gh_A12G0257	9.60277	17.4776	0.00015	0.0038809
Gh_A12G1691	0	8519.98	0.00255	0.039024
Gh_A12G1694	9.12934	12.8848	0.00155	0.0267107
Gh_A12G1129	13.0478	7.2312	0.00185	0.0306813
Gh_A05G3484	1.11016	2.84777	5e-05	0.0014574
Gh_D02G0658	11.7102	7.07721	5e-05	0.0014574
Gh_D02G0652	9.71981	6.73568	0.00175	0.029377
Gh_A11G2321	15.2413	11.6381	0.0021	0.033736
Gh_A12G1347	5.66823	11.9895	5e-05	0.0014574
Gh_A12G1342	3.36111	1.42984	5e-05	0.0014574
Gh_D06G2265	22.6651	3.82076	5e-05	0.0014574
Gh_D06G2266	6.00846	9.31277	0.002	0.0325481
Gh_D06G2267	4.71521	1.01742	5e-05	0.0014574
Gh_D06G2260	18.4521	11.8448	0.0004	0.00894377
Gh_D05G2772	1.39173	2.14469	0.0019	0.0313383
Gh_A08G0400	21.2062	14.7985	0.00035	0.0080087
Gh_A05G0688	195.893	136.556	0.0004	0.00894377
Gh_A05G0684	0.802958	0.0800627	0.0018	0.0300308
Gh_A08G0408	5.40447	1.37023	5e-05	0.0014574
Gh_A05G0682	6.21621	2.24331	5e-05	0.0014574
Gh_D10G1370	0.718514	0	5e-05	0.0014574
Gh_D01G2250	4.02824	0.481509	0.0011	0.020507
Gh_D01G2254	7.46753	3.82325	0.00025	0.0060464
Gh_D01G2255	49.9275	72.3867	0.0003	0.00702962
Gh_D01G2256	35.777	48.3677	0.00065	0.0133916
Gh_A11G1166	13.7048	6.47485	5e-05	0.0014574
Gh_A05G0463	14.456	9.32797	5e-05	0.0014574
Gh_A05G1223	3.47077	5.28503	0.00015	0.0038809
Gh_A12G2643	4.75585	0.213921	5e-05	0.0014574
Gh_D08G2564	11.0273	4.9511	5e-05	0.0014574
Gh_A01G0070	1.05997	0.152125	0.0001	0.00272855
Gh_A03G1704	0.683998	0	5e-05	0.0014574
Gh_A01G0389	0.932357	0.0960524	0.0024	0.037285
Gh_D02G2018	24.35	16.8458	5e-05	0.0014574
Gh_A11G1551	72.044	46.6021	5e-05	0.0014574
Gh_A11G1552	4.43637	2.82549	0.00115	0.0212424
Gh_D04G0825	81.4812	41.0584	5e-05	0.0014574
Gh_D05G0122	38.3515	28.9915	0.0008	0.0158842
Gh_D09G1927	3.14833	5.06534	5e-05	0.0014574
Gh_A10G1516	37.5846	22.1789	5e-05	0.0014574
Gh_A10G1513	0.686548	3.34259	0.00205	0.0331065
Gh_A10G1512	3.78088	9.19419	0.0001	0.00272855
Gh_Sca007751G01	0	0.457405	5e-05	0.0014574
Gh_A06G0576	6.33482	3.93824	0.00065	0.0133916
Gh_D13G0696	17.4916	12.8468	0.0017	0.0287061
Gh_A01G1655	0.999753	0.276802	0.0005	0.0107837
Gh_A01G0927	18.33	13.1046	0.00015	0.0038809
Gh_A10G2155	3.55227	0.959296	5e-05	0.0014574
Gh_A10G2153	19.5181	30.544	0.0001	0.00272855
Gh_A11G0202	4.74665	7.05817	0.0002	0.00498466
Gh_D12G0991	3.58577	1.6477	0.0001	0.00272855
Gh_A09G1509	10.6224	19.8932	5e-05	0.0014574
Gh_A06G1633	0.758033	0.304311	0.0004	0.00894377
Gh_A05G2724	34.0125	7.37315	5e-05	0.0014574
Gh_D04G0684	1.90855	3.24646	0.00055	0.0116755
Gh_D09G2361	5.45346	9.0394	5e-05	0.0014574
Gh_D03G1258	19.614	26.8086	0.00085	0.0166639
Gh_A12G1865	0.745708	0.408642	0.00325	0.0469529
Gh_D10G1903	2.50761	1.27492	5e-05	0.0014574
Gh_D12G2292	15.3983	10.9033	0.00105	0.019746
Gh_D09G1546	8.06499	3.2903	5e-05	0.0014574
Gh_A04G1424	2.17303	1.30949	0.0015	0.026012
Gh_A03G0420	9.60765	13.2736	0.00345	0.0492208
Gh_D09G0141	2.4445	0.493896	5e-05	0.0014574
Gh_D09G0638	1.78294	0	5e-05	0.0014574
Gh_D09G0149	2.48452	0.783409	5e-05	0.0014574
Gh_D07G0425	1.95446	2.9713	0.00045	0.00987982
Gh_D04G1081	28.5514	40.7122	0.0003	0.00702962
Gh_D12G2749	2.94713	1.0014	5e-05	0.0014574
Gh_D06G1513	16.4088	11.4552	0.00035	0.0080087
Gh_D07G0428	0.760575	0.376394	0.0031	0.0452795
Gh_A11G1310	9.59324	4.27074	5e-05	0.0014574
Gh_D04G1558	47.7993	36.4484	0.0016	0.0274093
Gh_Sca029103G01	1174.05	1519.92	0.0014	0.0247719
Gh_D12G0299	5.68677	1.71403	5e-05	0.0014574
Gh_D11G1620	0.673963	1.18925	0.00075	0.0150315
Gh_D02G0460	0.632562	0.347494	0.0035	0.0497642
Gh_D02G0461	15.1979	20.4674	0.00145	0.0253329
Gh_A04G0772	26.6898	19.6449	0.00035	0.0080087
Gh_D10G2100	2.859	5.84215	5e-05	0.0014574
Gh_A08G1412	43.4701	21.6366	5e-05	0.0014574
Gh_D05G0331	1.9951	1.00913	0.00245	0.037875
Gh_D05G0336	1.01934	0.336394	0.00035	0.0080087
Gh_D05G0339	17.3548	10.4992	5e-05	0.0014574
Gh_D11G1675	4.50209	2.01266	5e-05	0.0014574
Gh_D05G3587	1.51813	2.21717	0.00105	0.019746
Gh_A05G1416	6.26058	2.32451	5e-05	0.0014574
Gh_A11G2469	78.6833	105.163	0.0029	0.0430349
Gh_A05G3679	2.862	5.37665	0.0001	0.00272855
Gh_A05G0327	40.7311	21.4913	5e-05	0.0014574
Gh_A05G0320	79.7914	17.5711	5e-05	0.0014574
Gh_A05G3929	1.8905	0.635568	0.0002	0.00498466
Gh_A13G1555	181.504	275.602	5e-05	0.0014574
Gh_A13G1552	8.9942	0.395503	5e-05	0.0014574
Gh_A13G1550	294.417	181.369	5e-05	0.0014574
Gh_D10G1294	2.47866	4.30601	5e-05	0.0014574
Gh_D08G1066	36.2126	48.14	0.0012	0.0219977
Gh_D05G2181	5.55785	3.87228	0.0012	0.0219977
Gh_D05G2184	0.533411	0	5e-05	0.0014574
Gh_D11G0998	21.8233	11.0449	5e-05	0.0014574
Gh_D02G0888	43.1723	60.3195	0.0025	0.0384701
Gh_A04G1161	2.75449	1.30634	5e-05	0.0014574
Gh_A04G1167	10.186	6.23131	0.00035	0.0080087
Gh_A10G0582	376.298	490.418	0.0023	0.0361317
Gh_A10G0580	2.13649	0.86895	5e-05	0.0014574
Gh_D05G2235	3.87422	1.7424	5e-05	0.0014574
Gh_A10G1234	1.31464	0	5e-05	0.0014574
Gh_D12G0854	2.82803	1.588	5e-05	0.0014574
Gh_A08G2378	0.122091	13.4637	5e-05	0.0014574
Gh_A09G1410	8.8224	5.88632	0.0003	0.00702962
Gh_A12G2102	3.3102	1.34921	5e-05	0.0014574
Gh_A06G1562	0.214469	0.507396	0.00075	0.0150315
Gh_A12G2105	47.8826	36.4601	0.00345	0.0492208
Gh_A05G2257	1.06697	0.545952	0.0029	0.0430349
Gh_A05G2255	2.10966	0.234191	5e-05	0.0014574
Gh_D09G0996	22.4351	38.8447	0.0001	0.00272855
Gh_A13G0609	1.63965	0	5e-05	0.0014574
Gh_A13G0605	0.963469	0.291588	0.00045	0.00987982
Gh_D06G0487	67.6569	44.7555	5e-05	0.0014574
Gh_A11G1963	19.1461	34.9475	5e-05	0.0014574
Gh_A11G1968	5.18917	8.55334	5e-05	0.0014574
Gh_D11G2590	0.336991	0.729152	0.00105	0.019746
Gh_A09G2063	5.74147	1.81105	5e-05	0.0014574
Gh_A05G2332	5.37268	7.42731	0.0008	0.0158842
Gh_A09G2067	9.65751	0.58683	5e-05	0.0014574
Gh_D10G0655	38.3279	24.2453	0.0002	0.00498466
Gh_D12G1454	3.99063	2.78478	0.00305	0.0447476
Gh_D02G2221	0	0.666007	0.00145	0.0253329
Gh_D13G0202	2.41616	0.827047	5e-05	0.0014574
Gh_D13G0203	4.0678	6.79323	0.00035	0.0080087
Gh_A09G0931	1.55263	3.06681	0.0009	0.0174334
Gh_D09G1159	11.3791	7.07464	5e-05	0.0014574
Gh_D04G1761	62.2692	90.8788	5e-05	0.0014574
Gh_D05G3348	108.422	28.642	5e-05	0.0014574
Gh_D05G3344	17.0516	57.1311	5e-05	0.0014574
Gh_D08G1998	15.3155	11.7078	0.00235	0.0366813
Gh_A06G0213	3.56774	5.53376	0.00255	0.039024
Gh_D08G1992	5.25351	3.03282	0.00045	0.00987982
Gh_D09G2285	2.01452	4.09567	0.0008	0.0158842
Gh_D05G3007	9.3506	3.68089	5e-05	0.0014574
Gh_D10G0246	0.913967	0	5e-05	0.0014574
Gh_A05G3311	2.03749	0.750201	5e-05	0.0014574
Gh_A05G3310	2.21629	0.838828	0.00085	0.0166639
Gh_A07G0243	13.1723	8.46585	5e-05	0.0014574
Gh_A07G0244	20.445	10.7672	0.0005	0.0107837
Gh_D07G1927	301.18	936.266	5e-05	0.0014574
Gh_D07G1926	29.6508	22.3589	0.001	0.0189748
Gh_D07G1920	1.64848	2.70296	0.002	0.0325481
Gh_A05G2800	9.76346	6.60028	0.0001	0.00272855
Gh_A05G2801	7.49463	4.3092	0.00015	0.0038809
Gh_D01G1885	40.3512	26.4429	5e-05	0.0014574
Gh_D01G1886	10.6813	6.37213	0.0004	0.00894377
Gh_A05G2805	3.85022	2.58226	0.0001	0.00272855
Gh_A03G0094	32.8231	50.1481	0.00125	0.0227341
Gh_D02G0672	1.04838	0.295273	0.0003	0.00702962
Gh_D03G1062	9.43873	12.9998	0.0002	0.00498466
Gh_D03G1063	0	1.18735	5e-05	0.0014574
Gh_D03G1066	0.600388	6.18826	0.00045	0.00987982
Gh_A03G1945	11.8919	8.74908	0.001	0.0189748
Gh_D10G0861	12.9008	7.68239	5e-05	0.0014574
Gh_D06G2244	2.47581	4.40913	0.00035	0.0080087
Gh_A07G1043	6.87785	9.64202	0.0027	0.0407911
Gh_A12G1104	33.7587	22.4598	5e-05	0.0014574
Gh_A02G1273	48.9982	69.5192	0.0006	0.0125434
Gh_A02G1272	2.43069	4.67455	5e-05	0.0014574
Gh_D12G2826	1.2437	3.57928	5e-05	0.0014574
Gh_D12G2828	6.14808	3.72476	5e-05	0.0014574
Gh_A12G2480	2.25794	0.828892	5e-05	0.0014574
Gh_D01G0687	54.2334	81.5462	0.0002	0.00498466
Gh_D01G0681	11.5902	16.9769	0.0002	0.00498466
Gh_D03G1479	23.0985	17.4737	0.0025	0.0384701
Gh_D01G0682	11.8833	7.46907	5e-05	0.0014574
Gh_D03G1476	2.29794	0	5e-05	0.0014574
Gh_D03G1475	1.58002	0	5e-05	0.0014574
Gh_A06G2054	7.0844	0	5e-05	0.0014574
Gh_D03G1472	1.12497	0	5e-05	0.0014574
Gh_D03G1471	1.2971	0	5e-05	0.0014574
Gh_D03G1470	10.8443	7.12084	0.0008	0.0158842
Gh_D11G1548	248.096	366.231	5e-05	0.0014574
Gh_D11G1549	37.8629	27.7153	5e-05	0.0014574
Gh_A12G1368	1.07352	0.292588	0.00165	0.0280602
Gh_A12G1366	2.19171	1.43446	0.0035	0.0497642
Gh_A05G0409	6.23901	10.0594	5e-05	0.0014574
Gh_D11G1011	14.412	3.37818	5e-05	0.0014574
Gh_A06G1970	12.193	6.50228	5e-05	0.0014574
Gh_A12G2661	3.56326	2.20033	0.0033	0.0475457
Gh_A12G2664	12.4473	17.2253	0.00085	0.0166639
Gh_A12G2669	5.50929	2.97804	5e-05	0.0014574
Gh_A13G0837	44.1811	1.1488	5e-05	0.0014574
Gh_A01G0018	29.2688	11.7601	5e-05	0.0014574
Gh_A01G0015	1.63737	0.0534415	0.0033	0.0475457
Gh_A04G0544	157.543	119.351	0.0003	0.00702962
Gh_Sca006711G02	0	9.79423	5e-05	0.0014574
Gh_Sca006711G03	18.7687	44.462	5e-05	0.0014574
Gh_A09G2272	29.466	20.5824	5e-05	0.0014574
Gh_D02G2032	34.5284	21.7069	5e-05	0.0014574
Gh_A11G1572	0	293.108	0.00145	0.0253329
Gh_D02G2034	8.18188	0.287845	5e-05	0.0014574
Gh_A06G0778	0.948883	0	0.00055	0.0116755
Gh_D11G2163	7.98112	10.8233	0.00145	0.0253329
Gh_A09G0691	19.5259	10.3483	5e-05	0.0014574
Gh_D09G1900	6.81608	11.959	5e-05	0.0014574
Gh_A09G0699	19.3848	13.1522	0.0007	0.0142275
Gh_A10G1536	5.95381	8.61222	0.0006	0.0125434
Gh_A07G2027	1.70418	3.06938	5e-05	0.0014574
Gh_A05G1751	4.58307	6.69328	0.0017	0.0287061
Gh_A07G2022	17.7436	5.77626	5e-05	0.0014574
Gh_A04G0152	34.5522	48.4634	0.0016	0.0274093
Gh_D12G1848	4.87624	1.48459	5e-05	0.0014574
Gh_Sca008280G01	2.5054	4.9491	5e-05	0.0014574
Gh_D04G0379	6.60303	4.08928	5e-05	0.0014574
Gh_Sca046607G01	6.02795	0	5e-05	0.0014574
Gh_A11G0225	0.493559	1.34081	0.00295	0.0435746
Gh_A04G1398	21.697	16.0745	0.0027	0.0407911
Gh_A08G1892	10.0277	19.293	5e-05	0.0014574
Gh_D09G2340	0	1.29073	0.00085	0.0166639
Gh_D03G1270	1.16035	0	5e-05	0.0014574
Gh_D03G1279	7.20379	11.1777	5e-05	0.0014574
Gh_Sca014817G01	0	1.02592	5e-05	0.0014574
Gh_D03G1188	14.3867	8.04375	5e-05	0.0014574
Gh_A12G0197	31.9138	24.5822	0.00225	0.0355648
Gh_D12G0503	55.2522	29.26	5e-05	0.0014574
Gh_D07G0401	5.16265	1.36881	5e-05	0.0014574
Gh_A02G0529	5.45769	7.99315	0.0017	0.0287061
Gh_D07G0405	9.75756	15.9159	0.0033	0.0475457
Gh_D07G0155	8.57146	3.99988	5e-05	0.0014574
Gh_D12G0509	0.264518	1.02879	5e-05	0.0014574
Gh_D02G1924	4.21868	0.123111	0.00265	0.040209
Gh_Sca005280G01	3.49581	1.33286	5e-05	0.0014574
Gh_D02G1929	1.87483	0.54985	5e-05	0.0014574
Gh_D06G1530	0	0.722202	0.00015	0.0038809
Gh_D02G0194	0.960241	2.5925	5e-05	0.0014574
Gh_A12G0771	22.823	17.1346	0.0034	0.0486639
Gh_D07G2378	1.63814	0.76558	0.0004	0.00894377
Gh_A12G0778	2.58494	0.30712	5e-05	0.0014574
Gh_D06G1458	2.09718	0	0.00045	0.00987982
Gh_A07G1452	29.5599	80.9373	5e-05	0.0014574
Gh_D08G0021	95.0642	146.675	0.0001	0.00272855
Gh_D04G1202	12.3062	6.14344	5e-05	0.0014574
Gh_D03G0580	11.8217	19.0742	0.0002	0.00498466
Gh_A13G0062	3.33439	0.139089	5e-05	0.0014574
Gh_D03G0588	8.2507	4.80758	5e-05	0.0014574
Gh_D13G2519	5.91385	1.12396	5e-05	0.0014574
Gh_D09G0613	2.36	1.23227	0.0003	0.00702962
Gh_A03G0405	27.2187	53.8796	5e-05	0.0014574
Gh_D13G2511	24.2428	16.9367	0.00145	0.0253329
Gh_D13G2512	12.6052	28.0324	5e-05	0.0014574
Gh_D05G0484	14.0687	9.77757	5e-05	0.0014574
Gh_A04G0713	34.9929	20.3427	5e-05	0.0014574
Gh_D01G1430	20.3758	10.2077	5e-05	0.0014574
Gh_D05G3615	1.25157	3.61725	5e-05	0.0014574
Gh_D05G3614	3.94048	1.63437	5e-05	0.0014574
Gh_A11G0423	10.3982	7.18133	0.00015	0.0038809
Gh_D10G2388	0.581828	0	5e-05	0.0014574
Gh_D10G2385	1.43015	2.80038	0.00185	0.0306813
Gh_A05G1920	16.5667	11.8141	0.00075	0.0150315
Gh_D06G2188	11.5512	43.0187	5e-05	0.0014574
Gh_A05G1924	111.807	84.0442	0.00035	0.0080087
Gh_A05G3690	6.42914	10.643	0.0004	0.00894377
Gh_A11G2485	269.385	189.202	5e-05	0.0014574
Gh_A11G2488	5.18866	0.410661	5e-05	0.0014574
Gh_D02G0334	11.463	6.85018	5e-05	0.0014574
Gh_D11G1201	199.743	286.85	0.0026	0.0396301
Gh_A13G1823	8.39319	5.59815	0.00335	0.0481226
Gh_A03G2004	12.2405	24.5963	5e-05	0.0014574
Gh_A05G1692	2.80595	1.63683	0.00235	0.0366813
Gh_A05G1690	5.10884	2.93898	0.0004	0.00894377
Gh_A04G1008	199.513	150.453	0.00035	0.0080087
Gh_A09G0884	18.0183	9.67992	5e-05	0.0014574
Gh_A02G1598	2.98165	4.31763	0.0035	0.0497642
Gh_A05G2138	6.45503	2.96253	5e-05	0.0014574
Gh_A11G2243	4.06323	6.24364	0.0024	0.037285
Gh_A09G0883	128.059	197.788	0.00085	0.0166639
Gh_D10G2524	25.6285	18.1365	0.00055	0.0116755
Gh_A09G1772	10.6962	7.2198	0.0002	0.00498466
Gh_A09G1777	12.3131	18.8088	5e-05	0.0014574
Gh_D12G2129	1.03729	0.284098	0.0002	0.00498466
Gh_A09G1779	10.3179	6.6188	0.0011	0.020507
Gh_A12G2296	32.8649	11.92	5e-05	0.0014574
Gh_A02G1736	6.62689	3.52382	5e-05	0.0014574
Gh_A04G1146	4.67821	2.92033	0.0009	0.0174334
Gh_D08G2192	36.716	10.3939	5e-05	0.0014574
Gh_A04G1149	30.8693	42.2381	0.0003	0.00702962
Gh_D06G0726	0.624984	0.246561	5e-05	0.0014574
Gh_D07G1028	5.53851	3.28945	5e-05	0.0014574
Gh_D05G2259	4.21434	2.32897	5e-05	0.0014574
Gh_A10G1259	6.32127	3.52745	5e-05	0.0014574
Gh_D05G1503	1.4421	3.16224	5e-05	0.0014574
Gh_D01G0359	1.02849	0	5e-05	0.0014574
Gh_A12G2124	40.6471	68.2082	0.00125	0.0227341
Gh_A12G2121	6.16917	4.06053	0.0024	0.037285
Gh_A12G2122	10.7905	6.22286	0.00015	0.0038809
Gh_A13G0660	10.3556	6.32505	0.00055	0.0116755
Gh_A01G0737	2.99326	0.722532	5e-05	0.0014574
Gh_A05G2312	5.56039	2.13221	5e-05	0.0014574
Gh_A05G2313	21.8597	16.3282	0.00095	0.0182008
Gh_A05G2318	1.15061	0.46743	0.00145	0.0253329
Gh_A05G2319	11.7881	8.15033	0.00105	0.019746
Gh_A06G0183	48.597	24.1115	5e-05	0.0014574
Gh_D12G1472	5.97165	13.5328	5e-05	0.0014574
Gh_D11G2311	1.15364	2.97337	0.00075	0.0150315
Gh_A08G2422	1.20104	0.325878	0.0024	0.037285
Gh_A08G2354	0.886486	0.293145	0.0008	0.0158842
Gh_A08G2357	0.47147	0	5e-05	0.0014574
Gh_D09G2110	14.091	19.0385	0.00235	0.0366813
Gh_D13G1133	0	0.949803	0.0008	0.0158842
Gh_D04G1927	20.5503	10.7274	5e-05	0.0014574
Gh_Sca035048G01	289.821	885.031	5e-05	0.0014574
Gh_D13G1136	1.63644	0.560891	5e-05	0.0014574
Gh_A13G0294	100.548	149.728	5e-05	0.0014574
Gh_A10G2051	13.0087	21.9695	5e-05	0.0014574
Gh_A10G2054	0.908938	0.302429	0.0023	0.0361317
Gh_D10G0267	4.08703	7.2627	0.0001	0.00272855
Gh_D08G1642	53.6472	28.4343	5e-05	0.0014574
Gh_A07G0266	14.1417	10.1555	0.0003	0.00702962
Gh_A11G2106	4.82702	6.86744	0.00055	0.0116755
Gh_D13G0889	5.12281	8.49028	0.00105	0.019746
Gh_D13G0880	0.646154	2.18129	0.0014	0.0247719
Gh_D04G0529	1.1969	0.137204	0.0006	0.0125434
Gh_D07G0098	6.09696	8.64641	0.00105	0.019746
Gh_A09G0913	8.28978	2.4482	5e-05	0.0014574
Gh_D07G0094	0.831661	0	5e-05	0.0014574
Gh_A13G1212	67.4219	36.6655	5e-05	0.0014574
Gh_A03G0786	25.2343	10.8655	5e-05	0.0014574
Gh_D09G0262	1.34178	0.424636	0.00105	0.019746
Gh_A07G0199	6.24484	4.39122	0.0033	0.0475457
Gh_D09G0264	0.864888	0.106401	0.0011	0.020507
Gh_D09G1946	30.1864	47.4807	0.00025	0.0060464
Gh_D03G1047	3.3289	9.26563	5e-05	0.0014574
Gh_A02G0951	158.163	76.676	5e-05	0.0014574
Gh_D05G2419	45.1131	34.0183	0.00075	0.0150315
Gh_A05G3108	7.32418	4.66308	5e-05	0.0014574
Gh_A03G0212	33.515	25.4636	0.0013	0.0234453
Gh_A03G0210	17.2625	9.6222	5e-05	0.0014574
Gh_A07G0994	4.84569	1.57854	0.00105	0.019746
Gh_D01G0911	7.95483	0.348136	5e-05	0.0014574
Gh_A08G0075	6.60706	4.22364	0.0001	0.00272855
Gh_A08G1513	1.59913	4.13666	5e-05	0.0014574
Gh_D05G2734	10.5267	6.89846	0.0027	0.0407911
Gh_D12G0315	23.6191	12.4916	5e-05	0.0014574
Gh_A11G1298	9.87824	6.29565	0.0001	0.00272855
Gh_D06G0910	10.3445	14.4367	0.0032	0.0464002
Gh_D08G2695	0.133151	0.603378	0.00175	0.029377
Gh_D03G1454	76.0645	100.558	0.00105	0.019746
Gh_D05G2087	4.58135	3.04	0.0007	0.0142275
Gh_D01G2216	44.7472	63.5907	0.0035	0.0497642
Gh_A03G1923	9.09064	6.16402	5e-05	0.0014574
Gh_D11G1562	89.8884	54.447	5e-05	0.0014574
Gh_D08G0272	7.67896	3.31565	5e-05	0.0014574
Gh_D08G0270	3.36147	1.84802	0.0008	0.0158842
Gh_A06G1910	11.2225	5.17028	5e-05	0.0014574
Gh_A12G2603	2.50756	0.193353	0.0002	0.00498466
Gh_A01G0032	2.68967	37.6697	5e-05	0.0014574
Gh_A01G0034	1.73236	0.22357	5e-05	0.0014574
Gh_A01G0037	17.3789	22.8359	0.00115	0.0212424
Gh_A03G1749	4.23101	2.63749	0.0003	0.00702962
Gh_A03G1036	47.2102	12.5868	5e-05	0.0014574
Gh_A09G0360	128.498	205.268	0.0027	0.0407911
Gh_D05G3425	1.84079	0	5e-05	0.0014574
Gh_D05G3427	34.9885	0	5e-05	0.0014574
Gh_A10G0429	45.5553	59.9524	0.00175	0.029377
Gh_A05G2209	31.7951	43.1085	0.00205	0.0331065
Gh_A10G0426	2.31424	3.55578	0.0002	0.00498466
Gh_D11G2140	28.945	42.1083	0.0001	0.00272855
Gh_A13G1459	1.62861	3.00224	0.00015	0.0038809
Gh_D03G0323	1.21635	0.0787925	0.00015	0.0038809
Gh_A12G1836	2.19287	1.23837	0.00025	0.0060464
Gh_A11G0650	61.4736	41.1035	5e-05	0.0014574
Gh_D01G1749	24.3089	15.3787	5e-05	0.0014574
Gh_A11G0653	12.6895	20.7655	0.00035	0.0080087
Gh_A06G0539	8.78185	3.06292	5e-05	0.0014574
Gh_D12G1869	0.815352	1.60146	0.0001	0.00272855
Gh_D12G1864	6.38806	10.2349	5e-05	0.0014574
Gh_D11G0812	89.898	114.199	0.00335	0.0481226
Gh_A01G1349	3.34285	1.40081	5e-05	0.0014574
Gh_A09G1092	3.30996	9.81049	5e-05	0.0014574
Gh_A09G2217	2.82945	6.36265	5e-05	0.0014574
Gh_A01G0964	10.4103	7.23011	0.0001	0.00272855
Gh_A01G0963	7.80151	5.22933	0.001	0.0189748
Gh_D07G1551	1.86891	3.19229	5e-05	0.0014574
Gh_D04G0317	3.1112	4.65236	5e-05	0.0014574
Gh_A13G1022	1.15759	0.540951	0.00235	0.0366813
Gh_A09G1541	0.866535	2.23302	0.00285	0.0424902
Gh_D08G0477	2.11059	3.56144	0.0004	0.00894377
Gh_D01G0169	11.4565	5.26576	5e-05	0.0014574
Gh_D01G2187	0.165341	0.632324	5e-05	0.0014574
Gh_D01G2180	277.046	181.477	5e-05	0.0014574
Gh_A02G0542	58.6283	2.95145	5e-05	0.0014574
Gh_A02G0549	3.71768	1.67796	0.00015	0.0038809
Gh_A05G2103	5.70726	3.7639	0.00195	0.0320003
Gh_D06G1554	4.5066	1.27869	5e-05	0.0014574
Gh_D02G1941	13.3854	8.78892	0.0017	0.0287061
Gh_D06G1550	11.9544	7.6316	5e-05	0.0014574
Gh_D06G0147	3.69512	6.23409	0.00285	0.0424902
Gh_D06G0145	23.6357	43.214	0.0018	0.0300308
Gh_A12G1613	17.6872	9.35939	5e-05	0.0014574
Gh_D05G0559	11.9735	7.68202	5e-05	0.0014574
Gh_D02G1805	13.2781	4.27112	5e-05	0.0014574
Gh_D01G1984	2.1642	0.933739	0.0019	0.0313383
Gh_A13G0086	2.04912	1.13285	5e-05	0.0014574
Gh_A04G0869	0.521618	0	5e-05	0.0014574
Gh_D12G1785	28.2094	19.7687	0.0005	0.0107837
Gh_A08G1637	7.02896	16.523	5e-05	0.0014574
Gh_A10G2263	1.27198	0.547327	0.0035	0.0497642
Gh_D08G0936	8.39787	4.55649	5e-05	0.0014574
Gh_A08G1183	4.54949	2.43024	5e-05	0.0014574
Gh_A08G0853	12.3378	7.89299	5e-05	0.0014574
Gh_A08G0587	3.56523	2.00691	0.0006	0.0125434
Gh_A04G0738	64.8632	50.905	0.00325	0.0469529
Gh_Sca005646G04	70.0977	204.525	5e-05	0.0014574
Gh_D12G1259	40.3416	20.1396	5e-05	0.0014574
Gh_D05G3634	0.679238	2.00104	0.00125	0.0227341
Gh_D05G3637	9.88421	6.92583	0.00025	0.0060464
Gh_A05G3502	61.3467	88.7375	5e-05	0.0014574
Gh_A05G3504	9.10309	18.2767	5e-05	0.0014574
Gh_A11G2716	1.77403	3.24718	0.0003	0.00702962
Gh_D08G2302	5.95803	3.74188	0.00015	0.0038809
Gh_A11G0402	27.5614	39.207	0.00015	0.0038809
Gh_D06G2161	9.76422	14.9919	5e-05	0.0014574
Gh_D08G1310	20.153	9.52741	5e-05	0.0014574
Gh_A13G0330	8.89358	13.8144	5e-05	0.0014574
Gh_Sca005165G02	3.73648	0.435302	0.0001	0.00272855
Gh_D02G0317	0.485093	0.990213	0.0032	0.0464002
Gh_D02G0314	1.37753	2.66598	5e-05	0.0014574
Gh_Sca005165G01	0.81224	4.3761	0.00025	0.0060464
Gh_D11G3524	11.889	7.13019	0.00065	0.0133916
Gh_D02G0319	4.12611	0.162992	0.00025	0.0060464
Gh_D11G0570	14.4585	9.02348	0.00195	0.0320003
Gh_A03G2028	38.022	28.3756	0.00065	0.0133916
Gh_D11G0436	2.62331	1.76693	0.0035	0.0497642
Gh_D10G1259	30.5008	22.6803	0.00175	0.029377
Gh_A04G1022	1.14171	0.536322	0.002	0.0325481
Gh_A04G1025	1.22275	0.345244	5e-05	0.0014574
Gh_D10G2507	0.528375	0	5e-05	0.0014574
Gh_A02G1713	3.4095	2.04731	5e-05	0.0014574
Gh_Sca005111G01	3.91451	1.74431	5e-05	0.0014574
Gh_A05G0368	4.51187	7.15995	0.00315	0.0458465
Gh_A05G0361	14.3508	7.37419	5e-05	0.0014574
Gh_A05G0363	2.4937	3.56805	0.0025	0.0384701
Gh_D06G2155	2.27114	6.99022	5e-05	0.0014574
Gh_A12G2147	102.332	63.4881	5e-05	0.0014574
Gh_A05G2290	0.567389	0	5e-05	0.0014574
Gh_A05G2297	5.44394	3.75775	0.00315	0.0458465
Gh_D06G0446	0	1.27952	5e-05	0.0014574
Gh_A11G1921	1.09412	0	5e-05	0.0014574
Gh_A11G1920	6.90785	14.1111	5e-05	0.0014574
Gh_D07G1700	9.62735	5.38283	5e-05	0.0014574
Gh_A13G0500	61.2944	84.6243	0.0002	0.00498466
Gh_A13G0509	2.01021	0.527359	5e-05	0.0014574
Gh_D12G1412	0.885537	8.71244	5e-05	0.0014574
Gh_D12G1410	8.38738	4.95639	5e-05	0.0014574
Gh_D05G0730	6.65182	3.2991	5e-05	0.0014574
Gh_D09G2132	6.54694	2.99782	0.00195	0.0320003
Gh_A08G2408	3.91372	2.0703	0.0019	0.0313383
Gh_A08G2405	23.9014	13.5236	5e-05	0.0014574
Gh_D09G1447	23.4362	33.8828	5e-05	0.0014574
Gh_D09G1448	5.50442	1.55881	5e-05	0.0014574
Gh_D05G3389	4.51823	2.69042	5e-05	0.0014574
Gh_D05G0654	3.74651	1.89228	0.0001	0.00272855
Gh_A06G0254	1.16308	0.836241	0.0019	0.0313383
Gh_A10G2071	1.20565	4.91897	5e-05	0.0014574
Gh_A10G2070	0.58639	1.38585	0.0001	0.00272855
Gh_D02G0951	14.7826	65.5332	5e-05	0.0014574
Gh_A06G0259	4.38317	1.8399	5e-05	0.0014574
Gh_D02G0956	8.33137	3.82828	5e-05	0.0014574
Gh_A01G1402	36.7517	23.4455	5e-05	0.0014574
Gh_A01G1400	9.5268	5.315	5e-05	0.0014574
Gh_A11G0389	9.90172	16.3021	5e-05	0.0014574
Gh_Sca011684G01	1.61495	0.913217	0.00055	0.0116755
Gh_D04G0056	16.8906	10.838	0.00195	0.0320003
Gh_A12G0549	465.632	361.935	0.0027	0.0407911
Gh_A12G0548	9.42863	6.38519	5e-05	0.0014574
Gh_A13G1272	12.4568	8.8613	0.00185	0.0306813
Gh_A13G1271	13.2411	9.3574	0.00185	0.0306813
Gh_A13G1279	4.64831	3.32267	0.00125	0.0227341
Gh_A11G2387	8.6492	4.97191	5e-05	0.0014574
Gh_D03G1024	0	1.8427	5e-05	0.0014574
Gh_D03G1020	2.53228	1.52038	0.0005	0.0107837
Gh_D04G0947	7.80566	11.1503	0.0006	0.0125434
Gh_A09G0776	4.38101	0.427665	0.00045	0.00987982
Gh_A09G0322	1.04083	0.50352	5e-05	0.0014574
Gh_D10G0827	1.46941	2.20797	0.00285	0.0424902
Gh_D01G0592	105.228	143.637	0.0002	0.00498466
Gh_A03G0236	12.4968	7.80184	5e-05	0.0014574
Gh_D09G0427	7.46703	4.84844	0.0001	0.00272855
Gh_D09G0426	3.55098	1.62986	5e-05	0.0014574
Gh_D12G0334	3.37163	0.562807	5e-05	0.0014574
Gh_A02G1569	0.936923	4.07169	5e-05	0.0014574
Gh_D04G1674	0.534725	0.140924	0.0026	0.0396301
Gh_D11G1762	2.29642	0.755775	5e-05	0.0014574
Gh_D11G1763	22.2683	13.6806	5e-05	0.0014574
Gh_A05G2848	50.9598	2.63557	5e-05	0.0014574
Gh_A05G2846	19.1529	14.5057	0.003	0.0441541
Gh_A05G3718	2.52474	1.35982	0.0001	0.00272855
Gh_D08G2329	12.0121	8.5776	0.00105	0.019746
Gh_D01G2237	3.80681	2.32187	5e-05	0.0014574
Gh_D01G2234	0.543669	1.23325	0.00285	0.0424902
Gh_A13G2127	0.684733	0	5e-05	0.0014574
Gh_A13G2121	1.28725	0.61011	0.0033	0.0475457
Gh_D13G1809	5.17479	11.5662	0.0009	0.0174334
Gh_A05G0195	8.30027	12.7289	0.00015	0.0038809
Gh_A05G0190	0.601933	1.66352	0.0023	0.0361317
Gh_A10G1717	8.22679	5.60255	0.00025	0.0060464
Gh_D05G3402	1.17233	0.131721	5e-05	0.0014574
Gh_A12G2448	3.19259	1.81898	0.0025	0.0384701
Gh_A05G1576	7.533	12.712	5e-05	0.0014574
Gh_A01G1990	9.84007	3.945	5e-05	0.0014574
Gh_A05G1579	17.0138	12.5751	0.003	0.0441541
Gh_Sca036483G01	5.67285	2.31828	5e-05	0.0014574
Gh_D10G0442	2.32507	3.46994	0.0006	0.0125434
Gh_D10G0445	59.5242	79.587	0.00085	0.0166639
Gh_A12G1857	39.2848	17.9536	5e-05	0.0014574
Gh_D01G1760	8.71349	4.38914	5e-05	0.0014574
Gh_A06G1287	32.0994	20.7387	5e-05	0.0014574
Gh_A06G1282	300.561	649.779	5e-05	0.0014574
Gh_D07G1396	4.58508	2.17271	5e-05	0.0014574
Gh_A08G1743	2.82411	0.893466	5e-05	0.0014574
Gh_A08G1742	6.36385	2.44389	5e-05	0.0014574
Gh_A01G1360	7.5409	2.39976	5e-05	0.0014574
Gh_A01G1361	963.533	1368.39	5e-05	0.0014574
Gh_D04G0336	9.18303	12.7567	0.0028	0.0419462
Gh_A05G0073	213.389	326.937	5e-05	0.0014574
Gh_A06G1427	9.13422	6.35288	0.00025	0.0060464
Gh_D01G0490	4.00159	2.09113	0.0014	0.0247719
Gh_D03G1235	12.3655	8.50525	5e-05	0.0014574
Gh_D03G1234	483.4	652.68	0.0004	0.00894377
Gh_A01G1898	7.35706	15.0879	5e-05	0.0014574
Gh_D10G1472	1.30384	2.63767	5e-05	0.0014574
Gh_D12G2274	2.48347	1.19939	0.0001	0.00272855
Gh_D05G1710	19.9668	14.7802	0.00125	0.0227341
Gh_D05G1711	17.7895	22.8647	0.0035	0.0497642
Gh_D08G0415	11.2753	6.15928	0.0001	0.00272855
Gh_D08G0414	19.0748	10.9837	0.0001	0.00272855
Gh_D05G1717	2.88573	1.63807	0.00075	0.0150315
Gh_A01G0417	0.79052	0.319432	0.0014	0.0247719
Gh_A01G0416	8.22362	5.13226	0.00035	0.0080087
Gh_A02G0562	10.0769	6.87485	0.0001	0.00272855
Gh_A09G0894	5.69422	0.420436	5e-05	0.0014574
Gh_A09G0893	1.36136	0.550082	0.0003	0.00702962
Gh_A13G0311	11.6985	9.04758	0.0035	0.0497642
Gh_A13G0310	1.24866	4.6937	5e-05	0.0014574
Gh_D05G3240	11.4077	27.0062	5e-05	0.0014574
Gh_Sca004871G05	7.07227	2.14746	5e-05	0.0014574
Gh_Sca004882G01	1.29056	2.10076	0.0003	0.00702962
Gh_D05G3244	0	1.21069	5e-05	0.0014574
Gh_D05G3245	0	0.798716	5e-05	0.0014574
Gh_D05G3246	0	6.32936	5e-05	0.0014574
Gh_D05G3247	0	0.734388	5e-05	0.0014574
Gh_A04G0088	11.5354	6.1781	5e-05	0.0014574
Gh_D04G0191	480.424	770.041	0.00075	0.0150315
Gh_D08G0066	8.80141	3.69623	5e-05	0.0014574
Gh_D04G1524	3.66506	2.19941	0.00215	0.0343437
Gh_D09G0657	20.3742	14.3325	5e-05	0.0014574
Gh_A04G0881	2.10379	0.820095	0.0004	0.00894377
Gh_A10G2244	9.94886	6.42776	0.00095	0.0182008
Gh_A12G0153	37.0232	27.7394	0.0004	0.00894377
Gh_A04G0889	11.4196	6.70546	5e-05	0.0014574
Gh_A12G0151	17.2858	12.5174	0.0003	0.00702962
Gh_D09G0659	0.236636	3.75238	0.0006	0.0125434
Gh_D04G1575	1.1906	0.293436	5e-05	0.0014574
Gh_A12G1287	2.4391	1.12002	0.00295	0.0435746
Gh_A08G1479	0.923175	3.55634	5e-05	0.0014574
Gh_D06G2009	1.48409	0.379486	5e-05	0.0014574
Gh_A07G0017	19.8541	12.998	5e-05	0.0014574
Gh_D02G0152	11.7384	8.73621	0.00345	0.0492208
Gh_D02G0155	10.1184	7.27507	0.00075	0.0150315
Gh_A11G2733	12.701	7.63828	0.0009	0.0174334
Gh_D02G0157	45.459	34.9071	0.0028	0.0419462
Gh_D07G1371	12.7463	9.31951	0.00135	0.0240833
Gh_A11G0467	4.5845	7.92349	0.00075	0.0150315
Gh_A12G1464	0.418664	1.27025	5e-05	0.0014574
Gh_A09G1859	68.7593	34.9411	5e-05	0.0014574
Gh_A09G1850	1.64498	0	5e-05	0.0014574
Gh_A08G0877	40.3695	52.648	0.00165	0.0280602
Gh_D11G1246	24.2796	13.8347	5e-05	0.0014574
Gh_A03G2048	5.58641	8.91109	5e-05	0.0014574
Gh_D11G1242	2.83792	1.20432	5e-05	0.0014574
Gh_A03G2044	0.592618	2.2954	0.00125	0.0227341
Gh_A01G0898	61.4804	34.3914	5e-05	0.0014574
Gh_D10G1270	2.36107	11.7157	5e-05	0.0014574
Gh_D10G1273	0	2.79824	5e-05	0.0014574
Gh_D01G0704	0.295068	1.1619	0.0001	0.00272855
Gh_D01G0703	20.1568	15.0805	0.0018	0.0300308
Gh_D07G2262	3.94645	5.22588	0.0004	0.00894377
Gh_D03G1791	1.7276	1.04721	0.00235	0.0366813
Gh_Sca015696G01	0.478416	0	5e-05	0.0014574
Gh_D10G2567	18.5086	24.3304	0.00345	0.0492208
Gh_D10G1189	70.3922	53.5595	0.001	0.0189748
Gh_A05G1383	0.89909	0.41468	0.00035	0.0080087
Gh_D11G1025	4.25556	0	5e-05	0.0014574
Gh_Sca005596G01	29.6993	16.475	5e-05	0.0014574
Gh_A05G2725	33.0825	17.7696	0.0001	0.00272855
Gh_A04G1106	6.70567	3.14612	5e-05	0.0014574
Gh_A05G2729	28.4555	19.1813	5e-05	0.0014574
Gh_D06G0761	9.57693	6.27418	0.00305	0.0447476
Gh_A03G1463	0	9.42268	5e-05	0.0014574
Gh_D02G1428	22.6168	7.13788	5e-05	0.0014574
Gh_A12G2169	7.4443	5.08671	0.00075	0.0150315
Gh_A12G2168	76.9068	45.0732	5e-05	0.0014574
Gh_D06G0424	4.06165	2.64844	0.0022	0.0349728
Gh_D06G0426	8.09026	2.99389	5e-05	0.0014574
Gh_A01G0774	137.043	96.4836	5e-05	0.0014574
Gh_D05G0289	5.30571	3.45665	0.00155	0.0267107
Gh_A11G1413	124.131	73.5808	5e-05	0.0014574
Gh_D05G0285	11.7131	7.86743	5e-05	0.0014574
Gh_D10G0589	0.781155	2.14902	0.00315	0.0458465
Gh_A01G0779	0	0.506557	0.0021	0.033736
Gh_A09G0536	6.74055	10.3436	5e-05	0.0014574
Gh_A04G0305	66.5173	38.9087	5e-05	0.0014574
Gh_D12G1438	15.6682	10.5055	5e-05	0.0014574
Gh_D06G0395	7.6682	10.7711	0.00095	0.0182008
Gh_A04G0270	3.32377	2.01147	0.0023	0.0361317
Gh_A04G0279	12.4817	9.43054	0.0021	0.033736
Gh_D13G0514	1.59805	0	5e-05	0.0014574
Gh_A08G2394	0	4.43735	5e-05	0.0014574
Gh_A10G1292	50.8595	39.2334	0.00135	0.0240833
Gh_A10G1298	4.83878	1.03952	5e-05	0.0014574
Gh_D08G1932	17.8203	10.8112	5e-05	0.0014574
Gh_A10G2018	11.8926	7.07646	5e-05	0.0014574
Gh_A10G2017	0.870694	0	5e-05	0.0014574
Gh_D05G0635	20.917	14.9203	0.0006	0.0125434
Gh_D04G0293	2.52002	1.26726	0.00265	0.040209
Gh_D04G0292	0.914087	0.189925	0.0002	0.00498466
Gh_A06G0273	75.5778	58.4963	0.00315	0.0458465
Gh_D02G0970	0.824219	3.87325	5e-05	0.0014574
Gh_A08G2078	1.89166	3.05154	0.0014	0.0247719
Gh_A07G0226	17.2841	8.33326	5e-05	0.0014574
Gh_D05G2780	13.03	9.36118	0.0021	0.033736
Gh_D04G0074	20.718	14.8337	5e-05	0.0014574
Gh_D12G0743	9.64784	13.0217	0.0014	0.0247719
Gh_A13G1254	7.53952	4.01758	0.0017	0.0287061
Gh_D10G1861	37.7398	27.3297	0.0011	0.020507
Gh_D10G1862	1.60598	2.87185	0.00155	0.0267107
Gh_A09G0950	28.1153	18.0621	5e-05	0.0014574
Gh_D09G1463	76.3195	55.4632	0.00025	0.0060464
Gh_D13G1172	78.2136	53.8027	5e-05	0.0014574
Gh_D09G0229	4.44824	1.99904	0.002	0.0325481
Gh_D13G2479	4.47432	2.49501	0.0006	0.0125434
Gh_D13G2478	3.37136	1.7483	0.00045	0.00987982
Gh_D03G0985	12.6314	4.62394	5e-05	0.0014574
Gh_D03G1007	7.54606	5.33553	0.0019	0.0313383
Gh_D05G2450	3.64332	6.68671	0.00125	0.0227341
Gh_A05G0819	9.03193	6.72861	0.0024	0.037285
Gh_A03G1922	3.60208	2.07964	0.0004	0.00894377
Gh_A02G0912	92.7782	63.7445	0.00015	0.0038809
Gh_A05G0813	1.18889	0.63834	0.00095	0.0182008
Gh_A08G1863	1.08345	0.322851	5e-05	0.0014574
Gh_A07G0952	1.44661	0.200119	0.00015	0.0038809
Gh_A11G1250	12.8808	6.8653	0.0011	0.020507
Gh_D07G2458	7.53378	4.13529	5e-05	0.0014574
Gh_A12G0839	0.805027	0.0936865	0.00305	0.0447476
Gh_A12G1612	27.6247	12.0413	5e-05	0.0014574
Gh_D11G1743	0.954998	0	5e-05	0.0014574
Gh_A12G1614	10.1634	7.41833	0.0029	0.0430349
Gh_A13G0128	5.89893	3.93752	0.00065	0.0133916
Gh_A11G3108	16.6468	28.9117	5e-05	0.0014574
Gh_A13G0123	5.38645	1.07615	5e-05	0.0014574
Gh_A05G3776	0.259277	0.65117	0.00305	0.0447476
Gh_D11G0438	1.10434	1.79745	0.0009	0.0174334
Gh_D02G0748	21.4268	15.3372	0.0001	0.00272855
Gh_D07G2181	28.3548	37.9385	0.0002	0.00498466
Gh_D02G0740	54.8354	78.2341	5e-05	0.0014574
Gh_A05G3779	5.76517	8.15441	0.00165	0.0280602
Gh_D07G2185	8.90959	12.4682	0.0017	0.0287061
Gh_A07G1686	1.7888	0.659427	0.0005	0.0107837
Gh_A10G1908	1.52912	0.167253	5e-05	0.0014574
Gh_A08G1344	7.96147	5.58114	0.00135	0.0240833
Gh_D06G1601	6.42152	12.6259	5e-05	0.0014574
Gh_A05G2553	25.8653	17.8881	0.00015	0.0038809
Gh_A03G1071	16.2767	8.60111	5e-05	0.0014574
Gh_A09G0329	0.864878	1.60019	0.00155	0.0267107
Gh_A10G1840	0.748263	0	0.00055	0.0116755
Gh_A05G1554	78.7545	60.0178	0.00305	0.0447476
Gh_A12G2429	1.04929	2.00583	0.00245	0.037875
Gh_A12G2425	7.28903	2.5954	5e-05	0.0014574
Gh_A12G2427	28.1014	57.7689	0.0001	0.00272855
Gh_A05G1559	4.00477	1.96894	5e-05	0.0014574
Gh_A10G0465	5.2796	7.56919	0.00125	0.0227341
Gh_Sca010138G01	1.49463	0.246859	5e-05	0.0014574
Gh_A12G1878	10.665	7.23952	5e-05	0.0014574
Gh_A12G1874	18.6684	10.1974	5e-05	0.0014574
Gh_A12G1872	1.95373	5.89809	5e-05	0.0014574
Gh_A10G1590	152.975	103.809	5e-05	0.0014574
Gh_A13G1414	22.6481	124.063	0.0005	0.0107837
Gh_A07G2081	88.4806	58.1098	5e-05	0.0014574
Gh_D10G1040	25.3776	18.2562	0.00095	0.0182008
Gh_A09G1053	19.118	27.8366	0.00025	0.0060464
Gh_A02G1344	72.1048	46.6645	5e-05	0.0014574
Gh_D12G0056	11.8455	16.2761	0.0016	0.0274093
Gh_D05G2332	4.96342	3.15482	0.0017	0.0287061
Gh_D13G0160	125.744	56.9927	5e-05	0.0014574
Gh_D03G0980	28.0875	20.6517	0.0008	0.0158842
Gh_D07G1519	101.212	64.8249	5e-05	0.0014574
Gh_A10G1334	11.68	7.7009	5e-05	0.0014574
Gh_D12G0912	1.00211	0.13735	0.00025	0.0060464
Gh_D11G3277	9.55459	6.99878	0.0013	0.0234453
Gh_A06G1403	9.05278	15.5129	5e-05	0.0014574
Gh_A06G1407	111.648	65.5428	5e-05	0.0014574
Gh_D05G0600	39.1506	12.6743	5e-05	0.0014574
Gh_A06G1408	4.29123	1.3919	0.0003	0.00702962
Gh_A06G1409	3.46563	1.4189	0.00265	0.040209
Gh_D05G3887	14.5003	19.4396	0.00025	0.0060464
Gh_D05G3882	6.29881	3.82918	0.0022	0.0349728
Gh_A05G3205	0.685864	0.234057	0.00255	0.039024
Gh_A11G2702	0.60814	5.47374	0.00025	0.0060464
Gh_A03G0731	920.355	1246.17	0.0002	0.00498466
Gh_A02G0769	3.08702	1.00172	5e-05	0.0014574
Gh_A02G0760	17.1161	25.6581	5e-05	0.0014574
Gh_D10G1455	6.02519	3.11884	5e-05	0.0014574
Gh_D10G1459	8.6433	15.3242	0.00055	0.0116755
Gh_D05G1733	0.778978	0.0806	0.00165	0.0280602
Gh_D12G2211	32.1301	22.7429	0.00275	0.0413739
Gh_D07G0131	108.19	81.0211	0.0007	0.0142275
Gh_D11G3494	8.10352	5.91748	0.00075	0.0150315
Gh_D07G0136	1.02792	0.120342	5e-05	0.0014574
Gh_D06G1592	0.0622107	0.5816	0.0027	0.0407911
Gh_D06G1590	0.182006	0.826279	5e-05	0.0014574
Gh_A05G0305	272.07	115.613	5e-05	0.0014574
Gh_D02G1986	30.4338	23.8385	0.0035	0.0497642
Gh_D05G3263	2.47382	0.25606	5e-05	0.0014574
Gh_D05G3267	14.0111	19.1871	0.0004	0.00894377
Gh_D06G0184	57.7638	42.3226	0.00035	0.0080087
Gh_D03G0269	1.70843	0.731769	0.00275	0.0413739
Gh_D10G0326	8.87198	4.23182	5e-05	0.0014574
Gh_A08G1676	19.9626	13.1053	0.00015	0.0038809
Gh_A01G2152	1.61351	0.184917	5e-05	0.0014574
Gh_A10G2221	38.4435	61.3704	5e-05	0.0014574
Gh_A10G2222	13.2364	18.2444	0.002	0.0325481
Gh_A12G1260	2.35935	0.65012	5e-05	0.0014574
Gh_D03G0699	3.91196	6.96468	5e-05	0.0014574
Gh_D01G1493	1.4176	4.35914	0.00165	0.0280602
Gh_D03G0693	3.75891	6.16593	0.00025	0.0060464
Gh_D05G3672	41.3272	20.1851	5e-05	0.0014574
Gh_A01G0513	3.44845	6.56543	5e-05	0.0014574
Gh_A08G1493	11.1728	4.00452	5e-05	0.0014574
Gh_A08G1491	10.6466	6.89004	5e-05	0.0014574
Gh_D02G0172	1.23719	0.40043	5e-05	0.0014574
Gh_D02G0176	0.125239	0.488805	0.00115	0.0212424
Gh_D02G0174	0.434466	1.50456	5e-05	0.0014574
Gh_D02G0175	1.30459	2.69945	5e-05	0.0014574
Gh_A09G1677	52.2411	21.9713	5e-05	0.0014574
Gh_A12G1407	5.66639	9.26919	0.0001	0.00272855
Gh_A05G1941	5.20509	8.84302	5e-05	0.0014574
Gh_D06G2127	60.4711	97.708	5e-05	0.0014574
Gh_D03G1612	0.360382	2.40726	0.0001	0.00272855
Gh_A02G0588	8.27388	5.41649	0.0024	0.037285
Gh_A03G2061	66.115	24.8145	5e-05	0.0014574
Gh_D10G1216	2.29098	0.384968	0.00015	0.0038809
Gh_D01G0723	3.48437	5.55768	0.0014	0.0247719
Gh_D07G2246	2.10222	0.752709	0.00185	0.0306813
Gh_D03G1808	80.3788	48.6815	5e-05	0.0014574
Gh_D07G2242	19.4829	5.66981	5e-05	0.0014574
Gh_A05G0012	4.07243	6.52351	5e-05	0.0014574
Gh_A05G0016	17.4811	80.9419	5e-05	0.0014574
Gh_A07G1744	0.239331	0.692081	0.00135	0.0240833
Gh_A07G1218	11.0159	7.74068	0.0006	0.0125434
Gh_D06G1739	82.9657	36.5897	5e-05	0.0014574
Gh_D06G0746	107.509	49.0741	5e-05	0.0014574
Gh_D08G1707	35.9184	21.385	5e-05	0.0014574
Gh_A05G1050	9.91501	4.40218	5e-05	0.0014574
Gh_A12G2186	32.7614	42.7443	0.00235	0.0366813
Gh_A11G1478	1.20355	0.150569	0.0004	0.00894377
Gh_A11G1471	1.20726	0.324674	0.0008	0.0158842
Gh_D06G0409	24.5287	18.6267	0.0011	0.020507
Gh_D07G1740	11.5319	8.81945	0.002	0.0325481
Gh_D07G1743	23.9183	8.56057	5e-05	0.0014574
Gh_A04G0336	36.3308	24.9822	5e-05	0.0014574
Gh_A04G0331	0.592564	1.5057	0.0003	0.00702962
Gh_D10G2545	11.2068	15.5519	0.0005	0.0107837
Gh_D11G3015	36.1108	14.0672	5e-05	0.0014574
Gh_A10G2034	7.68325	15.0311	0.0013	0.0234453
Gh_A06G0298	1.6082	0.368048	5e-05	0.0014574
Gh_A02G1457	112.14	51.3294	5e-05	0.0014574
Gh_D13G0393	6.27958	3.68168	5e-05	0.0014574
Gh_D13G0396	8.14418	5.79492	0.00115	0.0212424
Gh_D10G1845	195.434	152.807	0.0029	0.0430349
Gh_D13G1623	20.1992	15.1916	0.00235	0.0366813
Gh_D09G0234	3.35111	4.95113	0.00175	0.029377
Gh_D09G1407	5.78752	3.04975	0.0022	0.0349728
Gh_D09G1401	68.0865	48.5603	5e-05	0.0014574
Gh_D02G0271	7.11166	4.36223	5e-05	0.0014574
Gh_D09G0200	1.84166	0.608588	5e-05	0.0014574
Gh_D09G0203	24.1683	34.4992	0.0003	0.00702962
Gh_D03G0156	1.51272	0.607581	0.00085	0.0166639
Gh_D13G2458	90.8544	60.3876	5e-05	0.0014574
Gh_D12G2408	19.1074	14.6693	0.00285	0.0424902
Gh_D12G2405	3.16557	1.59886	0.00025	0.0060464
Gh_D12G2407	11.9112	6.17028	5e-05	0.0014574
Gh_D05G1963	1.19589	0	5e-05	0.0014574
Gh_A05G2085	2.27404	0.739621	5e-05	0.0014574
Gh_A05G2088	7.10402	3.82695	5e-05	0.0014574
Gh_A12G0859	0.583909	1.39262	0.0031	0.0452795
Gh_A08G1808	50.6582	30.5732	5e-05	0.0014574
Gh_A08G1809	12.9335	8.6576	0.0001	0.00272855
Gh_D12G0372	6.61359	9.12073	0.0025	0.0384701
Gh_A05G0951	0.995372	0	5e-05	0.0014574
Gh_D08G0747	8.072	4.82375	5e-05	0.0014574
Gh_D07G0652	2.48413	4.22428	5e-05	0.0014574
Gh_A12G1670	2.69212	5.76376	5e-05	0.0014574
Gh_A13G0105	3.13956	0.810119	5e-05	0.0014574
Gh_A11G2562	10.9585	6.4559	5e-05	0.0014574
Gh_D02G0720	0.4244	0.0849182	0.0029	0.0430349
Gh_D11G0417	18.0494	13.5593	0.0018	0.0300308
Gh_A03G1274	1.2942	0.711495	0.0015	0.026012
Gh_A05G0482	6.15849	3.13005	5e-05	0.0014574
Gh_A05G0483	41.8238	11.8532	5e-05	0.0014574
Gh_D11G1095	16.9242	12.5591	0.0021	0.033736
Gh_Sca127677G01	0	734.85	0.00145	0.0253329
Gh_D06G1629	33.4304	25.8432	0.0028	0.0419462
Gh_D08G0298	1.18001	0.631621	0.00205	0.0331065
Gh_A03G0279	9.03398	5.38321	0.00295	0.0435746
Gh_D05G3196	3.40912	5.75825	0.0003	0.00702962
Gh_D05G3193	7.52266	13.0518	0.00325	0.0469529
Gh_A07G0973	10.7252	5.35827	5e-05	0.0014574
Gh_D05G3199	0.265154	3.41286	5e-05	0.0014574
Gh_D10G0186	1.61158	0.819738	0.00055	0.0116755
Gh_A12G1097	121.67	64.8494	5e-05	0.0014574
Gh_A05G1535	20.5016	12.9568	5e-05	0.0014574
Gh_D05G3445	0	1.4658	5e-05	0.0014574
Gh_A11G0588	40.2987	55.1676	5e-05	0.0014574
Gh_D12G2436	43.7126	19.9377	5e-05	0.0014574
Gh_A12G2402	5.69539	2.07112	5e-05	0.0014574
Gh_A07G0605	19.5365	13.3348	0.00145	0.0253329
Gh_A05G3756	9.55844	13.2885	0.00115	0.0212424
Gh_A05G0225	0.931854	0.30119	0.0003	0.00702962
Gh_D05G0189	24.2924	15.8468	5e-05	0.0014574
Gh_A02G0033	0.970179	0.225498	5e-05	0.0014574
Gh_A12G1892	4.00851	2.47525	0.00035	0.0080087
Gh_D09G1985	25.1405	3.59556	5e-05	0.0014574
Gh_D09G1986	22.6091	4.02107	5e-05	0.0014574
Gh_A11G0633	1.85492	0.19598	0.0006	0.0125434
Gh_D03G0349	0.593223	0.0908631	5e-05	0.0014574
Gh_A05G1283	11.8624	6.12384	5e-05	0.0014574
Gh_A05G1288	19.8836	28.2566	0.00325	0.0469529
Gh_D08G2585	10.129	18.0628	0.0001	0.00272855
Gh_A11G2987	20.2869	14.5496	0.00055	0.0116755
Gh_A11G2983	11.2278	7.28265	5e-05	0.0014574
Gh_A09G0044	15.2772	26.5378	5e-05	0.0014574
Gh_A09G1077	0.226887	0.677594	0.00185	0.0306813
Gh_A02G1324	5.25087	13.0185	5e-05	0.0014574
Gh_Sca090787G01	149.061	85.7391	5e-05	0.0014574
Gh_A10G0332	11.0679	16.4849	5e-05	0.0014574
Gh_D01G1261	0	52.2344	5e-05	0.0014574
Gh_D13G0147	3.39103	2.00697	0.00055	0.0116755
Gh_D12G0976	10.0168	22.7762	5e-05	0.0014574
Gh_D12G0973	7.92096	3.87796	0.00095	0.0182008
Gh_D08G0981	82.6006	38.1329	5e-05	0.0014574
Gh_D01G1490	17.5989	9.95345	5e-05	0.0014574
Gh_D08G0987	4.67227	3.32804	0.00235	0.0366813
Gh_D01G0450	141.195	77.8577	5e-05	0.0014574
Gh_D10G2282	11.5912	49.4655	5e-05	0.0014574
Gh_A01G0630	7.05227	9.81419	0.00325	0.0469529
Gh_A11G1864	35.3837	22.6766	5e-05	0.0014574
Gh_D07G2039	3.1283	4.97153	0.0001	0.00272855
Gh_Sca010443G01	2.23667	0.286411	0.0001	0.00272855
Gh_D12G2237	1.32342	0.0396587	0.0015	0.026012
Gh_D05G1754	9.19763	15.4286	0.0001	0.00272855
Gh_D01G0181	3.57991	0.165266	0.00015	0.0038809
Gh_D01G0186	5.99009	3.14648	5e-05	0.0014574
Gh_D06G0216	11.2964	16.1702	5e-05	0.0014574
Gh_D10G0773	22.5528	12.7713	5e-05	0.0014574
Gh_D06G0219	4.54949	2.69318	0.0003	0.00702962
Gh_D10G0775	4.71634	2.4172	5e-05	0.0014574
Gh_D11G2702	8.26935	4.68022	5e-05	0.0014574
Gh_D11G2701	7.81378	11.5594	0.001	0.0189748
Gh_D11G2705	16.2188	30.1101	5e-05	0.0014574
Gh_D11G2251	3.65205	5.80204	0.00125	0.0227341
Gh_D07G0480	0.876116	2.38222	0.00045	0.00987982
Gh_D04G1027	0.777424	0.293952	0.00045	0.00987982
Gh_D07G0486	4.40145	1.07415	5e-05	0.0014574
Gh_D02G0178	8.53936	4.85185	5e-05	0.0014574
Gh_A13G0359	6.10877	1.69092	5e-05	0.0014574
Gh_A13G0352	2.76417	1.73316	0.0018	0.0300308
Gh_A06G0332	4.35827	2.9551	0.0022	0.0349728
Gh_Sca007330G01	2.90068	1.30228	0.0026	0.0396301
Gh_Sca007622G02	101.252	168.679	5e-05	0.0014574
Gh_Sca007622G03	0	6.33834	5e-05	0.0014574
Gh_D05G0124	1.68058	0.453918	5e-05	0.0014574
Gh_D03G0508	18.3545	13.3901	0.0028	0.0419462
Gh_D01G1922	11.7987	5.46801	5e-05	0.0014574
Gh_D05G1896	1.67943	0.851328	0.00085	0.0166639
Gh_D12G1766	0.0640635	2.06265	0.0021	0.033736
Gh_D05G0407	221.943	147.011	5e-05	0.0014574
Gh_D12G1762	0	1.83949	5e-05	0.0014574
Gh_A12G0114	0.513214	2.68986	5e-05	0.0014574
Gh_A12G0113	10.1931	7.46855	0.0013	0.0234453
Gh_A05G2890	9.54005	5.90807	5e-05	0.0014574
Gh_A12G1792	8.94414	6.44242	0.00095	0.0182008
Gh_D11G0628	5.18849	7.31079	0.00125	0.0227341
Gh_D02G0118	2.0186	0.527469	5e-05	0.0014574
Gh_D02G0119	6.15961	1.98321	5e-05	0.0014574
Gh_D05G2553	35.0875	24.7404	0.0027	0.0407911
Gh_D05G2552	6.84068	9.61952	5e-05	0.0014574
Gh_D02G0117	20.936	11.373	5e-05	0.0014574
Gh_D02G0110	4.19352	21.7316	5e-05	0.0014574
Gh_Sca004717G07	8.63731	5.73188	0.0001	0.00272855
Gh_D06G2100	2.32914	7.52778	5e-05	0.0014574
Gh_Sca010598G01	11.9656	19.0565	5e-05	0.0014574
Gh_A08G0521	1.91017	0	5e-05	0.0014574
Gh_D12G0496	8.28615	4.93076	5e-05	0.0014574
Gh_D12G0490	2.89704	0	5e-05	0.0014574
Gh_A08G0833	113.064	49.0156	5e-05	0.0014574
Gh_A08G0839	2.47009	5.67507	0.00075	0.0150315
Gh_D10G1238	4.19985	9.33688	5e-05	0.0014574
Gh_A04G1080	1.19863	3.02745	0.00045	0.00987982
Gh_D13G2156	4.39707	8.84344	5e-05	0.0014574
Gh_D01G2351	14.6625	8.00366	5e-05	0.0014574
Gh_A11G1049	1.17687	0.164748	0.00255	0.039024
Gh_A12G1429	2.10399	4.84414	5e-05	0.0014574
Gh_A07G1726	4.84712	2.63422	5e-05	0.0014574
Gh_A05G0036	10.9227	15.1895	0.0005	0.0107837
Gh_A07G1723	44.0299	32.4576	0.00035	0.0080087
Gh_A07G1698	5.42013	2.27265	5e-05	0.0014574
Gh_A05G0039	20.5982	15.2952	0.00045	0.00987982
Gh_D08G0177	3.14185	1.05483	0.00015	0.0038809
Gh_A05G2765	38.204	18.4915	5e-05	0.0014574
Gh_A05G2764	25.7011	10.268	5e-05	0.0014574
Gh_A05G2762	20.3533	13.3585	0.0001	0.00272855
Gh_A06G1853	4.39825	8.38697	0.00055	0.0116755
Gh_D08G2441	4.84759	2.35881	5e-05	0.0014574
Gh_D08G2444	17.8469	0	5e-05	0.0014574
Gh_A03G1426	38.3155	18.5927	5e-05	0.0014574
Gh_D06G1817	28.5029	21.1939	0.00055	0.0116755
Gh_D06G1814	916.232	633.227	0.0006	0.0125434
Gh_Sca008106G01	29.2739	44.5797	5e-05	0.0014574
Gh_D10G0541	3.44645	2.13023	0.00055	0.0116755
Gh_A10G0292	1.97899	0.573569	0.0007	0.0142275
Gh_A13G2211	5.7926	3.6081	5e-05	0.0014574
Gh_A10G1128	1.02009	0	5e-05	0.0014574
Gh_D11G1087	0.989907	0.627551	0.00235	0.0366813
Gh_A04G0350	13.3132	9.47877	0.0012	0.0219977
Gh_A10G1127	0.680851	0	5e-05	0.0014574
Gh_D07G1425	21.7942	16.6099	0.0016	0.0274093
Gh_D05G0791	9.0549	5.34415	0.0012	0.0219977
Gh_D01G1114	12.0636	7.82663	5e-05	0.0014574
Gh_A01G0848	18.9978	11.9057	5e-05	0.0014574
Gh_A01G0849	211.177	149.742	0.0001	0.00272855
Gh_D08G1979	240.768	144.065	5e-05	0.0014574
Gh_D08G1977	10.7816	5.44925	5e-05	0.0014574
Gh_D08G1976	1.44121	0.533175	0.003	0.0441541
Gh_A01G0844	4.05219	2.85701	0.00145	0.0253329
Gh_A01G0845	28.0735	18.1323	5e-05	0.0014574
Gh_A01G0846	5.29857	3.20819	0.0004	0.00894377
Gh_A01G0847	0.739758	0.338783	0.00215	0.0343437
Gh_A01G1463	13.4863	9.22067	5e-05	0.0014574
Gh_D05G3361	4.81218	7.45338	5e-05	0.0014574
Gh_D07G0811	80.9496	15.8689	0.00075	0.0150315
Gh_D04G0037	21.381	14.4776	5e-05	0.0014574
Gh_D09G2084	1.65679	0	5e-05	0.0014574
Gh_D09G2082	10.4941	7.02227	5e-05	0.0014574
Gh_D10G1797	9.13531	6.44314	0.00335	0.0481226
Gh_D12G2285	8.47284	6.1315	0.0012	0.0219977
Gh_D01G0245	7.39582	10.5731	0.00035	0.0080087
Gh_D13G1609	3.94191	1.65778	5e-05	0.0014574
Gh_D09G0776	2.82372	0.921736	0.00275	0.0413739
Gh_D01G0133	20.0582	26.3515	0.00145	0.0253329
Gh_D09G1575	16.4183	9.01731	5e-05	0.0014574
Gh_A02G0264	74.5244	129.568	5e-05	0.0014574
Gh_D11G1919	25.6577	19.72	0.002	0.0325481
Gh_D06G1250	29.8256	21.9791	0.0004	0.00894377
Gh_D05G1942	17.2449	32.6097	5e-05	0.0014574
Gh_D06G0020	0.614005	0.138556	5e-05	0.0014574
Gh_A05G4004	34.885	50.8473	5e-05	0.0014574
Gh_D07G2410	37.3405	26.2251	0.0001	0.00272855
Gh_A08G1680	3.39557	1.32436	5e-05	0.0014574
Gh_A08G0193	6.76601	3.07295	5e-05	0.0014574
Gh_A08G0192	12.3557	7.9164	0.0002	0.00498466
Gh_A08G0195	10.6037	3.09029	5e-05	0.0014574
Gh_A05G0939	0.873176	0.384303	0.001	0.0189748
Gh_A05G0931	8.18908	4.83821	5e-05	0.0014574
Gh_D04G1611	9.22565	3.98495	5e-05	0.0014574
Gh_D11G1706	86.72	65.4523	0.0006	0.0125434
Gh_A03G1214	15.6086	10.5042	0.0003	0.00702962
Gh_A03G1211	61.7829	44.5363	0.00015	0.0038809
Gh_D06G1644	3.6677	7.18989	5e-05	0.0014574
Gh_D06G1642	32.2332	21.7592	5e-05	0.0014574
Gh_A10G1940	2.18816	1.0379	0.0001	0.00272855
Gh_D13G2381	35.3216	27.1767	0.0029	0.0430349
Gh_A03G0291	14.3365	4.21228	5e-05	0.0014574
Gh_A03G0296	13.2072	21.2231	5e-05	0.0014574
Gh_D09G0489	13.3965	5.02142	5e-05	0.0014574
Gh_A03G0294	0.820428	0	0.00205	0.0331065
Gh_A08G1350	1.11102	1.85413	0.0018	0.0300308
Gh_A08G1821	8.80118	1.44971	5e-05	0.0014574
Gh_A07G1395	0	0.429839	0.00145	0.0253329
Gh_A07G1392	5.09748	7.10446	0.0008	0.0158842
Gh_A10G1805	3.20727	2.14973	0.00155	0.0267107
Gh_A10G1804	39.4746	28.7491	0.00085	0.0166639
Gh_A10G1807	13.5679	23.8323	0.00015	0.0038809
Gh_A13G1982	30.0866	22.8445	0.00245	0.037875
Gh_A05G1510	5.78589	3.00971	0.00245	0.037875
Gh_A07G0622	19.2726	11.2402	5e-05	0.0014574
Gh_D08G1497	4.38107	8.41174	5e-05	0.0014574
Gh_A07G0626	12.9629	8.1805	5e-05	0.0014574
Gh_A07G0624	19.8283	12.0027	5e-05	0.0014574
Gh_D02G0253	1.15658	2.01851	0.0017	0.0287061
Gh_D02G0257	0.0966796	2.31319	5e-05	0.0014574
Gh_D02G0256	2.68118	1.31779	0.00065	0.0133916
Gh_D08G2610	10.4632	6.26516	5e-05	0.0014574
Gh_D02G1071	16.149	5.25393	5e-05	0.0014574
Gh_D05G3075	4.48127	12.4733	5e-05	0.0014574
Gh_D04G0568	1.52962	0.0219944	0.00265	0.040209
Gh_A03G0924	3.71535	8.34301	5e-05	0.0014574
Gh_A06G1990	9.17324	5.60435	0.0003	0.00702962
Gh_A12G2683	2.06097	0.419172	5e-05	0.0014574
Gh_Sca011694G01	0.469269	453.627	5e-05	0.0014574
Gh_D11G0893	0.776761	0	0.0008	0.0158842
Gh_D05G2374	2.65577	0	5e-05	0.0014574
Gh_A10G0317	5.72225	8.6211	0.00035	0.0080087
Gh_A10G0315	2.49286	4.27643	5e-05	0.0014574
Gh_A06G0827	2.18163	3.59334	0.0005	0.0107837
Gh_A10G1372	19.1503	27.8162	0.0001	0.00272855
Gh_A06G1330	9.51356	6.47183	0.00015	0.0038809
Gh_D01G0473	0	0.42622	0.0027	0.0407911
Gh_D01G0470	11.8813	8.74769	0.0018	0.0300308
Gh_A06G1336	10.0331	5.99474	5e-05	0.0014574
Gh_A01G0618	10.0759	13.6933	0.00105	0.019746
Gh_D07G1332	2.81909	1.53651	0.0005	0.0107837
Gh_D07G0313	99.9433	74.0468	0.00075	0.0150315
Gh_D07G0317	1.54352	0.595619	0.0018	0.0300308
Gh_A09G2434	7.38755	10.2221	0.00205	0.0331065
Gh_D06G0230	9.4743	6.72091	0.00315	0.0458465
Gh_D13G0129	0.76843	0.0988655	0.00155	0.0267107
Gh_D13G1299	7.20711	4.59197	0.00095	0.0182008
Gh_A13G0375	136.758	81.1167	5e-05	0.0014574
Gh_D05G3226	8.63726	14.77	5e-05	0.0014574
Gh_D05G3225	11.2208	15.7096	0.00125	0.0227341
Gh_D05G3222	1.69397	7.31046	5e-05	0.0014574
Gh_A06G0310	10.8318	4.22856	5e-05	0.0014574
Gh_A02G0018	21.8841	30.993	5e-05	0.0014574
Gh_A02G0011	1.06085	0.345047	0.00205	0.0331065
Gh_D01G1306	0.705245	2.79794	0.0001	0.00272855
Gh_D01G1903	1.26906	0.50204	0.00025	0.0060464
Gh_D13G1474	0.805694	0.308058	0.00195	0.0320003
Gh_D12G1700	6.99525	4.318	0.00015	0.0038809
Gh_D08G1704	7.72702	3.4453	5e-05	0.0014574
Gh_D07G1801	1.44575	0.722677	0.00125	0.0227341
Gh_D08G1701	69.4697	18.5939	5e-05	0.0014574
Gh_A01G2114	2.07759	3.44792	0.0007	0.0142275
Gh_A12G0463	5.1722	2.4772	5e-05	0.0014574
Gh_A01G2111	1495.98	455.326	5e-05	0.0014574
Gh_A01G1701	1.01266	0.489279	0.00065	0.0133916
Gh_A13G1172	7.41176	4.55911	5e-05	0.0014574
Gh_A13G1174	3.61509	1.87362	5e-05	0.0014574
Gh_D06G2069	6.93479	9.70771	0.00255	0.039024
Gh_D03G1388	31.3573	21.8815	5e-05	0.0014574
Gh_D02G0131	0.347547	2.47764	5e-05	0.0014574
Gh_D05G2574	12.8724	8.49827	5e-05	0.0014574
Gh_D02G0139	2.12649	1.38472	0.0005	0.0107837
Gh_D10G1582	2.79761	8.95417	5e-05	0.0014574
Gh_A09G1389	22.4738	15.6599	0.00195	0.0320003
Gh_A09G1381	166.311	261.684	0.0001	0.00272855
Gh_D11G0842	2.15334	5.54904	5e-05	0.0014574
Gh_D09G0014	1.11951	0	5e-05	0.0014574
Gh_D03G1657	9.30042	6.58012	0.0003	0.00702962
Gh_D01G2015	59.3476	33.857	5e-05	0.0014574
Gh_D12G2614	56.1861	40.3661	0.00015	0.0038809
Gh_D01G2338	4.09123	1.2482	5e-05	0.0014574
Gh_D01G2337	0.909333	0.28558	0.00105	0.019746
Gh_A09G0129	3.61068	5.36117	0.0022	0.0349728
Gh_A07G1259	17.9222	12.6595	0.0001	0.00272855
Gh_A05G0059	9.37742	5.39771	5e-05	0.0014574
Gh_A07G1709	2.70589	5.43178	5e-05	0.0014574
Gh_A05G0057	38.3432	28.4445	0.0031	0.0452795
Gh_A07G1703	7.74915	3.04423	5e-05	0.0014574
Gh_D04G1405	2.77607	1.05381	0.0001	0.00272855
Gh_D02G1665	1.04173	1.82049	0.0019	0.0313383
Gh_D08G0150	1.20762	0.129157	0.00265	0.040209
Gh_D06G1781	71.5386	40.4533	5e-05	0.0014574
Gh_D02G1661	3.82921	2.34998	0.0006	0.0125434
Gh_A06G1832	1.27275	0.0717626	5e-05	0.0014574
Gh_A08G1835	53.5721	74.5912	0.0015	0.026012
Gh_D08G2134	8.93008	5.93768	0.0034	0.0486639
Gh_D06G0784	9.22458	5.68542	0.0003	0.00702962
Gh_A03G1159	10.0621	7.5712	0.00235	0.0366813
Gh_Sca005221G01	0.286304	2.26705	5e-05	0.0014574
Gh_A03G1403	1.5723	0.83188	0.0012	0.0219977
Gh_A03G1150	25.3126	32.2384	0.0034	0.0486639
Gh_D02G1441	7.44843	10.95	0.0002	0.00498466
Gh_D02G1447	1.81867	8.29428	5e-05	0.0014574
Gh_D10G2052	1.81303	0.813606	0.00125	0.0227341
Gh_D05G3763	20.9323	28.1234	0.00115	0.0212424
Gh_D05G3762	0	12.6933	5e-05	0.0014574
Gh_A10G0763	1.7729	0.586799	5e-05	0.0014574
Gh_A13G2237	1107.62	1720.28	5e-05	0.0014574
Gh_D11G2008	4.28831	7.23446	5e-05	0.0014574
Gh_D05G0228	1.09006	3.85921	5e-05	0.0014574
Gh_D11G2000	7.81778	4.16488	5e-05	0.0014574
Gh_D10G2583	3.98354	2.66689	5e-05	0.0014574
Gh_D10G2271	2.05379	4.67206	5e-05	0.0014574
Gh_D10G2272	1.30274	2.91993	5e-05	0.0014574
Gh_D12G1492	3.25239	0	5e-05	0.0014574
Gh_A08G2485	17.3037	10.2684	0.0002	0.00498466
Gh_A08G2487	1.99405	0	5e-05	0.0014574
Gh_A10G1103	4.62494	2.61894	5e-05	0.0014574
Gh_A05G1099	48.3768	23.6322	5e-05	0.0014574
Gh_D07G1479	65.5372	46.7927	0.00015	0.0038809
Gh_A01G0864	14.8775	8.10236	5e-05	0.0014574
Gh_D07G1471	5.43098	11.1957	5e-05	0.0014574
Gh_A11G0308	42.7902	29.5061	5e-05	0.0014574
Gh_D11G3351	27.8124	15.9185	5e-05	0.0014574
Gh_D11G3356	16.0444	25.1996	0.00015	0.0038809
Gh_D10G1617	2.9939	1.52815	5e-05	0.0014574
Gh_A13G1768	18.4654	13.9763	0.00345	0.0492208
Gh_A04G1295	8.52727	18.9008	5e-05	0.0014574
Gh_A04G1296	0.973854	2.55831	5e-05	0.0014574
Gh_D11G2912	43.3455	63.7726	5e-05	0.0014574
Gh_D04G0580	89.6033	127.025	0.0002	0.00498466
Gh_D04G1981	13.9489	10.5665	0.00325	0.0469529
Gh_A04G0966	7.47927	4.70815	5e-05	0.0014574
Gh_D05G2968	10.9456	8.32654	0.0028	0.0419462
Gh_D05G2966	14.1977	29.6731	5e-05	0.0014574
Gh_D05G2960	11.5868	19.3127	5e-05	0.0014574
Gh_D04G1180	67.4533	45.3714	5e-05	0.0014574
Gh_D11G1937	4.34331	2.17209	0.0001	0.00272855
Gh_D11G1930	0.984876	0.506088	0.00345	0.0492208
Gh_D11G1932	32.6252	61.4891	5e-05	0.0014574
Gh_D11G0186	110.209	74.6733	5e-05	0.0014574
Gh_A08G1524	2.82827	5.09166	5e-05	0.0014574
Gh_D11G0181	99.9488	49.9577	5e-05	0.0014574
Gh_A12G0322	10.9346	3.40295	5e-05	0.0014574
Gh_D07G0691	10.275	7.70805	0.0028	0.0419462
Gh_D13G1088	0.921908	1.823	0.00155	0.0267107
Gh_D13G1082	9.37106	13.1704	0.00025	0.0060464
Gh_D04G1369	0.710313	0	5e-05	0.0014574
Gh_A03G0051	2.36042	1.02319	0.00035	0.0080087
Gh_A03G0052	1.12761	0.203861	0.00105	0.019746
Gh_A03G0725	214.937	290.46	0.0002	0.00498466
Gh_D09G0712	34.363	25.8371	0.0029	0.0430349
Gh_A04G1303	5.1058	2.99307	0.0005	0.0107837
Gh_A03G1233	15.1078	10.7687	5e-05	0.0014574
Gh_A04G1302	0.564588	0	5e-05	0.0014574
Gh_D13G1884	390.664	247.693	5e-05	0.0014574
Gh_A10G1961	3.6003	2.06596	0.0013	0.0234453
Gh_D05G3157	10.3959	13.5369	0.0016	0.0274093
Gh_D02G0098	1.52066	3.60014	5e-05	0.0014574
Gh_A08G1377	5.60009	1.78724	5e-05	0.0014574
Gh_D12G1132	4.52959	0	5e-05	0.0014574
Gh_D12G1133	8.82174	3.30174	5e-05	0.0014574
Gh_A08G1378	0.682689	1.54783	5e-05	0.0014574
Gh_A07G0399	217.605	123.509	5e-05	0.0014574
Gh_A13G1966	2.01428	0.148681	0.00175	0.029377
Gh_D11G0329	6.34471	3.85535	0.00315	0.0458465
Gh_A11G2216	6.42197	10.7518	5e-05	0.0014574
Gh_D11G0323	4.8987	3.49877	0.0012	0.0219977
Gh_D11G0455	17.5947	12.3957	0.00025	0.0060464
Gh_A05G0266	71.4883	98.1519	0.00025	0.0060464
Gh_A05G0260	22.6987	12.2589	5e-05	0.0014574
Gh_D11G1322	5.10149	2.05834	5e-05	0.0014574
Gh_A02G1495	15.2372	20.5313	0.00145	0.0253329
Gh_D06G2312	1.65813	2.41072	0.0025	0.0384701
Gh_D06G2316	12.8383	21.8252	5e-05	0.0014574
Gh_A03G1099	9.58915	5.77468	5e-05	0.0014574
Gh_D12G0265	1.25058	0.359508	5e-05	0.0014574
Gh_A10G1685	0.852224	0	5e-05	0.0014574
Gh_A09G1036	2.86722	4.83653	0.0003	0.00702962
Gh_A09G1038	4.17064	2.49815	0.00155	0.0267107
Gh_A05G2685	1.21746	3.05344	5e-05	0.0014574
Gh_D08G2094	5.6192	2.68437	0.0001	0.00272855
Gh_D06G0645	12.5726	8.68517	5e-05	0.0014574
Gh_D05G2356	2.21271	0.374909	5e-05	0.0014574
Gh_A06G0806	23.6641	14.7114	5e-05	0.0014574
Gh_A07G2131	14.0431	8.8802	5e-05	0.0014574
Gh_A07G2133	4.1715	1.26879	5e-05	0.0014574
Gh_A06G1312	1.90478	4.02803	0.0002	0.00498466
Gh_D08G0944	6.95514	3.39869	0.00135	0.0240833
Gh_D08G0946	112.08	71.3413	5e-05	0.0014574
Gh_D08G0688	8.76721	12.1487	0.0011	0.020507
Gh_A11G1827	11.5028	4.13721	5e-05	0.0014574
Gh_D07G1642	2.65186	0.109611	0.0001	0.00272855
Gh_D07G1310	3.32819	0	0.00255	0.039024
Gh_D08G1910	9.30724	6.33045	0.00225	0.0355648
Gh_D08G0499	3.74156	1.82772	0.0008	0.0158842
Gh_D08G0495	0.774888	14.4849	5e-05	0.0014574
Gh_D08G0493	0.462647	0.126483	0.00085	0.0166639
Gh_D06G1061	1.60251	0.831249	5e-05	0.0014574
Gh_A09G2414	0.700976	0.27059	0.00125	0.0227341
Gh_A09G2413	0.872184	0	5e-05	0.0014574
Gh_D06G0257	1.69486	0.688739	5e-05	0.0014574
Gh_D06G0252	46.7077	27.9076	0.0001	0.00272855
Gh_A01G0491	10.9747	15.524	0.0006	0.0125434
Gh_D11G2210	12.8012	7.50088	5e-05	0.0014574
Gh_D11G2215	10.4463	3.7809	5e-05	0.0014574
Gh_A08G2548	388.018	525.828	0.0007	0.0142275
Gh_A09G0740	2.0886	5.39185	5e-05	0.0014574
Gh_A10G1356	2.18596	1.06512	5e-05	0.0014574
Gh_D02G0879	3.20221	5.93252	0.0023	0.0361317
Gh_A04G0005	1.18398	0.757487	0.0024	0.037285
Gh_D02G0877	2210.29	6048.95	5e-05	0.0014574
Gh_D01G1328	13.5914	7.31403	5e-05	0.0014574
Gh_D01G1324	0.455273	2.71638	0.00095	0.0182008
Gh_A02G0073	104.164	69.6117	5e-05	0.0014574
Gh_D12G1725	5.07926	9.55888	5e-05	0.0014574
Gh_D08G1725	2.31177	3.79855	0.0008	0.0158842
Gh_A08G1163	2.84401	0.99784	5e-05	0.0014574
Gh_A12G0402	4.90747	2.13923	5e-05	0.0014574
Gh_A01G1726	8.18959	3.6983	5e-05	0.0014574
Gh_A01G1725	4.34804	0.69395	5e-05	0.0014574
Gh_D07G0194	15.0154	20.9877	0.0004	0.00894377
Gh_D06G2082	48.7174	34.9216	0.00055	0.0116755
Gh_A07G0096	25.6494	17.7231	0.00025	0.0060464
Gh_D11G0666	0.371717	1.11826	0.0005	0.0107837
Gh_D05G2516	4.38356	1.76436	5e-05	0.0014574
Gh_D05G2515	3.89161	1.01452	5e-05	0.0014574
Gh_A10G0978	8.48374	0.398835	5e-05	0.0014574
Gh_A03G0551	7.2997	4.32857	0.00085	0.0166639
Gh_A08G1780	30.2563	13.3881	5e-05	0.0014574
Gh_A03G0555	64.3749	23.8832	5e-05	0.0014574
Gh_D03G1674	10.6558	7.10406	0.00285	0.0424902
Gh_D03G1677	11.1229	16.8038	0.0007	0.0142275
Gh_D04G1799	1.5023	0.800216	0.00095	0.0182008
Gh_D12G0455	0.933823	0	5e-05	0.0014574
Gh_D07G0733	6.15331	4.18032	0.00035	0.0080087
Gh_D12G2633	10.554	6.40927	5e-05	0.0014574
Gh_D13G2196	10.322	4.88875	5e-05	0.0014574
Gh_A05G3472	0.661763	1.55251	0.00045	0.00987982
Gh_A05G3474	1.44124	0.110559	5e-05	0.0014574
Gh_D05G2166	14.0772	10.5592	0.0015	0.026012
Gh_D05G2167	10.7204	6.02671	5e-05	0.0014574
Gh_D06G0817	36.0294	19.4175	5e-05	0.0014574
Gh_D05G2162	17.3071	9.80715	5e-05	0.0014574
Gh_D06G0810	31.2058	13.7001	5e-05	0.0014574
Gh_D05G2160	2.89467	1.42816	0.0012	0.0219977
Gh_D05G2161	35.6388	23.9687	5e-05	0.0014574
Gh_A11G1004	41.0622	26.4213	5e-05	0.0014574
Gh_A11G1002	3.93061	2.64287	0.00115	0.0212424
Gh_A11G1003	15.9193	11.133	0.0009	0.0174334
Gh_A08G0782	12.541	8.11975	5e-05	0.0014574
Gh_A05G0074	5.06793	10.1389	5e-05	0.0014574
Gh_D04G1425	1.28097	0.254545	0.00255	0.039024
Gh_D02G1604	8.61414	5.00479	5e-05	0.0014574
Gh_D02G1600	17.1906	12.4216	0.00085	0.0166639
Gh_D11G1131	14.389	10.2889	0.00245	0.037875
Gh_D08G2406	2.71048	0.929906	5e-05	0.0014574
Gh_D08G2407	5.86886	1.05211	5e-05	0.0014574
Gh_D08G2402	1.84697	2.68022	0.00105	0.019746
Gh_D08G2151	1.48999	0.234319	5e-05	0.0014574
Gh_Sca027264G01	1.77856	0.724242	0.0006	0.0125434
Gh_D10G2071	5.18046	3.69675	0.00295	0.0435746
Gh_D10G2075	0	0.49078	5e-05	0.0014574
Gh_D05G3749	3.95491	11.5467	5e-05	0.0014574
Gh_A02G1802	5.05569	6.97761	0.0026	0.0396301
Gh_D10G0505	32.0039	23.6031	0.0026	0.0396301
Gh_A04G0391	0.250619	0.794736	0.00185	0.0306813
Gh_D11G2023	14.9734	10.5462	0.0022	0.0349728
Gh_A07G1854	2.49866	4.59622	0.0001	0.00272855
Gh_A12G1977	4.88881	7.95723	0.0002	0.00498466
Gh_D10G2255	11.7059	0.222253	5e-05	0.0014574
Gh_D08G1269	6.36084	3.79494	5e-05	0.0014574
Gh_A12G2258	4.77699	2.38696	0.00095	0.0182008
Gh_D08G1262	0.253955	0.982862	0.00015	0.0038809
Gh_A12G2252	0	1.4507	0.00145	0.0253329
Gh_A05G3814	12.3168	8.77864	0.0004	0.00894377
Gh_A03G2150	3.97049	1.41102	5e-05	0.0014574
Gh_A03G2157	154.434	113.296	0.00015	0.0038809
Gh_D04G0826	0.728484	0	0.0031	0.0452795
Gh_D11G2680	13.7009	21.1228	0.00295	0.0435746
Gh_A01G0801	8.73239	3.56544	5e-05	0.0014574
Gh_D04G0218	4.54076	2.70864	0.00015	0.0038809
Gh_D07G1456	2.85501	0.290417	5e-05	0.0014574
Gh_D05G0127	3.37353	2.29437	0.0019	0.0313383
Gh_A13G1709	15.3323	7.07073	5e-05	0.0014574
Gh_A11G0364	13.1536	8.80045	0.0011	0.020507
Gh_A11G0362	6.99954	4.81868	0.00115	0.0212424
Gh_A13G1700	1.87391	3.67269	0.0001	0.00272855
Gh_A02G1119	0.444981	1.38317	5e-05	0.0014574
Gh_D10G1634	12.9818	8.29553	5e-05	0.0014574
Gh_A02G1113	40.8163	56.608	5e-05	0.0014574
Gh_D12G2036	2.61104	1.23136	5e-05	0.0014574
Gh_A09G2087	94.6142	45.7327	5e-05	0.0014574
Gh_D13G0668	2.99862	1.90546	0.0018	0.0300308
Gh_D13G0661	4.69756	1.83881	5e-05	0.0014574
Gh_A02G0445	4.17302	6.39552	0.00125	0.0227341
Gh_A02G0194	0.141228	1.58476	5e-05	0.0014574
Gh_D10G1752	3.55459	19.4973	0.0001	0.00272855
Gh_D10G1757	0.80858	4.97261	0.0004	0.00894377
Gh_D05G1630	5.16586	10.1484	0.0004	0.00894377
Gh_D05G1637	8.66563	5.78339	0.0003	0.00702962
Gh_D12G2353	13.6365	1.94414	5e-05	0.0014574
Gh_D09G0861	39.6862	4.14076	5e-05	0.0014574
Gh_D01G0200	7.42737	10.6005	0.00055	0.0116755
Gh_D01G0202	0.610281	0	5e-05	0.0014574
Gh_A11G1589	15.8211	11.6901	0.00155	0.0267107
Gh_D05G2983	2.12055	8.99583	5e-05	0.0014574
Gh_A11G0980	21.8982	13.8427	5e-05	0.0014574
Gh_A02G0220	1.08032	1.85767	0.0029	0.0430349
Gh_A11G0984	1.35993	0.495589	0.00135	0.0240833
Gh_D07G0501	30.6476	19.6895	5e-05	0.0014574
Gh_D11G1956	6.02777	8.43499	0.0017	0.0287061
Gh_Sca033008G01	637.411	0	5e-05	0.0014574
Gh_D08G0725	4.67975	0.283374	5e-05	0.0014574
Gh_D11G1830	22.3525	15.7229	0.0002	0.00498466
Gh_D10G0083	0.593945	0.168292	0.00115	0.0212424
Gh_A11G3188	9.59745	17.5185	5e-05	0.0014574
Gh_D05G0852	0.568895	1.18083	0.0019	0.0313383
Gh_A03G0706	0	0.919405	5e-05	0.0014574
Gh_D05G0584	4.38795	2.61206	0.00065	0.0133916
Gh_A08G1578	4.14554	6.42526	0.0004	0.00894377
Gh_A08G0955	2.55819	0.11173	5e-05	0.0014574
Gh_A08G0957	98.4249	19.8457	5e-05	0.0014574
Gh_A05G0744	5.31598	8.49932	0.0002	0.00498466
Gh_D05G3178	6.10504	8.3386	0.00035	0.0080087
Gh_A10G1983	15.5346	27.5297	0.0015	0.026012
Gh_D10G0889	5.13958	1.60848	5e-05	0.0014574
Gh_D06G1442	1.66525	0.630338	5e-05	0.0014574
Gh_D12G1111	10.9975	6.96407	5e-05	0.0014574
Gh_A12G0618	4.62765	2.21415	5e-05	0.0014574
Gh_A08G1311	14.0228	3.73554	5e-05	0.0014574
Gh_D02G0075	35.9414	53.0243	0.0002	0.00498466
Gh_A12G0346	7.88977	13.1048	0.0007	0.0142275
Gh_A08G1318	62.4441	44.9068	0.0009	0.0174334
Gh_A08G1319	5.80857	10.9112	5e-05	0.0014574
Gh_A11G0568	0.776888	0.412037	0.0019	0.0313383
Gh_A05G0792	7.73788	5.74775	0.00285	0.0424902
Gh_A09G1971	1.56877	0.500288	0.00185	0.0306813
Gh_D08G1457	25.9735	16.9036	0.00095	0.0182008
Gh_A05G3041	18.6406	24.8024	0.0009	0.0174334
Gh_A11G0698	9.56454	7.19406	0.00235	0.0366813
Gh_D11G1304	4.74878	2.72182	0.00015	0.0038809
Gh_A03G0969	2.02762	0.824369	5e-05	0.0014574
Gh_D13G2032	18.0807	23.9881	0.00125	0.0227341
Gh_D13G2030	13.3465	9.83409	0.0029	0.0430349
Gh_A12G0969	83.2709	38.4453	5e-05	0.0014574
Gh_A12G0968	30.5017	20.4681	5e-05	0.0014574
Gh_A10G0170	1.13904	1.82462	0.0011	0.020507
Gh_Sca027989G01	17881.1	13375.6	0.00045	0.00987982
Gh_D10G2627	14.7074	10.6828	0.0003	0.00702962
Gh_D04G2026	0	7.64102	0.00145	0.0253329
Gh_D06G0494	11.9527	3.56606	5e-05	0.0014574
Gh_D09G1844	20.4248	29.9873	0.0015	0.026012
Gh_A02G1613	25.1685	54.7802	5e-05	0.0014574
Gh_D06G0497	13.2546	10.0049	0.00335	0.0481226
Gh_A11G1610	6.71357	4.82874	0.002	0.0325481
Gh_A11G1615	10.8351	6.14878	5e-05	0.0014574
Gh_A05G0245	0.44009	1.38065	0.0003	0.00702962
Gh_A05G0534	7.31408	4.56822	0.0003	0.00702962
Gh_A05G1118	13.9457	2.83228	5e-05	0.0014574
Gh_D08G0920	49.7021	26.3537	5e-05	0.0014574
Gh_A12G2067	4.50765	2.51651	0.0006	0.0125434
Gh_Sca005386G01	28.5163	63.4479	5e-05	0.0014574
Gh_A03G1618	49.3216	28.0851	5e-05	0.0014574
Gh_A11G1803	9.3601	4.92969	5e-05	0.0014574
Gh_A11G1777	6.84659	4.75903	0.0017	0.0287061
Gh_A03G1611	11.6499	2.78413	5e-05	0.0014574
Gh_A03G1613	5.32907	9.14627	0.00065	0.0133916
Gh_D10G0718	42.9735	28.8659	5e-05	0.0014574
Gh_A06G0683	24.545	34.9975	0.00045	0.00987982
Gh_D04G0971	0	0.718908	5e-05	0.0014574
Gh_D03G0904	5.26758	2.39253	5e-05	0.0014574
Gh_D03G0906	8.66402	12.686	5e-05	0.0014574
Gh_A06G0420	6.86268	2.87568	0.0014	0.0247719
Gh_D04G1632	0.523343	1.49872	5e-05	0.0014574
Gh_A11G2874	6.08971	2.15152	0.00095	0.0182008
Gh_D13G0786	13.8632	6.58884	5e-05	0.0014574
Gh_D02G0857	52.5277	38.7808	0.0002	0.00498466
Gh_D13G0784	3.65839	5.45672	0.00195	0.0320003
Gh_A04G0029	4.27607	6.1222	0.00085	0.0166639
Gh_A04G0028	15.6514	10.2161	0.0009	0.0174334
Gh_D01G1341	4.07272	10.5614	5e-05	0.0014574
Gh_A01G1839	44.6083	30.4117	5e-05	0.0014574
Gh_A12G0426	8.27641	5.1718	5e-05	0.0014574
Gh_D05G1887	3.39049	2.04266	0.00025	0.0060464
Gh_D12G0884	3.52947	1.89279	0.0027	0.0407911
Gh_D11G3410	6.83022	10.911	5e-05	0.0014574
Gh_D11G3412	5.35832	1.27862	0.0028	0.0419462
Gh_D11G3144	2.19543	1.38752	0.00075	0.0150315
Gh_D05G2531	2.25156	0.513032	5e-05	0.0014574
Gh_D05G2530	1.94136	0.569488	5e-05	0.0014574
Gh_A03G0571	1.3991	3.09595	0.00045	0.00987982
Gh_A07G0876	481.938	318.376	5e-05	0.0014574
Gh_D12G0472	4.83878	1.8046	5e-05	0.0014574
Gh_D01G2050	3.69546	9.57256	5e-05	0.0014574
Gh_D07G0714	11.8655	6.88804	5e-05	0.0014574
Gh_A11G2563	66.904	31.8231	0.0001	0.00272855
Gh_D07G0713	16.5783	28.1231	5e-05	0.0014574
Gh_A08G1721	20.1453	34.0945	5e-05	0.0014574
Gh_D04G1447	15.274	6.19236	5e-05	0.0014574
Gh_D02G1624	19.1442	14.137	0.0016	0.0274093
Gh_D11G1158	28.2477	18.2972	0.0003	0.00702962
Gh_D11G1156	3.79202	2.59347	0.00115	0.0212424
Gh_A09G1803	33.8462	25.5143	0.00145	0.0253329
Gh_D08G2174	152.339	233.826	5e-05	0.0014574
Gh_D08G2170	3.15758	1.67226	5e-05	0.0014574
Gh_A04G0623	32.0622	47.3338	5e-05	0.0014574
Gh_A04G0620	7.96816	5.34215	0.0002	0.00498466
Gh_A09G0228	1.32058	2.18223	0.0034	0.0486639
Gh_D03G0121	0.682341	4.27039	5e-05	0.0014574
Gh_D02G1480	29.8671	21.7442	0.00165	0.0280602
Gh_D02G1483	16.8116	10.6378	5e-05	0.0014574
Gh_D10G2017	2.79539	1.07482	5e-05	0.0014574
Gh_D05G3720	0	9.17082	0.00035	0.0080087
Gh_D10G0523	0.305401	0.793914	0.0035	0.0497642
Gh_D05G0264	0.495149	1.19239	0.0006	0.0125434
Gh_D05G0260	2.91091	6.16786	5e-05	0.0014574
Gh_D01G1648	245.526	324.07	0.00085	0.0166639
Gh_A12G1953	6.48823	2.55693	5e-05	0.0014574
Gh_A12G1954	4.94395	2.75265	0.0002	0.00498466
Gh_D11G1090	6.14806	3.63459	0.0001	0.00272855
Gh_Sca008985G01	0.462394	0	0.0012	0.0219977
Gh_A12G2274	0.139587	1.62002	0.00065	0.0133916
Gh_D06G2290	2.11764	0.367564	5e-05	0.0014574
Gh_A13G2138	6.7854	2.80972	5e-05	0.0014574
Gh_A03G2131	1.83548	2.80113	0.0023	0.0361317
Gh_A02G1281	0.60901	0.15776	0.00165	0.0280602
Gh_D10G1380	0.884988	0	5e-05	0.0014574
Gh_D07G1124	1.77116	3.9433	5e-05	0.0014574
Gh_A08G2199	9.03924	4.18856	5e-05	0.0014574
Gh_D04G0893	23.5356	11.8725	5e-05	0.0014574
Gh_D07G1120	17.1205	25.3842	0.00255	0.039024
Gh_A08G2191	31.2335	17.9292	5e-05	0.0014574
Gh_D02G0991	3.66152	2.28484	0.001	0.0189748
Gh_D04G0898	0.974836	2.6866	5e-05	0.0014574
Gh_A13G1723	4.31496	2.23546	0.0001	0.00272855
Gh_A11G0345	124.925	160.211	0.0026	0.0396301
Gh_A13G1727	6.07801	0.254724	0.0009	0.0174334
Gh_A13G1728	51.4739	1.10547	5e-05	0.0014574
Gh_D11G3310	1.44671	2.85896	0.0006	0.0125434
Gh_A02G1130	2.51921	0.464001	5e-05	0.0014574
Gh_D10G1654	16.6321	6.73466	5e-05	0.0014574
Gh_A06G1745	1.50106	0.194132	0.00035	0.0080087
Gh_A06G1746	37.5884	27.4039	0.00065	0.0133916
Gh_A06G1742	59.9211	30.2057	5e-05	0.0014574
Gh_D13G0316	1.08819	0.220139	5e-05	0.0014574
Gh_D13G0319	0.316388	1.09547	0.0017	0.0287061
Gh_D10G1731	6.98854	4.5389	5e-05	0.0014574
Gh_D10G1732	8.00594	13.873	5e-05	0.0014574
Gh_A01G0356	69.2373	258	5e-05	0.0014574
Gh_D04G1142	16.7327	11.9485	5e-05	0.0014574
Gh_D07G0523	5.91248	8.57853	0.0001	0.00272855
Gh_A02G1502	0.450683	1.84825	0.00185	0.0306813
Gh_D12G2484	168.423	0	5e-05	0.0014574
Gh_A13G0458	29.6878	22.5801	0.0016	0.0274093
Gh_D11G2400	1.9685	0.621273	5e-05	0.0014574
Gh_D11G2402	1.0848	0.574726	0.00165	0.0280602
Gh_D04G1320	0.830438	0.419373	0.0002	0.00498466
Gh_D09G1593	46.9676	61.5415	0.001	0.0189748
Gh_D09G0142	18.0548	25.0321	5e-05	0.0014574
Gh_A13G0187	6.2779	0.508254	5e-05	0.0014574
Gh_A08G1558	81.4894	57.4391	5e-05	0.0014574
Gh_A08G1554	0	4.78216	5e-05	0.0014574
Gh_A08G1555	3.82067	6.7206	0.0024	0.037285
Gh_Sca006585G01	6.13607	1.53547	5e-05	0.0014574
Gh_D09G1047	0.6904	0	5e-05	0.0014574
Gh_D05G3117	7.80227	11.7264	0.0006	0.0125434
Gh_D05G3110	6.64308	3.8179	5e-05	0.0014574
Gh_D05G3112	7.43557	11.3062	0.0003	0.00702962
Gh_D04G0638	7.01052	10.802	0.0004	0.00894377
Gh_A08G1889	3.51686	5.39552	0.0031	0.0452795
Gh_A08G1334	1.72966	0.829762	0.0002	0.00498466
Gh_A11G2071	6.34838	3.29074	5e-05	0.0014574
Gh_A08G1330	526.479	156.14	5e-05	0.0014574
Gh_D11G0143	11.2325	8.40502	0.0007	0.0142275
Gh_A12G0367	7.68957	0.174428	5e-05	0.0014574
Gh_A12G1014	6.67203	0	5e-05	0.0014574
Gh_A02G0400	0.341304	4.37382	0.00035	0.0080087
Gh_D05G3443	0	87.3551	5e-05	0.0014574
Gh_D08G1470	6.32119	4.00788	0.0014	0.0247719
Gh_A09G1956	2.75844	1.62159	5e-05	0.0014574
Gh_D08G1474	9.7577	4.53824	5e-05	0.0014574
Gh_D02G0238	16.8397	5.14659	5e-05	0.0014574
Gh_A11G2258	1.17224	4.43363	5e-05	0.0014574
Gh_D02G0233	0.0463095	0.48952	0.00165	0.0280602
Gh_A11G2255	1.98673	0.505501	5e-05	0.0014574
Gh_D11G0363	39.5232	26.1039	5e-05	0.0014574
Gh_D11G0492	11.2921	7.45307	5e-05	0.0014574
Gh_A08G0932	5.42732	3.55227	0.0004	0.00894377
Gh_D11G1367	2.80842	1.23913	5e-05	0.0014574
Gh_D05G1051	8.04942	5.74107	0.00065	0.0133916
Gh_D05G1057	5.33171	3.76207	0.00065	0.0133916
Gh_A03G0984	5.19674	3.76085	0.0033	0.0475457
Gh_D09G0317	6.13018	3.11034	5e-05	0.0014574
Gh_D05G2642	40.5261	14.2398	5e-05	0.0014574
Gh_A11G2139	5.8979	12.2577	5e-05	0.0014574
Gh_D05G2644	18.9079	28.4375	5e-05	0.0014574
Gh_A10G0113	3.63003	1.25662	5e-05	0.0014574
Gh_D12G2746	13.4361	7.41019	5e-05	0.0014574
Gh_A08G0068	55.0224	20.5515	5e-05	0.0014574
Gh_A07G1487	5.19862	3.17593	0.00015	0.0038809
Gh_A07G2356	5.17837	2.63731	0.0004	0.00894377
Gh_A02G1635	20.0415	9.92837	5e-05	0.0014574
Gh_A12G2593	0.703775	0	5e-05	0.0014574
Gh_D06G0602	9.56173	1.99541	5e-05	0.0014574
Gh_D05G2392	8.59554	4.78082	5e-05	0.0014574
Gh_A13G2033	2.43431	1.36854	0.0031	0.0452795
Gh_D06G1958	93.9298	138.051	5e-05	0.0014574
Gh_A07G1150	14.0244	18.3645	0.0015	0.026012
Gh_A07G1158	3.8561	1.67084	0.00015	0.0038809
Gh_D08G0905	0.630948	0	0.00105	0.019746
Gh_A11G1754	0.775261	0	5e-05	0.0014574
Gh_A01G0107	42.7856	61.2489	0.00215	0.0343437
Gh_A13G2350	8.62343	12.5443	5e-05	0.0014574
Gh_A04G0456	25.1171	14.8216	5e-05	0.0014574
Gh_A10G1643	12.9421	8.44043	0.0002	0.00498466
Gh_A11G0097	1.97645	1.16789	0.0028	0.0419462
Gh_A02G0259	0.684758	3.09435	0.00015	0.0038809
Gh_A10G1648	2.90609	0.630781	5e-05	0.0014574
Gh_A09G2459	19.7175	4.25318	5e-05	0.0014574
Gh_A05G3992	27.2051	18.9006	0.00045	0.00987982
Gh_A05G3991	3.5341	9.13	5e-05	0.0014574
Gh_A05G3990	3.35177	6.54294	5e-05	0.0014574
Gh_D13G0415	4.13772	1.79124	5e-05	0.0014574
Gh_D13G0412	2.03403	3.21321	0.0001	0.00272855
Gh_A05G3999	21.4295	14.3134	5e-05	0.0014574
Gh_A08G2500	39.6707	23.9696	5e-05	0.0014574
Gh_D05G3285	1.57265	2.47585	0.00275	0.0413739
Gh_D05G3286	4.31126	5.95321	0.00165	0.0280602
Gh_D05G3287	18.199	26.3588	5e-05	0.0014574
Gh_D02G0837	36.9353	27.6178	0.0015	0.026012
Gh_A01G1508	1.10471	0.391082	0.002	0.0325481
Gh_A11G0080	18.0466	7.5875	5e-05	0.0014574
Gh_A11G0082	3.32291	1.32277	0.0002	0.00498466
Gh_A01G1507	10.5695	6.54606	5e-05	0.0014574
Gh_A01G1504	26.5233	18.2327	0.0003	0.00702962
Gh_D02G0838	19.6765	12.1009	5e-05	0.0014574
Gh_D05G2884	4.97595	1.87692	0.0001	0.00272855
Gh_A13G1114	0.95819	0.476768	0.0026	0.0396301
Gh_A09G1438	25.8651	37.7459	5e-05	0.0014574
Gh_A09G1439	6.89048	1.31808	5e-05	0.0014574
Gh_A03G0379	0.229505	2.3386	0.0002	0.00498466
Gh_D09G2258	14.5711	8.4894	0.00075	0.0150315
Gh_D03G1322	4.36937	9.39052	5e-05	0.0014574
Gh_A10G0934	10.8094	7.72718	0.00035	0.0080087
Gh_A10G0935	0.838843	0.308139	0.0029	0.0430349
Gh_D01G0018	249.359	335.144	0.0003	0.00702962
Gh_D01G0019	4.13431	0.777116	0.00145	0.0253329
Gh_D05G1865	3.06133	1.64472	0.00155	0.0267107
Gh_A05G2068	12.2139	17.5409	0.00025	0.0060464
Gh_D01G0013	1.65268	6.47362	5e-05	0.0014574
Gh_D09G0075	0.881552	0.257048	0.0001	0.00272855
Gh_D09G0071	13.52	18.2422	0.00075	0.0150315
Gh_D09G0078	6.69039	4.64609	0.0029	0.0430349
Gh_A08G0218	1.15019	0.462417	0.0003	0.00702962
Gh_Sca004965G03	4.54602	8.35504	5e-05	0.0014574
Gh_Sca004965G02	4.96368	9.0976	5e-05	0.0014574
Gh_Sca004965G01	6.0379	10.9528	5e-05	0.0014574
Gh_D12G2676	6.72393	4.70667	0.0003	0.00702962
Gh_D08G0687	6.28817	8.36288	0.00125	0.0227341
Gh_D12G2670	0.692668	3.59399	5e-05	0.0014574
Gh_A03G1351	6.84879	4.69037	0.00055	0.0116755
Gh_A03G1352	17.2547	12.4893	0.001	0.0189748
Gh_A01G1797	7.05694	10.0817	0.00015	0.0038809
Gh_D03G0492	14.7275	10.4138	0.0021	0.033736
Gh_D13G1900	4.74258	0.633691	5e-05	0.0014574
Gh_D10G0298	0.641025	0.0517052	0.00015	0.0038809
Gh_A13G2208	81.6884	63.5375	0.0026	0.0396301
Gh_D10G2035	1.42386	6.42569	5e-05	0.0014574
Gh_D10G2032	3.52218	1.21774	5e-05	0.0014574
Gh_A07G0148	4.20745	6.65507	5e-05	0.0014574
Gh_A07G0143	1.76876	0.199278	5e-05	0.0014574
Gh_A07G0146	0.35589	0.882503	0.0005	0.0107837
Gh_A05G0164	2.35242	4.92532	5e-05	0.0014574
Gh_D10G2298	7.89179	5.43303	0.00045	0.00987982
Gh_A05G1343	20.7606	9.77348	5e-05	0.0014574
Gh_D08G1228	33.4331	24.1346	0.00085	0.0166639
Gh_D02G1208	18.3019	11.7663	0.0005	0.0107837
Gh_D02G1202	14.1447	4.26689	5e-05	0.0014574
Gh_D02G1200	13.7498	8.48622	5e-05	0.0014574
Gh_D01G1193	0.447831	2.50274	5e-05	0.0014574
Gh_A09G1157	0.225958	0.778203	0.00075	0.0150315
Gh_D05G2078	6.55684	3.46638	5e-05	0.0014574
Gh_A10G0259	18.2857	7.23593	5e-05	0.0014574
Gh_A10G0255	73.1271	47.8504	5e-05	0.0014574
Gh_D10G1678	1.29455	3.54729	5e-05	0.0014574
Gh_D10G1677	1.80787	3.49294	0.0003	0.00702962
Gh_D12G2070	3.00301	5.22211	0.0002	0.00498466
Gh_D12G2072	6.83837	3.39206	0.0002	0.00498466
Gh_D09G2004	1.88234	0	5e-05	0.0014574
Gh_A02G0156	12.0676	22.5414	5e-05	0.0014574
Gh_D13G0622	0.746679	0.131052	5e-05	0.0014574
Gh_A02G0406	2.79213	1.32122	5e-05	0.0014574
Gh_D09G2009	7.74371	1.91016	5e-05	0.0014574
Gh_D09G2008	25.9969	10.6901	5e-05	0.0014574
Gh_D10G1713	20.9304	37.8067	5e-05	0.0014574
Gh_Sca005362G04	0	102.918	5e-05	0.0014574
Gh_D07G1142	2.49633	0.803676	5e-05	0.0014574
Gh_Sca005362G03	0	65.5915	5e-05	0.0014574
Gh_D07G0546	21.7865	15.9688	0.0003	0.00702962
Gh_D11G1997	0	4.0703	5e-05	0.0014574
Gh_D12G1525	10.5123	16.6843	0.00015	0.0038809
Gh_A04G0183	1.10665	1.83482	5e-05	0.0014574
Gh_D13G0330	7.97254	5.58943	0.0027	0.0407911
Gh_D13G0336	2.02147	4.37057	5e-05	0.0014574
Gh_A10G1535	2.59928	3.57833	0.0035	0.0497642
Gh_D04G1699	0.197659	0.451197	0.00255	0.039024
Gh_D12G1662	121.24	22.6726	5e-05	0.0014574
Gh_A08G1539	4.49425	10.4755	5e-05	0.0014574
Gh_A11G3272	55.8949	43.3831	0.00185	0.0306813
Gh_D05G0815	12.4256	8.92767	0.0016	0.0274093
Gh_A08G1537	3.58556	6.52639	5e-05	0.0014574
Gh_D09G1066	24.0094	31.6259	0.002	0.0325481
Gh_A05G3224	27.1765	20.2974	0.00025	0.0060464
Gh_D04G0616	16.1861	11.4888	0.0006	0.0125434
Gh_A13G1308	7.48074	1.57944	5e-05	0.0014574
Gh_D11G0160	51.4565	23.8183	5e-05	0.0014574
Gh_Sca004725G01	1.22496	2.58942	5e-05	0.0014574
Gh_D11G1694	13.92	19.5339	0.00045	0.00987982
Gh_D11G1695	1.85037	4.82729	0.0002	0.00498466
Gh_D11G1697	1.67593	1.11558	0.00215	0.0343437
Gh_A13G1905	3.23241	0.342259	5e-05	0.0014574
Gh_A09G1930	2.46816	1.10343	0.0034	0.0486639
Gh_A05G3081	0.138091	0.538821	0.00025	0.0060464
Gh_A08G0912	5.57044	3.35698	5e-05	0.0014574
Gh_D05G1075	1.04404	0.163241	5e-05	0.0014574
Gh_D06G2371	14.7527	8.08102	5e-05	0.0014574
Gh_A12G0927	42.5844	27.7563	5e-05	0.0014574
Gh_A11G1386	6.7803	9.39776	0.0018	0.0300308
Gh_A07G1317	4.11526	13.1036	5e-05	0.0014574
Gh_A07G1311	9.82444	7.28372	0.00265	0.040209
Gh_D08G0095	14.9198	10.5662	0.0002	0.00498466
Gh_A02G1381	3.35211	1.08636	5e-05	0.0014574
Gh_A05G1484	1.31983	2.41041	0.00265	0.040209
Gh_A05G1480	11.7123	8.09986	5e-05	0.0014574
Gh_D05G1384	7.98515	10.9635	0.0005	0.0107837
Gh_A05G2666	1.82883	0.829326	0.0034	0.0486639
Gh_A05G2665	47.8901	33.1872	5e-05	0.0014574
Gh_D08G2032	21.3592	29.2168	0.00075	0.0150315
Gh_D08G2030	10.2531	5.20552	5e-05	0.0014574
Gh_A11G1650	46.1614	33.9021	0.0003	0.00702962
Gh_A07G1171	45.6456	30.1485	0.00095	0.0182008
Gh_A05G0280	0.506679	1.53652	5e-05	0.0014574
Gh_A05G0281	2.83243	4.29311	0.0012	0.0219977
Gh_Sca005978G01	18.9044	9.64564	5e-05	0.0014574
Gh_A05G0576	4.35311	2.87793	0.00135	0.0240833
Gh_A05G0577	26.0355	14.0143	5e-05	0.0014574
Gh_D11G1435	11.7975	7.52923	0.00215	0.0343437
Gh_D08G0322	1.37286	3.13138	0.00185	0.0306813
Gh_A12G2710	3.66858	10.0249	5e-05	0.0014574
Gh_A12G2714	2.11825	24.0412	5e-05	0.0014574
Gh_A13G2338	3.84846	6.09417	0.0017	0.0287061
Gh_A01G0165	5.09053	3.53296	0.00285	0.0424902
Gh_D05G0387	11.3848	6.44635	0.00065	0.0133916
Gh_D05G0382	2.91797	4.32944	0.00215	0.0343437
Gh_A09G0414	8.28042	5.89385	0.0014	0.0247719
Gh_D10G2375	1.05737	0	5e-05	0.0014574
Gh_D10G2371	2.01724	0	5e-05	0.0014574
Gh_A09G2305	2.75976	1.62884	0.0031	0.0452795
Gh_A09G2304	9.21688	6.67237	0.0019	0.0313383
Gh_A09G2300	17.0975	12.1071	0.0007	0.0142275
Gh_Sca011440G01	1.10768	0.590382	0.0003	0.00702962
Gh_A08G2526	3.43994	2.06207	0.00035	0.0080087
Gh_A10G1443	13.2485	22.387	5e-05	0.0014574
Gh_D03G0942	28.3504	19.2082	5e-05	0.0014574
Gh_A07G2154	13.7005	8.11894	0.00015	0.0038809
Gh_A05G1155	13.0977	5.8795	5e-05	0.0014574
Gh_A06G0394	2.51388	1.17081	5e-05	0.0014574
Gh_A04G0065	2.12859	0	5e-05	0.0014574
Gh_A11G0064	8.51616	5.88937	0.0032	0.0464002
Gh_A13G1686	1.69924	6.3928	5e-05	0.0014574
Gh_A13G1681	2.86657	1.50637	5e-05	0.0014574
Gh_A12G1525	13.6838	7.72081	5e-05	0.0014574
Gh_D07G1884	2.98109	1.1785	0.0002	0.00498466
Gh_D13G0299	24.0884	16.8563	0.0004	0.00894377
Gh_D13G0294	4.17176	2.03288	5e-05	0.0014574
Gh_A01G1785	0.588736	3.04826	5e-05	0.0014574
Gh_A01G1787	77.9342	36.7435	5e-05	0.0014574
Gh_D09G0928	151.59	117.284	0.0011	0.020507
Gh_D09G0920	5.34565	0.361324	5e-05	0.0014574
Gh_Sca005188G01	3.30671	1.612	0.00025	0.0060464
Gh_D01G0384	9.79763	5.75541	5e-05	0.0014574
Gh_D09G0926	7.20305	4.92174	0.0026	0.0396301
Gh_A03G0680	1.77388	0	0.00015	0.0038809
Gh_D09G2272	4.91108	2.04846	0.00105	0.019746
Gh_D09G2276	0.874793	0.434832	0.0011	0.020507
Gh_D07G0283	10.4899	5.19026	5e-05	0.0014574
Gh_D10G1505	0.454649	2.84134	0.00105	0.019746
Gh_D06G1373	1.80112	0	5e-05	0.0014574
Gh_D06G0362	1.85795	0.276635	0.0003	0.00702962
Gh_D06G0360	8.60667	3.89604	5e-05	0.0014574
Gh_D08G0665	26.3828	13.2128	5e-05	0.0014574
Gh_Sca010568G01	1.28168	2.14285	0.0023	0.0361317
Gh_A03G0353	0.488952	0.138596	0.00195	0.0320003
Gh_A11G3008	3.39383	1.84592	0.00325	0.0469529
Gh_D11G0752	92.0605	121.619	0.0019	0.0313383
Gh_D11G0753	10.2107	6.37873	0.0001	0.00272855
Gh_A12G0027	8.53507	4.59505	5e-05	0.0014574
Gh_D04G1484	2.28377	1.11172	0.00065	0.0133916
Gh_D06G1707	1.70175	4.68453	0.00185	0.0306813
Gh_D05G3098	17.3997	8.54749	5e-05	0.0014574
Gh_D05G3090	2.7455	5.90219	5e-05	0.0014574
Gh_D05G3093	4.6036	1.62205	0.0011	0.020507
Gh_D05G3097	6.53336	9.40468	0.00245	0.037875
Gh_D05G3096	8.9411	41.3301	5e-05	0.0014574
Gh_D10G0902	2.23604	8.2819	0.0013	0.0234453
Gh_A03G0536	18.9572	12.4977	0.0001	0.00272855
Gh_D10G0909	0.312448	2.54583	0.0001	0.00272855
Gh_A08G1271	3.70424	13.4075	5e-05	0.0014574
Gh_A07G0833	45.1842	66.6158	0.0009	0.0174334
Gh_A03G0533	4.18232	2.50851	0.0019	0.0313383
Gh_A04G0669	10.4232	16.2762	5e-05	0.0014574
Gh_A03G1486	12.0962	16.6272	0.00245	0.037875
Gh_D12G1347	0.678432	1.49779	0.00025	0.0060464
Gh_A13G0350	8.02416	4.80564	5e-05	0.0014574
Gh_A07G0161	0.482555	0	5e-05	0.0014574
Gh_A07G0162	0.310139	0.590367	0.00275	0.0413739
Gh_A05G0140	35.5741	26.0581	0.0002	0.00498466
Gh_A05G0142	13.9192	21.7113	5e-05	0.0014574
Gh_D09G1867	10.9542	6.91173	5e-05	0.0014574
Gh_D01G1604	4.12745	1.63336	5e-05	0.0014574
Gh_A12G1991	1.78951	5.46979	5e-05	0.0014574
Gh_D09G1869	6.47931	1.55371	5e-05	0.0014574
Gh_A05G1815	3.40345	1.05838	5e-05	0.0014574
Gh_D08G1205	24.751	13.1024	5e-05	0.0014574
Gh_D08G1204	24.3733	18.8336	0.0029	0.0430349
Gh_D02G0577	32.6248	20.9165	5e-05	0.0014574
Gh_A06G0331	3.45127	9.29969	5e-05	0.0014574
Gh_D11G3035	59.7391	46.9399	0.00205	0.0331065
Gh_D10G2419	279.01	109.986	0.00215	0.0343437
Gh_D10G1692	10.2588	14.6808	0.00245	0.037875
Gh_A06G1253	12.7944	9.61995	0.00235	0.0366813
Gh_D12G2057	17.017	10.6673	5e-05	0.0014574
Gh_A02G1175	3.97338	1.33883	5e-05	0.0014574
Gh_A06G1257	28.5476	72.0307	5e-05	0.0014574
Gh_A06G1256	11.5442	41.4588	5e-05	0.0014574
Gh_A06G1255	21.7752	0	5e-05	0.0014574
Gh_D01G0557	23.1172	36.0173	5e-05	0.0014574
Gh_A05G2434	9.59933	15.0104	5e-05	0.0014574
Gh_D01G0551	82.9778	53.0471	0.0002	0.00498466
Gh_A04G1218	14.4948	7.54214	0.0033	0.0475457
Gh_D05G1654	5.08522	15.6278	5e-05	0.0014574
Gh_D06G0556	9.39291	1.84753	5e-05	0.0014574
Gh_D02G2086	6.52096	2.16025	5e-05	0.0014574
Gh_D02G2087	3.08156	5.1569	5e-05	0.0014574
Gh_A01G0311	45.2066	31.0457	5e-05	0.0014574
Gh_A01G0313	16.9357	11.7431	5e-05	0.0014574
Gh_A09G0624	9.98046	6.85471	0.0003	0.00702962
Gh_D07G0562	7.01651	5.10107	0.0024	0.037285
Gh_D07G0561	0.579471	2.16113	5e-05	0.0014574
Gh_A05G2046	4.50006	2.53106	0.0001	0.00272855
Gh_D09G1340	2.89511	4.14298	0.0016	0.0274093
Gh_D05G3876	1.86914	0.565502	0.0001	0.00272855
Gh_D05G3875	375.177	264.375	5e-05	0.0014574
Gh_D11G2999	1.45466	0.599057	5e-05	0.0014574
Gh_D10G0126	18.8225	24.6926	0.00105	0.019746
Gh_D02G2339	2.45298	1.07698	0.0001	0.00272855
Gh_D09G2063	0.552497	0	5e-05	0.0014574
Gh_D10G1996	178.39	137.721	0.0018	0.0300308
Gh_D09G1268	4.64737	7.35951	5e-05	0.0014574
Gh_D09G1261	0.914132	0.289931	0.00155	0.0267107
Gh_D13G1553	0.605526	3.06491	5e-05	0.0014574
Gh_A10G2123	2.04907	1.22911	0.0005	0.0107837
Gh_A07G0158	5.73984	2.5384	0.00015	0.0038809
Gh_A08G1514	38.7284	69.3806	5e-05	0.0014574
Gh_A10G2126	1.32057	0.087961	0.00085	0.0166639
Gh_D05G0839	0.86565	0	5e-05	0.0014574
Gh_A13G1099	5.27151	2.53594	0.0006	0.0125434
Gh_A13G1098	246.18	130.723	5e-05	0.0014574
Gh_A02G0281	1.64783	0.794725	0.0004	0.00894377
Gh_A08G1120	14.5018	9.0702	5e-05	0.0014574
Gh_A07G0316	3.19525	0.528509	5e-05	0.0014574
Gh_A05G3403	3.48257	0	5e-05	0.0014574
Gh_A11G2032	8.26622	17.9279	5e-05	0.0014574
Gh_A10G0877	2.17703	4.88604	0.00185	0.0306813
Gh_A10G0876	17.2796	11.0375	5e-05	0.0014574
Gh_D04G0679	1.51178	2.68225	0.00095	0.0182008
Gh_A13G1321	2.69326	1.06362	0.0015	0.026012
Gh_A09G1910	4.28921	6.27447	0.0007	0.0142275
Gh_A11G2299	9.22163	14.4076	0.0015	0.026012
Gh_A04G1454	6.64913	11.0518	5e-05	0.0014574
Gh_A04G1459	3.1105	1.33684	5e-05	0.0014574
Gh_A11G2297	35.1144	26.9023	0.0017	0.0287061
Gh_D12G0595	0.537706	5.56727	5e-05	0.0014574
Gh_D13G2059	14.563	10.8769	0.00315	0.0458465
Gh_D13G2058	5.71318	2.73888	5e-05	0.0014574
Gh_D05G1019	11.7776	16.5771	0.0034	0.0486639
Gh_A02G1419	1.85873	2.66627	0.0027	0.0407911
Gh_D05G1016	1.84896	0.324788	5e-05	0.0014574
Gh_D05G1015	12.9995	9.41348	0.0016	0.0274093
Gh_D05G2607	14.9409	6.76396	5e-05	0.0014574
Gh_D01G0829	5.81014	2.31962	5e-05	0.0014574
Gh_A07G1375	51.1785	31.5071	5e-05	0.0014574
Gh_D02G1766	0.788383	0	0.00035	0.0080087
Gh_A12G1506	0.546889	0.0907232	0.00175	0.029377
Gh_D02G1769	13.4284	5.74332	5e-05	0.0014574
Gh_A12G1505	1.48545	0.553946	0.0031	0.0452795
Gh_A05G2604	7.2631	10.5218	0.00015	0.0038809
Gh_A05G3602	0	1.78237	5e-05	0.0014574
Gh_A06G1139	43.2204	78.2099	5e-05	0.0014574
Gh_D03G1560	7.53074	11.265	0.0002	0.00498466
Gh_A11G1673	26.3958	9.23661	5e-05	0.0014574
Gh_A07G1190	0	3.02233	0.00255	0.039024
Gh_A13G2072	18.8735	9.88488	5e-05	0.0014574
Gh_A05G0552	0.29904	0.634248	0.0022	0.0349728
Gh_D11G1416	6.75799	4.18442	5e-05	0.0014574
Gh_D06G1910	19.9498	12.1641	5e-05	0.0014574
Gh_A07G1999	33.2329	44.3813	0.0031	0.0452795
Gh_A01G0145	9.41926	7.06242	0.00095	0.0182008
Gh_A01G0147	44.9749	34.132	0.00285	0.0424902
Gh_A03G1676	6.37111	12.0894	0.0001	0.00272855
Gh_A01G0148	50.3933	24.4746	5e-05	0.0014574
Gh_A04G0416	3.02093	1.57906	0.0016	0.0274093
Gh_A04G0410	23.5835	2.3333	5e-05	0.0014574
Gh_A10G1605	0.586592	0.0890643	0.0014	0.0247719
Gh_D10G2314	19.5034	13.6984	0.00045	0.00987982
[truncated: 2,526 more rows]

## Sheet: B-R
gene_id	R3_FPKM	B3_FPKM	pvalue	qvalue		GO_Term	Name	Ontology	Percent	Number		KEGG pathway_term	rich_factor	qvalue	gene_number
Gh_D07G1031	2.76242	0.429625	5e-05	0.0014574		GO:0008152	metabolic process	biological_process	60.76	2185		Protein processing in endoplasmic reticulum	0.5	1.63008e-05	110
Gh_D07G1030	17.9232	8.37486	5e-05	0.0014574		GO:0000902	cell morphogenesis	biological_process	0.86	31		Carbon fixation in photosynthetic organisms	0.550725	0.0166411	38
Gh_D07G0111	2.63176	0.986799	5e-05	0.0014574		GO:0032989	cellular component morphogenesis	biological_process	0.86	31		Plant-pathogen interaction	0.439024	0.0166411	72
Gh_A11G2882	10.6611	1.35997	5e-05	0.0014574		GO:0005975	carbohydrate metabolic process	biological_process	9.29	334		alpha-Linolenic acid metabolism	0.69697	0.0166411	23
Gh_A01G1263	5.97675	4.17015	0.00115	0.0212424		GO:0071704	organic substance metabolic process	biological_process	49.22	1770		Glucosinolate biosynthesis	0.789474	0.0447595	15
Gh_A02G1028	2.13045	0.516977	5e-05	0.0014574		GO:0044238	primary metabolic process	biological_process	47.25	1699		Glycolysis / Gluconeogenesis	0.446429	0.0447595	50
Gh_A09G1710	6.97164	4.80364	0.0004	0.00894377		GO:0055114	oxidation-reduction process	biological_process	12.65	455		Pyruvate metabolism	0.457831	0.0875479	38
Gh_A08G2339	1.82708	10.161	5e-05	0.0014574		GO:0009653	anatomical structure morphogenesis	biological_process	1	36		Fatty acid degradation	0.525	0.164063	21
Gh_D05G2838	21.2648	13.9345	5e-05	0.0014574		GO:0048869	cellular developmental process	biological_process	1.11	40		Biosynthesis of secondary metabolites	0.308543	0.184426	307
Gh_D05G2839	0	8.26018	5e-05	0.0014574		GO:0044283	small molecule biosynthetic process	biological_process	3.17	114		Cysteine and methionine metabolism	0.40404	0.234393	40
Gh_D09G2429	1.11297	0.557033	0.0001	0.00272855		GO:0009067	aspartate family amino acid biosynthetic process	biological_process	0.72	26		Circadian rhythm - plant	0.472222	0.425007	17
Gh_D05G2834	22.1491	8.07005	5e-05	0.0014574		GO:0009066	aspartate family amino acid metabolic process	biological_process	0.81	29		Tryptophan metabolism	0.444444	0.425007	20
Gh_D05G2836	2.41755	6.012	0.0002	0.00498466		GO:0006694	steroid biosynthetic process	biological_process	1.2	43		Carbon metabolism	0.333333	0.425007	81
Gh_A08G2334	105.958	79.7657	0.00055	0.0116755		GO:0044711	single-organism biosynthetic process	biological_process	3.25	117		Phagosome	0.383721	0.425007	33
Gh_A05G2219	3.55079	0.93789	5e-05	0.0014574		GO:0008202	steroid metabolic process	biological_process	1.22	44		Ubiquinone and other terpenoid-quinone biosynthesis	0.46875	0.425007	15
Gh_D13G1732	52.7517	40.2963	0.001	0.0189748		GO:0044710	single-organism metabolic process	biological_process	22.25	800		Ascorbate and aldarate metabolism	0.439024	0.425007	18
Gh_D13G1735	4.13438	6.29396	0.00325	0.0469529		GO:0016053	organic acid biosynthetic process	biological_process	2.61	94		Amino sugar and nucleotide sugar metabolism	0.352459	0.467639	43
Gh_A05G2211	12.0264	6.21933	5e-05	0.0014574		GO:0046394	carboxylic acid biosynthetic process	biological_process	2.61	94		Glycerolipid metabolism	0.403846	0.467639	21
Gh_A06G1523	6.3329	13.6076	5e-05	0.0014574		GO:0044237	cellular metabolic process	biological_process	44.1	1586		Linoleic acid metabolism	0.666667	0.467639	6
Gh_A02G0311	1.36345	0.484255	0.0007	0.0142275		GO:0009341	beta-galactosidase complex	cellular_component	0.42	15		Zeatin biosynthesis	0.478261	0.479748	11
Gh_A05G2129	39.2573	30.2797	0.0022	0.0349728		GO:0031513	nonmotile primary cilium	cellular_component	0.14	5
Gh_D13G0029	76.7322	51.2241	5e-05	0.0014574		GO:0035869	ciliary transition zone	cellular_component	0.14	5
Gh_A02G0314	5.38671	17.9579	5e-05	0.0014574		GO:0036038	TCTN-B9D complex	cellular_component	0.14	5
Gh_A02G0641	2.25012	3.79336	0.00055	0.0116755		GO:0072372	primary cilium	cellular_component	0.14	5
Gh_D12G2552	46.4184	19.825	5e-05	0.0014574		GO:0044441	cilium part	cellular_component	0.14	5
Gh_D01G0080	21.5825	15.9633	0.00285	0.0424902		GO:0004553	hydrolase activity, hydrolyzin...-glycosyl compounds	molecular_function	3.78	136
Gh_D11G1304	4.74878	2.95488	0.0006	0.0125434		GO:0016798	hydrolase activity, acting on glycosyl bonds	molecular_function	3.98	143
Gh_D06G0337	21.8149	12.041	5e-05	0.0014574		GO:0016903	oxidoreductase activity, actin...oxo group of donors	molecular_function	1	36
Gh_D13G1199	20.7768	13.6257	0.00115	0.0212424		GO:0016491	oxidoreductase activity	molecular_function	12.9	464
Gh_D09G1194	8.86929	11.9015	0.0021	0.033736		GO:0051082	unfolded protein binding	molecular_function	1.39	50
Gh_D09G1195	0.845958	0.40447	0.00085	0.0166639		GO:0003854	3-beta-hydroxy-delta5-steroid ...ydrogenase activity	molecular_function	1.14	41
Gh_D05G3309	11.8944	18.8972	5e-05	0.0014574		GO:0016229	steroid dehydrogenase activity	molecular_function	1.14	41
Gh_D05G3307	7.3118	4.93853	0.0025	0.0384701		GO:0033764	steroid dehydrogenase activity...or NADP as acceptor	molecular_function	1.14	41
Gh_D05G3306	4.23937	2.61223	0.0013	0.0234453		GO:0001071	nucleic acid binding transcrip...ion factor activity	molecular_function	5.92	213
Gh_D05G3302	4.41977	9.48681	5e-05	0.0014574		GO:0003700	sequence-specific DNA binding ...ion factor activity	molecular_function	5.92	213
Gh_A03G0671	12.0782	8.84972	0.00115	0.0212424		GO:0016620	oxidoreductase activity, actin...or NADP as acceptor	molecular_function	0.72	26
Gh_A02G1475	1.63003	2.42898	0.00065	0.0133916		GO:0019139	cytokinin dehydrogenase activity	molecular_function	0.28	10
Gh_A03G1983	1.59264	0.556845	0.0002	0.00498466		GO:0043565	sequence-specific DNA binding	molecular_function	3.92	141
Gh_D09G1773	62.8036	28.7009	5e-05	0.0014574		GO:0051015	actin filament binding	molecular_function	0.25	9
Gh_D05G3049	0.163284	0.851389	0.0002	0.00498466		GO:0016614	oxidoreductase activity, actin...-OH group of donors	molecular_function	2.86	103
Gh_D03G0401	16.8995	12.0289	0.00045	0.00987982		GO:0003824	catalytic activity	molecular_function	54	1942
Gh_D05G3042	5.28621	15.2436	5e-05	0.0014574		GO:0097159	organic cyclic compound binding	molecular_function	36.85	1325
Gh_D05G3043	6.77743	1.26932	5e-05	0.0014574		GO:1901363	heterocyclic compound binding	molecular_function	36.82	1324
Gh_D05G3041	13.5789	22.5689	5e-05	0.0014574		GO:0050662	coenzyme binding	molecular_function	3.56	128
Gh_D05G3046	88.3133	137.252	5e-05	0.0014574		GO:0050664	oxidoreductase activity, actin... oxygen as acceptor	molecular_function	0.25	9
Gh_D03G0408	389.372	211.464	5e-05	0.0014574
Gh_D10G0202	1.86566	0.939549	0.00255	0.039024
Gh_D08G1628	26.1082	19.8017	0.00165	0.0280602
Gh_A03G0588	37.103	53.4286	0.00015	0.0038809
Gh_A07G0750	93.9439	21.0432	0.00035	0.0080087
Gh_A11G2165	3.17074	0.521974	5e-05	0.0014574
Gh_A12G0278	8.33991	5.87245	0.0024	0.037285
Gh_D11G0093	6.94325	3.92788	5e-05	0.0014574
Gh_A05G3359	40.9975	31.2383	0.00215	0.0343437
Gh_D11G0097	30.2691	20.2065	5e-05	0.0014574
Gh_D11G0096	4.48049	1.94561	5e-05	0.0014574
Gh_D01G1841	1.93814	1.10858	0.00055	0.0116755
Gh_D08G1564	7.04151	4.45116	0.00015	0.0038809
Gh_A12G0090	1.1362	1.88896	0.00315	0.0458465
Gh_A12G0097	4.42718	0.548985	5e-05	0.0014574
Gh_D11G1052	2.6509	0.579825	0.0003	0.00702962
Gh_D11G1058	16.263	11.0585	0.0002	0.00498466
Gh_D06G2208	38.638	56.6172	5e-05	0.0014574
Gh_A05G1865	19.2713	13.2521	0.0003	0.00702962
Gh_D13G2364	1.98648	0	5e-05	0.0014574
Gh_A12G0891	25.9858	53.8257	5e-05	0.0014574
Gh_A07G2288	29.2066	18.1056	5e-05	0.0014574
Gh_A03G2186	7.75153	5.01453	0.0029	0.0430349
Gh_D10G1310	42.4675	20.1723	5e-05	0.0014574
Gh_D10G1316	28.2632	15.0576	5e-05	0.0014574
Gh_D10G1317	1.39084	2.40047	0.0006	0.0125434
Gh_D07G2124	24.2853	15.8006	0.0005	0.0107837
Gh_A07G1883	1.89591	3.14795	0.001	0.0189748
Gh_D12G0041	28.0243	18.0243	5e-05	0.0014574
Gh_A03G1938	10.1942	4.08685	5e-05	0.0014574
Gh_A05G0447	0.640417	1.44375	5e-05	0.0014574
Gh_Sca039726G01	65963.2	90052.3	0.00055	0.0116755
Gh_A05G1244	3.96855	1.16027	5e-05	0.0014574
Gh_A05G1243	11.9077	6.97967	5e-05	0.0014574
Gh_D08G2541	20.9936	11.2241	5e-05	0.0014574
Gh_A12G2339	6.49229	3.20946	0.00035	0.0080087
Gh_A01G0502	11.18	7.16546	0.00025	0.0060464
Gh_A01G0055	0.535725	0	5e-05	0.0014574
Gh_A08G1614	11.0494	6.76893	0.00015	0.0038809
Gh_D02G1271	36.2844	20.2433	5e-05	0.0014574
Gh_D11G2480	1.97105	0.220019	0.0009	0.0174334
Gh_D06G1136	8.45569	4.85863	5e-05	0.0014574
Gh_A11G1532	1.88257	2.73868	0.0013	0.0234453
Gh_A04G0889	11.4196	6.62301	5e-05	0.0014574
Gh_D11G2121	64.9029	34.3679	5e-05	0.0014574
Gh_A09G0653	5.19672	3.49903	0.0029	0.0430349
Gh_A09G0655	25.8773	17.9187	5e-05	0.0014574
Gh_D04G0803	114.602	87.0353	0.00095	0.0182008
Gh_A10G1574	1.60575	4.92194	5e-05	0.0014574
Gh_A10G1577	0.677107	0.379025	0.002	0.0325481
Gh_D02G2383	6.4508	9.57171	0.00105	0.019746
Gh_A04G0111	18.2265	6.5646	5e-05	0.0014574
Gh_D01G1271	20.4541	36.7134	5e-05	0.0014574
Gh_A01G1909	16.4352	26.7589	5e-05	0.0014574
Gh_A08G1032	5.02927	2.93742	0.0014	0.0247719
Gh_A10G2174	0.866929	1.32565	0.0001	0.00272855
Gh_Sca055190G01	6.4596	2.44627	0.001	0.0189748
Gh_A11G0952	8.98022	6.09103	5e-05	0.0014574
Gh_A11G0950	34.2342	18.6851	5e-05	0.0014574
Gh_D11G3296	347.816	235.049	5e-05	0.0014574
Gh_D13G0900	0.165484	0.445721	0.0002	0.00498466
Gh_A02G0783	4.98954	3.01713	0.0014	0.0247719
Gh_D13G1508	60.6817	31.4704	5e-05	0.0014574
Gh_D13G1055	11.3903	15.0174	0.0025	0.0384701
Gh_D13G1505	1.19593	0.496721	0.0005	0.0107837
Gh_D13G2550	68.1318	139.31	5e-05	0.0014574
Gh_A03G0113	3.71009	1.78602	5e-05	0.0014574
Gh_A03G0445	2.9737	9.37172	5e-05	0.0014574
Gh_A04G0801	20.3767	15.7374	0.00315	0.0458465
Gh_A04G1403	13.4102	20.6336	5e-05	0.0014574
Gh_D01G2127	0.558665	0.0945513	0.0007	0.0142275
Gh_D01G2122	0.773955	0.249829	0.0001	0.00272855
Gh_A02G0870	1.90858	0.440309	5e-05	0.0014574
Gh_A08G0611	12.8153	7.44974	0.00055	0.0116755
Gh_A08G0349	39.056	22.6934	5e-05	0.0014574
Gh_D07G0441	22.9716	10.6517	5e-05	0.0014574
Gh_A13G0392	1.54186	0.766188	0.00015	0.0038809
Gh_A13G0397	15.7007	27.0084	5e-05	0.0014574
Gh_A08G1966	37.0639	28.5753	0.00205	0.0331065
Gh_A08G1964	23.2557	36.6857	0.0006	0.0125434
Gh_D01G0873	25.4167	18.7092	0.00055	0.0116755
Gh_D04G1575	1.1906	0.464119	0.00045	0.00987982
Gh_D02G1867	20.4421	14.2867	0.0002	0.00498466
Gh_D02G1714	7.05701	4.07962	0.00065	0.0133916
Gh_D11G1609	0.514226	1.92895	5e-05	0.0014574
Gh_D11G1605	118.535	91.8957	0.0034	0.0486639
Gh_D02G1868	0.642974	0	5e-05	0.0014574
Gh_A13G0138	99.0023	43.4251	5e-05	0.0014574
Gh_D02G0408	2.33004	0.466597	0.00325	0.0469529
Gh_D11G0514	0.548451	1.90265	5e-05	0.0014574
Gh_A08G1122	16.3098	10.4207	5e-05	0.0014574
Gh_A13G2089	0.429062	0.0402003	0.00215	0.0343437
Gh_A03G1538	0	2.50175	0.0023	0.0361317
Gh_D10G2123	2.42385	1.47118	0.0029	0.0430349
Gh_D12G1235	28.0743	18.5409	0.0003	0.00702962
Gh_A09G0469	11.8337	6.06513	5e-05	0.0014574
Gh_A12G2524	16.3097	10.7727	5e-05	0.0014574
Gh_A01G0123	4.5064	2.46872	0.0004	0.00894377
Gh_A05G0307	8.82821	17.6401	5e-05	0.0014574
Gh_A05G0305	272.07	198.095	0.00025	0.0060464
Gh_D03G0261	6.35236	8.92767	0.0015	0.026012
Gh_A11G0171	90.1105	36.2134	5e-05	0.0014574
Gh_A06G2026	129.168	87.0547	5e-05	0.0014574
Gh_A11G0174	95.9445	39.4358	5e-05	0.0014574
Gh_A11G0176	100.245	73.6871	0.0001	0.00272855
Gh_A01G1240	6.92199	9.52879	0.00055	0.0116755
Gh_A11G0015	14.5524	8.93883	5e-05	0.0014574
Gh_A02G1000	2.48729	1.32405	5e-05	0.0014574
Gh_D05G1406	19.6628	14.0156	0.00025	0.0060464
Gh_D12G0839	3.28545	0.940397	5e-05	0.0014574
Gh_D09G2404	157.105	74.7027	5e-05	0.0014574
Gh_A08G2316	68.192	43.7866	5e-05	0.0014574
Gh_D03G0843	0.383867	1.10478	0.0001	0.00272855
Gh_D11G3193	1.18783	2.05002	5e-05	0.0014574
Gh_D11G3199	0.476817	0.905975	0.00015	0.0038809
Gh_A06G1548	5.5081	7.83379	0.0001	0.00272855
Gh_Sca004822G01	4.19308	2.51028	0.0029	0.0430349
Gh_Sca004822G03	12.1355	7.39815	5e-05	0.0014574
Gh_D13G0044	6.25798	3.03992	0.00125	0.0227341
Gh_A02G0660	27.554	19.1162	5e-05	0.0014574
Gh_A05G2353	0.898996	0	5e-05	0.0014574
Gh_D10G1579	24.2014	33.8169	0.00055	0.0116755
Gh_D02G2240	1.88976	3.20026	0.0003	0.00702962
Gh_D07G1271	45.3036	27.5336	5e-05	0.0014574
Gh_D02G2248	303.599	213.592	5e-05	0.0014574
Gh_D11G2820	4.46753	2.19502	5e-05	0.0014574
Gh_D07G0059	11.5817	7.96201	0.00035	0.0080087
Gh_D04G1966	18.318	12.7357	0.0003	0.00702962
Gh_A11G3096	39.6319	29.8412	0.00025	0.0060464
Gh_D05G0948	9.99498	6.58797	0.0005	0.0107837
Gh_D05G3363	17.12	26.0824	5e-05	0.0014574
Gh_D05G3361	4.81218	8.18114	5e-05	0.0014574
Gh_D05G0943	124.452	82.7964	5e-05	0.0014574
Gh_A10G2093	12.6991	7.43416	5e-05	0.0014574
Gh_A10G2099	1.81294	2.7862	0.00035	0.0080087
Gh_Sca004820G02	0	21.2971	5e-05	0.0014574
Gh_Sca004820G01	0	1.38367	5e-05	0.0014574
Gh_D13G1317	2.4866	4.03993	0.0011	0.020507
Gh_D05G3024	0	2.62296	5e-05	0.0014574
Gh_D05G3022	0	236.764	5e-05	0.0014574
Gh_D12G1004	18.1412	10.6143	5e-05	0.0014574
Gh_D08G1608	85.5691	57.1213	5e-05	0.0014574
Gh_A12G1694	9.12934	14.2086	0.0001	0.00272855
Gh_D05G3798	20.8599	15.6539	0.0021	0.033736
Gh_A05G3484	1.11016	2.35949	5e-05	0.0014574
Gh_D02G0658	11.7102	7.33324	5e-05	0.0014574
Gh_A12G1342	3.36111	1.20186	5e-05	0.0014574
Gh_D06G2265	22.6651	5.70678	5e-05	0.0014574
Gh_D06G2267	4.71521	0.991233	5e-05	0.0014574
Gh_D13G2340	80.4667	53.809	5e-05	0.0014574
Gh_D09G0444	42.6057	31.5067	0.00025	0.0060464
Gh_A08G0400	21.2062	15.4105	0.00075	0.0150315
Gh_A05G0688	195.893	128.248	5e-05	0.0014574
Gh_A07G1064	0.302186	0.862993	0.00115	0.0212424
Gh_A08G0408	5.40447	2.37867	0.00015	0.0038809
Gh_A05G0682	6.21621	2.01599	5e-05	0.0014574
Gh_D01G2258	3.32096	5.41049	5e-05	0.0014574
Gh_A11G1166	13.7048	4.66944	5e-05	0.0014574
Gh_D08G0238	8.283	6.22715	0.0028	0.0419462
Gh_D13G1991	2.13975	1.20635	0.00025	0.0060464
Gh_A12G2314	3.32985	4.95747	0.0011	0.020507
Gh_A12G2643	4.75585	1.87089	5e-05	0.0014574
Gh_D08G2564	11.0273	4.0843	5e-05	0.0014574
Gh_A01G0070	1.05997	0.149493	0.0001	0.00272855
Gh_A03G1704	0.683998	0	5e-05	0.0014574
Gh_D05G3047	0	26.0396	5e-05	0.0014574
Gh_A05G1566	103.787	76.9033	0.00015	0.0038809
Gh_D12G0554	4.77321	1.34382	5e-05	0.0014574
Gh_A01G0388	4.80698	1.75334	5e-05	0.0014574
Gh_A11G1551	72.044	46.8531	5e-05	0.0014574
Gh_D05G0124	1.68058	0.548215	5e-05	0.0014574
Gh_D04G0825	81.4812	42.2097	5e-05	0.0014574
Gh_D09G1927	3.14833	4.55904	0.00035	0.0080087
Gh_A10G1516	37.5846	21.766	5e-05	0.0014574
Gh_D09G1925	17.5416	10.895	5e-05	0.0014574
Gh_A10G1513	0.686548	4.62618	0.0007	0.0142275
Gh_A10G1512	3.78088	13.7268	5e-05	0.0014574
Gh_A10G1510	0.582439	3.96699	0.00085	0.0166639
Gh_Sca007858G01	8.9971	18.4101	5e-05	0.0014574
Gh_A06G0576	6.33482	3.80712	0.0005	0.0107837
Gh_D13G0696	17.4916	12.8032	0.00115	0.0212424
Gh_A01G1655	0.999753	0.337292	0.0005	0.0107837
Gh_D08G1839	9.47059	16.4836	5e-05	0.0014574
Gh_A01G0927	18.33	9.99464	5e-05	0.0014574
Gh_D12G0998	1.88397	4.77175	0.00185	0.0306813
Gh_D12G0991	3.58577	1.70649	0.0002	0.00498466
Gh_A09G1509	10.6224	19.2655	5e-05	0.0014574
Gh_A04G1106	6.70567	3.23197	5e-05	0.0014574
Gh_D03G1255	68.8381	93.4128	0.00105	0.019746
Gh_D10G1903	2.50761	1.61623	0.0024	0.037285
Gh_D10G1900	5.69783	1.9827	5e-05	0.0014574
Gh_D13G1077	21.9954	15.1695	0.00025	0.0060464
Gh_D12G2290	6.69653	10.8384	5e-05	0.0014574
Gh_D09G0142	18.0548	23.2189	0.00205	0.0331065
Gh_D09G0141	2.4445	0.13528	5e-05	0.0014574
Gh_Sca007523G03	71.9592	102.754	0.00035	0.0080087
Gh_Sca011408G01	116.852	82.2039	0.0006	0.0125434
Gh_D11G1090	6.14806	4.23649	0.00325	0.0469529
Gh_D07G0425	1.95446	3.10833	5e-05	0.0014574
Gh_D04G1081	28.5514	43.5095	5e-05	0.0014574
Gh_D12G2749	2.94713	1.33109	5e-05	0.0014574
Gh_D12G2746	13.4361	4.95656	5e-05	0.0014574
Gh_D11G0688	1.48394	2.32042	0.0022	0.0349728
Gh_D04G1558	47.7993	34.5071	0.0002	0.00498466
Gh_D04G1229	4.50851	1.63179	5e-05	0.0014574
Gh_D12G0290	0	14.5146	0.0003	0.00702962
Gh_D12G0299	5.68677	2.79126	5e-05	0.0014574
Gh_A12G1592	10.9579	7.0118	0.00225	0.0355648
Gh_A13G0049	2.47448	1.05447	0.00105	0.019746
Gh_D02G0461	15.1979	23.6968	5e-05	0.0014574
Gh_A04G0772	26.6898	18.8954	5e-05	0.0014574
Gh_D07G0114	43.1523	31.5537	0.0014	0.0247719
Gh_A08G1412	43.4701	22.2094	5e-05	0.0014574
Gh_D05G0331	1.9951	0.740196	0.0001	0.00272855
Gh_A05G0098	898.723	628.526	5e-05	0.0014574
Gh_D05G0339	17.3548	12.7016	0.00165	0.0280602
Gh_A04G0483	21.1217	15.5104	0.0015	0.026012
Gh_D11G1677	18.8631	12.5305	0.0003	0.00702962
Gh_A05G1416	6.26058	3.55937	5e-05	0.0014574
Gh_D02G0636	104.116	50.52	5e-05	0.0014574
Gh_A05G3673	19.3819	12.4087	5e-05	0.0014574
Gh_A13G1054	0.429892	1.88289	5e-05	0.0014574
Gh_A05G0327	40.7311	15.0188	5e-05	0.0014574
Gh_A05G0320	79.7914	18.2809	5e-05	0.0014574
Gh_A05G3928	8.1203	12.5247	0.0013	0.0234453
Gh_A05G3929	1.8905	0.927617	0.0023	0.0361317
Gh_A13G1552	8.9942	0.569808	5e-05	0.0014574
Gh_A13G1550	294.417	202.186	5e-05	0.0014574
Gh_D10G1294	2.47866	4.5015	5e-05	0.0014574
Gh_D08G1061	3.18866	5.30382	0.0012	0.0219977
Gh_A10G1188	19.2543	12.624	0.0031	0.0452795
Gh_D11G0994	13.8518	9.29052	0.0015	0.026012
Gh_D12G2105	30.0114	23.0813	0.0016	0.0274093
Gh_A04G1167	10.186	4.84153	5e-05	0.0014574
Gh_D05G1427	56.6447	41.0828	0.0004	0.00894377
Gh_A05G2784	23.9358	16.9258	5e-05	0.0014574
Gh_A10G0583	4.80294	6.51333	0.0008	0.0158842
Gh_A10G0582	376.298	491.902	0.0016	0.0274093
Gh_A10G0580	2.13649	1.47552	0.0014	0.0247719
Gh_D05G2235	3.87422	2.36694	0.00065	0.0133916
Gh_A10G1231	52.3967	35.2859	5e-05	0.0014574
Gh_A10G1234	1.31464	0	5e-05	0.0014574
Gh_D12G0854	2.82803	1.74724	0.0003	0.00702962
Gh_D12G0857	11.2112	7.51927	0.0004	0.00894377
Gh_D03G0829	12.9716	17.3017	0.00165	0.0280602
Gh_A08G2378	0.122091	11.5196	5e-05	0.0014574
Gh_A12G2102	3.3102	2.11497	0.00335	0.0481226
Gh_A05G2255	2.10966	0.833014	0.00055	0.0116755
Gh_D09G0996	22.4351	38.4356	0.0001	0.00272855
Gh_A05G2252	18.2719	24.0929	0.0017	0.0287061
Gh_D11G2590	0.336991	0.726996	0.00115	0.0212424
Gh_D07G0212	5.02163	7.17365	0.0003	0.00702962
Gh_D08G0825	2.08685	3.57233	0.00025	0.0060464
Gh_A13G0544	1.59978	2.92405	0.00065	0.0133916
Gh_A09G0536	6.74055	10.8696	5e-05	0.0014574
Gh_D07G1290	1.05015	2.86311	0.00105	0.019746
Gh_A09G0939	26.9912	35.4364	0.0005	0.0107837
Gh_D05G3348	108.422	34.0239	5e-05	0.0014574
Gh_D05G3344	17.0516	50.4343	5e-05	0.0014574
Gh_D05G3347	27.7809	19.2856	0.00145	0.0253329
Gh_D05G3346	2.97324	4.3126	0.00175	0.029377
Gh_D05G0927	34.9413	14.6922	5e-05	0.0014574
Gh_D08G1992	5.25351	3.25227	0.00315	0.0458465
Gh_D09G2285	2.01452	5.42468	5e-05	0.0014574
Gh_D05G3007	9.3506	3.53008	5e-05	0.0014574
Gh_D10G0246	0.913967	0	5e-05	0.0014574
Gh_A05G3311	2.03749	0.981135	0.00035	0.0080087
Gh_A07G0245	7.83378	5.34637	0.00085	0.0166639
Gh_A05G2800	9.76346	6.23956	5e-05	0.0014574
Gh_A05G2801	7.49463	5.03191	0.00305	0.0447476
Gh_D01G1885	40.3512	29.7998	0.00015	0.0038809
Gh_A05G2805	3.85022	2.78802	0.00145	0.0253329
Gh_A03G0094	32.8231	51.6337	0.00055	0.0116755
Gh_A03G0093	12.0067	16.4393	0.00065	0.0133916
Gh_D03G1060	0.229504	0.596142	0.00015	0.0038809
Gh_D03G1063	0	0.932045	5e-05	0.0014574
Gh_D11G0237	13.6645	18.3769	0.0017	0.0287061
Gh_D10G0861	12.9008	8.55788	0.00095	0.0182008
Gh_D06G2244	2.47581	4.45415	0.00025	0.0060464
Gh_D05G2750	0.114372	0.455704	0.00195	0.0320003
Gh_A07G1597	15.1203	11.0089	0.00135	0.0240833
Gh_A12G1105	7.5317	4.78532	0.0003	0.00702962
Gh_A02G1272	2.43069	1.46486	0.00085	0.0166639
Gh_D12G2826	1.2437	3.47068	5e-05	0.0014574
Gh_D08G2362	46.1189	32.2488	5e-05	0.0014574
Gh_D01G0682	11.8833	7.77152	5e-05	0.0014574
Gh_D03G1475	1.58002	0	5e-05	0.0014574
Gh_A06G2054	7.0844	0	5e-05	0.0014574
Gh_D03G1472	1.12497	0	5e-05	0.0014574
Gh_D03G1471	1.2971	0	5e-05	0.0014574
Gh_A12G1368	1.07352	0.395594	0.00285	0.0424902
Gh_D11G1019	25.4212	18.6092	0.0012	0.0219977
Gh_D11G1011	14.412	3.52919	5e-05	0.0014574
Gh_A06G1972	20.0715	15.3515	0.0019	0.0313383
Gh_A06G1970	12.193	7.47021	0.00045	0.00987982
Gh_A12G2661	3.56326	2.06424	0.0014	0.0247719
Gh_A13G0835	0.679545	0.133988	0.0024	0.037285
Gh_A01G0018	29.2688	9.03026	5e-05	0.0014574
Gh_A01G0015	1.63737	0.0598898	0.00145	0.0253329
Gh_A04G0547	191.392	141.708	0.00025	0.0060464
Gh_A07G2249	137.048	102.626	0.00085	0.0166639
Gh_A09G2272	29.466	21.0822	5e-05	0.0014574
Gh_D02G2031	67.5462	128.349	0.00295	0.0435746
Gh_A11G1574	34.0747	26.0907	0.00295	0.0435746
Gh_D02G2032	34.5284	21.5957	5e-05	0.0014574
Gh_D02G2034	8.18188	1.5358	5e-05	0.0014574
Gh_D11G2163	7.98112	12.4189	5e-05	0.0014574
Gh_D09G1900	6.81608	10.4032	0.0009	0.0174334
Gh_A10G1535	2.59928	3.64003	0.0021	0.033736
Gh_A10G1536	5.95381	11.3124	5e-05	0.0014574
Gh_D05G3245	0	1.05012	5e-05	0.0014574
Gh_A07G2027	1.70418	3.03866	5e-05	0.0014574
Gh_A05G1751	4.58307	8.11851	5e-05	0.0014574
Gh_A05G1205	9.25798	7.00655	0.003	0.0441541
Gh_A06G0514	54.5066	42.522	0.00335	0.0481226
Gh_D12G1848	4.87624	1.90346	5e-05	0.0014574
Gh_A11G2901	84.0585	65.1924	0.00225	0.0355648
Gh_D10G0897	5.82282	3.72041	5e-05	0.0014574
Gh_D04G0376	12.3562	16.4057	0.0016	0.0274093
Gh_A08G1892	10.0277	17.1974	0.00015	0.0038809
Gh_D09G2340	0	1.0922	0.0016	0.0274093
Gh_D09G2341	27.0942	14.7352	5e-05	0.0014574
Gh_D03G1270	1.16035	0	5e-05	0.0014574
Gh_D10G1925	267.403	204.898	0.00165	0.0280602
Gh_D10G1924	5.24023	9.06523	5e-05	0.0014574
Gh_Sca014817G01	0	0.802313	5e-05	0.0014574
Gh_D10G1439	8.94964	5.24846	5e-05	0.0014574
Gh_A06G0273	75.5778	53.2887	5e-05	0.0014574
Gh_D06G0296	4.40282	6.79533	0.0008	0.0158842
Gh_D03G1188	14.3867	9.75931	5e-05	0.0014574
Gh_A12G0196	0.312686	1.19525	5e-05	0.0014574
Gh_A12G0197	31.9138	23.5498	0.00015	0.0038809
Gh_D03G1185	18.616	12.676	0.00055	0.0116755
Gh_D12G0503	55.2522	27.4196	5e-05	0.0014574
Gh_D07G0401	5.16265	2.37588	5e-05	0.0014574
Gh_D07G0402	0.242601	0.804907	0.00025	0.0060464
Gh_D07G0155	8.57146	3.36457	5e-05	0.0014574
Gh_D02G1924	4.21868	0	5e-05	0.0014574
Gh_Sca005280G01	3.49581	1.89533	5e-05	0.0014574
Gh_D02G1929	1.87483	0.752788	0.0001	0.00272855
Gh_A12G0771	22.823	15.0545	5e-05	0.0014574
Gh_D02G0191	1.17922	0.533628	0.0007	0.0142275
Gh_D07G2376	4.08885	2.54696	5e-05	0.0014574
Gh_D07G2378	1.63814	0.788991	0.00025	0.0060464
Gh_A12G0778	2.58494	4.1092	5e-05	0.0014574
Gh_D06G1458	2.09718	0	0.00045	0.00987982
Gh_A07G1452	29.5599	71.0008	5e-05	0.0014574
Gh_D08G0021	95.0642	138.335	0.00145	0.0253329
Gh_D02G1822	0.597634	0.0914674	0.0002	0.00498466
Gh_D06G1454	26.9151	19.6467	0.0028	0.0419462
Gh_A12G1558	49.0521	37.4547	0.00215	0.0343437
Gh_D03G0585	16.8505	11.9758	0.0011	0.020507
Gh_D03G0587	16.6728	12.2298	0.00045	0.00987982
Gh_D03G0580	11.8217	18.9895	0.0003	0.00702962
Gh_D03G0583	18.6222	8.33134	5e-05	0.0014574
Gh_A13G0062	3.33439	2.10605	0.00095	0.0182008
Gh_D03G0588	8.2507	4.95084	5e-05	0.0014574
Gh_D05G0482	11.5851	27.1712	0.00265	0.040209
Gh_A03G0405	27.2187	58.1422	5e-05	0.0014574
Gh_D13G2511	24.2428	15.4681	0.00025	0.0060464
Gh_D13G2512	12.6052	22.0068	0.0001	0.00272855
Gh_D13G2513	151.604	105.66	5e-05	0.0014574
Gh_A04G0713	34.9929	25.2866	0.0005	0.0107837
Gh_D06G1989	4.37269	7.09019	5e-05	0.0014574
Gh_D01G1430	20.3758	12.366	5e-05	0.0014574
Gh_D05G3616	13.8376	8.52756	0.00025	0.0060464
Gh_D05G3615	1.25157	2.51364	0.00125	0.0227341
Gh_D05G3614	3.94048	1.81225	5e-05	0.0014574
Gh_D12G1275	17.2025	9.9756	0.00125	0.0227341
Gh_A07G1900	401.312	304.73	0.0006	0.0125434
Gh_A11G0423	10.3982	7.54081	0.00085	0.0166639
Gh_A13G1569	23.4435	16.5004	5e-05	0.0014574
Gh_A05G1920	16.5667	11.5512	0.0002	0.00498466
Gh_D06G2188	11.5512	29.563	5e-05	0.0014574
Gh_A05G1432	2.05554	10.4257	5e-05	0.0014574
Gh_A05G1430	1.3149	2.20879	0.00015	0.0038809
Gh_A05G1929	1.3524	0.383553	0.0017	0.0287061
Gh_A11G2485	269.385	182.115	5e-05	0.0014574
Gh_A11G2488	5.18866	0.484005	5e-05	0.0014574
Gh_D02G0334	11.463	7.75934	0.0004	0.00894377
Gh_D12G0452	10.3716	7.17343	0.0003	0.00702962
Gh_D11G1206	3.23064	1.75852	0.0001	0.00272855
Gh_A05G0349	9.36015	5.86064	5e-05	0.0014574
Gh_A03G2004	12.2405	25.3285	5e-05	0.0014574
Gh_A03G2005	2.75529	4.92163	0.0003	0.00702962
Gh_A05G1692	2.80595	1.64834	0.00195	0.0320003
Gh_A05G1690	5.10884	2.92275	0.00025	0.0060464
Gh_A04G1008	199.513	140.161	5e-05	0.0014574
Gh_D05G1197	11.9842	4.69911	5e-05	0.0014574
Gh_A02G1598	2.98165	4.65834	0.0004	0.00894377
Gh_A05G2138	6.45503	2.93749	5e-05	0.0014574
Gh_A10G0615	0.451826	0.0596632	0.0004	0.00894377
Gh_D12G2129	1.03729	0.140953	5e-05	0.0014574
Gh_A12G2296	32.8649	11.2917	5e-05	0.0014574
Gh_A04G1146	4.67821	2.51064	5e-05	0.0014574
Gh_D08G2192	36.716	11.6939	5e-05	0.0014574
Gh_D08G2194	17.1908	12.4184	0.0031	0.0452795
Gh_D06G0726	0.624984	0.3201	0.0019	0.0313383
Gh_D05G2257	32.7267	24.4255	0.0011	0.020507
Gh_A06G1581	143.496	101.42	0.0004	0.00894377
Gh_A12G2121	6.16917	3.84414	0.00105	0.019746
Gh_A12G2122	10.7905	6.72817	0.0002	0.00498466
Gh_D06G0461	30.4202	22.9383	0.0011	0.020507
Gh_A13G0660	10.3556	6.52501	0.0005	0.0107837
Gh_A01G0737	2.99326	0.659501	5e-05	0.0014574
Gh_A01G0224	20.6385	14.4863	0.0001	0.00272855
Gh_D07G0231	19.9717	13.4957	0.0002	0.00498466
Gh_A09G2048	8.06027	2.43725	5e-05	0.0014574
Gh_A05G2319	11.7881	8.33003	0.0023	0.0361317
Gh_D11G2311	1.15364	3.75593	0.00015	0.0038809
Gh_D13G0264	13.7217	18.4479	0.0007	0.0142275
Gh_A08G2422	1.20104	0.361705	0.00295	0.0435746
Gh_A13G1623	13.2362	17.8565	0.0017	0.0287061
Gh_A08G2354	0.886486	0.315386	0.00125	0.0227341
Gh_A08G2357	0.47147	0.0577818	0.002	0.0325481
Gh_D09G2110	14.091	20.122	0.00045	0.00987982
Gh_D04G1926	62.894	47.7681	0.003	0.0441541
Gh_D04G1927	20.5503	9.24691	5e-05	0.0014574
Gh_Sca035048G01	289.821	819.727	5e-05	0.0014574
Gh_D04G1923	1.74053	1.03998	0.0017	0.0287061
Gh_D13G1685	12.7703	8.4578	5e-05	0.0014574
Gh_A04G0090	10.7753	21.03	0.00085	0.0166639
Gh_A13G0294	100.548	156.421	5e-05	0.0014574
Gh_A10G2051	13.0087	21.204	5e-05	0.0014574
Gh_A10G2054	0.908938	0.300236	0.0017	0.0287061
Gh_A09G1709	6.90116	3.55949	5e-05	0.0014574
Gh_A07G0268	18.8291	25.9149	0.00075	0.0150315
Gh_D10G0267	4.08703	6.75674	0.00035	0.0080087
Gh_D08G1642	53.6472	27.8685	5e-05	0.0014574
Gh_D08G1646	1.83421	1.01058	0.00045	0.00987982
Gh_A12G0567	0.597154	1.09002	0.0033	0.0475457
Gh_D04G0529	1.1969	0.515785	0.00235	0.0366813
Gh_A09G0913	8.28978	2.45673	5e-05	0.0014574
Gh_A13G1212	67.4219	33.0183	5e-05	0.0014574
Gh_A03G0786	25.2343	18.9994	0.00145	0.0253329
Gh_Sca058336G01	8.28828	2.64008	5e-05	0.0014574
Gh_D03G1047	3.3289	9.11576	5e-05	0.0014574
Gh_A02G0951	158.163	76.578	5e-05	0.0014574
Gh_D05G2419	45.1131	30.6109	5e-05	0.0014574
Gh_D03G0576	39.5612	28.6633	0.0011	0.020507
Gh_A05G3108	7.32418	3.08419	5e-05	0.0014574
Gh_A03G0212	33.515	24.8526	0.0005	0.0107837
Gh_A03G0210	17.2625	10.875	5e-05	0.0014574
Gh_A07G0994	4.84569	1.50683	0.00065	0.0133916
Gh_D01G0911	7.95483	0.448081	5e-05	0.0014574
Gh_D12G0315	23.6191	11.7958	5e-05	0.0014574
Gh_A12G1169	40.5578	30.1974	0.0003	0.00702962
Gh_D05G1291	12.251	17.0144	0.00025	0.0060464
Gh_A12G2465	2.27542	1.2347	0.0014	0.0247719
Gh_A08G1608	1.1378	0.147255	0.00045	0.00987982
Gh_D08G2345	16.7021	11.2392	0.0026	0.0396301
Gh_D08G2695	0.133151	0.685306	0.0013	0.0234453
Gh_D06G0915	11.4579	5.12277	5e-05	0.0014574
Gh_D03G1457	7.17384	9.92943	0.00135	0.0240833
Gh_A11G1127	73.467	55.9282	0.00335	0.0481226
Gh_A13G2107	332.863	180.493	0.00015	0.0038809
Gh_A05G0425	13.9833	19.4479	0.0029	0.0430349
Gh_D11G1562	89.8884	49.9819	5e-05	0.0014574
Gh_D08G0270	3.36147	1.71448	0.00065	0.0133916
Gh_A06G1910	11.2225	5.95076	5e-05	0.0014574
Gh_A12G2603	2.50756	0.474832	5e-05	0.0014574
Gh_A01G0032	2.68967	36.3981	5e-05	0.0014574
Gh_A01G0034	1.73236	0.438773	5e-05	0.0014574
Gh_A01G0037	17.3789	22.4787	0.0025	0.0384701
Gh_A03G1036	47.2102	17.2526	5e-05	0.0014574
Gh_A10G1880	5.85567	3.63382	0.0008	0.0158842
Gh_D05G3425	1.84079	0	5e-05	0.0014574
Gh_D05G3427	34.9885	0	5e-05	0.0014574
Gh_A05G2209	31.7951	44.7173	0.00055	0.0116755
Gh_D10G0463	3.29362	4.63858	0.00145	0.0253329
Gh_Sca020109G01	399.047	0	0.00085	0.0166639
Gh_D01G1743	10.5276	19.7088	0.00345	0.0492208
Gh_D03G0321	11.7256	8.77387	0.0021	0.033736
Gh_A13G1459	1.62861	2.8357	0.00045	0.00987982
Gh_D03G0323	1.21635	0.057711	0.00115	0.0212424
Gh_A12G1836	2.19287	1.18886	5e-05	0.0014574
Gh_A11G0650	61.4736	37.3652	5e-05	0.0014574
Gh_D01G1749	24.3089	14.3819	5e-05	0.0014574
Gh_A13G1450	381.159	285.227	0.001	0.0189748
Gh_A11G0656	87.6842	62.6495	0.00295	0.0435746
Gh_D12G1869	0.815352	1.61735	0.0001	0.00272855
Gh_D12G1864	6.38806	11.4809	5e-05	0.0014574
Gh_D11G0812	89.898	116.294	0.00155	0.0267107
Gh_D01G1293	3.32646	1.72031	0.00125	0.0227341
Gh_A01G1349	3.34285	1.40932	0.0002	0.00498466
Gh_A09G1094	4.99037	3.20781	0.0005	0.0107837
Gh_A09G1096	12.5377	7.75526	5e-05	0.0014574
Gh_A09G1097	19.4212	14.5445	0.0009	0.0174334
Gh_A09G1092	3.30996	6.85473	0.0002	0.00498466
Gh_A09G2217	2.82945	5.48022	5e-05	0.0014574
Gh_A01G0964	10.4103	7.7822	0.0019	0.0313383
Gh_A01G0963	7.80151	4.92824	0.00025	0.0060464
Gh_D11G3231	67.5101	47.7175	5e-05	0.0014574
Gh_D05G0933	1.14435	0.644597	0.00185	0.0306813
Gh_D08G0477	2.11059	3.73122	0.00025	0.0060464
Gh_D10G1419	9.23176	15.0566	5e-05	0.0014574
Gh_D06G1080	2.5551	1.46553	0.00135	0.0240833
Gh_D01G0167	1.25802	0.496863	0.0009	0.0174334
Gh_D01G0169	11.4565	7.14567	5e-05	0.0014574
Gh_Sca064047G01	35.9958	74.4229	5e-05	0.0014574
Gh_D01G2189	2.81972	0.530798	0.0018	0.0300308
Gh_A11G0862	11.7084	8.25717	0.0014	0.0247719
Gh_D01G2187	0.165341	0.467384	0.00025	0.0060464
Gh_D01G2180	277.046	141.452	5e-05	0.0014574
Gh_A02G0542	58.6283	39.9687	0.00015	0.0038809
Gh_A02G0549	3.71768	1.70616	0.0003	0.00702962
Gh_D06G1554	4.5066	1.10215	5e-05	0.0014574
Gh_D02G1941	13.3854	8.05207	0.00015	0.0038809
Gh_D06G1551	22.4703	15.8007	0.00315	0.0458465
Gh_D06G0147	3.69512	7.70262	5e-05	0.0014574
Gh_D04G1594	7.97739	5.52473	0.0025	0.0384701
Gh_D01G1983	4.43793	2.39499	0.0007	0.0142275
Gh_D01G1984	2.1642	0.686865	0.00025	0.0060464
Gh_D01G1986	3.08173	6.36582	5e-05	0.0014574
Gh_A13G0086	2.04912	1.24578	0.00025	0.0060464
Gh_D12G1785	28.2094	18.0766	5e-05	0.0014574
Gh_A08G1637	7.02896	15.0141	5e-05	0.0014574
Gh_D12G1780	1.77619	2.83837	0.00315	0.0458465
Gh_A12G2053	0.598281	0	5e-05	0.0014574
Gh_A08G0587	3.56523	5.8297	0.0006	0.0125434
Gh_A04G0738	64.8632	44.7753	5e-05	0.0014574
Gh_Sca005646G01	379.296	540.226	5e-05	0.0014574
Gh_D12G1259	40.3416	25.7513	0.0001	0.00272855
Gh_A08G1986	1.16158	0.679186	0.00215	0.0343437
Gh_A05G3504	9.10309	15.0573	5e-05	0.0014574
Gh_A11G2716	1.77403	3.23154	0.0003	0.00702962
Gh_A12G1448	9.83338	15.9356	0.0021	0.033736
Gh_A11G0400	1.94125	0.547107	0.0001	0.00272855
Gh_D06G2161	9.76422	16.0383	5e-05	0.0014574
Gh_D08G1310	20.153	12.6095	5e-05	0.0014574
Gh_Sca005165G02	3.73648	1.20561	5e-05	0.0014574
Gh_D02G0317	0.485093	1.19275	0.00055	0.0116755
Gh_D02G0314	1.37753	2.48725	5e-05	0.0014574
Gh_D11G3524	11.889	6.19781	5e-05	0.0014574
Gh_D02G0319	4.12611	0.913533	5e-05	0.0014574
Gh_D11G0570	14.4585	7.70699	0.0003	0.00702962
Gh_A03G2028	38.022	29.1419	0.002	0.0325481
Gh_D07G2181	28.3548	37.7254	0.00035	0.0080087
Gh_D10G1259	30.5008	18.4707	5e-05	0.0014574
Gh_D03G1841	3.02803	1.90255	0.0031	0.0452795
Gh_A07G1925	2.24761	3.3765	0.00125	0.0227341
Gh_A02G1713	3.4095	2.28326	0.0003	0.00702962
Gh_A06G1610	12.4107	9.06011	0.0003	0.00702962
Gh_Sca005111G01	3.91451	1.78458	5e-05	0.0014574
Gh_A05G0368	4.51187	8.99643	5e-05	0.0014574
Gh_A05G0361	14.3508	6.33438	5e-05	0.0014574
Gh_D06G2155	2.27114	6.79013	5e-05	0.0014574
Gh_A05G1010	3.55107	5.03996	0.0021	0.033736
Gh_A05G1017	1.92781	3.15439	0.0018	0.0300308
Gh_A12G2147	102.332	57.2896	5e-05	0.0014574
Gh_D01G0370	4.66354	7.8616	0.0001	0.00272855
Gh_A05G2297	5.44394	7.63449	0.00225	0.0355648
Gh_A13G0643	95.9293	63.3913	0.0001	0.00272855
Gh_D07G1700	9.62735	7.05305	0.0014	0.0247719
Gh_D07G1709	4.99408	7.78452	5e-05	0.0014574
Gh_A13G0509	2.01021	0.908115	5e-05	0.0014574
Gh_D12G1412	0.885537	10.0719	5e-05	0.0014574
Gh_A04G0295	8.81241	5.82814	0.0008	0.0158842
Gh_A08G2408	3.91372	1.17964	5e-05	0.0014574
Gh_D01G1177	133.26	97.6372	0.0002	0.00498466
Gh_D09G1447	23.4362	33.7145	5e-05	0.0014574
Gh_D05G3389	4.51823	2.9032	5e-05	0.0014574
Gh_D05G0654	3.74651	1.69603	5e-05	0.0014574
Gh_A06G0254	1.16308	0.836333	0.00155	0.0267107
Gh_A10G2071	1.20565	19.1129	5e-05	0.0014574
Gh_D02G0950	0	1.24288	0.00235	0.0366813
Gh_D02G0951	14.7826	46.5139	5e-05	0.0014574
Gh_D02G0956	8.33137	3.68613	5e-05	0.0014574
Gh_A01G1402	36.7517	24.0526	5e-05	0.0014574
Gh_A11G0380	51.6394	35.7695	5e-05	0.0014574
Gh_A01G1400	9.5268	5.07277	5e-05	0.0014574
Gh_A01G1156	197.337	148.459	0.00075	0.0150315
Gh_Sca011684G01	1.61495	0.709035	5e-05	0.0014574
Gh_D04G0053	2.76869	1.52367	0.00045	0.00987982
Gh_A12G0546	2.14322	1.00662	0.0013	0.0234453
Gh_A12G0549	465.632	326.046	5e-05	0.0014574
Gh_D04G1906	1.30069	0.570743	0.0001	0.00272855
Gh_D11G3063	5.68342	0.274509	0.0002	0.00498466
Gh_D13G2490	11.2739	7.1529	5e-05	0.0014574
Gh_A05G2764	25.7011	11.3365	5e-05	0.0014574
Gh_A11G2387	8.6492	4.80817	5e-05	0.0014574
Gh_D03G1024	0	2.43937	5e-05	0.0014574
Gh_D03G1020	2.53228	1.45975	0.0004	0.00894377
Gh_D05G2471	6.72096	3.85119	5e-05	0.0014574
Gh_A02G0970	3.88816	1.93339	5e-05	0.0014574
Gh_A09G0776	4.38101	0.571095	0.0003	0.00702962
Gh_D01G0590	3.58482	5.81883	0.0015	0.026012
Gh_D13G1371	1.12465	0.382504	0.00235	0.0366813
Gh_A08G1842	27.3982	21.3918	0.0022	0.0349728
Gh_A03G0236	12.4968	6.25196	5e-05	0.0014574
Gh_D01G0972	3.28403	1.98272	0.00125	0.0227341
Gh_D09G0427	7.46703	4.86189	0.0001	0.00272855
Gh_D09G0426	3.55098	2.04508	0.0003	0.00702962
Gh_A06G1742	59.9211	28.0268	5e-05	0.0014574
Gh_A08G0460	16.7121	12.0208	0.0031	0.0452795
Gh_A05G0629	14.7027	10.7118	0.0021	0.033736
Gh_A02G1569	0.936923	3.89126	5e-05	0.0014574
Gh_A07G1559	63.0411	45.5629	0.00235	0.0366813
Gh_A12G1143	31.1023	52.308	5e-05	0.0014574
Gh_A05G2848	50.9598	77.7976	5e-05	0.0014574
Gh_A05G2846	19.1529	12.2155	5e-05	0.0014574
Gh_A08G1697	10.5621	5.82916	0.00165	0.0280602
Gh_D02G0768	0.633783	0.266383	0.0009	0.0174334
Gh_D08G2327	9.04709	6.13787	5e-05	0.0014574
Gh_A06G2015	17.521	10.2951	0.0029	0.0430349
Gh_A05G0195	8.30027	12.2685	0.0004	0.00894377
Gh_D02G1148	4.18643	2.06776	0.00195	0.0320003
Gh_A05G0190	0.601933	2.86414	5e-05	0.0014574
Gh_A05G0199	3.37293	7.40291	0.00135	0.0240833
Gh_D11G1508	44.0397	31.8778	0.00025	0.0060464
Gh_A10G1862	8.5959	5.0965	5e-05	0.0014574
Gh_D05G3402	1.17233	0.108097	5e-05	0.0014574
Gh_A05G1576	7.533	14.3781	5e-05	0.0014574
Gh_A05G1579	17.0138	12.1836	0.00125	0.0227341
Gh_Sca036483G01	5.67285	2.52079	0.00065	0.0133916
Gh_A06G0738	13.4358	9.37101	0.0003	0.00702962
Gh_A12G1857	39.2848	14.5861	5e-05	0.0014574
Gh_D01G1760	8.71349	5.77244	5e-05	0.0014574
Gh_A13G1470	828.904	637.278	0.0018	0.0300308
Gh_A12G2627	44.0077	30.6726	5e-05	0.0014574
Gh_A06G1287	32.0994	13.7765	5e-05	0.0014574
Gh_A06G1282	300.561	613.95	5e-05	0.0014574
Gh_A06G0085	10.0472	5.78925	0.00075	0.0150315
Gh_A05G3346	0.6831	1.27843	0.0004	0.00894377
Gh_A03G0591	33.0831	24.6521	0.001	0.0189748
Gh_A01G1360	7.5409	4.15802	5e-05	0.0014574
Gh_A07G0026	9.01028	3.56549	5e-05	0.0014574
Gh_D04G0336	9.18303	13.3699	0.00075	0.0150315
Gh_A11G0269	3.91457	1.82014	5e-05	0.0014574
Gh_D12G2768	4.63775	0.623401	5e-05	0.0014574
Gh_A06G1427	9.13422	6.47527	0.0006	0.0125434
Gh_D03G1236	35.4092	26.6168	0.00305	0.0447476
Gh_D09G2307	23.422	16.8799	0.00105	0.019746
Gh_D13G0762	115.328	87.0664	0.00165	0.0280602
Gh_A12G1689	0.294213	0.674764	0.0027	0.0407911
Gh_A01G1898	7.35706	13.7675	5e-05	0.0014574
Gh_D10G1472	1.30384	2.85237	5e-05	0.0014574
Gh_D13G1586	0.976256	0.559577	0.0016	0.0274093
Gh_D05G1711	17.7895	25.9647	5e-05	0.0014574
Gh_D08G0415	11.2753	5.49848	5e-05	0.0014574
Gh_D08G0414	19.0748	1.29954	5e-05	0.0014574
Gh_D01G0148	13.2305	9.4778	0.00015	0.0038809
Gh_A01G0417	0.79052	0.280757	0.00055	0.0116755
Gh_A09G0894	5.69422	0.134297	5e-05	0.0014574
Gh_D05G3240	11.4077	22.7812	5e-05	0.0014574
Gh_D05G3242	1.71578	2.69332	0.00035	0.0080087
Gh_D05G3244	0	1.45583	5e-05	0.0014574
Gh_D06G0164	0.173913	0.494227	0.00145	0.0253329
Gh_D05G3246	0	3.43276	5e-05	0.0014574
Gh_D05G3247	0	0.696425	5e-05	0.0014574
Gh_D05G3782	14.0244	24.0548	5e-05	0.0014574
Gh_D04G0191	480.424	841.862	0.0001	0.00272855
Gh_D01G1963	0.0747622	0.680669	0.002	0.0325481
Gh_D09G0657	20.3742	14.1642	5e-05	0.0014574
Gh_A04G0881	2.10379	0.89334	0.0009	0.0174334
Gh_D09G0655	14.7888	9.56165	5e-05	0.0014574
Gh_D09G0652	5.10664	3.3427	0.0033	0.0475457
Gh_A12G0153	37.0232	25.8233	5e-05	0.0014574
Gh_A12G0151	17.2858	12.2274	0.00015	0.0038809
Gh_D09G0659	0.236636	2.95015	0.00085	0.0166639
Gh_A12G1284	6.12278	8.38808	0.0004	0.00894377
Gh_D04G1526	0	0.975955	5e-05	0.0014574
Gh_A08G1479	0.923175	2.80815	0.00025	0.0060464
Gh_D06G2009	1.48409	0.655528	0.00285	0.0424902
Gh_A07G0547	4.03478	2.29336	0.0004	0.00894377
Gh_A11G2730	63.3782	46.1061	0.0003	0.00702962
Gh_D02G0157	45.459	34.4765	0.0012	0.0219977
Gh_A11G2739	66.1343	44.7749	5e-05	0.0014574
Gh_D02G1682	4.85824	7.58324	0.00025	0.0060464
Gh_D07G1371	12.7463	9.35816	0.00135	0.0240833
Gh_A12G1464	0.418664	1.83247	5e-05	0.0014574
Gh_A05G1968	12.2451	7.19809	0.0014	0.0247719
Gh_A09G1850	1.64498	0	5e-05	0.0014574
Gh_A05G1961	57.4306	42.7645	0.0006	0.0125434
Gh_D06G2144	2.01218	1.27743	0.00115	0.0212424
Gh_D11G0591	73.8021	57.4005	0.00295	0.0435746
Gh_D02G0378	31.4544	61.2587	5e-05	0.0014574
Gh_A03G2048	5.58641	9.72262	5e-05	0.0014574
Gh_D11G1242	2.83792	1.49366	0.00105	0.019746
Gh_A13G1867	11.0374	7.15871	5e-05	0.0014574
Gh_D10G1270	2.36107	10.8143	5e-05	0.0014574
Gh_D10G1273	0	2.40254	5e-05	0.0014574
Gh_A02G1559	0	0.684132	0.003	0.0441541
Gh_D01G0703	20.1568	14.5717	0.0004	0.00894377
Gh_D03G1823	162.103	121.961	0.0008	0.0158842
Gh_D12G0104	14.5553	11.1605	0.00295	0.0435746
Gh_Sca015696G01	0.478416	0	5e-05	0.0014574
Gh_A07G1765	10.2844	7.27888	0.0001	0.00272855
Gh_D10G1189	70.3922	53.4699	0.00075	0.0150315
Gh_A05G1383	0.89909	0.217116	5e-05	0.0014574
Gh_D10G2568	4.7354	8.80194	5e-05	0.0014574
Gh_D11G1025	4.25556	0.899228	5e-05	0.0014574
Gh_Sca005596G01	29.6993	16.3059	5e-05	0.0014574
Gh_A05G2725	33.0825	15.9351	5e-05	0.0014574
Gh_A05G2724	34.0125	8.43036	5e-05	0.0014574
Gh_A05G2729	28.4555	20.5817	0.0005	0.0107837
Gh_A03G1463	0	8.74202	5e-05	0.0014574
Gh_A03G1464	20.4264	14.5982	0.0019	0.0313383
Gh_D02G1428	22.6168	8.74715	5e-05	0.0014574
Gh_A12G2169	7.4443	3.98765	5e-05	0.0014574
Gh_A12G2168	76.9068	41.87	5e-05	0.0014574
Gh_D10G0584	5.70059	8.19709	0.0002	0.00498466
Gh_A01G0777	7.50555	14.6414	0.0012	0.0219977
Gh_A01G0774	137.043	80.3393	5e-05	0.0014574
Gh_A11G1413	124.131	69.79	5e-05	0.0014574
Gh_D05G0285	11.7131	8.99796	0.00285	0.0424902
Gh_D05G0286	10.6559	5.74217	0.00195	0.0320003
Gh_A09G2004	5.53143	1.24119	0.003	0.0441541
Gh_A05G2666	1.82883	0.696207	0.00095	0.0182008
Gh_A04G0305	66.5173	40.2746	5e-05	0.0014574
Gh_D12G1438	15.6682	10.8654	5e-05	0.0014574
Gh_D06G0395	7.6682	11.0031	0.0004	0.00894377
Gh_A04G0279	12.4817	9.01127	0.00025	0.0060464
Gh_A05G3898	1.26811	0.259473	0.00175	0.029377
Gh_A08G2394	0	2.69381	5e-05	0.0014574
Gh_A08G2397	72.071	47.5334	0.00045	0.00987982
Gh_D01G1157	2.95242	7.27865	0.00185	0.0306813
Gh_A10G1298	4.83878	1.73938	5e-05	0.0014574
Gh_D08G1932	17.8203	10.7122	5e-05	0.0014574
Gh_A10G2019	10.1828	5.0368	0.00035	0.0080087
Gh_A10G2018	11.8926	5.20664	5e-05	0.0014574
Gh_D05G0635	20.917	14.5703	0.0004	0.00894377
Gh_D04G0292	0.914087	0.339957	0.0005	0.0107837
Gh_A10G2012	18.2538	24.2868	0.00335	0.0481226
Gh_D05G0855	12.9941	19.2871	0.00185	0.0306813
Gh_A07G0226	17.2841	8.27843	5e-05	0.0014574
Gh_D08G1687	9.6645	7.31304	0.00315	0.0458465
Gh_D04G0078	23.9536	18.2453	0.00275	0.0413739
Gh_D04G0074	20.718	13.2262	5e-05	0.0014574
Gh_D10G1861	37.7398	23.0493	5e-05	0.0014574
Gh_D10G1862	1.60598	3.59839	5e-05	0.0014574
Gh_D09G1463	76.3195	42.8176	5e-05	0.0014574
Gh_D13G1172	78.2136	51.0865	5e-05	0.0014574
Gh_D13G2479	4.47432	2.64727	0.00125	0.0227341
Gh_D13G2478	3.37136	1.50704	5e-05	0.0014574
Gh_D03G0985	12.6314	4.42154	5e-05	0.0014574
Gh_D03G1009	8.54862	6.0219	0.00145	0.0253329
Gh_D03G1000	21.1321	15.1487	0.00205	0.0331065
Gh_A05G0819	9.03193	6.46613	0.0007	0.0142275
Gh_D07G0580	30.3211	45.1213	0.0002	0.00498466
Gh_D12G2427	0.0655006	0.456044	0.00055	0.0116755
Gh_A08G1742	6.36385	2.89574	5e-05	0.0014574
Gh_A07G0951	4.16658	1.24781	5e-05	0.0014574
Gh_A11G1250	12.8808	6.10999	0.0003	0.00702962
Gh_A13G0216	0.630966	0	5e-05	0.0014574
Gh_A12G0839	0.805027	0.155114	0.0014	0.0247719
Gh_A07G1573	0.837287	1.54603	0.0005	0.0107837
Gh_A12G1612	27.6247	12.018	5e-05	0.0014574
Gh_A12G1613	17.6872	10.0487	5e-05	0.0014574
Gh_A12G1614	10.1634	7.3595	0.00255	0.039024
Gh_D08G2302	5.95803	3.63653	0.0001	0.00272855
Gh_D02G0748	21.4268	16.4257	0.00265	0.040209
Gh_A05G3771	17.9439	0	0.002	0.0325481
Gh_D02G0740	54.8354	77.0277	0.00015	0.0038809
Gh_D11G0435	0.408479	0.832795	0.0029	0.0430349
Gh_D11G0434	14.7703	25.5384	5e-05	0.0014574
Gh_A07G1686	1.7888	0.269691	0.0004	0.00894377
Gh_A10G1908	1.52912	0.364174	5e-05	0.0014574
Gh_D06G1601	6.42152	12.4953	5e-05	0.0014574
Gh_A09G0321	9.98546	7.07963	0.0028	0.0419462
Gh_A03G1070	17.7349	10.913	5e-05	0.0014574
Gh_A03G1071	16.2767	9.34549	5e-05	0.0014574
Gh_A09G0329	0.864878	1.78133	0.00025	0.0060464
Gh_A10G1849	1.90965	3.32588	0.00185	0.0306813
Gh_A05G1554	78.7545	57.4129	0.00075	0.0150315
Gh_A12G2425	7.28903	2.36999	5e-05	0.0014574
Gh_A12G2426	17.2875	12.5939	0.0005	0.0107837
Gh_A12G1874	18.6684	8.51275	5e-05	0.0014574
Gh_A12G1872	1.95373	5.45005	5e-05	0.0014574
Gh_A10G1590	152.975	94.2875	5e-05	0.0014574
Gh_A13G1414	22.6481	141.699	0.00025	0.0060464
Gh_A11G0611	0	2.93346	0.0007	0.0142275
Gh_D05G1348	2.37742	0.308312	5e-05	0.0014574
Gh_A02G1344	72.1048	44.7721	5e-05	0.0014574
Gh_D05G2332	4.96342	3.02779	0.00125	0.0227341
Gh_A08G2079	1.93201	2.81641	0.0019	0.0313383
Gh_D13G0160	125.744	59.3697	5e-05	0.0014574
Gh_D13G0168	11.5222	17.8955	0.00275	0.0413739
Gh_D07G1519	101.212	60.5015	5e-05	0.0014574
Gh_D12G0912	1.00211	0.396139	0.00175	0.029377
Gh_A07G0469	17.903	27.1011	5e-05	0.0014574
Gh_A06G1407	111.648	59.9225	5e-05	0.0014574
Gh_D05G0600	39.1506	14.9687	5e-05	0.0014574
Gh_A05G2553	25.8653	19.1888	0.0019	0.0313383
Gh_A11G2702	0.60814	4.76556	0.00035	0.0080087
Gh_A02G0769	3.08702	1.13082	5e-05	0.0014574
Gh_A02G0760	17.1161	24.0581	0.00035	0.0080087
Gh_D10G1455	6.02519	3.59351	5e-05	0.0014574
Gh_D10G1459	8.6433	16.1531	5e-05	0.0014574
Gh_A07G2010	4.62526	20.1595	5e-05	0.0014574
Gh_D11G0141	8.20328	11.0538	0.00245	0.037875
Gh_D12G2211	32.1301	21.2207	0.0005	0.0107837
Gh_D02G2186	3.85014	2.36234	0.0031	0.0452795
Gh_A01G0431	1.46711	2.72734	0.00345	0.0492208
Gh_D07G0139	0.204418	0.720053	5e-05	0.0014574
Gh_D07G0131	108.19	68.5541	5e-05	0.0014574
Gh_D11G3494	8.10352	5.90739	0.0009	0.0174334
Gh_D07G0136	1.02792	0.0710038	5e-05	0.0014574
Gh_A05G0712	123.979	219.968	5e-05	0.0014574
Gh_D05G3262	25.7481	19.4407	0.001	0.0189748
Gh_D05G3263	2.47382	0.229461	5e-05	0.0014574
Gh_D10G0326	8.87198	4.35604	5e-05	0.0014574
Gh_A08G1676	19.9626	13.8365	0.00045	0.00987982
Gh_D08G1743	0.512069	1.56838	0.0034	0.0486639
Gh_A08G1671	177.617	122.566	0.0001	0.00272855
Gh_A01G2152	1.61351	0.960512	0.00255	0.039024
Gh_D11G0761	36.8972	22.2911	5e-05	0.0014574
Gh_A12G0132	1.72763	4.36726	5e-05	0.0014574
Gh_D03G0699	3.91196	5.55919	0.0009	0.0174334
Gh_D01G1493	1.4176	9.69014	5e-05	0.0014574
Gh_D05G3672	41.3272	26.4196	0.00225	0.0355648
Gh_D11G1758	70.905	54.2222	0.0011	0.020507
Gh_A08G1493	11.1728	4.55308	5e-05	0.0014574
Gh_A08G1492	1.75703	0	5e-05	0.0014574
Gh_D02G0178	8.53936	4.97149	5e-05	0.0014574
Gh_D02G0172	1.23719	0.595946	0.0003	0.00702962
Gh_D02G0174	0.434466	1.22659	0.00015	0.0038809
Gh_D02G0175	1.30459	2.45182	5e-05	0.0014574
Gh_A12G1407	5.66639	11.8904	5e-05	0.0014574
Gh_A05G1941	5.20509	8.62487	5e-05	0.0014574
Gh_D06G2127	60.4711	100.188	5e-05	0.0014574
Gh_D08G1352	1.51055	2.85112	5e-05	0.0014574
Gh_A05G1949	4.70961	6.85346	0.0014	0.0247719
Gh_D02G0353	7.99581	5.25199	0.00185	0.0306813
Gh_A13G1881	9.93249	13.631	0.00105	0.019746
Gh_D10G1219	11.1242	15.4683	0.00205	0.0331065
Gh_A03G2061	66.115	33.5328	5e-05	0.0014574
Gh_D10G1216	2.29098	0.500657	0.0001	0.00272855
Gh_A04G1063	26.7945	17.6057	0.001	0.0189748
Gh_D01G2373	11.6615	8.71353	0.00325	0.0469529
Gh_A10G0670	27.2358	16.4047	0.0003	0.00702962
Gh_D01G2377	3.85915	5.73832	0.001	0.0189748
Gh_D03G1808	80.3788	49.3436	5e-05	0.0014574
Gh_D12G0164	64.2619	49.5949	0.0018	0.0300308
Gh_A05G0012	4.07243	5.86857	0.0004	0.00894377
Gh_D12G0166	14.9939	10.513	0.00015	0.0038809
Gh_A05G0016	17.4811	75.7997	5e-05	0.0014574
Gh_A07G1744	0.239331	0.891734	0.00015	0.0038809
Gh_D12G2188	1.92977	0.559385	0.0034	0.0486639
Gh_A06G1659	15.1341	8.667	5e-05	0.0014574
Gh_D12G2185	18.0098	23.3496	0.00265	0.040209
Gh_A05G2705	0	0.649863	5e-05	0.0014574
Gh_A05G2700	47.3434	33.0372	5e-05	0.0014574
Gh_A12G1040	7.33655	5.21113	0.00175	0.029377
Gh_D06G0746	107.509	52.2301	5e-05	0.0014574
Gh_A05G1057	3.09738	5.73486	0.00085	0.0166639
Gh_A05G1050	9.91501	14.5065	0.00015	0.0038809
Gh_Sca014641G01	4.92924	0	5e-05	0.0014574
Gh_A04G0336	36.3308	20.89	5e-05	0.0014574
Gh_A09G0510	1.72088	3.02153	0.0006	0.0125434
Gh_D10G2545	11.2068	15.2181	0.0012	0.0219977
Gh_A06G0292	0.14252	0.407206	0.0017	0.0287061
Gh_Sca011730G01	39.4119	65.8333	5e-05	0.0014574
Gh_A06G0298	1.6082	0.338026	5e-05	0.0014574
Gh_D07G0834	5.14591	7.1627	0.0013	0.0234453
Gh_D13G0396	8.14418	5.76823	0.00075	0.0150315
Gh_D10G1845	195.434	137.296	5e-05	0.0014574
Gh_D09G1409	8.3456	4.56863	5e-05	0.0014574
Gh_D09G1404	21.6587	35.7492	5e-05	0.0014574
Gh_D09G1401	68.0865	40.8934	5e-05	0.0014574
Gh_D11G0455	17.5947	13.5718	0.00325	0.0469529
Gh_D09G0200	1.84166	0.553782	5e-05	0.0014574
Gh_D09G0203	24.1683	32.8902	0.00115	0.0212424
Gh_D13G2456	311.445	237.113	0.00095	0.0182008
Gh_A04G0927	9.12285	3.17694	0.0002	0.00498466
Gh_A05G0839	2.15955	1.36833	0.00305	0.0447476
Gh_A05G2081	6.2732	4.21011	0.0027	0.0407911
Gh_A05G2088	7.10402	2.89056	5e-05	0.0014574
Gh_A05G3285	6.63437	9.75217	0.0006	0.0125434
Gh_A12G0855	3.5408	2.31966	0.0009	0.0174334
Gh_A08G1808	50.6582	30.941	5e-05	0.0014574
Gh_A08G1809	12.9335	9.48493	0.0015	0.026012
Gh_A05G0951	0.995372	0	5e-05	0.0014574
Gh_D11G1726	1.17849	0.723892	0.00165	0.0280602
Gh_D04G1638	10.6986	5.88348	5e-05	0.0014574
Gh_A13G0105	3.13956	1.66701	0.00015	0.0038809
Gh_D02G0720	0.4244	0.0787712	0.00235	0.0366813
Gh_A05G0483	41.8238	13.1056	5e-05	0.0014574
Gh_D11G1095	16.9242	10.8904	5e-05	0.0014574
Gh_D11G1092	2.65762	1.48752	0.00095	0.0182008
Gh_D08G0298	1.18001	0.37628	5e-05	0.0014574
Gh_D03G0738	4.00879	2.49484	0.00065	0.0133916
Gh_D05G3196	3.40912	5.66008	0.00045	0.00987982
Gh_D05G3190	2.55826	3.87269	0.0021	0.033736
Gh_A03G0273	29.7101	21.8265	0.00105	0.019746
Gh_A03G1059	6.56257	16.3368	5e-05	0.0014574
Gh_A12G1098	112.791	71.9189	5e-05	0.0014574
Gh_D05G3445	0	2.21565	5e-05	0.0014574
Gh_D05G3443	0	37.6982	0.00075	0.0150315
Gh_A05G3028	6.58274	4.44447	0.00145	0.0253329
Gh_A07G0601	9.78363	7.04148	0.0004	0.00894377
Gh_A05G3020	57.9861	45.068	0.00335	0.0481226
Gh_A07G0605	19.5365	11.7102	5e-05	0.0014574
Gh_A05G3756	9.55844	14.2609	0.0001	0.00272855
Gh_A05G0228	25.242	18.0174	0.00015	0.0038809
Gh_D05G0189	24.2924	14.2349	5e-05	0.0014574
Gh_D09G1985	25.1405	3.85317	5e-05	0.0014574
Gh_D03G0349	0.593223	0.12658	5e-05	0.0014574
Gh_A05G1283	11.8624	5.99022	5e-05	0.0014574
Gh_A05G1288	19.8836	30.6993	0.00025	0.0060464
Gh_A03G0901	23.6165	39.4036	0.00045	0.00987982
Gh_D08G1167	270.204	188.189	5e-05	0.0014574
Gh_A11G2985	6.92475	13.2911	0.00055	0.0116755
Gh_A11G2983	11.2278	7.41646	5e-05	0.0014574
Gh_A10G0449	19.3756	36.4594	0.0008	0.0158842
Gh_D01G1261	0	38.5223	5e-05	0.0014574
Gh_D12G0976	10.0168	30.7726	5e-05	0.0014574
Gh_A10G1311	5.60259	8.42203	0.00065	0.0133916
Gh_D11G3258	0.582072	1.13815	0.00145	0.0253329
Gh_D11G3259	2.63639	6.54226	0.00085	0.0166639
Gh_D01G0450	141.195	75.4716	5e-05	0.0014574
Gh_D10G2282	11.5912	38.7178	5e-05	0.0014574
Gh_A13G0744	13.1593	8.85194	0.0015	0.026012
Gh_A11G1864	35.3837	21.753	5e-05	0.0014574
Gh_A06G0594	5.65686	9.2467	0.0004	0.00894377
Gh_A02G0742	4.66997	6.73288	0.00045	0.00987982
Gh_D07G0339	1.04539	1.62421	0.00225	0.0355648
Gh_Sca010443G01	2.23667	0.361381	0.00025	0.0060464
Gh_A02G0749	2.82546	1.4505	0.0014	0.0247719
Gh_D12G2237	1.32342	0.684599	0.0002	0.00498466
Gh_D05G1754	9.19763	19.3007	5e-05	0.0014574
Gh_D01G0180	1.77593	0.403305	0.00025	0.0060464
Gh_D01G0186	5.99009	4.00008	0.00055	0.0116755
Gh_D06G0216	11.2964	15.2705	0.00135	0.0240833
Gh_D10G0773	22.5528	14.4753	5e-05	0.0014574
Gh_D06G0219	4.54949	2.98975	0.00215	0.0343437
Gh_D11G2702	8.26935	4.43713	5e-05	0.0014574
Gh_D11G2705	16.2188	31.4468	5e-05	0.0014574
Gh_D07G0486	4.40145	1.09267	5e-05	0.0014574
Gh_A07G0563	45.1726	35.224	0.00255	0.039024
Gh_A05G2161	30.9177	23.5588	0.00245	0.037875
Gh_A13G0359	6.10877	1.85637	5e-05	0.0014574
Gh_A13G0352	2.76417	1.50523	0.00025	0.0060464
Gh_A13G0350	8.02416	5.40368	0.00045	0.00987982
Gh_A06G0330	1.17153	0.31664	0.00075	0.0150315
Gh_D09G1613	151.506	216.895	0.00015	0.0038809
Gh_D09G1340	2.89511	4.69921	5e-05	0.0014574
Gh_D08G0801	2.83957	1.56017	0.00055	0.0116755
Gh_D04G0488	15.7725	21.7874	0.00095	0.0182008
Gh_D07G1829	2.58985	1.5711	0.0017	0.0287061
Gh_D12G1766	0.0640635	2.18655	0.0021	0.033736
Gh_D12G1762	0	0.913172	5e-05	0.0014574
Gh_D04G0481	10.0348	6.27995	5e-05	0.0014574
Gh_A08G1128	0.303323	0.684368	0.0013	0.0234453
Gh_D04G0487	5.01184	2.98723	0.00115	0.0212424
Gh_A12G0113	10.1931	7.60569	0.00265	0.040209
Gh_A11G0804	25.7336	19.7174	0.0029	0.0430349
Gh_A11G0806	12.3142	8.28462	5e-05	0.0014574
Gh_A12G1792	8.94414	5.23684	5e-05	0.0014574
Gh_D11G0628	5.18849	7.78004	0.00015	0.0038809
Gh_D02G0118	2.0186	0.785158	5e-05	0.0014574
Gh_D02G0119	6.15961	2.50004	5e-05	0.0014574
Gh_D05G2553	35.0875	20.9257	5e-05	0.0014574
Gh_D05G2552	6.84068	10.4124	5e-05	0.0014574
Gh_D02G0117	20.936	12.168	5e-05	0.0014574
Gh_D02G0110	4.19352	20.4734	5e-05	0.0014574
Gh_A09G1810	29.2759	20.9335	0.00165	0.0280602
Gh_Sca010598G01	11.9656	16.8793	0.00065	0.0133916
Gh_D01G2033	330.438	239.16	0.0002	0.00498466
Gh_D01G2035	4.38673	6.13387	0.0009	0.0174334
Gh_A08G0521	1.91017	0.114059	0.00155	0.0267107
Gh_D12G0497	2.78294	4.87744	0.0023	0.0361317
Gh_A08G0833	113.064	44.4929	5e-05	0.0014574
Gh_A08G0831	3.93062	8.01291	0.0012	0.0219977
Gh_A08G0839	2.47009	5.58066	0.00085	0.0166639
Gh_D10G1234	11.5172	8.68988	0.0027	0.0407911
Gh_D10G1239	9.24937	5.81676	5e-05	0.0014574
Gh_D10G1238	4.19985	10.841	5e-05	0.0014574
Gh_A04G1080	1.19863	3.24501	0.0003	0.00702962
Gh_D13G2156	4.39707	8.36473	5e-05	0.0014574
Gh_A04G1087	6.27134	4.32908	0.00205	0.0331065
Gh_D03G1752	25.6031	19.4394	0.0024	0.037285
Gh_A11G1041	1.56123	2.53842	0.0014	0.0247719
Gh_D01G2351	14.6625	8.28255	5e-05	0.0014574
Gh_D01G2350	1.73533	2.8434	0.00065	0.0133916
Gh_D07G2220	19.5541	27.2152	0.0011	0.020507
Gh_A12G1429	2.10399	4.96055	5e-05	0.0014574
Gh_D02G1642	9.22549	5.58418	5e-05	0.0014574
Gh_A07G1726	4.84712	2.62991	5e-05	0.0014574
Gh_A07G1723	44.0299	31.6188	0.00025	0.0060464
Gh_A05G0039	20.5982	14.9029	5e-05	0.0014574
Gh_D08G0177	3.14185	1.35062	0.00085	0.0166639
Gh_A06G1854	17.4771	22.9113	0.0035	0.0497642
Gh_A05G2765	38.204	17.5097	5e-05	0.0014574
Gh_A05G2762	20.3533	13.9274	0.00025	0.0060464
Gh_A06G1853	4.39825	9.17866	0.0001	0.00272855
Gh_D08G2444	17.8469	3.37294	5e-05	0.0014574
Gh_A03G1426	38.3155	27.043	0.0003	0.00702962
Gh_D06G1813	1877.42	2544.5	0.00025	0.0060464
Gh_D06G1814	916.232	473.737	5e-05	0.0014574
Gh_Sca008106G01	29.2739	45.4413	5e-05	0.0014574
Gh_D06G1818	14.1423	10.5385	0.0011	0.020507
Gh_D02G1469	1.40551	4.83876	0.0002	0.00498466
Gh_D10G0545	116.96	85.8113	0.00035	0.0080087
Gh_A13G2211	5.7926	3.04991	5e-05	0.0014574
Gh_D03G0088	52.8065	39.3739	0.00085	0.0166639
Gh_A04G0350	13.3132	9.13187	0.00025	0.0060464
Gh_A12G1931	2.82135	1.76632	0.00255	0.039024
Gh_A10G1126	0.792651	0	5e-05	0.0014574
Gh_A10G1127	0.680851	0	5e-05	0.0014574
Gh_A08G2189	9.11838	16.0257	5e-05	0.0014574
Gh_D02G2285	14.0204	9.41416	0.0003	0.00702962
Gh_A04G0232	3.18762	1.47692	0.0003	0.00702962
Gh_A01G0848	18.9978	8.72878	5e-05	0.0014574
Gh_A01G0849	211.177	132.252	5e-05	0.0014574
Gh_D08G1979	240.768	125.97	5e-05	0.0014574
Gh_D08G1977	10.7816	4.99695	5e-05	0.0014574
Gh_D08G1976	1.44121	0.478714	0.0026	0.0396301
Gh_A01G0843	15.4814	11.7989	0.0017	0.0287061
Gh_A01G0844	4.05219	2.79566	0.00065	0.0133916
Gh_A01G0845	28.0735	15.6629	5e-05	0.0014574
Gh_A01G0846	5.29857	2.40661	5e-05	0.0014574
Gh_D08G1970	572.729	440.488	0.0014	0.0247719
Gh_D04G0254	43.9414	31.0905	0.00015	0.0038809
Gh_A01G1463	13.4863	8.76796	5e-05	0.0014574
Gh_A13G1747	6.87002	4.68869	0.0011	0.020507
Gh_A01G1468	10.9243	7.07687	5e-05	0.0014574
Gh_D07G0811	80.9496	24.3391	0.00055	0.0116755
Gh_D04G0037	21.381	14.0892	5e-05	0.0014574
Gh_D13G0808	23.8357	15.6543	0.0001	0.00272855
Gh_D09G2084	1.65679	0	5e-05	0.0014574
Gh_D12G0701	14.1246	8.63206	0.0002	0.00498466
Gh_D10G1797	9.13531	6.36227	0.0026	0.0396301
Gh_D13G1600	5.21411	3.78915	0.00205	0.0331065
Gh_D13G1609	3.94191	1.78986	5e-05	0.0014574
Gh_D09G0776	2.82372	0.706498	0.00145	0.0253329
Gh_D05G0890	5.32415	3.49815	0.00025	0.0060464
Gh_D13G1068	4.07416	6.13749	0.00345	0.0492208
Gh_D06G1250	29.8256	23.4163	0.00335	0.0481226
Gh_D05G1942	17.2449	26.7379	0.0028	0.0419462
Gh_D05G1946	2.35036	3.76217	0.0014	0.0247719
Gh_D06G0020	0.614005	0.104575	5e-05	0.0014574
Gh_A12G0871	3.49816	6.91918	5e-05	0.0014574
Gh_A11G2095	0.575046	1.18299	0.00255	0.039024
Gh_A05G4004	34.885	47.64	0.00015	0.0038809
Gh_A11G1216	11.384	5.02296	0.0001	0.00272855
Gh_A08G0193	6.76601	2.81504	5e-05	0.0014574
Gh_A08G0192	12.3557	5.7794	5e-05	0.0014574
Gh_A08G0195	10.6037	4.47032	5e-05	0.0014574
Gh_A05G0939	0.873176	0.372127	0.00045	0.00987982
Gh_D07G0679	15.8622	21.1849	0.00065	0.0133916
Gh_A05G0930	14.5771	9.06704	5e-05	0.0014574
Gh_A05G0933	7.11102	9.68175	0.00135	0.0240833
Gh_D11G1706	86.72	60.0095	5e-05	0.0014574
Gh_A03G1211	61.7829	42.6974	0.0001	0.00272855
Gh_D06G1645	0.700486	1.89955	5e-05	0.0014574
Gh_D06G1644	3.6677	7.59495	5e-05	0.0014574
Gh_D06G1642	32.2332	23.9161	0.00115	0.0212424
Gh_D03G0717	24.1691	18.5322	0.0029	0.0430349
Gh_D13G2381	35.3216	25.4039	0.00025	0.0060464
Gh_A03G0291	14.3365	4.51994	5e-05	0.0014574
Gh_A03G0296	13.2072	17.8297	0.00085	0.0166639
Gh_D09G0489	13.3965	5.30188	5e-05	0.0014574
Gh_A08G1827	4.98671	2.88104	5e-05	0.0014574
Gh_A07G0910	1.62974	3.13899	0.0015	0.026012
Gh_A08G1821	8.80118	3.42198	5e-05	0.0014574
Gh_A13G1988	427.529	316.26	0.00035	0.0080087
Gh_D13G0326	8.47005	6.06184	0.00105	0.019746
Gh_A10G1804	39.4746	29.3859	0.0016	0.0274093
Gh_A10G1807	13.5679	20.8215	0.0017	0.0287061
Gh_D02G0258	0.136204	1.30481	5e-05	0.0014574
Gh_A07G0626	12.9629	7.97411	5e-05	0.0014574
Gh_A07G0624	19.8283	11.1516	5e-05	0.0014574
Gh_D02G0253	1.15658	2.3392	0.0001	0.00272855
Gh_D02G0251	66.0222	50.0786	0.0011	0.020507
Gh_D02G0257	0.0966796	3.04847	5e-05	0.0014574
Gh_A05G3003	97.9091	71.359	0.00015	0.0038809
Gh_A05G0203	1066.91	1902.36	0.00275	0.0413739
Gh_D02G1071	16.149	5.11825	5e-05	0.0014574
Gh_A08G1758	0.422337	0	0.0003	0.00702962
Gh_A03G0924	3.71535	6.56146	0.00245	0.037875
Gh_A12G2683	2.06097	0.827761	0.0006	0.0125434
Gh_D02G1910	1.09125	3.77609	0.0001	0.00272855
Gh_A09G1018	127.898	88.3843	5e-05	0.0014574
Gh_D10G1001	75.5148	39.4743	5e-05	0.0014574
Gh_D05G2374	2.65577	0.497914	5e-05	0.0014574
Gh_A10G0317	5.72225	8.2337	0.00145	0.0253329
Gh_A10G0315	2.49286	3.90078	0.0001	0.00272855
Gh_A06G0827	2.18163	3.59626	0.0006	0.0125434
Gh_D05G1605	1.98994	3.6453	0.00225	0.0355648
Gh_A10G1372	19.1503	25.9707	0.0015	0.026012
Gh_A06G1330	9.51356	6.88383	0.00095	0.0182008
Gh_A04G1334	72.86	53.3405	0.00215	0.0343437
Gh_A01G1503	4.54333	6.62908	0.00045	0.00987982
Gh_D07G0313	99.9433	65.0126	5e-05	0.0014574
Gh_D11G2720	16.9315	12.8239	0.00175	0.029377
Gh_D13G0129	0.76843	0.127972	0.00095	0.0182008
Gh_D13G0126	31.4856	23.4729	0.0006	0.0125434
Gh_D13G1292	9.72325	17.31	0.00015	0.0038809
Gh_A13G0375	136.758	84.1896	5e-05	0.0014574
Gh_D05G3226	8.63726	16.8378	5e-05	0.0014574
Gh_D05G3225	11.2208	17.0256	0.0001	0.00272855
Gh_D05G3222	1.69397	5.80783	5e-05	0.0014574
Gh_A01G0361	5.44652	1.34753	5e-05	0.0014574
Gh_A06G0310	10.8318	4.77088	5e-05	0.0014574
Gh_A01G1879	289.111	194.469	5e-05	0.0014574
Gh_D01G1300	6.77082	14.3019	5e-05	0.0014574
Gh_D09G1360	10.9522	7.86509	0.0009	0.0174334
Gh_D01G1903	1.26906	0.372276	5e-05	0.0014574
Gh_D09G1367	13.4329	8.49331	0.00015	0.0038809
Gh_D12G1703	1.3951	3.64994	5e-05	0.0014574
Gh_D08G1704	7.72702	4.35272	5e-05	0.0014574
Gh_D08G1707	35.9184	24.6223	5e-05	0.0014574
Gh_D08G1701	69.4697	50.5071	0.00035	0.0080087
Gh_A12G0463	5.1722	3.54393	0.0001	0.00272855
Gh_A01G1701	1.01266	0.291794	5e-05	0.0014574
Gh_A13G1172	7.41176	4.81315	0.00035	0.0080087
Gh_A01G1707	14.853	11.2516	0.0027	0.0407911
Gh_D03G1388	31.3573	19.1628	5e-05	0.0014574
Gh_D04G0752	1.11381	2.25863	0.0005	0.0107837
Gh_D02G0131	0.347547	3.03543	5e-05	0.0014574
Gh_A10G0952	34.2907	22.9563	5e-05	0.0014574
Gh_D05G2576	1.525	2.65671	0.0028	0.0419462
Gh_D03G1382	4.56104	0.910299	5e-05	0.0014574
Gh_D10G1582	2.79761	8.9024	5e-05	0.0014574
Gh_D10G1586	20.6839	28.6218	0.00285	0.0424902
Gh_D10G1584	3.41918	1.68203	0.0017	0.0287061
Gh_D10G0981	239.867	175.403	0.0002	0.00498466
Gh_D10G0983	0.298416	0.719845	0.00255	0.039024
Gh_A09G1381	166.311	270.43	5e-05	0.0014574
Gh_D01G2015	59.3476	36.8039	5e-05	0.0014574
Gh_D01G2338	4.09123	1.81821	5e-05	0.0014574
Gh_D05G2140	15.5685	11.2396	0.0016	0.0274093
Gh_A07G1259	17.9222	12.4651	5e-05	0.0014574
Gh_A05G0059	9.37742	5.61628	0.0002	0.00498466
Gh_A07G1709	2.70589	5.97371	5e-05	0.0014574
Gh_A05G0057	38.3432	27.7721	0.0011	0.020507
Gh_A07G1703	7.74915	3.10837	5e-05	0.0014574
Gh_D06G1780	4.90053	1.24909	5e-05	0.0014574
Gh_D06G1781	71.5386	40.3102	5e-05	0.0014574
Gh_A06G1832	1.27275	0.166673	5e-05	0.0014574
Gh_D06G0784	9.22458	6.37761	0.0031	0.0452795
Gh_Sca005221G01	0.286304	3.31678	5e-05	0.0014574
Gh_D10G2052	1.81303	0.569137	5e-05	0.0014574
Gh_D05G3762	0	9.86545	5e-05	0.0014574
Gh_A10G0762	58.904	38.1223	5e-05	0.0014574
Gh_A13G2237	1107.62	1713.24	5e-05	0.0014574
Gh_D11G2008	4.28831	5.98123	0.0033	0.0475457
Gh_D11G2009	2.7166	5.02866	0.0027	0.0407911
Gh_A01G0280	3.37821	2.06755	0.0005	0.0107837
Gh_A04G0373	20.9588	13.0796	5e-05	0.0014574
Gh_A04G0372	23.2795	17.432	0.0018	0.0300308
Gh_D11G2000	7.81778	4.01414	5e-05	0.0014574
Gh_D10G2583	3.98354	2.73551	0.00015	0.0038809
Gh_D10G2270	0	0.940336	0.00235	0.0366813
Gh_D10G2271	2.05379	3.35813	0.0028	0.0419462
Gh_D10G2272	1.30274	2.10005	0.00115	0.0212424
Gh_A05G3837	19.3867	11.5049	0.00015	0.0038809
Gh_A04G0219	13.3544	9.69438	0.00015	0.0038809
Gh_A08G2485	17.3037	8.6029	5e-05	0.0014574
Gh_A03G2176	43.9705	71.5356	5e-05	0.0014574
Gh_A10G1103	4.62494	2.73389	5e-05	0.0014574
Gh_A05G1097	7.61815	16.1091	0.00205	0.0331065
Gh_A05G1099	48.3768	32.4614	5e-05	0.0014574
Gh_A01G0863	9.29368	5.37416	5e-05	0.0014574
Gh_A01G0864	14.8775	8.39109	5e-05	0.0014574
Gh_A11G0308	42.7902	24.0832	5e-05	0.0014574
Gh_D11G3351	27.8124	16.8384	0.00015	0.0038809
Gh_D11G3356	16.0444	25.4016	0.0001	0.00272855
Gh_D10G1617	2.9939	4.4806	0.00015	0.0038809
Gh_A04G1295	8.52727	23.2854	5e-05	0.0014574
Gh_A04G1294	1.21963	5.30986	0.00125	0.0227341
Gh_A04G1297	0.449212	0.922954	0.0023	0.0361317
Gh_A04G1296	0.973854	2.66006	5e-05	0.0014574
Gh_A10G0934	10.8094	6.91424	5e-05	0.0014574
Gh_D12G2375	27.4138	20.6439	0.00085	0.0166639
Gh_A04G0966	7.47927	4.78662	5e-05	0.0014574
Gh_D05G2966	14.1977	30.4727	5e-05	0.0014574
Gh_D05G2967	1.71231	3.68785	0.0003	0.00702962
Gh_D05G2965	3.22942	5.72877	0.0001	0.00272855
Gh_D05G2960	11.5868	19.1034	5e-05	0.0014574
Gh_D04G1185	0.660493	1.52937	0.0001	0.00272855
Gh_D11G1939	0.766584	1.35393	0.00115	0.0212424
Gh_D11G1937	4.34331	1.60886	5e-05	0.0014574
Gh_D11G1932	32.6252	48.8863	0.0001	0.00272855
Gh_D11G0186	110.209	76.7573	5e-05	0.0014574
Gh_D11G0184	100.059	46.3085	5e-05	0.0014574
Gh_A05G4022	0.768619	0.4121	0.00165	0.0280602
Gh_A05G4020	1.76569	2.97616	0.0002	0.00498466
Gh_A12G0322	10.9346	2.64467	5e-05	0.0014574
Gh_D07G0691	10.275	7.1803	0.00035	0.0080087
Gh_D07G0694	15.3881	10.7864	0.00115	0.0212424
Gh_D13G1082	9.37106	12.9529	0.00055	0.0116755
Gh_A03G0051	2.36042	0.893732	0.00015	0.0038809
Gh_A03G0722	6.22763	8.67599	0.001	0.0189748
Gh_A03G0726	400.607	646.151	0.0001	0.00272855
Gh_A03G0725	214.937	326.937	5e-05	0.0014574
Gh_A08G1593	119.387	82.7161	5e-05	0.0014574
Gh_D01G0443	5.81602	7.76556	0.0009	0.0174334
Gh_A03G1890	16.8758	24.1843	5e-05	0.0014574
Gh_A03G1894	7.48108	3.00627	0.0008	0.0158842
Gh_D13G1884	390.664	256.571	5e-05	0.0014574
Gh_A10G1961	3.6003	1.23452	5e-05	0.0014574
Gh_D05G3157	10.3959	13.6899	0.0009	0.0174334
Gh_A07G0421	2.02734	0.17596	0.00205	0.0331065
Gh_A08G1377	5.60009	1.95171	5e-05	0.0014574
Gh_D12G1132	4.52959	0.0975791	0.0001	0.00272855
Gh_A08G1378	0.682689	1.50109	5e-05	0.0014574
Gh_A07G0399	217.605	104.359	5e-05	0.0014574
Gh_D02G0096	1.27264	0.85833	0.002	0.0325481
Gh_A13G1966	2.01428	0.187037	0.0007	0.0142275
Gh_A05G3064	178.291	126.444	5e-05	0.0014574
Gh_A11G2216	6.42197	8.41143	0.0032	0.0464002
Gh_D11G0323	4.8987	3.52737	0.00215	0.0343437
Gh_A05G0260	22.6987	11.4178	5e-05	0.0014574
Gh_D11G1322	5.10149	1.33353	5e-05	0.0014574
Gh_A03G0946	150.556	117.449	0.00245	0.037875
Gh_D06G2316	12.8383	17.8307	0.0012	0.0219977
Gh_A03G1098	129.482	65.5794	5e-05	0.0014574
Gh_A03G1091	3.9627	0.108676	5e-05	0.0014574
Gh_A03G1094	4.3391	2.33298	0.00035	0.0080087
Gh_A10G1685	0.852224	0	5e-05	0.0014574
Gh_A09G1036	2.86722	4.84925	0.0004	0.00894377
Gh_D05G1320	3.87291	2.52743	0.0005	0.0107837
Gh_A05G2685	1.21746	6.13822	5e-05	0.0014574
Gh_D08G2095	83.4859	64.7266	0.00315	0.0458465
Gh_D08G2094	5.6192	3.21351	0.0013	0.0234453
Gh_D06G0645	12.5726	7.66343	5e-05	0.0014574
Gh_D05G2356	2.21271	0.518161	5e-05	0.0014574
Gh_A07G2133	4.1715	2.606	0.00285	0.0424902
Gh_A12G2002	95.7986	68.6882	0.0007	0.0142275
Gh_D08G0944	6.95514	1.90164	5e-05	0.0014574
Gh_D08G0946	112.08	67.4383	5e-05	0.0014574
Gh_D01G0411	23.1291	30.1609	0.0027	0.0407911
Gh_D08G0688	8.76721	11.7436	0.00295	0.0435746
Gh_A11G1827	11.5028	7.79098	0.0003	0.00702962
Gh_D07G1642	2.65186	0.295675	5e-05	0.0014574
Gh_D06G1066	5.06015	3.05552	0.0002	0.00498466
Gh_D08G0495	0.774888	13.0278	5e-05	0.0014574
Gh_D08G0493	0.462647	0.122984	0.0006	0.0125434
Gh_D06G1061	1.60251	0.903505	0.0002	0.00498466
Gh_A09G2413	0.872184	0	5e-05	0.0014574
Gh_D08G0427	51.8273	36.8812	0.00315	0.0458465
Gh_D06G0257	1.69486	0.897165	0.00015	0.0038809
Gh_D04G0627	71.6144	55.2689	0.00225	0.0355648
Gh_D11G2215	10.4463	6.81465	0.00015	0.0038809
Gh_A09G0742	3.84695	5.70803	0.00085	0.0166639
Gh_D01G1093	6.93442	0	5e-05	0.0014574
Gh_D13G0459	2.01065	0.988947	0.00085	0.0166639
Gh_D13G1274	51.9198	26.3664	0.00285	0.0424902
Gh_D01G1324	0.455273	2.98774	0.0007	0.0142275
Gh_D01G1326	0.158228	0.579969	5e-05	0.0014574
Gh_D10G0340	18.7409	14.207	0.0025	0.0384701
Gh_A08G1163	2.84401	0.969658	5e-05	0.0014574
Gh_D08G1720	1.3308	3.22857	0.0007	0.0142275
Gh_A12G0402	4.90747	3.03975	0.00015	0.0038809
Gh_A01G1726	8.18959	3.86478	5e-05	0.0014574
Gh_A01G1725	4.34804	1.52903	0.00015	0.0038809
Gh_D11G3162	26.1585	19.5563	0.0028	0.0419462
Gh_A07G0096	25.6494	16.4684	5e-05	0.0014574
Gh_D02G1301	2.08077	3.61537	5e-05	0.0014574
Gh_D05G2516	4.38356	2.52726	0.00045	0.00987982
Gh_D05G2515	3.89161	1.92717	5e-05	0.0014574
Gh_D05G2513	4.65441	3.21381	0.0014	0.0247719
Gh_A10G0978	8.48374	3.89194	5e-05	0.0014574
Gh_D07G1526	7.72946	4.91372	0.00155	0.0267107
Gh_A08G1780	30.2563	15.8522	5e-05	0.0014574
Gh_A03G0555	64.3749	19.3079	5e-05	0.0014574
Gh_D09G0034	32.0971	24.6397	0.00275	0.0413739
Gh_D09G0524	4.54317	6.27143	0.0027	0.0407911
Gh_D09G0528	19.4245	14.9157	0.0032	0.0464002
Gh_D03G1677	11.1229	7.38523	0.00225	0.0355648
Gh_D04G1799	1.5023	0.860738	0.0032	0.0464002
Gh_D12G0455	0.933823	0	5e-05	0.0014574
Gh_D12G2633	10.554	7.48875	0.0006	0.0125434
Gh_D07G0127	17.0099	12.75	0.00345	0.0492208
Gh_D13G2196	10.322	3.65256	5e-05	0.0014574
Gh_A05G3472	0.661763	1.55695	0.00045	0.00987982
Gh_A05G3473	31.7022	22.4768	5e-05	0.0014574
Gh_A05G3474	1.44124	0.253351	5e-05	0.0014574
Gh_D01G0782	18.4657	12.2944	0.0012	0.0219977
Gh_D05G2167	10.7204	5.50526	5e-05	0.0014574
Gh_D06G0817	36.0294	21.9923	5e-05	0.0014574
Gh_D06G0810	31.2058	16.3129	5e-05	0.0014574
Gh_D05G2160	2.89467	1.23042	0.0003	0.00702962
Gh_D05G2161	35.6388	25.4586	0.00045	0.00987982
Gh_A11G1004	41.0622	24.1669	5e-05	0.0014574
Gh_A11G1003	15.9193	11.0226	0.00065	0.0133916
Gh_D05G2169	8.30314	5.53183	0.0015	0.026012
Gh_A05G0070	1.36391	2.32069	0.0018	0.0300308
Gh_A07G1274	8.62586	2.88542	5e-05	0.0014574
Gh_A05G0074	5.06793	11.7359	5e-05	0.0014574
Gh_A05G0077	0.644366	3.29073	0.00125	0.0227341
Gh_A08G0787	31.1616	24.068	0.003	0.0441541
Gh_D02G1604	8.61414	3.91674	5e-05	0.0014574
Gh_D02G1603	27.8534	10.9338	0.00255	0.039024
Gh_D02G1600	17.1906	12.0258	0.0004	0.00894377
Gh_D08G2406	2.71048	1.01299	5e-05	0.0014574
Gh_D08G2407	5.86886	1.93522	0.0001	0.00272855
Gh_D08G2151	1.48999	0.369713	5e-05	0.0014574
Gh_D02G0220	64.0687	98.3738	5e-05	0.0014574
Gh_D10G2071	5.18046	3.75242	0.003	0.0441541
Gh_D10G2075	0	0.441358	5e-05	0.0014574
Gh_D05G3749	3.95491	11.4818	5e-05	0.0014574
Gh_D04G0019	14.2388	9.36498	0.0028	0.0419462
Gh_A02G1802	5.05569	7.22621	0.0009	0.0174334
Gh_A02G1800	3.18655	1.22373	0.00035	0.0080087
Gh_D12G1928	10.809	8.05663	0.00085	0.0166639
Gh_D10G0505	32.0039	23.3113	0.0019	0.0313383
Gh_A03G1824	4.02423	1.41233	0.0018	0.0300308
Gh_D10G0500	175.833	132.849	0.0004	0.00894377
Gh_D12G1922	8.34924	5.76258	0.001	0.0189748
Gh_A04G0391	0.250619	0.891154	0.00095	0.0182008
Gh_A04G0390	0.858355	0.0705579	0.00195	0.0320003
Gh_A07G1854	2.49866	4.13025	0.00155	0.0267107
Gh_A10G1160	13.085	9.27471	0.00035	0.0080087
Gh_D10G2255	11.7059	2.90081	5e-05	0.0014574
Gh_D08G1269	6.36084	4.60274	0.0031	0.0452795
Gh_D02G2018	24.35	15.1541	5e-05	0.0014574
Gh_A03G2150	3.97049	1.48293	5e-05	0.0014574
Gh_D04G0211	2.36642	1.0997	0.0004	0.00894377
Gh_A01G0801	8.73239	2.12861	5e-05	0.0014574
Gh_D07G1456	2.85501	0.483397	5e-05	0.0014574
Gh_A13G1709	15.3323	8.07803	5e-05	0.0014574
Gh_A11G0367	4.26174	10.447	5e-05	0.0014574
Gh_A11G0362	6.99954	4.4838	0.00025	0.0060464
Gh_A02G1119	0.444981	1.7216	5e-05	0.0014574
Gh_D10G1634	12.9818	7.60168	5e-05	0.0014574
Gh_A02G1112	18.048	11.4091	5e-05	0.0014574
Gh_A02G1113	40.8163	26.5024	5e-05	0.0014574
Gh_D12G2036	2.61104	1.4385	0.0004	0.00894377
Gh_A09G2087	94.6142	42.1236	5e-05	0.0014574
Gh_D13G0668	2.99862	1.13586	5e-05	0.0014574
Gh_D13G0661	4.69756	2.4819	5e-05	0.0014574
Gh_A02G0445	4.17302	6.93993	0.0002	0.00498466
Gh_D10G1758	0.749348	5.02911	0.0002	0.00498466
Gh_A02G0194	0.141228	2.34799	5e-05	0.0014574
Gh_A02G0190	1.27679	2.14809	0.0017	0.0287061
Gh_D10G1752	3.55459	23.2771	5e-05	0.0014574
Gh_D10G1753	1.66473	8.65445	5e-05	0.0014574
Gh_D10G1757	0.80858	11.0806	5e-05	0.0014574
Gh_D05G1637	8.66563	5.75662	0.0003	0.00702962
Gh_D12G2353	13.6365	9.31207	0.00065	0.0133916
Gh_D09G0861	39.6862	6.84816	5e-05	0.0014574
Gh_D01G0200	7.42737	11.2635	5e-05	0.0014574
Gh_D01G0203	8.53385	5.57291	0.00025	0.0060464
Gh_D05G2983	2.12055	11.8986	5e-05	0.0014574
Gh_A11G0980	21.8982	16.0698	0.0015	0.026012
Gh_D07G0501	30.6476	19.9502	5e-05	0.0014574
Gh_D05G1981	1.90644	0.831703	0.00275	0.0413739
Gh_D06G0062	0.79248	1.62836	0.00245	0.037875
Gh_Sca033008G01	637.411	435.436	0.00165	0.0280602
Gh_D08G0725	4.67975	0.657282	5e-05	0.0014574
Gh_D11G1830	22.3525	15.5827	5e-05	0.0014574
Gh_D10G0083	0.593945	0.166362	0.0011	0.020507
Gh_A03G0706	0	0.565555	5e-05	0.0014574
Gh_D05G0587	2.33898	3.52522	0.00095	0.0182008
Gh_A08G1578	4.14554	6.71296	5e-05	0.0014574
Gh_A01G2094	9.89985	6.12274	0.00015	0.0038809
Gh_A08G0955	2.55819	0.108663	0.00015	0.0038809
Gh_A08G0957	98.4249	12.6319	5e-05	0.0014574
Gh_A05G0744	5.31598	9.32153	5e-05	0.0014574
Gh_A10G1980	34.2141	24.9923	0.0004	0.00894377
Gh_D05G3178	6.10504	8.73614	5e-05	0.0014574
Gh_D12G1753	6.31417	2.37382	5e-05	0.0014574
Gh_D10G0889	5.13958	1.92912	5e-05	0.0014574
Gh_D12G1111	10.9975	7.1162	0.00025	0.0060464
Gh_D02G0073	6.68794	4.44657	0.00335	0.0481226
Gh_A12G0618	4.62765	2.10532	5e-05	0.0014574
Gh_A08G1311	14.0228	3.52457	5e-05	0.0014574
Gh_D02G0075	35.9414	55.2748	0.0001	0.00272855
Gh_A08G1318	62.4441	36.9681	5e-05	0.0014574
Gh_A08G1319	5.80857	12.6919	5e-05	0.0014574
Gh_A12G1561	0.398454	1.05761	0.00035	0.0080087
Gh_A13G1945	60.1762	41.3965	5e-05	0.0014574
Gh_A09G1971	1.56877	3.28088	0.0006	0.0125434
Gh_D08G1452	17.2748	13.4724	0.0035	0.0497642
Gh_D08G1453	95.063	73.7411	0.0021	0.033736
Gh_D08G1457	25.9735	17.7264	0.00295	0.0435746
Gh_D02G0215	0.556051	1.25539	0.0007	0.0142275
Gh_Sca112882G01	2046.27	3249.03	5e-05	0.0014574
Gh_D08G1183	18.7141	35.1826	0.00095	0.0182008
Gh_D13G2030	13.3465	7.9236	5e-05	0.0014574
Gh_A12G0969	83.2709	34.1703	5e-05	0.0014574
Gh_A12G0968	30.5017	22.7424	0.0009	0.0174334
Gh_A12G0967	2.06699	1.07637	0.00045	0.00987982
Gh_D10G2625	12.2665	7.9547	0.00195	0.0320003
Gh_A09G0699	19.3848	10.4708	5e-05	0.0014574
Gh_A02G1613	25.1685	47.4928	5e-05	0.0014574
Gh_A11G1615	10.8351	5.82378	5e-05	0.0014574
Gh_A05G2678	18.8269	13.8021	0.00065	0.0133916
Gh_A05G0245	0.44009	1.83574	0.0001	0.00272855
Gh_A05G0534	7.31408	4.76893	0.00115	0.0212424
Gh_A05G0243	3.07251	4.51161	5e-05	0.0014574
Gh_A05G1118	13.9457	4.22267	5e-05	0.0014574
Gh_D08G0920	49.7021	26.9531	5e-05	0.0014574
Gh_A12G2065	5.55973	3.34751	0.0013	0.0234453
Gh_A12G2067	4.50765	2.51697	0.00045	0.00987982
Gh_A03G1618	49.3216	29.1976	5e-05	0.0014574
Gh_A01G0650	45.1234	29.1665	5e-05	0.0014574
Gh_A03G1611	11.6499	3.33939	5e-05	0.0014574
Gh_D10G0718	42.9735	20.2187	5e-05	0.0014574
Gh_D03G0904	5.26758	3.49668	0.0002	0.00498466
Gh_D03G0906	8.66402	12.8603	5e-05	0.0014574
Gh_D03G0908	19.6373	26.6349	0.00225	0.0355648
Gh_A06G0423	40.7506	29.8647	0.00035	0.0080087
Gh_A11G2874	6.08971	13.1858	0.00015	0.0038809
Gh_D13G0786	13.8632	7.34783	5e-05	0.0014574
Gh_D02G0857	52.5277	31.6868	5e-05	0.0014574
Gh_A04G0028	15.6514	10.2399	0.0008	0.0158842
Gh_A12G1670	2.69212	4.51023	5e-05	0.0014574
Gh_D05G0466	21.1927	15.519	0.00175	0.029377
Gh_A12G0426	8.27641	5.48716	0.00035	0.0080087
Gh_D12G0881	31.1897	23.0502	0.00065	0.0133916
Gh_D11G3410	6.83022	9.81893	0.00045	0.00987982
Gh_D11G3144	2.19543	1.36581	0.0004	0.00894377
Gh_A09G1410	8.8224	6.25134	0.0017	0.0287061
Gh_A03G0396	316.213	230.937	0.00035	0.0080087
Gh_D05G2531	2.25156	0.478235	5e-05	0.0014574
Gh_D05G2530	1.94136	0.703863	5e-05	0.0014574
Gh_A03G0571	1.3991	2.87566	0.00095	0.0182008
Gh_A07G0876	481.938	304.964	5e-05	0.0014574
Gh_D13G2208	11.5539	8.37108	0.00175	0.029377
Gh_D03G1691	17.9986	13.6198	0.0014	0.0247719
Gh_D01G2058	169.402	120.847	5e-05	0.0014574
Gh_A12G0285	9.80028	16.0336	0.0001	0.00272855
Gh_D12G0472	4.83878	2.18971	5e-05	0.0014574
Gh_D12G0474	1.36437	0.165869	5e-05	0.0014574
Gh_A08G0233	20.1085	12.228	0.0006	0.0125434
Gh_D07G0714	11.8655	7.94409	0.00095	0.0182008
Gh_D07G0713	16.5783	24.4077	5e-05	0.0014574
Gh_A11G3043	1.018	2.70102	0.0005	0.0107837
Gh_D12G2659	13.7592	10.4127	0.003	0.0441541
Gh_D02G0688	2.19503	3.59921	0.00065	0.0133916
Gh_A05G3457	18.9386	25.193	0.0013	0.0234453
Gh_A11G2642	25.5755	18.8789	0.00015	0.0038809
Gh_A03G1376	30.2758	18.9895	5e-05	0.0014574
Gh_A03G1378	24.4802	16.7153	5e-05	0.0014574
Gh_D02G1621	65.0733	50.9782	0.00305	0.0447476
Gh_D02G1620	12.1517	24.8442	5e-05	0.0014574
Gh_D04G1444	12.9066	6.04744	0.00075	0.0150315
Gh_D11G1158	28.2477	17.9826	0.00035	0.0080087
Gh_D11G1157	15.7522	10.9068	0.0004	0.00894377
Gh_D11G2363	4.34501	6.98309	5e-05	0.0014574
Gh_D02G0536	23.1701	17.0994	0.0025	0.0384701
Gh_D08G2170	3.15758	1.82982	0.0001	0.00272855
Gh_A04G0623	32.0622	51.2148	5e-05	0.0014574
Gh_A04G0620	7.96816	5.61177	0.00075	0.0150315
Gh_A04G0629	12.8062	7.61851	5e-05	0.0014574
Gh_D03G0121	0.682341	2.22424	5e-05	0.0014574
Gh_D02G1480	29.8671	16.3418	5e-05	0.0014574
Gh_D02G1483	16.8116	10.1469	5e-05	0.0014574
Gh_D10G2017	2.79539	1.00451	5e-05	0.0014574
Gh_D12G1908	8.34179	5.95658	0.00145	0.0253329
Gh_D05G0264	0.495149	2.78237	5e-05	0.0014574
Gh_D05G0260	2.91091	4.98936	0.0001	0.00272855
Gh_D09G1823	28.0937	20.1136	0.00145	0.0253329
Gh_D01G1641	15.317	10.1609	0.00025	0.0060464
Gh_A12G1954	4.94395	2.80522	0.00015	0.0038809
Gh_A11G0731	33.5	26.1087	0.0027	0.0407911
Gh_A01G1685	30.2322	22.61	0.00115	0.0212424
Gh_D06G2290	2.11764	0.582249	0.00015	0.0038809
Gh_A05G3873	10.679	6.7145	0.001	0.0189748
Gh_D10G1380	0.884988	0	5e-05	0.0014574
Gh_D07G1124	1.77116	3.78681	5e-05	0.0014574
Gh_A08G2199	9.03924	2.88841	5e-05	0.0014574
Gh_D04G0893	23.5356	11.117	5e-05	0.0014574
Gh_A08G2191	31.2335	18.267	5e-05	0.0014574
Gh_D02G0993	28.9478	20.0392	0.00085	0.0166639
Gh_A13G1723	4.31496	2.22645	0.0001	0.00272855
Gh_A01G1192	1.84369	2.94782	0.00225	0.0355648
Gh_A13G1727	6.07801	1.32628	5e-05	0.0014574
Gh_A13G1728	51.4739	6.51097	5e-05	0.0014574
Gh_D11G3312	3.25861	9.51408	5e-05	0.0014574
Gh_D05G3371	0.565775	0	5e-05	0.0014574
Gh_A02G1130	2.51921	3.90254	0.0008	0.0158842
Gh_D10G1654	16.6321	10.5472	0.00025	0.0060464
Gh_A06G1745	1.50106	0.645439	0.0016	0.0274093
Gh_A06G1744	215.665	148.534	5e-05	0.0014574
Gh_A06G1747	5.63119	10.8018	5e-05	0.0014574
Gh_D01G0595	0.817743	2.51062	0.00115	0.0212424
Gh_D05G3199	0.265154	4.40152	5e-05	0.0014574
Gh_D13G0865	78.9518	58.9041	0.0003	0.00702962
Gh_D13G0316	1.08819	0.316969	5e-05	0.0014574
Gh_A08G2224	6.43768	1.70547	5e-05	0.0014574
Gh_D10G1731	6.98854	5.02933	0.0005	0.0107837
Gh_D05G1618	8.97413	6.65057	0.0025	0.0384701
Gh_A01G0356	69.2373	236.228	5e-05	0.0014574
Gh_D07G0523	5.91248	9.7404	5e-05	0.0014574
Gh_D04G1147	60.0428	45.2688	0.00055	0.0116755
Gh_D12G2481	21.239	2.80463	5e-05	0.0014574
Gh_D12G2484	168.423	19.8022	5e-05	0.0014574
Gh_A13G0458	29.6878	20.1462	5e-05	0.0014574
Gh_D06G0042	13.9504	18.7415	0.00045	0.00987982
Gh_D11G2400	1.9685	1.09466	0.0002	0.00498466
Gh_A05G2457	120.346	88.0537	0.0001	0.00272855
Gh_D11G1816	42.0886	31.1063	0.0004	0.00894377
Gh_D09G1590	1.09086	0	0.0006	0.0125434
Gh_A13G0187	6.2779	0.8212	5e-05	0.0014574
Gh_A08G1558	81.4894	48.8766	5e-05	0.0014574
Gh_D12G1686	104.15	78.781	0.00105	0.019746
Gh_D12G1685	2.94101	4.48433	0.0006	0.0125434
Gh_Sca006585G01	6.13607	1.94893	5e-05	0.0014574
Gh_D09G1047	0.6904	0	5e-05	0.0014574
Gh_D05G3114	31.0274	16.6261	5e-05	0.0014574
Gh_D05G3110	6.64308	3.67382	5e-05	0.0014574
Gh_D05G3111	0.691739	1.67953	0.0002	0.00498466
Gh_D05G3112	7.43557	11.0355	0.00075	0.0150315
Gh_A08G1889	3.51686	8.11653	5e-05	0.0014574
Gh_A05G3207	8.89163	5.91399	0.00045	0.00987982
Gh_A08G1330	526.479	148.372	5e-05	0.0014574
Gh_D10G0239	20.5522	27.1419	0.00165	0.0280602
Gh_A12G0367	7.68957	0.409103	5e-05	0.0014574
Gh_A12G1014	6.67203	0.5058	5e-05	0.0014574
Gh_A12G1547	13.4654	8.65299	5e-05	0.0014574
Gh_A12G1017	2.22545	4.3824	0.0016	0.0274093
Gh_A09G1956	2.75844	1.84763	0.0028	0.0419462
Gh_D08G1474	9.7577	4.42034	5e-05	0.0014574
Gh_D02G0238	16.8397	6.91226	5e-05	0.0014574
Gh_D02G0233	0.0463095	0.811242	0.0007	0.0142275
Gh_D11G0363	39.5232	22.3676	5e-05	0.0014574
Gh_D11G0492	11.2921	7.25686	5e-05	0.0014574
Gh_A08G0683	5.67326	3.47264	0.00095	0.0182008
Gh_D11G0499	1.36837	0.241536	0.0001	0.00272855
Gh_A08G0932	5.42732	3.76017	0.0019	0.0313383
Gh_D12G1035	7.19268	4.94341	0.0001	0.00272855
Gh_D11G1367	2.80842	1.18915	5e-05	0.0014574
Gh_D05G1053	9.94423	7.28042	0.0014	0.0247719
Gh_A02G1457	112.14	51.3181	5e-05	0.0014574
Gh_D13G2019	35.513	20.0649	5e-05	0.0014574
Gh_D13G2018	93.604	48.9175	5e-05	0.0014574
Gh_D05G2642	40.5261	17.3322	5e-05	0.0014574
Gh_A10G0113	3.63003	2.28908	0.00315	0.0458465
Gh_A08G0068	55.0224	19.494	5e-05	0.0014574
Gh_A07G2354	107.674	69.1073	5e-05	0.0014574
Gh_A02G1635	20.0415	7.65841	5e-05	0.0014574
Gh_D05G2391	19.3631	25.2419	0.00115	0.0212424
Gh_D05G2392	8.59554	4.46129	5e-05	0.0014574
Gh_A03G1582	41.2753	27.1144	5e-05	0.0014574
Gh_A03G1585	483.267	343.068	0.0001	0.00272855
Gh_A11G1633	22.6289	13.8133	0.001	0.0189748
Gh_A11G1632	438.517	299.269	5e-05	0.0014574
Gh_A05G0516	35.318	25.0723	0.00035	0.0080087
Gh_D08G0300	148.654	97.4171	5e-05	0.0014574
Gh_A07G1158	3.8561	1.7345	0.00025	0.0060464
Gh_D08G0905	0.630948	0	0.00105	0.019746
Gh_D08G0909	2.92128	4.92533	0.00115	0.0212424
Gh_A11G1754	0.775261	0	5e-05	0.0014574
Gh_A11G1755	2.37281	1.08343	0.0001	0.00272855
Gh_A01G0103	17.7497	24.502	0.00045	0.00987982
Gh_A04G0455	2.51381	4.40079	0.00115	0.0212424
Gh_A04G0456	25.1171	10.2591	5e-05	0.0014574
Gh_A10G1643	12.9421	9.26255	0.0032	0.0464002
Gh_A10G1647	14.8172	9.96347	0.0004	0.00894377
Gh_A13G1690	1.77229	0.154643	0.0018	0.0300308
Gh_A02G0259	0.684758	3.29921	0.00015	0.0038809
Gh_A10G1648	2.90609	1.09289	5e-05	0.0014574
Gh_A11G0094	17.7559	11.9031	5e-05	0.0014574
Gh_D10G2354	0.434039	1.08851	0.001	0.0189748
Gh_A09G2326	14.6644	9.88098	5e-05	0.0014574
Gh_A09G2459	19.7175	4.53426	5e-05	0.0014574
Gh_D09G1986	22.6091	3.73546	5e-05	0.0014574
Gh_A05G3991	3.5341	9.57881	5e-05	0.0014574
Gh_A05G3990	3.35177	5.899	5e-05	0.0014574
Gh_D13G0417	0.700906	1.46616	0.00135	0.0240833
Gh_A05G3999	21.4295	15.1696	0.00015	0.0038809
Gh_A10G1395	14.921	19.4464	0.00175	0.029377
Gh_A08G2500	39.6707	27.411	5e-05	0.0014574
Gh_A10G1461	64.0653	44.0465	0.00225	0.0355648
Gh_D05G3936	26.0158	19.3137	0.0006	0.0125434
Gh_D05G3285	1.57265	3.02018	5e-05	0.0014574
Gh_D05G3286	4.31126	6.15559	0.0006	0.0125434
Gh_A11G0089	9.73056	4.88496	5e-05	0.0014574
Gh_D02G0832	4.80885	2.81357	0.00095	0.0182008
Gh_A11G0080	18.0466	9.28348	5e-05	0.0014574
Gh_A11G0082	3.32291	0.93415	0.00015	0.0038809
Gh_A01G1507	10.5695	7.25448	5e-05	0.0014574
Gh_A01G1504	26.5233	15.9229	5e-05	0.0014574
Gh_D02G0838	19.6765	12.7375	5e-05	0.0014574
Gh_D05G2884	4.97595	1.83669	5e-05	0.0014574
Gh_A11G0882	0.857756	1.40043	0.00065	0.0133916
Gh_A01G1768	1.00078	1.84855	0.0034	0.0486639
Gh_A13G1114	0.95819	0.410335	0.00035	0.0080087
Gh_A09G1438	25.8651	36.2488	5e-05	0.0014574
Gh_A03G0379	0.229505	2.37493	0.0002	0.00498466
Gh_D09G2258	14.5711	7.8363	0.00025	0.0060464
Gh_D03G1322	4.36937	10.7712	5e-05	0.0014574
Gh_D03G1329	7.74249	4.87572	0.0027	0.0407911
Gh_D09G2255	6.27297	2.32927	0.0003	0.00702962
Gh_D01G0019	4.13431	0.789082	0.00095	0.0182008
Gh_A11G3288	1.77767	2.78346	0.00125	0.0227341
Gh_D01G0010	1.141	0.52037	0.00115	0.0212424
Gh_D01G0013	1.65268	3.54972	0.0014	0.0247719
Gh_D09G0075	0.881552	0.116332	0.0002	0.00498466
Gh_A08G0218	1.15019	0.22679	5e-05	0.0014574
Gh_A08G0219	559.74	412.881	0.00125	0.0227341
Gh_Sca004965G03	4.54602	8.67909	5e-05	0.0014574
Gh_Sca004965G02	4.96368	9.26788	5e-05	0.0014574
Gh_Sca004965G01	6.0379	11.0021	5e-05	0.0014574
Gh_D08G0687	6.28817	8.5444	0.00075	0.0150315
Gh_D12G2670	0.692668	2.96051	5e-05	0.0014574
Gh_A05G3433	3.4071	5.08866	5e-05	0.0014574
Gh_A03G1352	17.2547	11.6504	5e-05	0.0014574
Gh_D04G1461	10.2857	7.48886	0.00195	0.0320003
Gh_D03G0492	14.7275	9.81368	0.00045	0.00987982
Gh_D13G1900	4.74258	0.431809	5e-05	0.0014574
Gh_D10G0298	0.641025	0.0642439	5e-05	0.0014574
Gh_D13G2224	1.90816	0.24833	5e-05	0.0014574
Gh_A13G2208	81.6884	54.4592	5e-05	0.0014574
Gh_A03G1137	4.04173	2.50001	5e-05	0.0014574
Gh_A09G0206	15.289	19.7525	0.00255	0.039024
Gh_D10G2035	1.42386	8.87926	5e-05	0.0014574
Gh_D12G1329	3.08591	4.17076	0.0029	0.0430349
Gh_A07G0143	1.76876	0.239723	5e-05	0.0014574
Gh_A07G0146	0.35589	1.67383	5e-05	0.0014574
Gh_D12G1322	11.3314	14.7733	0.0023	0.0361317
Gh_A09G1440	0.965435	1.79858	0.0002	0.00498466
Gh_A04G0320	125.477	93.5633	0.0003	0.00702962
Gh_A05G0164	2.35242	4.63505	0.0001	0.00272855
Gh_D10G2298	7.89179	4.6755	5e-05	0.0014574
Gh_D03G0006	4.80313	3.47823	0.0021	0.033736
Gh_D10G2290	14.106	3.55143	0.0001	0.00272855
Gh_A05G1344	15.5991	11.7786	0.00085	0.0166639
Gh_A05G1343	20.7606	12.3438	5e-05	0.0014574
Gh_D02G1208	18.3019	11.8394	0.00085	0.0166639
Gh_D02G1202	14.1447	8.39984	5e-05	0.0014574
Gh_D02G1200	13.7498	9.33896	0.00075	0.0150315
Gh_D01G1193	0.447831	1.42564	5e-05	0.0014574
Gh_A09G1157	0.225958	0.997955	0.0002	0.00498466
Gh_A10G0259	18.2857	13.3427	0.0011	0.020507
Gh_A10G0255	73.1271	50.0979	5e-05	0.0014574
Gh_D10G2104	4.6699	2.94177	0.00035	0.0080087
Gh_D10G1678	1.29455	3.72274	5e-05	0.0014574
Gh_D10G1677	1.80787	3.30426	0.0006	0.0125434
Gh_Sca004961G01	7.59902	5.30943	0.00245	0.037875
Gh_D09G2004	1.88234	0	5e-05	0.0014574
Gh_A02G0156	12.0676	26.9329	5e-05	0.0014574
Gh_A02G0155	13.2257	18.3169	0.00015	0.0038809
Gh_A02G0406	2.79213	1.27064	5e-05	0.0014574
Gh_A02G0408	16.12	24.9051	5e-05	0.0014574
Gh_D12G0780	15.3963	10.7913	0.00095	0.0182008
Gh_D09G2008	25.9969	12.0179	5e-05	0.0014574
Gh_A01G0379	23.4658	32.0053	0.00035	0.0080087
Gh_D07G1142	2.49633	0.924589	5e-05	0.0014574
Gh_Sca005362G02	499.763	844.21	5e-05	0.0014574
Gh_D12G1525	10.5123	21.9756	5e-05	0.0014574
Gh_Sca015328G01	880.73	522.966	5e-05	0.0014574
Gh_D04G1694	2.46077	3.8323	0.00305	0.0447476
Gh_D13G1573	2.22424	3.88487	0.00115	0.0212424
Gh_D12G1662	121.24	26.3126	5e-05	0.0014574
Gh_A08G1539	4.49425	8.9277	5e-05	0.0014574
Gh_D05G0815	12.4256	7.86298	5e-05	0.0014574
Gh_A08G1537	3.58556	9.02238	5e-05	0.0014574
Gh_D09G1682	14.359	9.22698	0.0011	0.020507
Gh_Sca062905G01	8.92324	0	5e-05	0.0014574
Gh_D04G0616	16.1861	9.4173	5e-05	0.0014574
Gh_D11G0167	91.8756	69.3873	0.0014	0.0247719
Gh_A13G1308	7.48074	1.93152	5e-05	0.0014574
Gh_D11G0160	51.4565	20.3062	5e-05	0.0014574
Gh_A13G1302	23.0374	14.37	0.00025	0.0060464
Gh_Sca004725G01	1.22496	2.20924	0.0015	0.026012
Gh_D11G1695	1.85037	3.99434	0.00315	0.0458465
Gh_A13G1905	3.23241	0.249047	0.0001	0.00272855
Gh_A09G1933	34.3844	25.8676	0.00165	0.0280602
Gh_D08G1413	0.542358	0.965828	0.00115	0.0212424
Gh_D02G0784	4.6552	6.64715	0.0006	0.0125434
Gh_D11G0345	6.38557	4.26949	0.0021	0.033736
Gh_A08G0912	5.57044	3.84572	0.00265	0.040209
Gh_A08G0919	2.36254	4.42014	0.0024	0.037285
Gh_A02G1439	12.5536	5.94444	0.0002	0.00498466
Gh_A02G1436	7.18698	4.68782	5e-05	0.0014574
Gh_A02G1430	7.09941	9.51747	0.0019	0.0313383
Gh_D05G1075	1.04404	0.229343	5e-05	0.0014574
Gh_D01G0800	16.6022	12.5926	0.00345	0.0492208
Gh_D13G2071	3.58915	1.95253	0.0005	0.0107837
Gh_D06G2371	14.7527	4.87673	5e-05	0.0014574
Gh_A07G1317	4.11526	12.7989	5e-05	0.0014574
Gh_D08G0095	14.9198	10.5358	0.0003	0.00702962
Gh_A02G1381	3.35211	0.750652	5e-05	0.0014574
Gh_A05G1484	1.31983	2.56447	0.0009	0.0174334
Gh_A05G1480	11.7123	6.01353	5e-05	0.0014574
Gh_A06G1110	4.24083	2.47658	0.0029	0.0430349
Gh_A06G1111	0.979334	1.83063	0.00035	0.0080087
Gh_A05G2665	47.8901	31.9388	5e-05	0.0014574
Gh_D08G2030	10.2531	7.19426	0.0005	0.0107837
Gh_A11G1656	32.8647	20.7049	5e-05	0.0014574
Gh_A11G1650	46.1614	33.436	5e-05	0.0014574
Gh_A07G1171	45.6456	27.7836	0.00015	0.0038809
Gh_A05G0280	0.506679	1.32535	0.0007	0.0142275
Gh_Sca005978G01	18.9044	10.853	5e-05	0.0014574
Gh_A05G0575	3.7822	2.05325	0.0004	0.00894377
Gh_D08G0321	22.3179	14.7075	0.00145	0.0253329
Gh_D11G1435	11.7975	7.57922	0.00225	0.0355648
Gh_D08G0322	1.37286	3.97134	0.00015	0.0038809
Gh_A12G2710	3.66858	8.16196	5e-05	0.0014574
Gh_A12G2714	2.11825	9.1337	5e-05	0.0014574
Gh_A03G1652	26.7455	19.2279	0.00075	0.0150315
Gh_A10G1666	2.26094	3.65623	0.00335	0.0481226
Gh_D10G2375	1.05737	0	5e-05	0.0014574
Gh_A10G1669	2.09144	3.84215	0.0021	0.033736
Gh_A09G2301	14.6725	10.8104	0.00115	0.0212424
Gh_D02G2146	51.4035	82.9483	5e-05	0.0014574
Gh_D05G0036	35.6425	22.3823	5e-05	0.0014574
Gh_Sca005023G01	5.57029	3.33493	5e-05	0.0014574
Gh_A10G1443	13.2485	24.6425	5e-05	0.0014574
Gh_A05G1155	13.0977	6.85316	5e-05	0.0014574
Gh_A06G0391	0.899383	1.8551	0.0006	0.0125434
Gh_A01G1564	0.60188	1.57966	0.0013	0.0234453
Gh_A13G1684	72.3068	54.4493	0.00055	0.0116755
Gh_A13G1681	2.86657	1.44636	5e-05	0.0014574
Gh_D11G2858	2.6382	1.58548	0.00065	0.0133916
Gh_A12G1525	13.6838	9.39393	0.0003	0.00702962
Gh_D07G1884	2.98109	0.769491	5e-05	0.0014574
Gh_D13G0299	24.0884	17.2419	0.00035	0.0080087
Gh_D13G0290	11.0569	6.96629	0.0002	0.00498466
Gh_A01G1780	8.84683	6.17182	0.001	0.0189748
Gh_A01G1785	0.588736	3.3903	5e-05	0.0014574
Gh_A01G1787	77.9342	22.15	5e-05	0.0014574
Gh_D13G1216	2.48876	3.44967	0.0032	0.0464002
Gh_D13G1747	276.935	198.666	0.00015	0.0038809
Gh_D09G0920	5.34565	0.154935	5e-05	0.0014574
Gh_D01G0382	0	0.550856	5e-05	0.0014574
Gh_D01G0383	10.4578	3.56885	0.001	0.0189748
Gh_D01G0384	9.79763	5.16222	5e-05	0.0014574
Gh_A03G0680	1.77388	0	0.00015	0.0038809
Gh_D09G2276	0.874793	0.467147	0.0031	0.0452795
Gh_D07G0283	10.4899	5.32445	5e-05	0.0014574
Gh_D10G1505	0.454649	2.51751	0.00165	0.0280602
Gh_D06G1373	1.80112	0	5e-05	0.0014574
Gh_D06G0362	1.85795	6.00678	5e-05	0.0014574
Gh_D06G0361	3.69092	12.8775	5e-05	0.0014574
Gh_D06G0360	8.60667	11.5808	0.00225	0.0355648
Gh_D01G2098	5.90394	4.08543	0.00345	0.0492208
Gh_D07G0480	0.876116	2.89547	0.0001	0.00272855
Gh_D12G0435	78.0104	104.422	0.0034	0.0486639
Gh_D12G2691	1.27323	0.531971	0.0006	0.0125434
Gh_D08G0665	26.3828	12.746	5e-05	0.0014574
Gh_A13G0222	1.54291	0.395572	0.00275	0.0413739
Gh_A11G3008	3.39383	1.41028	0.00015	0.0038809
Gh_D04G1209	0	9.98662	0.00075	0.0150315
Gh_A12G0027	8.53507	5.72024	0.00115	0.0212424
Gh_D04G1484	2.28377	0.802949	5e-05	0.0014574
Gh_D05G3098	17.3997	7.06416	5e-05	0.0014574
Gh_D05G3090	2.7455	5.63656	5e-05	0.0014574
Gh_D05G3093	4.6036	1.38704	0.0002	0.00498466
Gh_D05G3096	8.9411	46.0788	5e-05	0.0014574
Gh_A08G1271	3.70424	13.2256	5e-05	0.0014574
Gh_A08G1276	4.5918	2.13236	0.0001	0.00272855
Gh_A04G0669	10.4232	16.801	5e-05	0.0014574
Gh_A12G1197	29.0789	39.8435	0.00195	0.0320003
Gh_A12G1196	0.464317	0.806492	0.0008	0.0158842
Gh_D12G1347	0.678432	1.48186	0.0003	0.00702962
Gh_A07G0167	6.52628	12.1647	0.0003	0.00702962
Gh_A11G2357	0.633468	0.182994	5e-05	0.0014574
Gh_A11G2604	3.70777	7.26378	5e-05	0.0014574
Gh_A07G0162	0.310139	0.593029	0.0025	0.0384701
Gh_A05G0140	35.5741	26.7679	0.00065	0.0133916
Gh_A05G0142	13.9192	21.1594	5e-05	0.0014574
Gh_D09G1867	10.9542	7.05432	5e-05	0.0014574
Gh_A12G1991	1.78951	3.97987	0.0006	0.0125434
Gh_D09G1869	6.47931	2.27338	5e-05	0.0014574
Gh_A05G1813	7.1972	5.27562	0.0029	0.0430349
Gh_A05G1815	3.40345	1.79464	0.0023	0.0361317
Gh_D02G0577	32.6248	23.5238	0.0003	0.00702962
Gh_D11G3035	59.7391	45.9001	0.00135	0.0240833
Gh_D02G1225	71.4561	36.9284	5e-05	0.0014574
Gh_A06G1250	1.54424	0.796517	5e-05	0.0014574
Gh_A06G1257	28.5476	60.8216	5e-05	0.0014574
Gh_A06G1256	11.5442	33.2714	5e-05	0.0014574
Gh_A05G2434	9.59933	6.0919	0.0006	0.0125434
Gh_D01G0551	82.9778	51.7354	5e-05	0.0014574
Gh_A08G1631	5.85103	3.654	5e-05	0.0014574
Gh_D05G1651	10.8869	5.77649	5e-05	0.0014574
Gh_D05G1654	5.08522	14.9889	5e-05	0.0014574
Gh_D06G0556	9.39291	1.58963	5e-05	0.0014574
Gh_A09G0629	0.172147	0.544605	0.0021	0.033736
Gh_D02G2086	6.52096	1.83131	5e-05	0.0014574
Gh_D11G2196	5.47991	3.15641	0.0031	0.0452795
Gh_A01G0311	45.2066	30.4662	5e-05	0.0014574
Gh_D04G0855	2.07	4.33785	0.00255	0.039024
Gh_D04G0854	73.8394	56.2582	0.0013	0.0234453
Gh_A09G0623	11.4353	8.53282	0.00145	0.0253329
Gh_D04G1106	3.64473	2.19245	0.00335	0.0481226
Gh_D09G1932	31.6655	22.171	0.0009	0.0174334
Gh_D07G0561	0.579471	2.15523	5e-05	0.0014574
Gh_A05G2046	4.50006	2.87203	0.00055	0.0116755
Gh_D05G3875	375.177	210.776	5e-05	0.0014574
Gh_D05G2957	5.79807	8.83534	0.00145	0.0253329
Gh_D11G2999	1.45466	0.768905	0.00015	0.0038809
Gh_D02G2339	2.45298	1.21038	0.0002	0.00498466
Gh_D02G2330	14.9351	20.6997	0.00045	0.00987982
Gh_D10G1996	178.39	135.143	0.0008	0.0158842
Gh_D09G1261	0.914132	0.209544	0.00125	0.0227341
Gh_D13G1553	0.605526	3.05207	5e-05	0.0014574
Gh_A10G2123	2.04907	1.21734	0.00065	0.0133916
Gh_A10G2121	6.58995	10.3748	0.0018	0.0300308
Gh_A08G1047	2.1702	1.06901	0.0012	0.0219977
Gh_A13G1098	246.18	102.508	5e-05	0.0014574
Gh_A08G1650	10.612	7.0702	0.0003	0.00702962
Gh_A08G1120	14.5018	10.3469	0.0005	0.0107837
Gh_A07G0316	3.19525	1.62189	0.00015	0.0038809
Gh_A11G2032	8.26622	13.303	0.00045	0.00987982
Gh_D11G0102	42.5566	32.7881	0.0026	0.0396301
Gh_D12G1850	0.601425	1.81121	5e-05	0.0014574
Gh_A04G1459	3.1105	1.1816	5e-05	0.0014574
Gh_D12G0590	9.88755	13.5515	0.0028	0.0419462
Gh_D12G0595	0.537706	2.23108	5e-05	0.0014574
Gh_A03G1815	222.843	151.253	5e-05	0.0014574
Gh_Sca005103G03	86.6355	50.9081	5e-05	0.0014574
Gh_D13G2058	5.71318	2.60964	5e-05	0.0014574
Gh_D05G1016	1.84896	1.01888	0.0031	0.0452795
Gh_D05G1015	12.9995	9.47037	0.00205	0.0331065
Gh_D05G1014	14.7158	9.71772	0.0004	0.00894377
Gh_D01G0829	5.81014	1.75069	5e-05	0.0014574
Gh_D09G0990	52.6375	40.6175	0.00155	0.0267107
Gh_D02G1769	13.4284	7.05987	5e-05	0.0014574
Gh_A12G1505	1.48545	2.8851	0.00335	0.0481226
Gh_A06G1139	43.2204	98.7387	5e-05	0.0014574
Gh_D03G1560	7.53074	11.9626	5e-05	0.0014574
Gh_D08G2019	172.202	116.455	5e-05	0.0014574
Gh_D11G1416	6.75799	2.44375	5e-05	0.0014574
Gh_D06G1910	19.9498	11.5904	5e-05	0.0014574
Gh_D08G2275	93.3926	67.5412	0.0001	0.00272855
Gh_D08G2277	4.21767	6.813	0.0001	0.00272855
Gh_D08G2276	27.3582	44.7483	0.0002	0.00498466
Gh_A07G1999	33.2329	49.7483	5e-05	0.0014574
Gh_A01G0148	50.3933	25.4732	5e-05	0.0014574
Gh_A09G0430	53.2506	40.6289	0.0011	0.020507
Gh_A10G1606	19.7303	12.2581	5e-05	0.0014574
Gh_A10G1605	0.586592	0.142135	0.0006	0.0125434
Gh_D10G2314	19.5034	13.232	5e-05	0.0014574
Gh_D10G2310	31.1791	17.7018	5e-05	0.0014574
Gh_D05G3510	9.81001	3.38494	5e-05	0.0014574
Gh_D05G3516	155.682	121.915	0.00255	0.039024
Gh_A10G0511	128.793	95.4196	0.00015	0.0038809
Gh_A06G0665	3.86902	5.57665	0.0002	0.00498466
Gh_A08G2095	1.20157	0.0680029	0.0005	0.0107837
Gh_A11G0101	12.2076	7.8056	5e-05	0.0014574
Gh_A11G0102	3.149	5.12598	0.00185	0.0306813
Gh_A11G0104	44.2268	72.59	5e-05	0.0014574
Gh_A03G2096	89.8936	121.821	0.0027	0.0407911
Gh_A03G2095	4.82972	7.39647	0.00095	0.0182008
Gh_A05G1607	1.51846	3.07999	5e-05	0.0014574
Gh_A06G1391	1.55564	0.33958	5e-05	0.0014574
Gh_A06G1396	46.0159	35.2353	0.002	0.0325481
Gh_A13G1663	6.29821	10.0184	5e-05	0.0014574
Gh_A01G1234	2.51956	1.07421	0.00105	0.019746
Gh_A13G1665	44.3959	32.5171	0.0003	0.00702962
Gh_A13G1666	9.54447	5.80368	5e-05	0.0014574
Gh_A11G0042	2.83878	1.45352	5e-05	0.0014574
Gh_A09G2369	14.6176	11.2802	0.0031	0.0452795
Gh_A09G2368	10.7525	6.50984	5e-05	0.0014574
Gh_D04G0440	1.76233	5.5561	5e-05	0.0014574
Gh_D05G2841	88.5823	193.45	5e-05	0.0014574
Gh_D11G3476	33.3412	22.4533	5e-05	0.0014574
Gh_D11G3477	2.16042	12.1559	5e-05	0.0014574
Gh_A09G0884	18.0183	12.1949	5e-05	0.0014574
Gh_D11G3473	25.5534	19.0877	0.0007	0.0142275
Gh_D09G0902	7.52604	12.6365	0.00085	0.0166639
Gh_D09G0908	27.1964	19.2093	0.0001	0.00272855
Gh_A09G2067	9.65751	2.54054	5e-05	0.0014574
Gh_D03G1369	30.76	20.8714	5e-05	0.0014574
Gh_D13G0012	6.7914	9.62213	0.0004	0.00894377
Gh_D13G0011	7.04914	10.1669	0.00095	0.0182008
Gh_A02G0612	67.4594	32.5129	5e-05	0.0014574
Gh_Sca006568G01	0	0.645284	5e-05	0.0014574
Gh_D06G1358	1.585	3.04922	5e-05	0.0014574
Gh_A11G3242	2.27006	6.74111	5e-05	0.0014574
Gh_D01G0054	34.6481	25.1328	0.00045	0.00987982
Gh_D06G0340	11.5316	6.92478	5e-05	0.0014574
Gh_A12G0592	2.08043	0.365608	0.0001	0.00272855
Gh_D10G0655	38.3279	26.5522	0.0023	0.0361317
Gh_D04G1714	9.70218	5.5583	5e-05	0.0014574
Gh_A11G3024	58.6736	27.0094	5e-05	0.0014574
Gh_A13G0202	15.5272	26.6656	5e-05	0.0014574
Gh_A13G0205	1.17168	3.88559	5e-05	0.0014574
Gh_A11G3020	19.1993	13.2593	0.00025	0.0060464
Gh_A13G0206	13.9886	24.6505	5e-05	0.0014574
Gh_D11G0737	2.81535	1.29288	0.00175	0.029377
Gh_D05G3073	1.19249	3.22157	5e-05	0.0014574
Gh_D05G3071	0	11.2196	0.00215	0.0343437
Gh_D05G3077	0	10.7617	5e-05	0.0014574
Gh_D05G3075	4.48127	14.8263	5e-05	0.0014574
Gh_D05G3079	7.79871	3.54294	0.0003	0.00702962
Gh_A10G2350	32.5297	21.7361	5e-05	0.0014574
Gh_A08G1250	34.1941	48.8158	5e-05	0.0014574
Gh_D01G1833	28.7909	41.7009	0.001	0.0189748
Gh_D08G1595	14.6191	9.58797	0.00025	0.0060464
Gh_D12G1364	116.157	44.9693	5e-05	0.0014574
Gh_D09G1152	5.06855	2.70049	5e-05	0.0014574
Gh_A05G3167	1.42091	0.346687	0.00015	0.0038809
Gh_A05G3169	3.46987	8.60326	5e-05	0.0014574
Gh_A05G0127	23.3209	14.1477	5e-05	0.0014574
Gh_D11G1068	4.39474	2.52614	5e-05	0.0014574
Gh_A05G0123	1.21864	3.0425	0.00015	0.0038809
Gh_A10G1956	0.232131	0.645275	0.00025	0.0060464
Gh_A12G1314	7.52072	3.57599	5e-05	0.0014574
Gh_D13G1851	5.5193	2.79927	5e-05	0.0014574
Gh_A03G0803	64.8941	40.0845	5e-05	0.0014574
Gh_D06G2235	74.7264	36.0185	5e-05	0.0014574
Gh_A03G0805	15.7006	10.2029	0.0034	0.0486639
Gh_D10G2371	2.01724	0	5e-05	0.0014574
Gh_D06G2239	30.0177	42.784	0.00025	0.0060464
Gh_D02G0595	1.99735	1.11589	0.0012	0.0219977
Gh_D02G0598	3.8654	0.675745	0.0001	0.00272855
Gh_A06G1090	4.60465	2.19194	5e-05	0.0014574
Gh_D05G1225	7.10671	9.49892	0.00285	0.0424902
Gh_D05G1223	1.73286	0.508699	5e-05	0.0014574
Gh_A10G1030	1.16428	0.521997	0.0005	0.0107837
Gh_A10G1039	7.59681	3.86565	5e-05	0.0014574
Gh_A12G2348	401.825	11.6157	5e-05	0.0014574
Gh_D01G0537	40.093	20.8541	0.0015	0.026012
Gh_A12G2346	34.0551	2.13748	5e-05	0.0014574
Gh_A06G1270	8.37887	4.61639	5e-05	0.0014574
Gh_A12G2342	5.7662	11.0036	0.00235	0.0366813
Gh_A01G0556	10.0091	4.93003	5e-05	0.0014574
Gh_A08G1344	7.96147	4.28854	5e-05	0.0014574
Gh_D06G1163	45.8262	32.5581	0.0002	0.00498466
Gh_D06G0579	16.1434	3.51372	5e-05	0.0014574
Gh_D10G0497	332.56	226.191	5e-05	0.0014574
Gh_D10G0495	149.399	116.715	0.00225	0.0355648
Gh_D11G2600	1.99947	1.02333	0.0023	0.0361317
Gh_D05G0175	16.6252	11.0336	5e-05	0.0014574
Gh_A13G0431	1.06819	2.64828	0.0004	0.00894377
Gh_D01G0564	9.96421	4.12892	5e-05	0.0014574
Gh_D10G0144	2.50416	4.46529	5e-05	0.0014574
Gh_A06G0054	16.0485	8.38144	0.00025	0.0060464
Gh_D11G2467	1.71588	0.556929	0.00035	0.0080087
Gh_D11G2464	3.61294	5.0676	0.00215	0.0343437
Gh_A11G2970	13.4158	9.36202	0.00175	0.029377
Gh_D09G2041	529.715	230.24	5e-05	0.0014574
Gh_A08G2286	18.0605	2.34975	5e-05	0.0014574
Gh_D09G2049	20.1824	13.2469	5e-05	0.0014574
Gh_D01G1224	5.39098	8.23816	0.0025	0.0384701
Gh_D01G1226	0.851029	2.34274	5e-05	0.0014574
Gh_D09G1244	3.13912	6.02363	5e-05	0.0014574
Gh_D09G1534	62.9541	39.7858	5e-05	0.0014574
Gh_Sca048413G01	0	1.18483	5e-05	0.0014574
Gh_D10G0005	9.79893	5.38003	5e-05	0.0014574
Gh_D12G1629	2.34012	0	5e-05	0.0014574
Gh_D05G0500	1.2324	0.65367	0.0008	0.0158842
Gh_D05G0507	4.19761	6.47153	0.0014	0.0247719
Gh_A01G2012	37.0748	13.9336	5e-05	0.0014574
Gh_A01G2017	26.7361	19.1498	0.0003	0.00702962
Gh_D11G1792	345.034	228.751	5e-05	0.0014574
Gh_Sca053067G01	21.3438	12.124	5e-05	0.0014574
Gh_A07G0378	70.2404	38.1247	5e-05	0.0014574
Gh_A08G1399	16.0313	5.15111	5e-05	0.0014574
Gh_D04G0651	8.20849	14.8878	0.00275	0.0413739
Gh_A08G1395	11.3704	7.07896	0.0015	0.026012
Gh_A08G1396	2.13368	6.42052	0.00055	0.0116755
Gh_A12G0698	2.17597	0.935598	0.00015	0.0038809
Gh_A10G0851	9.91043	25.2734	5e-05	0.0014574
Gh_D04G1388	8.37349	11.6863	0.00125	0.0227341
Gh_D04G1830	1.70808	3.08554	5e-05	0.0014574
Gh_A03G0478	0.696692	1.22191	0.00045	0.00987982
Gh_D02G0297	5.0681	8.18344	0.00035	0.0080087
Gh_D11G0388	2.2602	0.59458	5e-05	0.0014574
Gh_D12G2714	8.67264	5.51865	0.00045	0.00987982
Gh_D05G2450	3.64332	7.35011	0.0002	0.00498466
Gh_D01G0840	140.548	107.328	0.001	0.0189748
Gh_D05G2623	2.18192	1.38076	0.002	0.0325481
Gh_A07G1358	13.2226	9.80528	0.0023	0.0361317
Gh_A05G0716	0.323121	0.882565	0.0005	0.0107837
[truncated: 2,199 more rows]
