# Supplementary material for: A combined small RNA and transcriptome sequencing analysis reveal regulatory roles of miRNAs during anther development of Upland cotton carrying cytoplasmic male sterile Gossypium harknessii (D2) cytoplasm
Source: BMC Plant Biol. 2018 Oct 17;18:242. doi: 10.1186/s12870-018-1446-7 (PMC6192183; doi:10.1186/s12870-018-1446-7)
Supplement: Supplementary file 2 — Table S2. Information of conserved and non-conserved miRNA family in A, B, and R lines. (XLSX 24 kb) [file 12870_2018_1446_MOESM2_ESM.xlsx]

## Sheet: 62 known conserved family
ID	A31.readcount	B32.readcount	R33.readcount			62 Conserved family ID	A31.RPM	B32.RPM	R33.RPM	The number of family member
MIR156						MIR156	18.7524	41.3727	14.8539	8
ahy-miR156a	0	0	2			MIR159	2852.04	2220.49	1383.41	18
aly-miR157d-3p	1	9	3			MIR160	106.487	94.0569	58.2473	9
ath-miR156a-5p	13	11	6			MIR162_1	42.3603	27.1169	24.8678	5
ath-miR156g	0	1	0			MIR164	41.5232	48.3456	30.5423	8
ath-miR157a-5p	49	121	39			MIR166	2582.98	2279.22	1191.48	19
cca-miR156b	0	2	0			MIR167	28.7983	40.5979	18.3587	2
hbr-miR156	49	121	39			MIR167_1	216.155	267.14	137.19	9
stu-miR156f-5p	0	2	0			MIR168	17.9152	19.6791	10.5146	4
						MIR169_1	0.167432	0	0	1
						MIR169_2	0	0.154954	0	1
MIR159						MIR171_1	40.686	47.106	24.3671	18
aqc-miR159	1	3	2			MIR172	77.0188	47.4159	37.8858	16
ath-miR159a	2591	2317	1364			MIR2111	0.167432	0.309908	0.166898	2
ath-miR159b-3p	814	775	436			MIR2949	38.6768	37.9637	20.5284	3
ath-miR159c	109	169	61			MIR2950	0.837161	1.39458	1.00139	2
ath-miR319a	4415	3533	2168			MIR3630	14.2317	15.6503	19.8608	2
ath-miR319c	1052	793	419			MIR390	343.738	219.724	124.005	8
bdi-miR159a-3p	4	6	1			MIR393	1.33946	0.774769	0	5
gma-miR159a-5p	0	2	0			MIR394	2.17662	0.929723	1.00139	1
gma-miR159e-5p	0	2	0			MIR395	10.0459	16.1152	8.34488	8
gma-miR319q	1216	911	463			MIR396	23.2731	25.8773	21.3629	16
lus-miR159b	814	775	436			MIR397	1.00459	0.309908	0	4
mtr-miR319a-3p	3055	2348	1257			MIR398	2.51148	4.33871	7.5104	4
mtr-miR319a-5p	4	1	3			MIR398_2	0	0.154954	0.166898	1
osa-miR159a.1	814	775	436			MIR399	1.50689	2.32431	0.667591	6
osa-miR159f	13	18	2			MIR403	0.502296	0	0.333795	1
ppt-miR319a	155	173	115			MIR408	0	0	0.834488	5
pta-miR319	146	152	109			MIR414	0.167432	0	0	1
ptc-miR319e	1831	1577	1017			MIR477	4.52067	0.464861	0.333795	3
						MIR482	143.489	152.32	103.977	7
						MIR530	0	0.309908	0	1
MIR160						MIR535	6.69729	6.35311	3.33795	3
aau-miR160	137	128	74			MIR7484	4.01837	5.57834	3.50485	10
ath-miR160a-5p	133	126	71			MIR7486	8.53904	5.57834	6.17521	6
csi-miR160	139	131	75			MIR7492	0.334864	0.309908	0	4
ghr-miR160	2	2	1			MIR7494	1.67432	1.85945	0.667591	3
gma-miR160a-3p	10	7	4			MIR7495	0.167432	1.08468	0.166898	1
gma-miR160b	141	132	78			MIR7496	0	0	0.166898	1
osa-miR160e-5p	71	76	45			MIR7502	0	0.154954	0	1
osa-miR160f-5p	3	4	1			MIR7504	4.6881	3.87384	1.66898	8
ptc-miR160g	0	1	0			MIR7506	0.167432	0.929723	0.333795	2
						MIR7510	3.18121	3.25403	2.33657	2
						MIR827_2	0.167432	0.154954	0	1
MIR162_1						MIR845_3	0.167432	0	0	1
aly-miR162a-5p	11	10	9			MIR858	0.669729	0.619815	1.33518	2
ath-miR162a-3p	116	79	64			MIR8639	1.84175	1.85945	0.834488	1
ath-miR162a-5p	11	10	9			MIR8643	0	0.154954	0	1
bdi-miR162	10	7	8			MIR8654	0.167432	0	0	1
zma-miR162-3p	105	69	59			MIR8657	0	0.619815	0	1
						MIR8670	2.84635	3.56394	3.00416	1
						MIR8674	1.17203	0.929723	0.500693	2
MIR164						MIR8675	0	0.309908	0.166898	2
ath-miR164a	94	115	64			MIR8703	0	0	0.166898	1
ath-miR164c-5p	19	33	18			MIR8710	0	0.154954	0	1
gma-miR164b	94	115	64			MIR8723	0.167432	0.464861	0	2
osa-miR164d	19	33	18			MIR8742	0.167432	0.154954	0	1
osa-miR164e	1	3	5			MIR8743	0	0	0.166898	1
vun-miR164	15	7	6			MIR8762	0.837161	0.154954	1.00139	1
zma-miR164g-3p	5	3	3			MIR8767	0	0.464861	0.166898	1
zma-miR164h-5p	1	3	5			MIR8771	0.502296	0.929723	0.333795	3
						MIR8781	0.167432	0.619815	0.333795	1
MIR166
aly-miR166g-5p	161	155	109
ath-miR166a-3p	2954	2838	1282
cme-miR166i	18	31	20
cpa-miR166e	2844	2748	1231
gma-miR166m	0	1	0
gma-miR166u	3312	3134	1465
gra-miR166c	15	23	10
gra-miR166d	187	168	123
mes-miR166i	3	8	1
mtr-miR166b	585	502	311
osa-miR166b-5p	6	6	1
osa-miR166d-5p	406	411	216
osa-miR166g-3p	762	744	407
osa-miR166h-5p	4	1	0
osa-miR166m	141	160	94
ppt-miR166j	1	4	2
ptc-miR166n	585	502	311
vvi-miR166a	585	502	311
zma-miR166h-3p	2858	2771	1245
MIR167
gma-miR167h	96	138	60
gma-miR167i	76	124	50
MIR167_1
ath-miR167a-5p	116	159	72
ath-miR167d	124	145	68
bna-miR167d	123	143	66
gra-miR167a	0	1	1
gra-miR167c	256	356	169
osa-miR167d-5p	123	143	66
ptc-miR167f-3p	23	28	17
ptc-miR167f-5p	255	354	169
vvi-miR167c	271	395	194
MIR168
aau-miR168	17	26	10
ath-miR168a-3p	16	23	7
ath-miR168a-5p	37	39	23
gma-miR168b	37	39	23
MIR169_1
osa-miR169n	1	0	0
MIR169_2
tcc-miR169n	0	1	0
MIR171_1
aqc-miR171f	11	7	8
ath-miR170-5p	43	54	27
ath-miR171b-3p	12	8	4
ath-miR171c-5p	3	12	4
gma-miR171a	10	5	4
htu-miR171a	70	90	43
mtr-miR171c	4	3	0
mtr-miR171e-5p	1	1	1
osa-miR171b	70	90	43
osa-miR171c-5p	1	4	2
ptc-miR171c	1	4	1
sly-miR171d	1	4	1
smo-miR171b	3	3	1
stu-miR171d-5p	1	4	0
vvi-miR171f	1	4	1
zma-miR171b-3p	10	6	4
zma-miR171c-3p	0	1	0
zma-miR171c-5p	1	4	2
MIR172
ath-miR172a	16	20	7
ath-miR172c	114	95	64
gma-miR172b-5p	2	0	0
gma-miR172d	1	1	0
gra-miR172b	7	1	2
lus-miR172j	1	1	0
mes-miR172c	2	0	0
mtr-miR172a	135	65	64
mtr-miR172d-5p	39	19	17
ptc-miR172b-5p	39	19	16
ptc-miR172i	30	24	17
sbi-miR172f	32	27	18
stu-miR172c-3p	6	9	3
tcc-miR172d	32	25	19
vvi-miR172a	2	0	0
vvi-miR172b	2	0	0
MIR2111
ath-miR2111a-5p	0	1	1
ptc-miR2111a	1	1	0
MIR2949
ghr-miR2949a-3p	2	6	2
ghr-miR2949a-5p	200	210	103
ghr-miR2949b	29	29	18
MIR2950
ghr-miR2950	4	8	1
vvi-miR2950-5p	1	1	5
MIR3630
han-miR3630-3p	1	1	0
vvi-miR3630-3p	84	100	119
MIR390
ath-miR390a-3p	9	12	5
ath-miR390a-5p	661	455	239
atr-miR390.1	652	450	234
cca-miR390	7	5	4
gma-miR390a-3p	9	12	5
gma-miR390b-5p	7	4	4
gma-miR390e	661	455	239
ppt-miR390c-5p	47	25	13
MIR393
ata-miR393-5p	2	1	0
ath-miR393a-5p	2	1	0
osa-miR393a	2	1	0
ppe-miR393a	2	1	0
ptc-miR393a-3p	0	1	0
MIR394
ath-miR394a	13	6	6
MIR395
ata-miR395b-3p	1	0	2
ath-miR395a	28	52	20
gma-miR395d	0	0	1
mtr-miR395a	1	0	2
mtr-miR395g	1	0	2
mtr-miR395h	0	0	1
osa-miR395b	1	0	2
tae-miR395b	28	52	20
MIR396
ama-miR396-3p	7	2	6
ath-miR396a-3p	0	6	0
ath-miR396a-5p	7	6	8
ath-miR396b-3p	7	2	6
ath-miR396b-5p	31	48	28
gma-miR396a-3p	0	6	0
gma-miR396b-3p	19	14	16
gma-miR396d	1	0	0
gma-miR396h	7	6	8
mdm-miR396a	1	1	0
ppe-miR396a	0	1	0
ptc-miR396e-3p	19	14	16
ptc-miR396g-5p	0	2	0
vvi-miR396a	2	5	4
vvi-miR396b	31	48	28
zma-miR396g-3p	7	6	8
MIR397
ath-miR397a	1	1	0
nta-miR397	1	1	0
osa-miR397b	2	0	0
ptc-miR397b	2	0	0
MIR398
ahy-miR398	6	12	17
ath-miR398a-3p	3	11	17
ath-miR398b-3p	2	0	0
osa-miR398b	4	5	11
MIR398_2
zma-miR398a-3p	0	1	1
MIR399
ath-miR399b	3	10	4
ath-miR399f	1	1	0
cme-miR399d	1	2	0
gra-miR399	1	0	0
osa-miR399a	3	1	0
tcc-miR399e	0	1	0
MIR403
ath-miR403-3p	3	0	2
MIR408
ath-miR408-3p	0	0	1
bra-miR408-5p	0	0	1
gma-miR408d	0	0	1
osa-miR408-3p	0	0	1
ppt-miR408b	0	0	1
MIR414
ath-miR414	1	0	0
MIR477
mes-miR477a	13	1	1
mes-miR477i	1	1	0
nta-miR477a	13	1	1
MIR482
ghr-miR2948-5p	151	252	149
ghr-miR482a	68	52	39
ghr-miR482b	132	162	78
gra-miR482	22	19	20
gra-miR482c	28	24	14
gra-miR482d	378	392	278
vvi-miR482	78	82	45
MIR530
gra-miR530b	0	2	0
MIR535
mes-miR535a	36	38	17
mes-miR535b	3	2	2
ppt-miR535a	1	1	1
MIR7484
ghr-miR7484a	1	4	1
gra-miR7484d	0	0	1
gra-miR7484e	2	4	0
gra-miR7484g	1	0	1
gra-miR7484h	2	3	0
gra-miR7484j	2	4	2
gra-miR7484k	7	13	10
gra-miR7484n	8	8	4
gra-miR7484o	1	0	1
gra-miR7584e	0	0	1
MIR7486
ghr-miR7486a	1	4	5
gra-miR7486e	11	2	6
gra-miR7486f	0	3	0
gra-miR7486h	4	1	3
gra-miR7486i	3	4	2
gra-miR7486j	32	22	21
MIR7492
ghr-miR7492a	1	0	0
gra-miR7492e	0	1	0
gra-miR7492n	1	0	0
gra-miR7492o	0	1	0
MIR7494
ghr-miR7494	2	2	0
gra-miR7494b	4	9	3
gra-miR7494c	4	1	1
MIR7495
ghr-miR7495a	1	7	1
MIR7496
ghr-miR7496a	0	0	1
MIR7502
gra-miR7502e	0	1	0
MIR7504
ghr-miR7504a	13	14	5
ghr-miR7504b	11	11	2
gra-miR7504d	1	0	0
gra-miR7504e	2	0	0
gra-miR7504g	0	0	1
gra-miR7504h	0	0	1
gra-miR7504i	0	0	1
gra-miR7504k	1	0	0
MIR7506
ghr-miR7506	1	5	2
gra-miR7506b	0	1	0
MIR7510
ghr-miR7510a	19	20	13
ghr-miR7510b	0	1	1
MIR827_2
ghr-miR827a	1	1	0
MIR845_3
vvi-miR845a	1	0	0
MIR858
ath-miR858a	2	2	4
ath-miR858b	2	2	4
MIR8639
gra-miR8639a	11	12	5
MIR8643
gra-miR8643a	0	1	0
MIR8654
gra-miR8654a	1	0	0
MIR8657
gra-miR8657a	0	4	0
MIR8670
gra-miR8670a	17	23	18
MIR8674
gra-miR8674a	7	5	3
gra-miR8674c	0	1	0
MIR8675
gra-miR8675a	0	2	0
gra-miR8675b	0	0	1
MIR8703
gra-miR8703a	0	0	1
MIR8710
gra-miR8710a	0	1	0
MIR8723
gra-miR8723a	0	1	0
gra-miR8723b	1	2	0
MIR8742
gra-miR8742a	1	1	0
MIR8743
gra-miR8743c	0	0	1
MIR8762
gra-miR8762a	5	1	6
MIR8767
gra-miR8767a	0	3	1
MIR8771
gra-miR8771a	2	2	2
gra-miR8771c	1	3	0
gra-miR8771e	0	1	0
MIR8781
gra-miR8781b	1	4	2

## Sheet: 106 Non conserved family
106 Non conserved family ID	A31.readcount	B32.readcount	R33.readcount
ath-miR5658	0	1	4
ath-miR8175	14	24	21
atr-miR8577	0	1	2
cpa-miR8155	4	16	9
gar-miR2947	446	473	167
ghr-miR3476-5p	198	221	124
ghr-miR7485	0	3	1
ghr-miR7487	2	0	0
ghr-miR7490	1	0	0
ghr-miR7491	12	6	5
ghr-miR7498	0	1	0
ghr-miR7500	10	2	3
ghr-miR7501	4	5	5
ghr-miR7503	1	1	1
ghr-miR7505	5	5	1
ghr-miR7507	5	4	0
ghr-miR7508	155	152	132
ghr-miR7509	0	1	2
ghr-miR7511	2	2	0
ghr-miR7512	1	1	0
ghr-miR7514	2	1	0
gma-miR4995	0	1	5
gma-miR5368	5	4	8
gma-miR6300	16	26	24
gra-miR3267	18	9	5
gra-miR3476	117	159	92
gra-miR477	1	0	0
gra-miR5207	16	10	2
gra-miR5741	1	3	0
gra-miR7503b	1	0	1
gra-miR7505b	57	52	36
gra-miR8632	8	5	7
gra-miR8633	35	34	23
gra-miR8634	1	1	2
gra-miR8636	2	7	1
gra-miR8637	2	6	0
gra-miR8638	23	247	55
gra-miR8641	2	2	0
gra-miR8642	0	0	1
gra-miR8644	0	0	1
gra-miR8646	0	3	0
gra-miR8647	1	2	2
gra-miR8649	3	0	0
gra-miR8650	1	0	0
gra-miR8658	0	1	0
gra-miR8664	1	0	0
gra-miR8666	0	1	0
gra-miR8667	5	10	3
gra-miR8668	1	0	0
gra-miR8672	4	3	2
gra-miR8676	1	1	0
gra-miR8677	2	1	1
gra-miR8678	7	2	2
gra-miR8683	1	1	1
gra-miR8686	1	0	1
gra-miR8689	0	2	1
gra-miR8691	10	2	5
gra-miR8692	44	39	26
gra-miR8693	1	0	0
gra-miR8697	3	1	0
gra-miR8698	0	1	0
gra-miR8700	2	3	1
gra-miR8701	6	2	5
gra-miR8702	3	5	3
gra-miR8704	0	1	0
gra-miR8705	1	2	0
gra-miR8707	0	1	0
gra-miR8708	1	0	0
gra-miR8714	2	2	0
gra-miR8715	21	8	13
gra-miR8716	2	0	0
gra-miR8718	27	13	16
gra-miR8719	3	1	0
gra-miR8727	4	0	0
gra-miR8728	1	4	1
gra-miR8730	0	1	0
gra-miR8733	0	3	3
gra-miR8736	0	0	1
gra-miR8737	1	0	0
gra-miR8739	1	1	0
gra-miR8741	7	4	3
gra-miR8746	2	3	2
gra-miR8749	1	0	1
gra-miR8752	1	0	0
gra-miR8753	1	2	0
gra-miR8755	0	1	0
gra-miR8759	2	0	0
gra-miR8763	0	1	0
gra-miR8764	0	0	1
gra-miR8765	2	1	0
gra-miR8766	1	0	1
gra-miR8768	0	4	1
gra-miR8779	0	1	1
gra-miR8785	0	1	0
gra-miR8787	1	0	0
hbr-miR6173	1	3	2
hci-miR164a	1	4	7
osa-miR5072	1	1	1
osa-miR5083	56	63	68
osa-miR5532	1	1	0
osa-miR5538	0	1	1
peu-miR2916	0	0	2
ppe-miR1511-3p	4	16	9
ptc-miR6478	11	23	22
rgl-miR5139	5	16	9
rgl-miR5141	2	6	3
