# Supplementary material for: A combined small RNA and transcriptome sequencing analysis reveal regulatory roles of miRNAs during anther development of Upland cotton carrying cytoplasmic male sterile Gossypium harknessii (D2) cytoplasm
Source: BMC Plant Biol. 2018 Oct 17;18:242. doi: 10.1186/s12870-018-1446-7 (PMC6192183; doi:10.1186/s12870-018-1446-7)
Supplement: Supplementary file 3 — Table S3. Information of novel miRNA in A, B, and R lines. (XLSX 12 kb) [file 12870_2018_1446_MOESM3_ESM.xlsx]

## Sheet: Sheet1
Mature ID	length	Sequence	A(readcount)	B	R	Star ID	Sequence	A	B	R	Precursor Length(nt)	MFE (kcal/mol)	MiRNA location
ghr-miR-1	24	aaggauuguaugaaauagugacgc	8	12	9	ghr-miR-1*	acuauuucauacaauccuuuccc	9	6	1	168	-127.9	A01:86690763..86691084:+
ghr-miR-2	22	uuggacagaguaaucacggucg	636	568	304	ghr-miR-2*	aucguguuacucuguccaaac	17	26	22	91	-76.5	A02:4069904..4070223:-
ghr-miR-3	19	caacuggaccaucauuuuu	1167	1778	1328	ghr-miR-3*	aggugauggaacacggguu	4	4	4	261	-93.6	A03:2320921..2321237:-
ghr-miR-4	22	uuuugccagcuccgcccauucc	245	248	149	ghr-miR-4*	agauggguggguuggcaaaacg	22	29	15	99	-99.2	A03:91055221..91055540:+
ghr-miR-5	21	ggaauguuggcuggcucgaug	77	57	53	ghr-miR-5*	caucggaccaggcuucauucc	1	0	0	85	-105.8	A03:99749737..99750055:+
ghr-miR-6	21	ugggugcccaaagaagacggu	9	13	4	ghr-miR-6*	uguccucuuuggguacccaca	1	0	0	263	-86.9	A04:3527..3791:+
ghr-miR-7	21	uggguuugcagauauuauugu	2	4	0	ghr-miR-7*	aauaauauuugcaaacccauu	0	2	0	177	-122.2	A08:1726716..1727034:-
ghr-miR-8	21	caaagucuugggagagaguga	24	14	6	ghr-miR-8*	acucucuuccaaaggcuuugag	7	4	2	67	-90.8	A08:79292173..79292491:-
ghr-miR-9	22	uggaaaucuuuggggagaguga	6	7	7	ghr-miR-9*	acucucccucaagggcuuccugc	7	6	2	74	-87.1	A11:2066748..2067065:+
ghr-miR-10	24	aggccaauuuagaaccagaagagg	27	21	13	ghr-miR-10*	ccucuucugguucuaaauucgccu	6	6	3	291	-184.8	A11:92649466..92649787:+
ghr-miR-11	21	ggaauguuggcuggcucgaag	80	67	45	ghr-miR-11*	uucggaccaggcuucauuccuc	5	15	5	77	-98.2	D04:50420796..50421114:-
ghr-miR-12	21	uguuggcucgguucacucaga	26	35	12	ghr-miR-12*	ugauugagccgugccaauaucc	0	1	1	95	-93.2	D05:15705950..15706265:+
ghr-miR-13	22	uugccgauuccacccaugccua	74	75	70	ghr-miR-13*	ggcugugguugauucggcaaga	8	6	1	81	-98.3	D05:40412256..40412571:+
ghr-miR-14	24	aaugaugugggcuuggaugaucau	2	2	2	ghr-miR-14*	aauuauccaagccccgaucauuuu	0	1	0	175	-59.4	D06:18756427..18756748:+
ghr-miR-15	18	uucucggaaugccccccg	116	162	271	ghr-miR-15*	aggggcguuccgagaauc	1	0	0	119	-75.9	D08:11110375..11110690:+
ghr-miR-16	21	uuuuucacaaauaucacaaua	6	10	4	ghr-miR-16*	uugugauauuagugaaaaaca	1	1	0	82	-78.5	D09:6286722..6287040:-
ghr-miR-17	21	uugugauguuugugaggaaca	13	14	10	ghr-miR-17*	uuuccucacaaauaucacaaua	0	1	1	99	-88	D09:6316899..6317217:-
ghr-miR-18	22	uugucgcaggagcgauggcacu	1	6	5	ghr-miR-18*	gugccuucggccugcgacaag	0	0	1	83	-76.9	D11:6236190..6236509:-
ghr-miR-19	21	uuuguacuuuagaugucucuc	245	248	149	ghr-miR-19*	ggggcaucugaaguacagaau	9	13	8	146	-98.6	D11:65310792..65311110:+
ghr-miR-20	21	gaacguugucuggcccgagga	19	31	12	ghr-miR-20*	ucggaccaggcuucauuccucc	3	1	0	123	-93.2	D11:9394407..9394724:+
ghr-miR-21	24	auaggucgauuuuagagagagugu	8	3	8	ghr-miR-21*	acucucucuccaaaaucgaccuauuu	2	0	2	124	-102.1	D13:58569083..58569404:+
ghr-miR-22	21	aagaagucgggagagaguuuu	12	16	8	ghr-miR-22*	aauucuuucccggcuucuuuu	0	1	1	78	-92.5	scaffold13534:2094..2412:+
ghr-miR-23	23	gugggcgugccggagugguuauc	50	87	68	ghr-miR-23*	aaaucaugugggcuuugcc	0	1	2	54	-97.4	scaffold141374:287..602:+
ghr-miR-24	24	agagaaaggauuauaugaaacagu	3	3	1	ghr-miR-24*	acuauuucauacaauccuuuccc	9	6	1	92	-141.5	scaffold1918_A07:39879..40200:-
ghr-miR-25	21	uugugauauuagugaggaaca	64	47	34	ghr-miR-25*	uuucuucacaaauaucacaaua	6	12	6	105	-94.8	scaffold2439_A09:74215..74532:+
ghr-miR-26	21	ugccaucggccugcgacaagg	0	24	8	ghr-miR-26*	uugucgcaggagcgauggcacu	1	6	5	84	-88.4	scaffold2735_A11:93591..93909:+
ghr-miR-27	22	acucucccucaagggcuucccc	24	20	12	ghr-miR-27*	ugaaguccuuagggggagugg	1	1	2	89	-93.1	scaffold732_A03:12986..13303:+
