# Supplementary material for: A combined small RNA and transcriptome sequencing analysis reveal regulatory roles of miRNAs during anther development of Upland cotton carrying cytoplasmic male sterile Gossypium harknessii (D2) cytoplasm
Source: BMC Plant Biol. 2018 Oct 17;18:242. doi: 10.1186/s12870-018-1446-7 (PMC6192183; doi:10.1186/s12870-018-1446-7)
Supplement: Supplementary file 4 — Table S4. Information of differentially expressed miRNAs in A-B and A-R compare group. (XLSX 19 kb) [file 12870_2018_1446_MOESM4_ESM.xlsx]

## Sheet: A-B
The differentially expressed miRNAs exists in A-B compare group
MiRNA ID	A(RPM)	B	R	LOG1.5(B/A)	LOG1.5(R/A)	Trend in A
ahy-miR398	1	1.86	2.84	1.52	2.56	DOWN
aly-miR157d-3p	0.17	1.39	0.5	5.23	2.7	DOWN
ama-miR396-3p	1.17	0.31	1	-3.28	-0.39	UP
aqc-miR171f	1.84	1.08	1.34	-1.31	-0.79	UP
ath-miR157a-5p	8.2	18.75	6.51	2.04	-0.57	DOWN
ath-miR162a-3p	19.42	12.24	10.68	-1.14	-1.47	UP
ath-miR164c-5p	3.18	5.11	3	1.17	-0.14	DOWN
ath-miR171b-3p	2.01	1.24	0.67	-1.19	-2.72	UP
ath-miR171c-5p	0.5	1.86	0.67	3.23	0.7	DOWN
ath-miR390a-5p	110.67	70.5	39.89	-1.11	-2.52	UP
ath-miR394a	2.18	0.93	1	-2.1	-1.91	UP
ath-miR395a	4.69	8.06	3.34	1.34	-0.84	DOWN
ath-miR396b-3p	1.17	0.31	1	-3.28	-0.39	UP
ath-miR398a-3p	0.5	1.7	2.84	3.01	4.27	DOWN
ath-miR399b	0.5	1.55	0.67	2.78	0.7	DOWN
ath-miR8175	2.34	3.72	3.5	1.14	0.99	DOWN
atr-miR390.1	109.17	69.73	39.05	-1.11	-2.54	UP
bdi-miR162	1.67	1.08	1.34	-1.07	-0.56	UP
cca-miR390	1.17	0.77	0.67	-1.02	-1.39	UP
cme-miR166i	3.01	4.8	3.34	1.15	0.25	DOWN
cpa-miR8155	0.67	2.48	1.5	3.23	1.99	DOWN
ghr-miR2948-5p	25.28	39.05	24.87	1.07	-0.04	DOWN
ghr-miR2950	0.67	1.24	0.17	1.52	-3.43	DOWN
ghr-miR7491	2.01	0.93	0.83	-1.9	-2.17	UP
ghr-miR7495a	0.17	1.08	0.17	4.61	-0.01	DOWN
ghr-miR7500	1.67	0.31	0.5	-4.16	-2.98	UP
gma-miR160a-3p	1.67	1.08	0.67	-1.07	-2.27	UP
gma-miR167i	12.72	19.21	8.34	1.02	-1.04	DOWN
gma-miR171a	1.67	0.77	0.67	-1.9	-2.27	UP
gma-miR390b-5p	1.17	0.62	0.67	-1.57	-1.39	UP
gma-miR390e	110.67	70.5	39.89	-1.11	-2.52	UP
gma-miR6300	2.68	4.03	4.01	1.01	0.99	DOWN
gra-miR172b	1.17	0.15	0.33	-4.99	-3.1	UP
gra-miR3267	3.01	1.39	0.83	-1.9	-3.17	UP
gra-miR5207	2.68	1.55	0.33	-1.35	-5.14	UP
gra-miR7484k	1.17	2.01	1.67	1.34	0.87	DOWN
gra-miR7486e	1.84	0.31	1	-4.4	-1.5	UP
gra-miR7486j	5.36	3.41	3.5	-1.12	-1.05	UP
gra-miR7494b	0.67	1.39	0.5	1.81	-0.72	DOWN
gra-miR8632	1.34	0.77	1.17	-1.35	-0.34	UP
gra-miR8636	0.33	1.08	0.17	2.9	-1.72	DOWN
gra-miR8638	3.85	38.27	9.18	5.66	2.14	DOWN
gra-miR8667	0.84	1.55	0.5	1.52	-1.27	DOWN
gra-miR8674a	1.17	0.77	0.5	-1.02	-2.1	UP
gra-miR8678	1.17	0.31	0.33	-3.28	-3.1	UP
gra-miR8691	1.67	0.31	0.83	-4.16	-1.72	UP
gra-miR8701	1	0.31	0.83	-2.9	-0.46	UP
gra-miR8715	3.52	1.24	2.17	-2.57	-1.19	UP
gra-miR8718	4.52	2.01	2.67	-1.99	-1.3	UP
gra-miR8741	1.17	0.62	0.5	-1.57	-2.1	UP
hbr-miR156	8.2	18.75	6.51	2.04	-0.57	DOWN
mes-miR166i	0.5	1.24	0.17	2.23	-2.72	DOWN
mes-miR477a	2.18	0.15	0.17	-6.52	-6.33	UP
mtr-miR172a	22.6	10.07	10.68	-1.99	-1.85	UP
mtr-miR172d-5p	6.53	2.94	2.84	-1.96	-2.06	UP
ghr-miR-19	10.88	16.43	7.18	1.02	-1.03	DOWN
ghr-miR-23	8.37	13.48	11.35	1.18	0.75	DOWN
ghr-miR-20	3.18	4.8	2	1.02	-1.14	DOWN
ghr-miR-8	4.02	2.17	1	-1.52	-3.43	UP
ghr-miR-26	0	3.72	1.34	#DIV/0!	#DIV/0!	DOWN
ghr-miR-16	1	1.55	0.67	1.07	-1.01	DOWN
ghr-miR-21	1.34	0.46	1.34	-2.61	-0.01	UP
nta-miR477a	2.18	0.15	0.17	-6.52	-6.33	UP
osa-miR164d	3.18	5.11	3	1.17	-0.14	DOWN
ppe-miR1511-3p	0.67	2.48	1.5	3.23	1.99	DOWN
ppt-miR390c-5p	7.87	3.87	2.17	-1.75	-3.18	UP
ptc-miR172b-5p	6.53	2.94	2.67	-1.96	-2.21	UP
ptc-miR6478	1.84	3.56	3.67	1.63	1.7	DOWN
tae-miR395b	4.69	8.06	3.34	1.34	-0.84	DOWN
vun-miR164	2.51	1.08	1	-2.07	-2.27	UP
zma-miR162-3p	17.58	10.69	9.85	-1.23	-1.43	UP
zma-miR171b-3p	1.67	0.93	0.67	-1.45	-2.27	UP

## Sheet: A-R
The differentially expressed miRNAs exists in A-R compare group
MiRNA ID	A(RPM)	B	R	LOG1.5(B/A)	LOG1.5(R/A)	Trend in R
aau-miR160	22.94	19.83	12.35	-0.36	-1.53	DOWN
aau-miR168	2.85	4.03	1.67	0.86	-1.32	DOWN
ahy-miR398	1	1.86	2.84	1.52	2.56	UP
ath-miR156a-5p	2.18	1.7	1	-0.6	-1.91	DOWN
ath-miR159a	433.82	359.03	227.65	-0.47	-1.59	DOWN
ath-miR159b-3p	136.29	120.09	72.77	-0.31	-1.55	DOWN
ath-miR159c	18.25	26.19	10.18	0.89	-1.44	DOWN
ath-miR160a-5p	22.27	19.52	11.85	-0.32	-1.56	DOWN
ath-miR162a-3p	19.42	12.24	10.68	-1.14	-1.47	DOWN
ath-miR166a-3p	494.59	439.76	213.96	-0.29	-2.07	DOWN
ath-miR167a-5p	19.42	24.64	12.02	0.59	-1.18	DOWN
ath-miR167d	20.76	22.47	11.35	0.19	-1.49	DOWN
ath-miR168a-3p	2.68	3.56	1.17	0.7	-2.05	DOWN
ath-miR168a-5p	6.19	6.04	3.84	-0.06	-1.18	DOWN
ath-miR170-5p	7.2	8.37	4.51	0.37	-1.16	DOWN
ath-miR171b-3p	2.01	1.24	0.67	-1.19	-2.72	DOWN
ath-miR172a	2.68	3.1	1.17	0.36	-2.05	DOWN
ath-miR172c	19.09	14.72	10.68	-0.64	-1.43	DOWN
ath-miR319a	739.21	547.45	361.83	-0.74	-1.76	DOWN
ath-miR319c	176.14	122.88	69.93	-0.89	-2.28	DOWN
ath-miR390a-3p	1.51	1.86	0.83	0.52	-1.46	DOWN
ath-miR390a-5p	110.67	70.5	39.89	-1.11	-2.52	DOWN
ath-miR394a	2.18	0.93	1	-2.1	-1.91	DOWN
ath-miR398a-3p	0.5	1.7	2.84	3.01	4.27	UP
atr-miR390.1	109.17	69.73	39.05	-1.11	-2.54	DOWN
bna-miR167d	20.59	22.16	11.02	0.18	-1.54	DOWN
cca-miR390	1.17	0.77	0.67	-1.02	-1.39	DOWN
cpa-miR166e	476.18	425.81	205.45	-0.28	-2.07	DOWN
cpa-miR8155	0.67	2.48	1.5	3.23	1.99	UP
csi-miR160	23.27	20.3	12.52	-0.34	-1.53	DOWN
gar-miR2947	74.67	73.29	27.87	-0.05	-2.43	DOWN
ghr-miR-10	4.52	3.25	2.17	-0.81	-1.81	DOWN
ghr-miR-11	13.39	10.38	7.51	-0.63	-1.43	DOWN
ghr-miR-12	4.35	5.42	2	0.54	-1.91	DOWN
ghr-miR-15	19.42	25.1	45.23	0.63	2.08	UP
ghr-miR-16	1	1.55	0.67	1.07	-1.01	UP
ghr-miR-19	10.88	16.43	7.18	1.02	-1.03	UP
ghr-miR-2	106.49	88.01	50.74	-0.47	-1.83	DOWN
ghr-miR-20	3.18	4.8	2	1.02	-1.14	UP
ghr-miR-22	2.01	2.48	1.34	0.52	-1.01	DOWN
ghr-miR-25	10.72	7.28	5.67	-0.95	-1.57	DOWN
ghr-miR-26	0	3.72	1.34	#DIV/0!	#DIV/0!	UP
ghr-miR-27	4.02	3.1	2	-0.64	-1.72	DOWN
ghr-miR2949a-5p	33.49	32.54	17.19	-0.07	-1.64	DOWN
ghr-miR2949b	4.86	4.49	3	-0.19	-1.18	DOWN
ghr-miR3476-5p	33.15	34.24	20.7	0.08	-1.16	DOWN
ghr-miR-4	41.02	38.43	24.87	-0.16	-1.23	DOWN
ghr-miR482a	11.39	8.06	6.51	-0.85	-1.38	DOWN
ghr-miR482b	22.1	25.1	13.02	0.31	-1.31	DOWN
ghr-miR-6	1.51	2.01	0.67	0.72	-2.01	DOWN
ghr-miR7491	2.01	0.93	0.83	-1.9	-2.17	DOWN
ghr-miR7500	1.67	0.31	0.5	-4.16	-2.98	DOWN
ghr-miR7504a	2.18	2.17	0.83	-0.01	-2.36	DOWN
ghr-miR7504b	1.84	1.7	0.33	-0.19	-4.21	DOWN
ghr-miR-8	4.02	2.17	1	-1.52	-3.43	DOWN
gma-miR160a-3p	1.67	1.08	0.67	-1.07	-2.27	DOWN
gma-miR160b	23.61	20.45	13.02	-0.35	-1.47	DOWN
gma-miR166u	554.54	485.63	244.51	-0.33	-2.02	DOWN
gma-miR167h	16.07	21.38	10.01	0.7	-1.17	DOWN
gma-miR167i	12.72	19.21	8.34	1.02	-1.04	UP
gma-miR168b	6.19	6.04	3.84	-0.06	-1.18	DOWN
gma-miR171a	1.67	0.77	0.67	-1.9	-2.27	DOWN
gma-miR319q	203.6	141.16	77.27	-0.9	-2.39	DOWN
gma-miR390a-3p	1.51	1.86	0.83	0.52	-1.46	DOWN
gma-miR390b-5p	1.17	0.62	0.67	-1.57	-1.39	DOWN
gma-miR390e	110.67	70.5	39.89	-1.11	-2.52	DOWN
gma-miR5368	0.84	0.62	1.34	-0.74	1.15	UP
gra-miR166c	2.51	3.56	1.67	0.86	-1.01	DOWN
gra-miR166d	31.31	26.03	20.53	-0.46	-1.04	DOWN
gra-miR167c	42.86	55.16	28.21	0.62	-1.03	DOWN
gra-miR172b	1.17	0.15	0.33	-4.99	-3.1	DOWN
gra-miR3267	3.01	1.39	0.83	-1.9	-3.17	DOWN
gra-miR482c	4.69	3.72	2.34	-0.57	-1.72	DOWN
gra-miR5207	2.68	1.55	0.33	-1.35	-5.14	DOWN
gra-miR7484n	1.34	1.24	0.67	-0.19	-1.72	DOWN
gra-miR7486e	1.84	0.31	1	-4.4	-1.5	DOWN
gra-miR7486j	5.36	3.41	3.5	-1.12	-1.05	DOWN
gra-miR7505b	9.54	8.06	6.01	-0.42	-1.14	DOWN
gra-miR8633	5.86	5.27	3.84	-0.26	-1.04	DOWN
gra-miR8638	3.85	38.27	9.18	5.66	2.14	UP
gra-miR8639a	1.84	1.86	0.83	0.02	-1.95	DOWN
gra-miR8674a	1.17	0.77	0.5	-1.02	-2.1	DOWN
gra-miR8678	1.17	0.31	0.33	-3.28	-3.1	DOWN
gra-miR8691	1.67	0.31	0.83	-4.16	-1.72	DOWN
gra-miR8692	7.37	6.04	4.34	-0.49	-1.31	DOWN
gra-miR8715	3.52	1.24	2.17	-2.57	-1.19	DOWN
gra-miR8718	4.52	2.01	2.67	-1.99	-1.3	DOWN
gra-miR8741	1.17	0.62	0.5	-1.57	-2.1	DOWN
hci-miR164a	0.17	0.62	1.17	3.23	4.79	UP
htu-miR171a	11.72	13.95	7.18	0.43	-1.21	DOWN
lus-miR159b	136.29	120.09	72.77	-0.31	-1.55	DOWN
mes-miR477a	2.18	0.15	0.17	-6.52	-6.33	DOWN
mes-miR535a	6.03	5.89	2.84	-0.06	-1.86	DOWN
mtr-miR166b	97.95	77.79	51.91	-0.57	-1.57	DOWN
mtr-miR172a	22.6	10.07	10.68	-1.99	-1.85	DOWN
mtr-miR172d-5p	6.53	2.94	2.84	-1.96	-2.06	DOWN
mtr-miR319a-3p	511.51	363.83	209.79	-0.84	-2.2	DOWN
nta-miR477a	2.18	0.15	0.17	-6.52	-6.33	DOWN
osa-miR159a.1	136.29	120.09	72.77	-0.31	-1.55	DOWN
osa-miR159f	2.18	2.79	0.33	0.61	-4.62	DOWN
osa-miR160e-5p	11.89	11.78	7.51	-0.02	-1.13	DOWN
osa-miR166b-5p	1	0.93	0.17	-0.19	-4.43	DOWN
osa-miR166d-5p	67.98	63.69	36.05	-0.16	-1.56	DOWN
osa-miR166g-3p	127.58	115.29	67.93	-0.25	-1.55	DOWN
osa-miR166m	23.61	24.79	15.69	0.12	-1.01	DOWN
osa-miR167d-5p	20.59	22.16	11.02	0.18	-1.54	DOWN
osa-miR171b	11.72	13.95	7.18	0.43	-1.21	DOWN
osa-miR398b	0.67	0.77	1.84	0.36	2.49	UP
ppe-miR1511-3p	0.67	2.48	1.5	3.23	1.99	UP
ppt-miR390c-5p	7.87	3.87	2.17	-1.75	-3.18	DOWN
ptc-miR166n	97.95	77.79	51.91	-0.57	-1.57	DOWN
ptc-miR167f-5p	42.7	54.85	28.21	0.62	-1.02	DOWN
ptc-miR172b-5p	6.53	2.94	2.67	-1.96	-2.21	DOWN
ptc-miR172i	5.02	3.72	2.84	-0.74	-1.41	DOWN
ptc-miR319e	306.57	244.36	169.73	-0.56	-1.46	DOWN
ptc-miR6478	1.84	3.56	3.67	1.63	1.7	UP
rgl-miR5139	0.84	2.48	1.5	2.68	1.44	UP
sbi-miR172f	5.36	4.18	3	-0.61	-1.43	DOWN
stu-miR172c-3p	1	1.39	0.5	0.81	-1.72	DOWN
tcc-miR172d	5.36	3.87	3.17	-0.8	-1.29	DOWN
vun-miR164	2.51	1.08	1	-2.07	-2.27	DOWN
vvi-miR166a	97.95	77.79	51.91	-0.57	-1.57	DOWN
vvi-miR482	13.06	12.71	7.51	-0.07	-1.36	DOWN
zma-miR162-3p	17.58	10.69	9.85	-1.23	-1.43	DOWN
zma-miR166h-3p	478.52	429.38	207.79	-0.27	-2.06	DOWN
zma-miR171b-3p	1.67	0.93	0.67	-1.45	-2.27	DOWN
