# Supplementary material for: A combined small RNA and transcriptome sequencing analysis reveal regulatory roles of miRNAs during anther development of Upland cotton carrying cytoplasmic male sterile Gossypium harknessii (D2) cytoplasm
Source: BMC Plant Biol. 2018 Oct 17;18:242. doi: 10.1186/s12870-018-1446-7 (PMC6192183; doi:10.1186/s12870-018-1446-7)
Supplement: Supplementary file 5 — Table S5. Annotation of predicted target genes for known and novel miRNAs. (XLSX 661 kb) [file 12870_2018_1446_MOESM5_ESM.xlsx]

## Sheet: The targets of known miRNAs
Target Gene ID	MiRNA	Arabidopsis ID	ArabDesc||Swissprot_id||SwissProt_desc||Trembl_id||Trembl_desc||KEGG_id||KEGG_desc||Pfam_ids||InterProt_ids||GO_ids
Gh_A01G0016	hbr-miR156	AT2G16950	transportin 1||Q8H0U4||TNPO1_ARATH Transportin-1 OS=Arabidopsis thaliana GN=TRN1 PE=1 SV=1||D7U509||D7U509_VITVI Putative uncharacterized protein OS=Vitis vinifera GN=VIT_03s0038g02830 PE=4 SV=1||" PB001116|Pfam-B_1116; PB005903|Pfam-B_5903; PB010929|Pfam-B_10929; PF03810.14|IBN_N; PF02985.17|HEAT; PB000744|Pfam-B_744; PB001550|Pfam-B_1550; PB016242|Pfam-B_16242; PF13513.1|HEAT_EZ; PB017814|Pfam-…
Gh_A01G0017	ath-miR414	AT2G16940	Splicing factor, CC1-like||Q8VH51||RBM39_MOUSE RNA-binding protein 39 OS=Mus musculus GN=Rbm39 PE=1 SV=2||M5VZG7||M5VZG7_PRUPE Uncharacterized protein OS=Prunus persica GN=PRUPE_ppa003064mg PE=4 SV=1||cne:CNA04600||"single-stranded DNA binding protein ; K11294 nucleolin"||" PF00076.17|RRM_1; PB000137|Pfam-B_137; PF13893.1|RRM_5; PB001209|Pfam-B_1209; PB002792|Pfam-B_2792; PB002827|Pfam-B_2827; PB…
Gh_A01G0025	ath-miR414	AT4G38600	HEAT repeat ;HECT-domain (ubiquitin-transferase)||Q6WWW4||UPL3_ARATH E3 ubiquitin-protein ligase UPL3 OS=Arabidopsis thaliana GN=UPL3 PE=2 SV=1||M5VIL0||M5VIL0_PRUPE Uncharacterized protein OS=Prunus persica GN=PRUPE_ppa000080mg PE=4 SV=1||vvi:100264024||"similar to KAK (KAKTUS) ; K10590 E3 ubiquitin-protein ligase TRIP12 [EC:6.3.2.19]"||" PF00632.20|HECT; PB000762|Pfam-B_762; PB000062|Pfam-B_62;…
Gh_A01G0036	ath-miR414	AT5G07930	MEI2 C-terminal RRM only like 2||A2WY46||EAR1_ORYSI Protein terminal ear1 homolog OS=Oryza sativa subsp. indica GN=PLA2 PE=2 SV=1||B9RHB5||B9RHB5_RICCO Putative uncharacterized protein OS=Ricinus communis GN=RCOM_1449530 PE=4 SV=1|| PF04059.7|RRM_2|| IPR007201|RNA recognition motif 2
Gh_A01G0042	ath-miR5658	AT5G24890	M5VHW2||M5VHW2_PRUPE Uncharacterized protein OS=Prunus persica GN=PRUPE_ppb011560mg PE=4 SV=1
Gh_A01G0047	ath-miR5658	AT4G34440	Protein kinase superfamily protein||Q8GX23||PERK5_ARATH Proline-rich receptor-like protein kinase PERK5 OS=Arabidopsis thaliana GN=PERK5 PE=2 SV=1||B9RBE2||B9RBE2_RICCO Somatic embryogenesis receptor kinase, putative OS=Ricinus communis GN=RCOM_1674920 PE=3 SV=1||osa:4332128||"Os03g0226800; hypothetical protein ; K00558 DNA (cytosine-5-)-methyltransferase [EC:2.1.1.37]"||" PF07714.12|Pkinase_Tyr;…
Gh_A01G0049	ath-miR5658	AT1G11040	HSP40/DnaJ peptide-binding protein||Q80Y75||DJB13_MOUSE DnaJ homolog subfamily B member 13 OS=Mus musculus GN=Dnajb13 PE=2 SV=1||F6H935||F6H935_VITVI Putative uncharacterized protein OS=Vitis vinifera GN=VIT_12s0034g02190 PE=4 SV=1||pop:POPTR_580946||"hypothetical protein ; K09510 DnaJ homolog, subfamily B, member 4"|| PF01556.13|CTDII|| IPR002939|Chaperone DnaJ, C-terminal||" GO:0006457|protein …
Gh_A01G0095	ath-miR414	AT3G19640	magnesium transporter 4||Q9LJN2||MRS23_ARATH Magnesium transporter MRS2-3 OS=Arabidopsis thaliana GN=MRS2-3 PE=1 SV=1||F6H692||F6H692_VITVI Putative uncharacterized protein OS=Vitis vinifera GN=VIT_03s0091g01190 PE=2 SV=1||" PF01544.13|CorA; PB000943|Pfam-B_943; PB016808|Pfam-B_16808"||" IPR002523|Mg2+ transporter protein, CorA-like/Zinc transport protein ZntB; IPR026573|Magnesium transporter MRS…
Gh_A01G0109	gra-miR530b	AT5G64360	Chaperone DnaJ-domain superfamily protein||R0EUD0||R0EUD0_9BRAS Uncharacterized protein OS=Capsella rubella GN=CARUB_v10026348mg PE=4 SV=1||pic:PICST_62909||"hypothetical protein ; K09518 DnaJ homolog, subfamily B, member 12"||" PB003694|Pfam-B_3694; PF00226.26|DnaJ"||" IPR001623|DnaJ domain; IPR018253|DnaJ domain, conserved site"
Gh_A01G0122	ath-miR5658	AT1G03730	I1LS28||I1LS28_SOYBN Uncharacterized protein OS=Glycine max PE=4 SV=1
Gh_A01G0130	ath-miR414	AT1G03760	Prefoldin chaperone subunit family protein||Q54HG4||RMP_DICDI RNA polymerase II subunit 5-mediating protein homolog OS=Dictyostelium discoideum GN=rmp PE=3 SV=2||E0CTF6||E0CTF6_VITVI Putative uncharacterized protein OS=Vitis vinifera GN=VIT_12s0028g03430 PE=4 SV=1||pfd:PFDG_03172||"conserved hypothetical protein; K04797 prefoldin alpha subunit"|| PF02996.12|Prefoldin|| IPR004127|Prefoldin subunit…
Gh_A01G0163	cca-miR390,gma-miR390e	AT2G30950	FtsH extracellular protease family||O80860||FTSH2_ARATH ATP-dependent zinc metalloprotease FTSH 2, chloroplastic OS=Arabidopsis thaliana GN=FTSH2 PE=1 SV=1||F6H539||F6H539_VITVI Putative uncharacterized protein OS=Vitis vinifera GN=VIT_12s0028g01600 PE=2 SV=1||vvi:100250511||"hypothetical protein LOC100250511 ; K03798 cell division protease FtsH [EC:3.4.24.-]"||" PB018691|Pfam-B_18691; PF01434.13…
Gh_A01G0233	ath-miR414	--	B9RZU4||B9RZU4_RICCO FK506-binding protein, putative OS=Ricinus communis GN=RCOM_1001420 PE=4 SV=1
Gh_A01G0238	ppe-miR396a	AT1G48110	evolutionarily conserved C-terminal region 7||Q0VCZ3||YTHD2_BOVIN YTH domain family protein 2 OS=Bos taurus GN=YTHDF2 PE=2 SV=1||F6HE16||F6HE16_VITVI Putative uncharacterized protein OS=Vitis vinifera GN=VIT_05s0020g00460 PE=4 SV=1|| PF04146.10|YTH|| IPR007275|YTH domain
Gh_A01G0250	hci-miR164a,gma-miR164b,ath-miR164a,osa-miR164e,osa-miR164d,ath-miR164c-5p	AT1G79050	recA DNA recombination family protein||Q39199||RECAC_ARATH DNA repair protein recA homolog 1, chloroplastic OS=Arabidopsis thaliana GN=RECA PE=2 SV=1||M5WSD7||M5WSD7_PRUPE Uncharacterized protein OS=Prunus persica GN=PRUPE_ppa007080mg PE=4 SV=1||vvi:100249133||"similar to replicase ; K03553 recombination protein RecA"||" PF00154.16|RecA; PF02365.10|NAM"||" IPR003441|NAC domain; IPR003593|AAA+ ATP…
Gh_A01G0251	ath-miR5658	AT1G79060	B9RI60||B9RI60_RICCO Putative uncharacterized protein OS=Ricinus communis GN=RCOM_1576550 PE=4 SV=1|| PB003781|Pfam-B_3781
Gh_A01G0317	ath-miR414	AT3G14460	LRR and NB-ARC domains-containing disease resistance protein||Q9LRR5||DRL21_ARATH Putative disease resistance protein At3g14460 OS=Arabidopsis thaliana GN=At3g14460 PE=3 SV=1||B9NAL5||B9NAL5_POPTR Predicted protein OS=Populus trichocarpa GN=POPTRDRAFT_787604 PE=4 SV=1||" PB009657|Pfam-B_9657; PB002897|Pfam-B_2897; PB011981|Pfam-B_11981; PB015722|Pfam-B_15722; PB008430|Pfam-B_8430"
Gh_A01G0321	gma-miR160a-3p	AT1G78610	mechanosensitive channel of small conductance-like 6||Q9SYM1||MSL6_ARATH Mechanosensitive ion channel protein 6 OS=Arabidopsis thaliana GN=MSL6 PE=1 SV=1||I1NF72||I1NF72_SOYBN Uncharacterized protein OS=Glycine max PE=4 SV=2||" PF00924.13|MS_channel; PB010469|Pfam-B_10469; PB005929|Pfam-B_5929; PB016690|Pfam-B_16690; PB014815|Pfam-B_14815"|| IPR006685|Mechanosensitive ion channel MscS||" GO:00160…
Gh_A01G0355	gra-miR8719,cpa-miR166e,gma-miR166m	AT4G20140	Leucine-rich repeat transmembrane protein kinase||C0LGP4||Y3475_ARATH Probable LRR receptor-like serine/threonine-protein kinase At3g47570 OS=Arabidopsis thaliana GN=At3g47570 PE=1 SV=1||M5X780||M5X780_PRUPE Uncharacterized protein OS=Prunus persica GN=PRUPE_ppa000173mg PE=4 SV=1||ath:AT5G25930||"leucine-rich repeat family protein / protein kinase family protein ; K00924"||" PB012106|Pfam-B_12106…
Gh_A01G0359	ath-miR5658	AT1G67000	Protein kinase superfamily protein||Q3ECH2||Y1670_ARATH Probable receptor-like protein kinase At1g67000 OS=Arabidopsis thaliana GN=At1g67000 PE=2 SV=2||B9NC81||B9NC81_POPTR Predicted protein OS=Populus trichocarpa GN=POPTRDRAFT_936179 PE=3 SV=1||ath:AT5G38990||"protein kinase family protein ; K04733 interleukin-1 receptor-associated kinase 4 [EC:2.7.11.1]"||" PF00069.20|Pkinase; PB000663|Pfam-B_6…
Gh_A01G0379	ath-miR414	AT1G78810	B9I1T3||B9I1T3_POPTR Predicted protein OS=Populus trichocarpa GN=POPTRDRAFT_568802 PE=4 SV=1
Gh_A01G0416	ath-miR159c,lus-miR159b,osa-miR159a.1	--	B9GGG1||B9GGG1_POPTR Predicted protein OS=Populus trichocarpa GN=POPTRDRAFT_550287 PE=4 SV=1
Gh_A01G0439	ath-miR5658	AT5G53980	homeobox protein 52||Q9FN29||ATB52_ARATH Homeobox-leucine zipper protein ATHB-52 OS=Arabidopsis thaliana GN=ATHB-52 PE=2 SV=1||M5WWG2||M5WWG2_PRUPE Uncharacterized protein OS=Prunus persica GN=PRUPE_ppa017711mg PE=4 SV=1||ath:AT3G01470||"ATHB-1; ATHB-1 (Homeobox-leucine zipper protein HAT5); transcription factor ; K09338 homeobox-leucine zipper protein"|| PF00046.24|Homeobox||" IPR001356|Homeobox…
Gh_A01G0440	osa-miR164d,zma-miR164h-5p,ath-miR164c-5p,ath-miR164a,gma-miR164b,hci-miR164a,osa-miR164e	AT5G53950	NAC (No Apical Meristem) domain transcriptional regulator superfamily protein||O04017||NAC98_ARATH Protein CUP-SHAPED COTYLEDON 2 OS=Arabidopsis thaliana GN=NAC098 PE=1 SV=1||I1M355||I1M355_SOYBN Uncharacterized protein OS=Glycine max PE=4 SV=1|| PF02365.10|NAM|| IPR003441|NAC domain||" GO:0003677|DNA binding ; GO:0006355|regulation of transcription, DNA-dependent "
Gh_A01G0458	ath-miR5658	AT3G15300	VQ motif-containing protein||B9N1G0||B9N1G0_POPTR Predicted protein OS=Populus trichocarpa GN=POPTRDRAFT_579453 PE=4 SV=1||" PF05678.9|VQ; PB002984|Pfam-B_2984"|| IPR008889|VQ
Gh_A01G0466	ath-miR414	AT1G53025	Ubiquitin-conjugating enzyme family protein||Q8GY87||UBC26_ARATH Probable ubiquitin-conjugating enzyme E2 26 OS=Arabidopsis thaliana GN=UBC26 PE=2 SV=2||B9T0E4||B9T0E4_RICCO Ubiquitin conjugating enzyme, putative OS=Ricinus communis GN=RCOM_0507780 PE=4 SV=1||ppp:PHYPADRAFT_40312||"hypothetical protein ; K10581 ubiquitin-conjugating enzyme E2 O [EC:6.3.2.19]"|| PF00179.21|UQ_con|| IPR000608|Ubiqu…
Gh_A01G0472	ath-miR162a-5p,aly-miR162a-5p	AT5G53770	Nucleotidyltransferase family protein||Q8NDF8||PAPD5_HUMAN PAP-associated domain-containing protein 5 OS=Homo sapiens GN=PAPD5 PE=1 SV=2||B9SE42||B9SE42_RICCO Nucleic acid binding protein, putative OS=Ricinus communis GN=RCOM_1522480 PE=4 SV=1||vvi:100259006||"hypothetical protein LOC100259006 ; K03514 DNA polymerase sigma subunit [EC:2.7.7.7]"||" PF01909.18|NTP_transf_2; PF03828.14|PAP_assoc"||"…
Gh_A01G0482	ath-miR156g	AT3G15380	Plasma-membrane choline transporter family protein||Q54I48||CTL2_DICDI Choline transporter-like protein 2 OS=Dictyostelium discoideum GN=slc44a2 PE=3 SV=1||M5X6W5||M5X6W5_PRUPE Uncharacterized protein OS=Prunus persica GN=PRUPE_ppa002216mg PE=4 SV=1||dre:571619||"similar to CDW92 antigen ; K06515 CDW92 antigen"|| PF04515.7|Choline_transpo|| IPR007603|Choline transporter-like
Gh_A01G0488	ath-miR414	AT3G11070	Outer membrane OMP85 family protein||Q6PA35||SAM5B_XENLA Sorting and assembly machinery component 50 homolog B OS=Xenopus laevis GN=samm50-b PE=2 SV=1||M5X3U9||M5X3U9_PRUPE Uncharacterized protein OS=Prunus persica GN=PRUPE_ppa003969mg PE=4 SV=1||" PF07244.10|Surf_Ag_VNR; PB004963|Pfam-B_4963; PF01103.18|Bac_surface_Ag"||" IPR000184|Bacterial surface antigen (D15); IPR010827|Surface antigen varia…
Gh_A01G0497	gra-miR8634	AT3G15510	NAC domain containing protein 2||Q8GY42||NAC25_ARATH NAC transcription factor 25 OS=Arabidopsis thaliana GN=NAC025 PE=2 SV=1||B9T364||B9T364_RICCO NAC domain-containing protein, putative OS=Ricinus communis GN=RCOM_0129350 PE=4 SV=1||" PB018625|Pfam-B_18625; PF02365.10|NAM"|| IPR003441|NAC domain||" GO:0003677|DNA binding ; GO:0006355|regulation of transcription, DNA-dependent "
Gh_A01G0505	ath-miR414	AT5G54380	protein kinase family protein||Q9LK35||THE1_ARATH Receptor-like protein kinase THESEUS 1 OS=Arabidopsis thaliana GN=THE1 PE=1 SV=1||B9I000||B9I000_POPTR Predicted protein OS=Populus trichocarpa GN=POPTRDRAFT_568958 PE=2 SV=1||ath:AT5G38990||"protein kinase family protein ; K04733 interleukin-1 receptor-associated kinase 4 [EC:2.7.11.1]"||" PF12819.2|Malectin_like; PF07714.12|Pkinase_Tyr; PB003458…
Gh_A01G0519	ath-miR414,gra-miR8718	AT5G54270	light-harvesting chlorophyll B-binding protein 3||P27489||CB23_SOLLC Chlorophyll a-b binding protein 13, chloroplastic OS=Solanum lycopersicum GN=CAB13 PE=1 SV=1||F6H2E4||F6H2E4_VITVI Putative uncharacterized protein OS=Vitis vinifera GN=VIT_19s0014g03660 PE=2 SV=1||ath:AT5G54270||"LHCB3; LHCB3 (LIGHT-HARVESTING CHLOROPHYLL BINDING PROTEIN 3) ; K08914 light-harvesting complex II chlorophyll a/b b…
Gh_A01G0527	ath-miR5658	--	Q2HVP7||Q2HVP7_MEDTR Putative uncharacterized protein OS=Medicago truncatula GN=MTR_2g081220 PE=4 SV=1
Gh_A01G0528	ahy-miR156a	AT4G27340	Met-10+ like family protein||F6H2F8||TRM51_VITVI tRNA (guanine(37)-N1)-methyltransferase 1 OS=Vitis vinifera GN=VIT_19s0014g03930 PE=3 SV=1||B9SIH1||B9SIH1_RICCO tRNA (guanine(37)-N1)-methyltransferase OS=Ricinus communis GN=RCOM_1256170 PE=3 SV=1||dre:100149968||"similar to LOC564078 protein ; K07055"|| PF02475.11|Met_10|| IPR003402|tRNA transferase Trm5/Tyw2|| GO:0016740|transferase activity
Gh_A01G0529	ath-miR159b-3p	--	B9I020||B9I020_POPTR Predicted protein OS=Populus trichocarpa GN=POPTRDRAFT_568986 PE=4 SV=1|| PF08744.5|NOZZLE|| IPR014855|Plant transcription factor NOZZLE
Gh_A01G0531	ath-miR414	AT4G27310	B-box type zinc finger family protein||Q9C9F4||COLX_ARATH Putative zinc finger protein At1g68190 OS=Arabidopsis thaliana GN=At1g68190 PE=2 SV=1||B9SIH7||B9SIH7_RICCO Transcription factor, putative OS=Ricinus communis GN=RCOM_1256550 PE=4 SV=1||ath:AT5G15840||"CO; CO (CONSTANS); transcription factor/ zinc ion binding ; K12135 zinc finger protein CONSTANS"|| IPR000315|Zinc finger, B-box||" GO:00082…
Gh_A01G0542	gra-miR482d	AT1G12220	Disease resistance protein (CC-NBS-LRR class) family||Q9T048||DRL27_ARATH Disease resistance protein At4g27190 OS=Arabidopsis thaliana GN=At4g27190 PE=2 SV=1||B9HZZ4||B9HZZ4_POPTR Nbs-lrr resistance protein OS=Populus trichocarpa GN=POPTRDRAFT_568952 PE=4 SV=1||ath:AT4G19050||"mob1/phocein family protein ; K06685 maintenance of ploidy protein MOB1 (MPS1 binder 1)"||" PF13855.1|LRR_8; PB011981|Pfa…
Gh_A01G0544	ath-miR5658	AT3G20640	basic helix-loop-helix (bHLH) DNA-binding superfamily protein||Q8GXT3||BH123_ARATH Transcription factor bHLH123 OS=Arabidopsis thaliana GN=BHLH123 PE=2 SV=1||B9I057||B9I057_POPTR Predicted protein OS=Populus trichocarpa GN=POPTRDRAFT_569039 PE=4 SV=1||ath:AT5G01310||"basic helix-loop-helix (bHLH) family protein ; K10863 aprataxin [EC:3.-.-.-]"||" PB013637|Pfam-B_13637; PB005343|Pfam-B_5343"|| IPR…
Gh_A01G0567	vvi-miR2950-5p	AT3G20680	Domain of unknown function (DUF1995)||F6H2C1||F6H2C1_VITVI Putative uncharacterized protein OS=Vitis vinifera GN=VIT_19s0014g05110 PE=4 SV=1|| PF09353.5|DUF1995|| IPR018962|Domain of unknown function DUF1995
Gh_A01G0572	mes-miR477i	AT4G04790	Tetratricopeptide repeat (TPR)-like superfamily protein||Q6NQ81||PP304_ARATH Pentatricopeptide repeat-containing protein At4g04790, mitochondrial OS=Arabidopsis thaliana GN=At4g04790 PE=2 SV=2||B9SA19||B9SA19_RICCO Pentatricopeptide repeat-containing protein, putative OS=Ricinus communis GN=RCOM_0182650 PE=4 SV=1||" PF01535.15|PPR; PF13812.1|PPR_3; PF13041.1|PPR_2"|| IPR002885|Pentatricopeptide r…
Gh_A01G0591	gra-miR8643a	AT3G15160	Q3U829||AP5Z1_MOUSE AP-5 complex subunit zeta-1 OS=Mus musculus GN=Ap5z1 PE=2 SV=1||M5WMX2||M5WMX2_PRUPE Uncharacterized protein OS=Prunus persica GN=PRUPE_ppa003516mg PE=4 SV=1||tgu:100231806||forkhead box K1|| PF14764.1|SPG48|| IPR028222|AP-5 complex subunit zeta-1|| GO:0044599|AP-5 adaptor complex
Gh_A01G0628	ath-miR414	AT4G04630	Protein of unknown function, DUF584||B9T2V0||B9T2V0_RICCO Putative uncharacterized protein OS=Ricinus communis GN=RCOM_0082570 PE=4 SV=1|| PF04520.8|Senescence_reg|| IPR007608|Senescence regulator S40
Gh_A01G0631	bdi-miR159a-3p,ath-miR159c,osa-miR159a.1,lus-miR159b,ath-miR159b-3p	AT2G32460	myb domain protein 101||Q0JIC2||GAM1_ORYSJ Transcription factor GAMYB OS=Oryza sativa subsp. japonica GN=GAM1 PE=2 SV=1||Q9S773||Q9S773_ARATH Myb domain protein 97 OS=Arabidopsis thaliana GN=F10M23.270 PE=2 SV=1||ath:AT4G26930||"MYB97; MYB97 (myb domain protein 97); DNA binding / transcription factor ; K09422 myb proto-oncogene protein, plant"|| PF00249.26|Myb_DNA-binding||" IPR001005|SANT/Myb do…
Gh_A01G0638	smo-miR171b	AT1G62290	Saposin-like aspartyl protease family protein||Q8VYL3||APA2_ARATH Aspartic proteinase A2 OS=Arabidopsis thaliana GN=APA2 PE=2 SV=1||Q8L6A9||Q8L6A9_THECC Aspartic proteinase OS=Theobroma cacao GN=ap1 PE=2 SV=1||ath:AT1G62290||"aspartyl protease family protein ; K08245 phytepsin [EC:3.4.23.40]"||" PF03489.12|SapB_2; PF05184.10|SapB_1; PF00026.18|Asp"||" IPR001461|Peptidase A1; IPR001969|Peptidase a…
Gh_A01G0665	ath-miR414	AT5G55390	ENHANCED DOWNY MILDEW 2||Q55FD6||Y8158_DICDI PHD finger-containing protein DDB_G0268158 OS=Dictyostelium discoideum GN=DDB_G0268158 PE=4 SV=1||F6HEL5||F6HEL5_VITVI Putative uncharacterized protein OS=Vitis vinifera GN=VIT_19s0090g01430 PE=2 SV=1||rno:290831||"Whsc1l1; Wolf-Hirschhorn syndrome candidate 1-like 1 (human) (EC:2.1.1.43); K11425 histone-lysine N-methyltransferase NSD3 [EC:2.1.1.43]"||…
Gh_A01G0703	osa-miR5072	AT5G55600	agenet domain-containing protein / bromo-adjacent homology (BAH) domain-containing protein||B9S9Q9||B9S9Q9_RICCO DNA binding protein, putative OS=Ricinus communis GN=RCOM_0521230 PE=4 SV=1||" PF01426.13|BAH; PF05641.7|Agenet"||" IPR001025|Bromo adjacent homology (BAH) domain; IPR008395|Agenet-like domain; IPR014002|Tudor-like, plant"|| GO:0003677|DNA binding
Gh_A01G0705	ath-miR414	AT1G55910	zinc transporter 11 precursor||Q94EG9||ZIP11_ARATH Zinc transporter 11 OS=Arabidopsis thaliana GN=ZIP11 PE=2 SV=1||B9S9U8||B9S9U8_RICCO Zinc transporter, putative OS=Ricinus communis GN=RCOM_0522420 PE=4 SV=1|| PF02535.17|Zip|| IPR003689|Zinc/iron permease||" GO:0016020|membrane ; GO:0055085|transmembrane transport ; GO:0046873|metal ion transmembrane transporter activity ; GO:0030001|metal ion t…
Gh_A01G0717	ath-miR414	AT5G55820	P33332||SEC3_YEAST Exocyst complex component SEC3 OS=Saccharomyces cerevisiae (strain ATCC 204508 / S288c) GN=SEC3 PE=1 SV=1||M5WR66||M5WR66_PRUPE Uncharacterized protein OS=Prunus persica GN=PRUPE_ppa017227mg PE=4 SV=1||" PF03941.10|INCENP_ARK-bind; PB008840|Pfam-B_8840"|| IPR005635|Inner centromere protein, ARK-binding domain
Gh_A01G0721	ath-miR414	AT1G70320	ubiquitin-protein ligase 2||Q8GY23||UPL1_ARATH E3 ubiquitin-protein ligase UPL1 OS=Arabidopsis thaliana GN=UPL1 PE=1 SV=3||M5W790||M5W790_PRUPE Uncharacterized protein OS=Prunus persica GN=PRUPE_ppa000008mg PE=4 SV=1||ath:AT1G70320||"UPL2; UPL2 (UBIQUITIN-PROTEIN LIGASE 2); ubiquitin-protein ligase ; K10592 E3 ubiquitin-protein ligase HUWE1 [EC:6.3.2.19]"||" PB018304|Pfam-B_18304; PF06012.7|DUF90…
Gh_A01G0737	ath-miR414	AT5G55970	RING/U-box superfamily protein||Q93Z92||RING4_ARATH E3 ubiquitin-protein ligase At4g11680 OS=Arabidopsis thaliana GN=At4g11680 PE=2 SV=1||D7UAM0||D7UAM0_VITVI Putative uncharacterized protein OS=Vitis vinifera GN=VIT_19s0015g01000 PE=2 SV=1||mmu:67845||"Rnf115; ring finger protein 115 ; K11982 E3 ubiquitin-protein ligase RNF115/126 [EC:6.3.2.19]"||" PB000276|Pfam-B_276; PB007479|Pfam-B_7479; PF13…
Gh_A01G0745	mtr-miR319a-5p	AT3G44730	kinesin-like protein 1||O81635||ATK4_ARATH Kinesin-4 OS=Arabidopsis thaliana GN=ATK4 PE=1 SV=2||B9N5N8||B9N5N8_POPTR Predicted protein OS=Populus trichocarpa GN=POPTRDRAFT_828145 PE=3 SV=1||nve:NEMVE_v1g161891||"hypothetical protein ; K10406 kinesin family member C2/C3"||" PF14392.1|zf-CCHC_4; PF00307.26|CH; PF14111.1|DUF4283; PF00225.18|Kinesin"||" IPR001715|Calponin homology domain; IPR001752|K…
Gh_A01G0763	ath-miR414	AT2G04240	RING/U-box superfamily protein||Q9ZU51||RHA2B_ARATH Probable E3 ubiquitin-protein ligase RHA2B OS=Arabidopsis thaliana GN=RHA2B PE=1 SV=2||D7T9E5||D7T9E5_VITVI Putative uncharacterized protein OS=Vitis vinifera GN=VIT_01s0011g02410 PE=4 SV=1||tet:TTHERM_00219449||"phosphatidylinositol 4-kinase ; K00888 phosphatidylinositol 4-kinase [EC:2.7.1.67]"|| PF13639.1|zf-RING_2|| IPR001841|Zinc finger, RIN…
Gh_A01G0768	ahy-miR156a	AT5G17250	Alkaline-phosphatase-like family protein||Q8TEQ8||PIGO_HUMAN GPI ethanolamine phosphate transferase 3 OS=Homo sapiens GN=PIGO PE=1 SV=3||M5XM32||M5XM32_PRUPE Uncharacterized protein OS=Prunus persica GN=PRUPE_ppa000909mg PE=4 SV=1||hsa:84720||"PIGO; phosphatidylinositol glycan anchor biosynthesis, class O ; K05288 phosphatidylinositol glycan, class O"||" PB014870|Pfam-B_14870; PF01663.17|Phosphod…
Gh_A01G0795	ath-miR414	AT1G50420	scarecrow-like 3||Q8S4W7||GAI1_VITVI DELLA protein GAI1 OS=Vitis vinifera GN=GAI1 PE=2 SV=1||B9RHZ2||B9RHZ2_RICCO DELLA protein GAI1, putative OS=Ricinus communis GN=RCOM_1574660 PE=4 SV=1|| PF03514.9|GRAS|| IPR005202|Transcription factor GRAS
Gh_A01G0824	ath-miR5658	AT1G11310	Seven transmembrane MLO family protein||O49873||MLOH1_HORVU MLO protein homolog 1 OS=Hordeum vulgare GN=MLO-H1 PE=3 SV=1||M5WFE8||M5WFE8_PRUPE Uncharacterized protein OS=Prunus persica GN=PRUPE_ppa020311mg PE=4 SV=1||osa:4331493||"Os03g0129100; hypothetical protein ; K08472 mlo protein"|| PF03094.10|Mlo|| IPR004326|Mlo-related protein||" GO:0006952|defense response ; GO:0016021|integral to membra…
Gh_A01G0831	vvi-miR2950-5p	AT5G42350	Galactose oxidase/kelch repeat superfamily protein||Q9FII2||FK117_ARATH F-box/kelch-repeat protein At5g42350 OS=Arabidopsis thaliana GN=At5g42350 PE=2 SV=1||M5X0B1||M5X0B1_PRUPE Uncharacterized protein OS=Prunus persica GN=PRUPE_ppa003370mg PE=4 SV=1||" PF00646.28|F-box; PF01344.20|Kelch_1"||" IPR001810|F-box domain; IPR006652|Kelch repeat type 1"|| GO:0005515|protein binding
Gh_A01G0838	ath-miR414	AT1G20696	high mobility group B3||P93047||HMGB3_ARATH High mobility group B protein 3 OS=Arabidopsis thaliana GN=HMGB3 PE=1 SV=1||E3UKG6||E3UKG6_GOSHI High mobility group box 1 protein OS=Gossypium hirsutum PE=2 SV=1||vvi:100257544||"similar to F2D10.18 ; K10802 high mobility group protein B1"|| PF00505.14|HMG_box|| IPR009071|High mobility group box domain
Gh_A01G0852	hbr-miR156	AT3G06920	Tetratricopeptide repeat (TPR)-like superfamily protein||Q8L844||PP413_ARATH Pentatricopeptide repeat-containing protein At5g42310, mitochondrial OS=Arabidopsis thaliana GN=At5g42310 PE=2 SV=1||B9R8M0||B9R8M0_RICCO Pentatricopeptide repeat-containing protein, putative OS=Ricinus communis GN=RCOM_1600890 PE=4 SV=1||" PF01535.15|PPR; PF13041.1|PPR_2"|| IPR002885|Pentatricopeptide repeat
Gh_A01G0853	ath-miR414	AT1G42440	Q5XGY1||TSR1_XENLA Pre-rRNA-processing protein TSR1 homolog OS=Xenopus laevis GN=tsr1 PE=2 SV=1||B9R8L9||B9R8L9_RICCO Ribosome biogenesis protein tsr1, putative OS=Ricinus communis GN=RCOM_1600880 PE=4 SV=1||tet:TTHERM_00784570||"Transketolase, C-terminal domain containing protein (EC:1.2.4.1); K00162 pyruvate dehydrogenase E1 component subunit beta [EC:1.2.4.1]"||" PF08142.7|AARP2CN; PF04950.7|D…
Gh_A01G0870	ath-miR5658	AT1G20510	OPC-8:0 CoA ligase1||Q84P21||4CLL5_ARATH 4-coumarate--CoA ligase-like 5 OS=Arabidopsis thaliana GN=4CLL5 PE=1 SV=2||B9R8J7||B9R8J7_RICCO AMP dependent CoA ligase, putative OS=Ricinus communis GN=RCOM_1600450 PE=4 SV=1||ath:AT1G20510||"OPCL1; OPCL1 (OPC-8:0 COA LIGASE1); 4-coumarate-CoA ligase ; K10526 OPC-8:0 CoA ligase 1 [EC:6.2.1.-]"||" PF13193.1|AMP-binding_C; PF00501.23|AMP-binding"||" IPR000…
Gh_A01G0901	ghr-miR2949a-3p	AT4G34860	Plant neutral invertase family protein||Q67XD9||CINV2_ARATH Alkaline/neutral invertase CINV2 OS=Arabidopsis thaliana GN=CINV2 PE=2 SV=1||I0CL52||I0CL52_MANES Neutral/alkaline invertase OS=Manihot esculenta GN=MNINV2 PE=2 SV=1|| PF12899.2|Glyco_hydro_100|| IPR024746|Glycosyl hydrolase family 100|| GO:0033926|glycopeptide alpha-N-acetylgalactosaminidase activity
Gh_A01G0920	ath-miR159a	AT4G39080	vacuolar proton ATPase A3||Q8W4S4||VHAA3_ARATH Vacuolar proton ATPase a3 OS=Arabidopsis thaliana GN=VHA-a3 PE=1 SV=1||E6NU69||E6NU69_9ROSI JHL18I08.13 protein OS=Jatropha curcas GN=JHL18I08.13 PE=4 SV=1||vvi:100255659||"hypothetical protein LOC100255659 ; K02154 V-type H+-transporting ATPase subunit I [EC:3.6.3.14]"|| PF01496.14|V_ATPase_I|| IPR002490|ATPase, V0 complex, subunit 116kDa||" GO:0033…
Gh_A01G0967	ath-miR414	AT4G34310	alpha/beta-Hydrolases superfamily protein||Q2TBM9||SRAC1_BOVIN Protein SERAC1 OS=Bos taurus GN=SERAC1 PE=2 SV=1||B9R7G8||B9R7G8_RICCO Ribonuclease p/mrp subunit, putative OS=Ricinus communis GN=RCOM_1591490 PE=4 SV=1
Gh_A01G0971	gma-miR396d	AT5G42700	AP2/B3-like transcriptional factor family protein||Q9FMZ4||Y5270_ARATH B3 domain-containing protein At5g42700 OS=Arabidopsis thaliana GN=At5g42700 PE=2 SV=2||I1JTI3||I1JTI3_SOYBN Uncharacterized protein OS=Glycine max PE=4 SV=1|| PF02362.16|B3|| IPR003340|B3 DNA binding domain||" GO:0003677|DNA binding ; GO:0006355|regulation of transcription, DNA-dependent "
Gh_A01G0972	ath-miR5658	AT5G42750	BRI1 kinase inhibitor 1||Q9FMZ0||BKI1_ARATH BRI1 kinase inhibitor 1 OS=Arabidopsis thaliana GN=BKI1 PE=1 SV=1||M5XE10||M5XE10_PRUPE Uncharacterized protein OS=Prunus persica GN=PRUPE_ppa008231mg PE=4 SV=1
Gh_A01G0984	ath-miR414	AT5G04340	zinc finger of Arabidopsis thaliana 6||Q96289||ZAT10_ARATH Zinc finger protein ZAT10 OS=Arabidopsis thaliana GN=ZAT10 PE=2 SV=1||B9IBS5||B9IBS5_POPTR Predicted protein OS=Populus trichocarpa GN=POPTRDRAFT_730802 PE=4 SV=1||" PF13912.1|zf-C2H2_6; PB002984|Pfam-B_2984"|| IPR007087|Zinc finger, C2H2|| GO:0046872|metal ion binding
Gh_A01G0999	ath-miR2111a-5p	AT1G71770	poly(A)-binding protein 5||P42731||PABP2_ARATH Polyadenylate-binding protein 2 OS=Arabidopsis thaliana GN=PAB2 PE=1 SV=1||M5XRJ2||M5XRJ2_PRUPE Uncharacterized protein OS=Prunus persica GN=PRUPE_ppa002618mg PE=4 SV=1||tgu:100232634||"nucleolin ; K11294 nucleolin"||" PB002199|Pfam-B_2199; PF00076.17|RRM_1; PF00658.13|PABP"||" IPR000504|RNA recognition motif domain; IPR002004|Polyadenylate-binding p…
Gh_A01G1009	ath-miR5658	--	F6H178||F6H178_VITVI Putative uncharacterized protein OS=Vitis vinifera GN=VIT_18s0001g08690 PE=4 SV=1
Gh_A01G1022	ath-miR858b	AT1G10090	Early-responsive to dehydration stress protein (ERD4)||Q06538||YL241_YEAST Uncharacterized membrane protein YLR241W OS=Saccharomyces cerevisiae (strain ATCC 204508 / S288c) GN=YLR241W PE=1 SV=1||B9R6U4||B9R6U4_RICCO Putative uncharacterized protein OS=Ricinus communis GN=RCOM_1585590 PE=4 SV=1||" PF13967.1|RSN1_TM; PF02714.10|DUF221"|| IPR003864|Domain of unknown function DUF221|| GO:0016020|memb…
Gh_A01G1043	ghr-miR7485	--	Q6WAY3||Q6WAY3_PEA Gag/pol polyprotein OS=Pisum sativum PE=4 SV=1
Gh_A01G1065	ath-miR414	AT4G24580	Rho GTPase activation protein (RhoGAP) with PH domain||F4JQZ3||REN1_ARATH Rho GTPase-activating protein REN1 OS=Arabidopsis thaliana GN=REN1 PE=1 SV=2||K7TLG4||K7TLG4_MAIZE Uncharacterized protein (Fragment) OS=Zea mays GN=ZEAMMB73_897773 PE=4 SV=1||dre:555788||"si:ch211-125a15.2 ; K07526 SLIT-ROBO Rho GTPase activating protein"||" PF00169.24|PH; PF14389.1|Lzipper-MIP1; PF00620.22|RhoGAP"||" IPR0…
Gh_A01G1079	gra-miR167c	AT2G41700	ATP-binding cassette A1||Q84M24||AB1A_ARATH ABC transporter A family member 1 OS=Arabidopsis thaliana GN=ABCA1 PE=2 SV=2||B9H9T2||B9H9T2_POPTR ABC transporter family, cholesterol/phospholipid flippase OS=Populus trichocarpa GN=PtrAOH1 PE=3 SV=1||tet:TTHERM_00532790||"ABC transporter family protein (EC:3.6.3.31 3.6.3.41); K10827 polyamine-transporting ATPase; K10834 heme-transporting ATPase"||" PF…
Gh_A01G1089	gra-miR8710a	AT2G22540	K-box region and MADS-box transcription factor family protein ||Q9FVC1||SVP_ARATH MADS-box protein SVP OS=Arabidopsis thaliana GN=SVP PE=1 SV=1||Q6RF31||Q6RF31_POPTO MADS box transcription factor OS=Populus tomentosa GN=MADS1 PE=2 SV=1||ath:AT2G14210||"ANR1; ANR1; DNA binding / transcription factor ; K09264 MADS-box transcription factor, plant"||" PF01486.12|K-box; PF00319.13|SRF-TF"||" IPR002100…
Gh_A01G1095	gma-miR159a-5p,gma-miR159e-5p	AT4G37120	Pre-mRNA splicing Prp18-interacting factor||Q6ZK48||SLU7_ORYSJ Pre-mRNA-splicing factor SLU7 OS=Oryza sativa subsp. japonica GN=Os08g0127700 PE=2 SV=1||M5XBQ2||M5XBQ2_PRUPE Uncharacterized protein OS=Prunus persica GN=PRUPE_ppa003987mg PE=4 SV=1|| PF11708.3|Slu7|| IPR021715|Pre-mRNA splicing Prp18-interacting factor
Gh_A01G1103	ath-miR414	AT3G09040	Pentatricopeptide repeat (PPR) superfamily protein||P93005||PP181_ARATH Pentatricopeptide repeat-containing protein At2g33680 OS=Arabidopsis thaliana GN=PCMP-E19 PE=3 SV=1||B9SUF3||B9SUF3_RICCO Pentatricopeptide repeat-containing protein, putative OS=Ricinus communis GN=RCOM_0751140 PE=4 SV=1||" PF01535.15|PPR; PF13041.1|PPR_2; PB010214|Pfam-B_10214"|| IPR002885|Pentatricopeptide repeat
Gh_A01G1141	gra-miR8741	AT1G27700	Syntaxin/t-SNARE family protein||B9SRY0||B9SRY0_RICCO Putative uncharacterized protein OS=Ricinus communis GN=RCOM_0517120 PE=4 SV=1|| PF09177.6|Syntaxin-6_N|| IPR015260|Syntaxin 6, N-terminal||" GO:0016020|membrane ; GO:0048193|Golgi vesicle transport "
Gh_A01G1147	gra-miR7506b	AT3G52760	Integral membrane Yip1 family protein||Q9JIM5||YIPF7_MOUSE Protein YIPF7 OS=Mus musculus GN=Yipf7 PE=2 SV=1||A9PBB0||A9PBB0_POPTR Predicted protein OS=Populus trichocarpa GN=POPTRDRAFT_556912 PE=2 SV=1|| PF04893.12|Yip1|| IPR006977|Yip1 domain|| GO:0016020|membrane
Gh_A01G1151	ath-miR414	AT2G36450	Integrase-type DNA-binding superfamily protein||Q9SJR0||ERF24_ARATH Ethylene-responsive transcription factor ERF024 OS=Arabidopsis thaliana GN=ERF024 PE=2 SV=1||I1NAK0||I1NAK0_SOYBN Uncharacterized protein OS=Glycine max PE=4 SV=1||ath:AT4G25490||"CBF1; CBF1 (C-REPEAT/DRE BINDING FACTOR 1); DNA binding / transcription activator/ transcription factor ; K09286 EREBP-like factor"|| PF00847.15|AP2|| …
Gh_A01G1157	ppe-miR393a	AT2G27770	Plant protein of unknown function (DUF868)||M5W448||M5W448_PRUPE Uncharacterized protein OS=Prunus persica GN=PRUPE_ppa014641mg PE=4 SV=1|| PF05910.7|DUF868|| IPR008586|Protein of unknown function DUF868, plant
Gh_A01G1165	ath-miR414	AT5G13260	D7TYT5||D7TYT5_VITVI Putative uncharacterized protein OS=Vitis vinifera GN=VIT_01s0244g00070 PE=4 SV=1
Gh_A01G1186	gra-miR8767a	AT1G14685	basic pentacysteine 2||Q9SKD0||BPC1_ARATH Protein BASIC PENTACYSTEINE1 OS=Arabidopsis thaliana GN=BPC1 PE=1 SV=1||M5XDN6||M5XDN6_PRUPE Uncharacterized protein OS=Prunus persica GN=PRUPE_ppa009765mg PE=4 SV=1|| PF06217.7|GAGA_bind|| IPR010409|GAGA-binding transcriptional activator
Gh_A01G1191	gra-miR7494b	AT2G02040	peptide transporter 2||P46032||PTR2_ARATH Peptide transporter PTR2 OS=Arabidopsis thaliana GN=PTR2 PE=1 SV=1||M5XC52||M5XC52_PRUPE Uncharacterized protein OS=Prunus persica GN=PRUPE_ppa003339mg PE=4 SV=1||pop:POPTR_805077||"hypothetical protein ; K03305 proton-dependent oligopeptide transporter, POT family"||" PB000780|Pfam-B_780; PF00854.16|PTR2"||" IPR000109|Proton-dependent oligopeptide transp…
Gh_A01G1203	gma-miR171a	AT1G11300	protein serine/threonine kinases;protein kinases;ATP binding;sugar binding;kinases;carbohydrate binding||Q8GWJ7||CRK19_ARATH Cysteine-rich receptor-like protein kinase 19 OS=Arabidopsis thaliana GN=CRK19 PE=2 SV=2||D7T8P5||D7T8P5_VITVI Putative uncharacterized protein OS=Vitis vinifera GN=VIT_01s0011g05350 PE=4 SV=1||ath:AT1G14370||"APK2A; APK2A (PROTEIN KINASE 2A); kinase ; K00924"||" PF07714.12…
Gh_A01G1208	gma-miR172b-5p,ath-miR5658	AT3G19850	Phototropic-responsive NPH3 family protein||Q9LT24||Y3985_ARATH BTB/POZ domain-containing protein At3g19850 OS=Arabidopsis thaliana GN=At3g19850 PE=2 SV=1||F6HFZ6||F6HFZ6_VITVI Putative uncharacterized protein OS=Vitis vinifera GN=VIT_01s0010g01390 PE=4 SV=1|| PF03000.9|NPH3||" IPR000210|BTB/POZ-like; IPR027356|NPH3 domain"|| GO:0005515|protein binding
Gh_A01G1212	ath-miR414	AT1G68050	flavin-binding, kelch repeat, f box 1||Q9C9W9||ADO3_ARATH Adagio protein 3 OS=Arabidopsis thaliana GN=ADO3 PE=1 SV=1||I1K5J7||I1K5J7_SOYBN Uncharacterized protein OS=Glycine max PE=4 SV=1||pop:POPTR_822050||"hypothetical protein ; K12116 flavin-binding kelch repeat F-box protein 1"||" PF13415.1|Kelch_3; PF00646.28|F-box; PF13426.1|PAS_9; PF07646.10|Kelch_2; PF13418.1|Kelch_4"||" IPR000014|PAS dom…
Gh_A01G1240	gra-miR8741	AT1G70750	Protein of unknown function, DUF593||M5Y1T3||M5Y1T3_PRUPE Uncharacterized protein OS=Prunus persica GN=PRUPE_ppa000840mg PE=4 SV=1||" PF04576.10|Zein-binding; PB000472|Pfam-B_472"|| IPR007656|Zein-binding domain
Gh_A01G1274	hbr-miR156,cca-miR156b,ahy-miR156a,ath-miR156g,stu-miR156f-5p,ath-miR156a-5p,ath-miR157a-5p	AT5G50570	Squamosa promoter-binding protein-like (SBP domain) transcription factor family protein||Q6YZE8||SPL16_ORYSJ Squamosa promoter-binding-like protein 16 OS=Oryza sativa subsp. japonica GN=SPL16 PE=2 SV=1||B9RMC2||B9RMC2_RICCO Putative uncharacterized protein OS=Ricinus communis GN=RCOM_1079430 PE=4 SV=1|| PF03110.9|SBP|| IPR004333|Transcription factor, SBP-box||" GO:0005634|nucleus ; GO:0003677|DNA…
Gh_A01G1280	ath-miR394a	AT1G27340	Galactose oxidase/kelch repeat superfamily protein||Q9FZK1||FBX6_ARATH F-box only protein 6 OS=Arabidopsis thaliana GN=FBX6 PE=2 SV=1||B8Y9B5||B8Y9B5_PONTR F-box family protein OS=Poncirus trifoliata PE=2 SV=1||" PF00646.28|F-box; PB009835|Pfam-B_9835; PB001150|Pfam-B_1150"|| IPR001810|F-box domain|| GO:0005515|protein binding
Gh_A01G1281	ath-miR156g,cca-miR156b,ahy-miR156a,hbr-miR156,ath-miR157a-5p,ath-miR156a-5p,stu-miR156f-5p	AT5G43270	squamosa promoter binding protein-like 2||Q9S840||SPL2_ARATH Squamosa promoter-binding-like protein 2 OS=Arabidopsis thaliana GN=SPL2 PE=2 SV=1||F6HGB1||F6HGB1_VITVI Putative uncharacterized protein OS=Vitis vinifera GN=VIT_01s0010g03710 PE=4 SV=1|| PF03110.9|SBP|| IPR004333|Transcription factor, SBP-box||" GO:0005634|nucleus ; GO:0003677|DNA binding "
Gh_A01G1291	gra-miR8668,gra-miR8632	AT3G48460	GDSL-like Lipase/Acylhydrolase superfamily protein||Q9STM6||GDL57_ARATH GDSL esterase/lipase At3g48460 OS=Arabidopsis thaliana GN=At3g48460 PE=2 SV=1||M1AQB1||M1AQB1_SOLTU Uncharacterized protein OS=Solanum tuberosum GN=PGSC0003DMG400010737 PE=4 SV=1
Gh_A01G1315	ath-miR8175	AT1G10740	alpha/beta-Hydrolases superfamily protein||P04635||LIP_STAHY Lipase OS=Staphylococcus hyicus GN=lip PE=1 SV=1||D7SYZ3||D7SYZ3_VITVI Putative uncharacterized protein OS=Vitis vinifera GN=VIT_00s0394g00030 PE=4 SV=1||" PB013885|Pfam-B_13885; PB001079|Pfam-B_1079; PB011927|Pfam-B_11927"
Gh_A01G1334	ath-miR414	AT3G01810	B9RMI3||B9RMI3_RICCO Putative uncharacterized protein OS=Ricinus communis GN=RCOM_1080950 PE=4 SV=1||" PB015099|Pfam-B_15099; PF10358.4|NT-C2"
Gh_A01G1342	gma-miR395d,mtr-miR395h	AT1G10640	Pectin lyase-like superfamily protein||Q949Z1||PGLR4_ARATH Polygalacturonase At1g48100 OS=Arabidopsis thaliana GN=At1g48100 PE=2 SV=1||F6HHV8||F6HHV8_VITVI Putative uncharacterized protein OS=Vitis vinifera GN=VIT_01s0127g00400 PE=4 SV=1||ath:AT5G14650||"polygalacturonase, putative / pectinase, putative ; K01184 polygalacturonase [EC:3.2.1.15]"|| PF00295.12|Glyco_hydro_28||" IPR000743|Glycoside h…
Gh_A01G1424	ptc-miR396e-3p,ath-miR396b-3p,ama-miR396-3p,gma-miR396b-3p	AT1G78610	mechanosensitive channel of small conductance-like 6||F4IME2||MSL8_ARATH Mechanosensitive ion channel protein 8 OS=Arabidopsis thaliana GN=MSL8 PE=2 SV=2||M5VK71||M5VK71_PRUPE Uncharacterized protein OS=Prunus persica GN=PRUPE_ppa001020mg PE=4 SV=1||" PF00924.13|MS_channel; PB010469|Pfam-B_10469; PB005929|Pfam-B_5929; PB016690|Pfam-B_16690; PB014815|Pfam-B_14815"|| IPR006685|Mechanosensitive ion …
Gh_A01G1427	ath-miR414	AT4G38440	Q9BWH6||RPAP1_HUMAN RNA polymerase II-associated protein 1 OS=Homo sapiens GN=RPAP1 PE=1 SV=3||B9HR12||B9HR12_POPTR Predicted protein OS=Populus trichocarpa GN=POPTRDRAFT_767225 PE=4 SV=1||" PF08620.5|RPAP1_C; PB015882|Pfam-B_15882; PF08621.5|RPAP1_N"||" IPR013929|RNA polymerase II-associated protein 1, C-terminal; IPR013930|RNA polymerase II-associated protein 1, N-terminal"
Gh_A01G1478	ath-miR5658	AT1G36990	F6H1R2||F6H1R2_VITVI Putative uncharacterized protein OS=Vitis vinifera GN=VIT_12s0055g00330 PE=4 SV=1
Gh_A01G1490	ppt-miR408b,osa-miR408-3p,gma-miR408d,ath-miR408-3p	AT2G02850	plantacyanin||Q8LG89||BABL_ARATH Basic blue protein OS=Arabidopsis thaliana GN=ARPN PE=2 SV=2||B9GEY2||B9GEY2_POPTR Predicted protein OS=Populus trichocarpa GN=POPTRDRAFT_815202 PE=4 SV=1|| PF02298.12|Cu_bind_like|| IPR003245|Plastocyanin-like||" GO:0009055|electron carrier activity ; GO:0005507|copper ion binding "
Gh_A01G1494	cpa-miR166e	AT1G71240	Plant protein of unknown function (DUF639)||D7T030||D7T030_VITVI Putative uncharacterized protein OS=Vitis vinifera GN=VIT_12s0034g01220 PE=4 SV=1|| PF04842.7|DUF639|| IPR006927|Protein of unknown function DUF639
Gh_A01G1526	ath-miR5658	AT3G18930	RING/U-box superfamily protein||Q67YI6||ATL65_ARATH RING-H2 finger protein ATL65 OS=Arabidopsis thaliana GN=ATL65 PE=2 SV=2||F6HQI8||F6HQI8_VITVI Putative uncharacterized protein OS=Vitis vinifera GN=VIT_03s0063g01890 PE=4 SV=1||vvi:100262515||"GSVIVT00015359001; hypothetical protein LOC100262515 ; K11982 E3 ubiquitin-protein ligase RNF115/126 [EC:6.3.2.19]"|| PF13639.1|zf-RING_2|| IPR001841|Zinc…
Gh_A01G1534	ath-miR5658	AT1G58100	TCP family transcription factor ||Q9C518||TCP8_ARATH Transcription factor TCP8 OS=Arabidopsis thaliana GN=TCP8 PE=2 SV=1||F6HK55||F6HK55_VITVI Putative uncharacterized protein OS=Vitis vinifera GN=VIT_12s0035g00690 PE=2 SV=1||" PF03634.8|TCP; PB006399|Pfam-B_6399"||" IPR005333|Transcription factor, TCP; IPR017887|Transcription factor TCP subgroup"
Gh_A01G1543	ama-miR396-3p	AT5G49950	alpha/beta-Hydrolases superfamily protein||Q40863||EMB8_PICGL Embryogenesis-associated protein EMB8 OS=Picea glauca GN=EMB8 PE=2 SV=1||B9T6L2||B9T6L2_RICCO Alpha/beta hydrolase domain containing protein 1,3, putative OS=Ricinus communis GN=RCOM_0134670 PE=4 SV=1||ppp:PHYPADRAFT_140563||"hypothetical protein ; K07019"||" PB004587|Pfam-B_4587; PB001294|Pfam-B_1294; PF12697.2|Abhydrolase_6; PB007925…
Gh_A01G1545	ath-miR414	AT1G80740	chromomethylase 1||O49139||CMT1_ARATH Putative DNA (cytosine-5)-methyltransferase CMT1 OS=Arabidopsis thaliana GN=CMT1 PE=5 SV=2||B9SWJ8||B9SWJ8_RICCO Cytosine-specific methyltransferase OS=Ricinus communis GN=RCOM_0279050 PE=3 SV=1||vvi:100252100||"hypothetical protein LOC100252100 ; K00558 DNA (cytosine-5-)-methyltransferase [EC:2.1.1.37]"||" PF00145.12|DNA_methylase; PB010894|Pfam-B_10894; PF0…
Gh_A01G1554	ath-miR414	--	M5XW66||M5XW66_PRUPE Uncharacterized protein OS=Prunus persica GN=PRUPE_ppa024829mg PE=4 SV=1
Gh_A01G1557	gma-miR396a-3p	AT1G57770	FAD/NAD(P)-binding oxidoreductase family protein||Q2VEX9||CRTSO_DAUCA Prolycopene isomerase, chloroplastic OS=Daucus carota GN=CRTISO PE=2 SV=1||M5XHL3||M5XHL3_PRUPE Uncharacterized protein OS=Prunus persica GN=PRUPE_ppa021157mg PE=4 SV=1||cre:CHLREDRAFT_196597||"carotenoid isomerase ; K09835 carotenoid isomerase [EC:5.-.-.-]"||" PB000769|Pfam-B_769; PB002474|Pfam-B_2474; PF13450.1|NAD_binding_8"…
Gh_A01G1571	stu-miR172c-3p	AT1G78060	Glycosyl hydrolase family protein||Q9SGZ5||BXL7_ARATH Probable beta-D-xylosidase 7 OS=Arabidopsis thaliana GN=BXL7 PE=2 SV=2||B9GUL1||B9GUL1_POPTR Predicted protein OS=Populus trichocarpa GN=POPTRDRAFT_551555 PE=4 SV=1||ath:AT1G02640||"BXL2; BXL2 (BETA-XYLOSIDASE 2); hydrolase, hydrolyzing O-glycosyl compounds ; K05349 beta-glucosidase [EC:3.2.1.21]"||" PF14310.1|Fn3-like; PB000726|Pfam-B_726; PF…
Gh_A01G1575	aly-miR157d-3p	AT5G20950	Glycosyl hydrolase family protein||Q23892||GLUA_DICDI Lysosomal beta glucosidase OS=Dictyostelium discoideum GN=gluA PE=1 SV=2||B9HKJ1||B9HKJ1_POPTR Predicted protein OS=Populus trichocarpa GN=POPTRDRAFT_871997 PE=4 SV=1||ath:AT3G47000||"glycosyl hydrolase family 3 protein ; K01188 beta-glucosidase [EC:3.2.1.21]"||" PF01915.17|Glyco_hydro_3_C; PF00933.16|Glyco_hydro_3"||" IPR001764|Glycoside hydr…
Gh_A01G1606	ath-miR414	AT1G21550	Calcium-binding EF-hand family protein||Q9LPK5||CML44_ARATH Probable calcium-binding protein CML44 OS=Arabidopsis thaliana GN=CML44 PE=2 SV=2||A4L9I0||A4L9I0_GOSHI Putative calcium-binding protein OS=Gossypium hirsutum PE=4 SV=1||tva:TVAG_038070||"calmodulin ; K02183 calmodulin"||" PF13499.1|EF-hand_7; PF00036.27|EF-hand_1"||" IPR002048|EF-hand domain; IPR011992|EF-hand domain pair; IPR018247|EF-…
Gh_A01G1607	ath-miR414	AT1G21550	Calcium-binding EF-hand family protein||Q9LPK5||CML44_ARATH Probable calcium-binding protein CML44 OS=Arabidopsis thaliana GN=CML44 PE=2 SV=2||A4L9I0||A4L9I0_GOSHI Putative calcium-binding protein OS=Gossypium hirsutum PE=4 SV=1||tva:TVAG_038070||"calmodulin ; K02183 calmodulin"||" PF13499.1|EF-hand_7; PF13405.1|EF-hand_6"||" IPR002048|EF-hand domain; IPR011992|EF-hand domain pair; IPR018247|EF-H…
Gh_A01G1616	ath-miR414	AT5G06710	homeobox from Arabidopsis thaliana||P46665||HAT14_ARATH Homeobox-leucine zipper protein HAT14 OS=Arabidopsis thaliana GN=HAT14 PE=2 SV=3||M5VQI3||M5VQI3_PRUPE Uncharacterized protein OS=Prunus persica GN=PRUPE_ppa008075mg PE=4 SV=1||ath:AT5G06710||"HAT14; HAT14 (homeobox-leucine zipper protein 14); DNA binding / transcription factor ; K09338 homeobox-leucine zipper protein"||" PF02183.13|HALZ; PF…
Gh_A01G1620	ath-miR414	AT5G06740	Concanavalin A-like lectin protein kinase family protein||Q9FG33||LRKS5_ARATH Probable L-type lectin-domain containing receptor kinase S.5 OS=Arabidopsis thaliana GN=LECRKS5 PE=2 SV=1||D7LZT5||D7LZT5_ARALL Predicted protein OS=Arabidopsis lyrata subsp. lyrata GN=ARALYDRAFT_660532 PE=3 SV=1||ath:AT1G14370||"APK2A; APK2A (PROTEIN KINASE 2A); kinase ; K00924"||" PF00069.20|Pkinase; PF00139.14|Lectin…
Gh_A01G1639	ath-miR414	--	P11891||PSRP5_PEA 50S ribosomal protein 5, chloroplastic OS=Pisum sativum GN=PSRP5 PE=2 SV=1||B7FHB7||B7FHB7_MEDTR 50S ribosomal protein OS=Medicago truncatula GN=MTR_7g088520 PE=2 SV=1
Gh_A01G1644	ptc-miR172b-5p,ath-miR5658	AT2G41370	Ankyrin repeat family protein / BTB/POZ domain-containing protein||Q9ZVC2||NPR5_ARATH Regulatory protein NPR5 OS=Arabidopsis thaliana GN=NPR5 PE=1 SV=1||B9H966||B9H966_POPTR BOP/NPR1/NIM1-like regulatory protein OS=Populus trichocarpa GN=POPTRDRAFT_560428 PE=4 SV=1||ptr:462661||"BTBD9; BTB (POZ) domain containing 9 ; K10481 BTB/POZ domain-containing protein 9"||" PF12796.2|Ank_2; PF11900.3|DUF342…
Gh_A01G1651	ath-miR414	AT3G57360	Q7Z6J9||SEN54_HUMAN tRNA-splicing endonuclease subunit Sen54 OS=Homo sapiens GN=TSEN54 PE=1 SV=3||D7THT2||D7THT2_VITVI Putative uncharacterized protein OS=Vitis vinifera GN=VIT_08s0007g08930 PE=4 SV=1||" PB008205|Pfam-B_8205; PF12928.2|tRNA_int_end_N2; PF05617.6|Prolamin_like"||" IPR008502|Prolamin-like domain; IPR024336|tRNA-splicing endonuclease, subunit Sen54, N-terminal; IPR024337|tRNA-splici…
Gh_A01G1655	ath-miR5658	AT5G06839	bZIP transcription factor family protein||Q41558||HBP1C_WHEAT Transcription factor HBP-1b(c1) (Fragment) OS=Triticum aestivum PE=1 SV=2||M5VWI1||M5VWI1_PRUPE Uncharacterized protein OS=Prunus persica GN=PRUPE_ppa003825mg PE=4 SV=1||ath:AT5G06950||"AHBP-1B (bZIP transcription factor HBP-1b homolog); DNA binding / transcription factor/ transcription repressor ; K09060 plant G-box-binding factor"||"…
Gh_A01G1662	mdm-miR396a	AT3G57830	Leucine-rich repeat protein kinase family protein||Q9C9N5||Y1668_ARATH Probable inactive leucine-rich repeat receptor-like protein kinase At1g66830 OS=Arabidopsis thaliana GN=At1g66830 PE=1 SV=1||B9T7Q3||B9T7Q3_RICCO ATP binding protein, putative OS=Ricinus communis GN=RCOM_0246300 PE=4 SV=1||osa:4341290||"Os06g0557100; hypothetical protein ; K00924"||" PB012106|Pfam-B_12106; PB011516|Pfam-B_1151…
Gh_A01G1666	ath-miR858a	AT3G20860	NIMA-related kinase 5||Q9LHI7||NEK7_ARATH Serine/threonine-protein kinase Nek7 OS=Arabidopsis thaliana GN=NEK7 PE=1 SV=1||M5VWL0||M5VWL0_PRUPE Uncharacterized protein OS=Prunus persica GN=PRUPE_ppa002660mg PE=4 SV=1||pop:POPTR_1065868||"hypothetical protein ; K08857 NIMA (never in mitosis gene a)-related kinase [EC:2.7.11.1]"||" PF00069.20|Pkinase; PB014063|Pfam-B_14063"||" IPR000719|Protein kina…
Gh_A01G1686	ath-miR5658	AT1G21200	sequence-specific DNA binding transcription factors||M5VYL5||M5VYL5_PRUPE Uncharacterized protein OS=Prunus persica GN=PRUPE_ppa1027145mg PE=4 SV=1|| PF13837.1|Myb_DNA-bind_4
Gh_A01G1692	ath-miR414	AT3G13600	calmodulin-binding family protein||B9T021||B9T021_RICCO Calmodulin binding protein, putative OS=Ricinus communis GN=RCOM_0037070 PE=4 SV=1||" PB000116|Pfam-B_116; PB002606|Pfam-B_2606; PB000681|Pfam-B_681"
Gh_A01G1695	nta-miR477a,mes-miR477a,mes-miR477i	AT5G27740	ATPase family associated with various cellular activities (AAA) ||Q8VXX4||RFC3_ARATH Replication factor C subunit 3 OS=Arabidopsis thaliana GN=RFC3 PE=2 SV=1||B9IB37||B9IB37_POPTR Predicted protein OS=Populus trichocarpa GN=POPTRDRAFT_775272 PE=4 SV=1||ppp:PHYPADRAFT_185915||"hypothetical protein ; K10756 replication factor C subunit 3/5"
Gh_A01G1697	ath-miR5658	AT3G11900	aromatic and neutral transporter 1||Q495N2||S36A3_HUMAN Proton-coupled amino acid transporter 3 OS=Homo sapiens GN=SLC36A3 PE=2 SV=2||B9SDP5||B9SDP5_RICCO Amino acid transporter, putative OS=Ricinus communis GN=RCOM_0423020 PE=4 SV=1|| PF01490.13|Aa_trans|| IPR013057|Amino acid transporter, transmembrane
Gh_A01G1743	ghr-miR827a	AT3G09040	Pentatricopeptide repeat (PPR) superfamily protein||Q9FHR3||PP403_ARATH Putative pentatricopeptide repeat-containing protein At5g37570 OS=Arabidopsis thaliana GN=PCMP-E37 PE=3 SV=1||M5XIY7||M5XIY7_PRUPE Uncharacterized protein OS=Prunus persica GN=PRUPE_ppa025108mg PE=4 SV=1||" PF01535.15|PPR; PB000293|Pfam-B_293; PB004526|Pfam-B_4526; PF13812.1|PPR_3; PF13041.1|PPR_2; PF12854.2|PPR_1; PB010214|P…
Gh_A01G1757	ath-miR5658	AT3G01320	SIN3-like 1||Q9SRH9||SNL1_ARATH Paired amphipathic helix protein Sin3-like 1 OS=Arabidopsis thaliana GN=SNL1 PE=1 SV=2||B9RUH7||B9RUH7_RICCO Putative uncharacterized protein OS=Ricinus communis GN=RCOM_0852800 PE=4 SV=1||osa:4326133||"Os01g0109700; hypothetical protein ; K11644 paired amphipathic helix protein Sin3a"|| PF08295.7|Sin3_corepress|| IPR013194|Histone deacetylase interacting
Gh_A01G1761	ath-miR414	AT3G10120	B9SRY7||B9SRY7_RICCO Putative uncharacterized protein OS=Ricinus communis GN=RCOM_0517290 PE=4 SV=1|| PF14009.1|DUF4228|| IPR025322|Protein of unknown function DUF4228, plant
Gh_A01G1768	gma-miR166u	AT2G36270	Basic-leucine zipper (bZIP) transcription factor family protein||Q9SJN0||ABI5_ARATH Protein ABSCISIC ACID-INSENSITIVE 5 OS=Arabidopsis thaliana GN=ABI5 PE=1 SV=1||K4CQX8||K4CQX8_SOLLC Uncharacterized protein OS=Solanum lycopersicum GN=Solyc09g009490.2 PE=4 SV=1||rno:304962||"Atf6; activating transcription factor 6 ; K09054 activating transcription factor 6"||" PB011552|Pfam-B_11552; PB003852|Pfam…
Gh_A01G1780	ath-miR414	AT5G03670	B9SRI1||B9SRI1_RICCO Putative uncharacterized protein OS=Ricinus communis GN=RCOM_0384750 PE=4 SV=1|| PB014906|Pfam-B_14906
Gh_A01G1782	ath-miR414	AT4G25470	C-repeat/DRE binding factor 2||P93835||DRE1B_ARATH Dehydration-responsive element-binding protein 1B OS=Arabidopsis thaliana GN=DREB1B PE=2 SV=2||M5W9P6||M5W9P6_PRUPE Uncharacterized protein OS=Prunus persica GN=PRUPE_ppa015643mg PE=4 SV=1||ath:AT4G25490||"CBF1; CBF1 (C-REPEAT/DRE BINDING FACTOR 1); DNA binding / transcription activator/ transcription factor ; K09286 EREBP-like factor"|| PF00847.…
Gh_A01G1784	ath-miR5658	AT5G03680	Duplicated homeodomain-like superfamily protein||Q9LZS0||PTL_ARATH Trihelix transcription factor PTL OS=Arabidopsis thaliana GN=PTL PE=2 SV=1||F6HKI2||F6HKI2_VITVI Putative uncharacterized protein OS=Vitis vinifera GN=VIT_08s0007g03820 PE=4 SV=1|| PF13837.1|Myb_DNA-bind_4||" IPR001005|SANT/Myb domain; IPR017877|Myb-like domain"|| GO:0003682|chromatin binding
Gh_A01G1800	ath-miR414	AT3G10040	sequence-specific DNA binding transcription factors||B9MTM7||B9MTM7_POPTR Predicted protein OS=Populus trichocarpa GN=POPTRDRAFT_781186 PE=4 SV=1||" PB005800|Pfam-B_5800; PF13837.1|Myb_DNA-bind_4; PB002897|Pfam-B_2897; PB003016|Pfam-B_3016"
Gh_A01G1805	gra-miR7494b,ath-miR5658	AT5G03795	Exostosin family protein||Q9FFN2||GLYT3_ARATH Probable glycosyltransferase At5g03795 OS=Arabidopsis thaliana GN=At5g03795 PE=3 SV=2||B9SRL1||B9SRL1_RICCO Catalytic, putative OS=Ricinus communis GN=RCOM_0840140 PE=4 SV=1||xla:380140||"ext2; exostoses (multiple) 2 ; K02367 glucuronyl/N-acetylglucosaminyl transferase EXT2 [EC:2.4.1.224 2.4.1.225]"|| PF03016.10|Exostosin|| IPR004263|Exostosin-like|| …
Gh_A01G1829	hbr-miR6173	AT2G36910	ATP binding cassette subfamily B1||Q9ZR72||AB1B_ARATH ABC transporter B family member 1 OS=Arabidopsis thaliana GN=ABCB1 PE=1 SV=1||M5VXQ8||M5VXQ8_PRUPE Uncharacterized protein OS=Prunus persica GN=PRUPE_ppa000269mg PE=4 SV=1||ppp:PHYPADRAFT_59717||"ppabcb14; ATP-binding cassette transporter, subfamily B, member 14, group MDR/PGP protein PpABCB14 ; K05658 ATP-binding cassette, subfamily B (MDR/TA…
Gh_A01G1862	ath-miR414	AT5G02950	Tudor/PWWP/MBT superfamily protein||Q9M3G7||ATM_ARATH Serine/threonine-protein kinase ATM OS=Arabidopsis thaliana GN=ATM PE=2 SV=1||K4CQC4||K4CQC4_SOLLC Uncharacterized protein OS=Solanum lycopersicum GN=Solyc09g007340.2 PE=4 SV=1||ath:AT3G48190||"ATM; ATM (ATAXIA-TELANGIECTASIA MUTATED) ; K04728 ataxia telangectasia mutated family protein [EC:2.7.11.1]"|| PF00855.12|PWWP||" IPR000313|PWWP domain…
Gh_A01G1867	vvi-miR172a,stu-miR172c-3p,vvi-miR172b,mes-miR172c,ath-miR172a,tcc-miR172d,ptc-miR172i,sbi-miR172f,ath-miR172c,mtr-miR172a,gma-miR172d	AT2G28550	related to AP2.7||P47927||AP2_ARATH Floral homeotic protein APETALA 2 OS=Arabidopsis thaliana GN=AP2 PE=1 SV=1||B9SGS1||B9SGS1_RICCO Floral homeotic protein APETALA2, putative OS=Ricinus communis GN=RCOM_0819800 PE=4 SV=1||ath:AT4G36920||"AP2; AP2 (APETALA 2); transcription factor ; K09284 AP2-like factor, euAP2 lineage"|| PF00847.15|AP2|| IPR001471|AP2/ERF domain||" GO:0006355|regulation of tran…
Gh_A01G1902	ath-miR5658	AT3G23160	Protein of unknown function (DUF668)||D7THJ5||D7THJ5_VITVI Putative uncharacterized protein OS=Vitis vinifera GN=VIT_08s0007g00860 PE=4 SV=1||" PF05003.7|DUF668; PF11961.3|DUF3475"||" IPR007700|Protein of unknown function DUF668; IPR021864|Protein of unknown function DUF3475"
Gh_A01G1905	osa-miR397b,ath-miR397a,nta-miR397,ptc-miR397b	AT5G60020	laccase 17||Q9FJD5||LAC17_ARATH Laccase-17 OS=Arabidopsis thaliana GN=LAC17 PE=2 SV=1||B9SZZ6||B9SZZ6_RICCO Laccase, putative OS=Ricinus communis GN=RCOM_0452260 PE=4 SV=1||osa:4324803||"Os01g0850800; hypothetical protein ; K00368 nitrite reductase (NO-forming) [EC:1.7.2.1]"||" PF07732.10|Cu-oxidase_3; PF00394.17|Cu-oxidase; PF07731.9|Cu-oxidase_2"||" IPR001117|Multicopper oxidase, type 1; IPR002…
Gh_A01G1916	ath-miR414	--	Q9LZ60||SMR3_ARATH Cyclin-dependent protein kinase inhibitor SMR3 OS=Arabidopsis thaliana GN=SMR3 PE=2 SV=1||B9SP01||B9SP01_RICCO Putative uncharacterized protein OS=Ricinus communis GN=RCOM_1246940 PE=4 SV=1
Gh_A01G1917	ath-miR5658	AT5G02430	Transducin/WD40 repeat-like superfamily protein||Q6LA54||YF48_SCHPO Uncharacterized WD repeat-containing protein C3H5.08c OS=Schizosaccharomyces pombe (strain 972 / ATCC 24843) GN=SPAC3H5.08c PE=1 SV=2||B9HBL0||B9HBL0_POPTR Predicted protein OS=Populus trichocarpa GN=POPTRDRAFT_801931 PE=4 SV=1||cgr:CAGL0E00561g||"hypothetical protein ; K06666 glucose repression regulatory protein TUP1"|| PF00400…
Gh_A01G1939	gma-miR396h,vvi-miR396b,ath-miR396b-5p,ptc-miR396g-5p,ath-miR396a-5p	AT1G07380	Neutral/alkaline non-lysosomal ceramidase||Q304B9||NCASE_ARATH Neutral ceramidase OS=Arabidopsis thaliana GN=At2g38010 PE=2 SV=1||B9SPF3||B9SPF3_RICCO Ceramidase, putative OS=Ricinus communis GN=RCOM_0085480 PE=4 SV=1||tad:TRIADDRAFT_29967||"hypothetical protein ; K12349 neutral ceramidase [EC:3.5.1.23]"|| PF04734.8|Ceramidase_alk|| IPR006823|Neutral/alkaline nonlysosomal ceramidase
Gh_A01G1940	gma-miR396a-3p	AT5G05820	Nucleotide-sugar transporter family protein||Q6DBP3||PT505_ARATH Probable sugar phosphate/phosphate translocator At5g05820 OS=Arabidopsis thaliana GN=At5g05820 PE=2 SV=1||B9HT19||B9HT19_POPTR Predicted protein OS=Populus trichocarpa GN=POPTRDRAFT_567323 PE=4 SV=1||" PB014575|Pfam-B_14575; PF00892.15|EamA; PF03151.11|TPT; PB011929|Pfam-B_11929"||" IPR000620|Drug/metabolite transporter; IPR004853|T…
Gh_A01G1943	ath-miR414	AT3G09100	mRNA capping enzyme family protein||O55236||MCE1_MOUSE mRNA-capping enzyme OS=Mus musculus GN=Rngtt PE=1 SV=1||M5WJ38||M5WJ38_PRUPE Uncharacterized protein OS=Prunus persica GN=PRUPE_ppa002348mg PE=4 SV=1||xtr:407900||"rngtt; RNA guanylyltransferase and 5'-phosphatase (EC:2.7.7.50); K00987 mRNA guanylyltransferase [EC:2.7.7.50]"||" PF03919.10|mRNA_cap_C; PF01331.14|mRNA_cap_enzyme; PF00782.15|DSP…
Gh_A01G1946	lus-miR172j	AT1G62670	rna processing factor 2||Q9SS81||PP221_ARATH Pentatricopeptide repeat-containing protein At3g09060 OS=Arabidopsis thaliana GN=At3g09060 PE=2 SV=1||M5WHA8||M5WHA8_PRUPE Uncharacterized protein OS=Prunus persica GN=PRUPE_ppa002297mg PE=4 SV=1||" PF01535.15|PPR; PF13041.1|PPR_2"|| IPR002885|Pentatricopeptide repeat
Gh_A01G1950	ath-miR414	AT5G01220	sulfoquinovosyldiacylglycerol 2||O06423||MGTA_MYCTU GDP-mannose-dependent alpha-mannosyltransferase OS=Mycobacterium tuberculosis GN=mgtA PE=1 SV=1||B9HCK5||B9HCK5_POPTR Predicted protein (Fragment) OS=Populus trichocarpa GN=POPTRDRAFT_417124 PE=2 SV=1||ath:AT5G01220||"SQD2; SQD2 (SULFOQUINOVOSYLDIACYLGLYCEROL 2); UDP-sulfoquinovose:DAG sulfoquinovosyltransferase/ transferase, transferring glycos…
Gh_A01G1971	ath-miR414	AT3G51880	high mobility group B1||O49595||HMGB1_ARATH High mobility group B protein 1 OS=Arabidopsis thaliana GN=HMGB1 PE=1 SV=1||D7LTZ6||D7LTZ6_ARALL Putative uncharacterized protein OS=Arabidopsis lyrata subsp. lyrata GN=ARALYDRAFT_323737 PE=4 SV=1||ath:AT3G51880||"HMGB1; HMGB1 (HIGH MOBILITY GROUP B 1) ; K10802 high mobility group protein B1"|| PF00505.14|HMG_box|| IPR009071|High mobility group box doma…
Gh_A01G1977	ath-miR414	AT3G51740	inflorescence meristem receptor-like kinase 2||Q9C9H7||RLP12_ARATH Receptor-like protein 12 OS=Arabidopsis thaliana GN=RLP12 PE=2 SV=2||G4RIK9||G4RIK9_GOSBA GbVe OS=Gossypium barbadense PE=2 SV=1||osa:4341290||"Os06g0557100; hypothetical protein ; K00924"||" PB012106|Pfam-B_12106; PF13855.1|LRR_8; PF08263.7|LRRNT_2; PB011516|Pfam-B_11516; PB002673|Pfam-B_2673; PB002910|Pfam-B_2910; PF13516.1|LRR_…
Gh_A01G1983	ath-miR5658	AT2G38300	myb-like HTH transcriptional regulator family protein||Q700D9||MYBF_ARATH Putative Myb family transcription factor At1g14600 OS=Arabidopsis thaliana GN=At1g14600 PE=2 SV=2||A5AMV6||A5AMV6_VITVI Putative uncharacterized protein OS=Vitis vinifera GN=VITISV_002087 PE=4 SV=1|| PF00249.26|Myb_DNA-binding||" IPR001005|SANT/Myb domain; IPR017930|Myb domain"|| GO:0003682|chromatin binding
Gh_A01G1996	gma-miR159e-5p	AT3G51670	SEC14 cytosolic factor family protein / phosphoglyceride transfer family protein||Q9SCU1||PATL6_ARATH Patellin-6 OS=Arabidopsis thaliana GN=PATL6 PE=2 SV=1||F6GXS8||F6GXS8_VITVI Putative uncharacterized protein OS=Vitis vinifera GN=VIT_08s0058g00640 PE=4 SV=1||uma:UM04979.1||"hypothetical protein; K01101 4-nitrophenyl phosphatase [EC:3.1.3.41]"||" PF03765.10|CRAL_TRIO_N; PF00650.15|CRAL_TRIO"||" …
Gh_A01G2011	ath-miR5658	AT1G78160	pumilio 7||Q9C9R6||PUM7_ARATH Putative pumilio homolog 7, chloroplastic OS=Arabidopsis thaliana GN=APUM7 PE=3 SV=2||F6HRB3||F6HRB3_VITVI Putative uncharacterized protein OS=Vitis vinifera GN=VIT_12s0142g00050 PE=4 SV=1|| PF00806.14|PUF|| IPR001313|Pumilio RNA-binding repeat|| GO:0003723|RNA binding
Gh_A01G2025	ath-miR414	AT5G23240	DNAJ heat shock N-terminal domain-containing protein||Q9LT17||BBR_ARATH E3 ubiquitin ligase BIG BROTHER-related OS=Arabidopsis thaliana GN=BBR PE=2 SV=1||D7TEX4||D7TEX4_VITVI Putative uncharacterized protein OS=Vitis vinifera GN=VIT_10s0042g00960 PE=2 SV=1||olu:OSTLU_7956||"predicted protein; K05337 ferredoxin"||" PF13459.1|Fer4_15; PF13639.1|zf-RING_2; PF00226.26|DnaJ"||" IPR001623|DnaJ domain; …
Gh_A01G2045	gra-miR8644	AT3G13530	mitogen-activated protein kinase kinase kinase 7||Q5B4Z3||SEPH_EMENI Cytokinesis protein sepH OS=Emericella nidulans (strain FGSC A4 / ATCC 38163 / CBS 112.46 / NRRL 194 / M139) GN=sepH PE=3 SV=2||M5XKP3||M5XKP3_PRUPE Uncharacterized protein OS=Prunus persica GN=PRUPE_ppa000241mg PE=4 SV=1||spo:SPBC21.06c||"cdc7; serine/threonine protein kinase Cdc7 ; K00924"||" PF00069.20|Pkinase; PB007700|Pfam-…
Gh_A01G2051	gma-miR396h	AT1G78420	RING/U-box superfamily protein||A7TL97||SIP5_VANPO Protein SIP5 OS=Vanderwaltozyma polyspora (strain ATCC 22028 / DSM 70294) GN=SIP5 PE=3 SV=1||A5AEZ0||A5AEZ0_VITVI Putative uncharacterized protein OS=Vitis vinifera GN=VITISV_028354 PE=4 SV=1||" PB000368|Pfam-B_368; PB006638|Pfam-B_6638"|| IPR001841|Zinc finger, RING-type||" GO:0005515|protein binding ; GO:0008270|zinc ion binding "
Gh_A01G2074	ath-miR414,gma-miR172b-5p	AT1G09730	Cysteine proteinases superfamily protein||Q8L7S0||ULP2B_ARATH Probable ubiquitin-like-specific protease 2B OS=Arabidopsis thaliana GN=ULP2B PE=2 SV=3||B9GN40||B9GN40_POPTR Predicted protein OS=Populus trichocarpa GN=POPTRDRAFT_551658 PE=4 SV=1||spo:SPAC17A5.07c||"ulp2; SUMO deconjugating cysteine peptidase Ulp2 (predicted) ; K08596 sentrin-specific protease 7 [EC:3.4.22.-]"|| PF02902.14|Peptidase…
Gh_A01G2076	zma-miR396g-3p	AT1G35830	VQ motif-containing protein||B9H742||B9H742_POPTR Predicted protein OS=Populus trichocarpa GN=POPTRDRAFT_559117 PE=4 SV=1|| PF05678.9|VQ|| IPR008889|VQ
Gh_A01G2095	ath-miR156g,ahy-miR156a,cca-miR156b,hbr-miR156,ath-miR157a-5p,ath-miR156a-5p,stu-miR156f-5p	AT2G42200	squamosa promoter binding protein-like 9||Q700W2||SPL9_ARATH Squamosa promoter-binding-like protein 9 OS=Arabidopsis thaliana GN=SPL9 PE=2 SV=2||D6QZ29||D6QZ29_VITVI Promoter-binding protein SPL9 OS=Vitis vinifera PE=2 SV=1|| PF03110.9|SBP|| IPR004333|Transcription factor, SBP-box||" GO:0005634|nucleus ; GO:0003677|DNA binding "
Gh_A01G2101	gra-miR8632	AT2G34680	Outer arm dynein light chain 1 protein||Q15435||PP1R7_HUMAN Protein phosphatase 1 regulatory subunit 7 OS=Homo sapiens GN=PPP1R7 PE=1 SV=1||D7TKH0||D7TKH0_VITVI Putative uncharacterized protein OS=Vitis vinifera GN=VIT_10s0003g04560 PE=4 SV=1||mcc:700574||"similar to protein phosphatase 1, regulatory subunit 7 ; K01768 adenylate cyclase [EC:4.6.1.1]"||" PB001384|Pfam-B_1384; PF12799.2|LRR_4; PB01…
Gh_A01G2114	ath-miR5658	AT2G02080	indeterminate(ID)-domain 4||Q9ZWA6||MGP_ARATH Zinc finger protein MAGPIE OS=Arabidopsis thaliana GN=MGP PE=1 SV=1||B9S7A9||B9S7A9_RICCO Nucleic acid binding protein, putative OS=Ricinus communis GN=RCOM_0775740 PE=4 SV=1||ath:AT1G25250||"ATIDD16 (ARABIDOPSIS THALIANA INDETERMINATE(ID)-DOMAIN 16); nucleic acid binding / transcription factor/ zinc ion binding ; K03540 ribonuclease P subunit RPR2 [E…
Gh_A01G2137	ath-miR414	AT2G42520	P-loop containing nucleoside triphosphate hydrolases superfamily protein||Q84W89||RH37_ARATH DEAD-box ATP-dependent RNA helicase 37 OS=Arabidopsis thaliana GN=RH37 PE=2 SV=2||M4DK41||M4DK41_BRARP Uncharacterized protein OS=Brassica rapa subsp. pekinensis GN=Bra016869 PE=4 SV=1||vvi:100250337||"hypothetical protein LOC100250337 ; K11594 ATP-dependent RNA helicase bel [EC:3.6.1.-]"||" PF00270.24|DE…
Gh_A02G0007	ath-miR5658	AT5G01960	RING/U-box superfamily protein||Q96EX2||RNFT2_HUMAN RING finger and transmembrane domain-containing protein 2 OS=Homo sapiens GN=RNFT2 PE=2 SV=2||B9T0P2||B9T0P2_RICCO Protein binding protein, putative OS=Ricinus communis GN=RCOM_0126330 PE=4 SV=1|| PB000615|Pfam-B_615
Gh_A02G0040	ath-miR5658	AT3G51620	PAP/OAS1 substrate-binding domain superfamily||M5WJG1||M5WJG1_PRUPE Uncharacterized protein OS=Prunus persica GN=PRUPE_ppa001915mg PE=4 SV=1||uma:UM01175.1||"hypothetical protein; K03514 DNA polymerase sigma subunit [EC:2.7.7.7]"||" PB010544|Pfam-B_10544; PB011571|Pfam-B_11571; PB001059|Pfam-B_1059"
Gh_A02G0053	ath-miR5658	AT2G40435	Q9LXA9||BH061_ARATH Transcription factor bHLH61 OS=Arabidopsis thaliana GN=BHLH61 PE=2 SV=1||D7SR22||D7SR22_VITVI Putative uncharacterized protein OS=Vitis vinifera GN=VIT_08s0058g00960 PE=4 SV=1
Gh_A02G0063	bdi-miR162,zma-miR162-3p,ath-miR162a-3p	AT5G16990	Zinc-binding dehydrogenase family protein||Q9SLN8||DBR_TOBAC 2-alkenal reductase (NADP(+)-dependent) OS=Nicotiana tabacum GN=DBR PE=1 SV=1||B9SUZ9||B9SUZ9_RICCO Alcohol dehydrogenase, putative OS=Ricinus communis GN=RCOM_0605930 PE=4 SV=1||ath:AT5G16990||"NADP-dependent oxidoreductase, putative ; K08070 2-alkenal reductase [EC:1.3.1.74]"||" PF00107.21|ADH_zinc_N; PB003086|Pfam-B_3086; PB001910|Pf…
Gh_A02G0074	lus-miR172j,gma-miR172b-5p	AT2G27610	Tetratricopeptide repeat (TPR)-like superfamily protein||Q7Y211||PP285_ARATH Pentatricopeptide repeat-containing protein At3g57430, chloroplastic OS=Arabidopsis thaliana GN=PCMP-H81 PE=2 SV=2||M5WNM3||M5WNM3_PRUPE Uncharacterized protein OS=Prunus persica GN=PRUPE_ppa019185mg PE=4 SV=1||" PF01535.15|PPR; PB000293|Pfam-B_293; PB004526|Pfam-B_4526; PF14432.1|DYW_deaminase; PF13041.1|PPR_2; PB010214…
Gh_A02G0110	ath-miR414	AT1G08450	calreticulin 3||O04153||CALR3_ARATH Calreticulin-3 OS=Arabidopsis thaliana GN=CRT3 PE=2 SV=2||B9HGZ3||B9HGZ3_POPTR Predicted protein OS=Populus trichocarpa GN=POPTRDRAFT_562210 PE=2 SV=1||sbi:SORBI_03g042500||"SORBIDRAFT_03g042500; hypothetical protein ; K08057 calreticulin"|| PF00262.13|Calreticulin||" IPR001580|Calreticulin/calnexin; IPR018124|Calreticulin/calnexin, conserved site"||" GO:000645…
Gh_A02G0130	mtr-miR395h,ath-miR414	AT2G31660	ARM repeat superfamily protein||Q55CX9||IPO7_DICDI Probable importin-7 homolog OS=Dictyostelium discoideum GN=DDB_G0269860 PE=3 SV=1||F6I4A5||F6I4A5_VITVI Putative uncharacterized protein OS=Vitis vinifera GN=VIT_05s0062g01180 PE=2 SV=1||" PB019357|Pfam-B_19357; PB009729|Pfam-B_9729; PB005908|Pfam-B_5908; PF03810.14|IBN_N; PF08506.5|Cse1"||" IPR001494|Importin-beta, N-terminal domain; IPR013713|E…
Gh_A02G0134	ath-miR414	--	--
Gh_A02G0143	ath-miR414	AT2G31510	IBR domain-containing protein||Q84RR0||ARI7_ARATH Probable E3 ubiquitin-protein ligase ARI7 OS=Arabidopsis thaliana GN=ARI7 PE=2 SV=1||A5C6J4||A5C6J4_VITVI Putative uncharacterized protein OS=Vitis vinifera GN=VIT_05s0102g00160 PE=4 SV=1||pop:POPTR_741450||"hypothetical protein ; K11968 ariadne-1"||" PF01485.16|IBR; PB001854|Pfam-B_1854; PB013471|Pfam-B_13471"||" IPR001841|Zinc finger, RING-type;…
Gh_A02G0151	ath-miR414	AT1G05910	cell division cycle protein 48-related / CDC48-related||F4IAE9||Y1591_ARATH ATPase family AAA domain-containing protein At1g05910 OS=Arabidopsis thaliana GN=At1g05910 PE=2 SV=1||F6HYR3||F6HYR3_VITVI Putative uncharacterized protein OS=Vitis vinifera GN=VIT_05s0102g00260 PE=4 SV=1||tet:TTHERM_00365340||"AAA family ATPase, CDC48 subfamily protein (EC:3.6.4.6); K06027 vesicle-fusing ATPase [EC:3.6.4…
Gh_A02G0156	gra-miR172b	AT3G25400	Q91VC0||DCTP1_RAT dCTP pyrophosphatase 1 OS=Rattus norvegicus GN=Dctpp1 PE=2 SV=1||B9IAB0||B9IAB0_POPTR Predicted protein OS=Populus trichocarpa GN=POPTRDRAFT_1099619 PE=4 SV=1|| PF03819.12|MazG||" IPR004518|NTP pyrophosphohydrolase MazG, putative catalytic core; IPR009039|EAR"
Gh_A02G0164	ath-miR393a-5p,osa-miR393a	AT3G07340	basic helix-loop-helix (bHLH) DNA-binding superfamily protein||Q9SRT2||BH062_ARATH Transcription factor bHLH62 OS=Arabidopsis thaliana GN=BHLH62 PE=2 SV=1||B9IAB6||B9IAB6_POPTR Putative uncharacterized protein OS=Populus trichocarpa GN=POPTRDRAFT_572918 PE=4 SV=1||ath:AT1G09530||"PAP3/PIF3/POC1 (PHYTOCHROME INTERACTING FACTOR 3); DNA binding / protein binding / transcription factor/ transcription…
Gh_A02G0186	aqc-miR171f,htu-miR171a,mtr-miR171c	AT2G31970	DNA repair-recombination protein (RAD50)||Q9SL02||RAD50_ARATH DNA repair protein RAD50 OS=Arabidopsis thaliana GN=RAD50 PE=1 SV=2||B9GFJ5||B9GFJ5_POPTR Predicted protein OS=Populus trichocarpa GN=POPTRDRAFT_829809 PE=4 SV=1||vvi:100243413||"hypothetical protein LOC100243413 ; K10866 DNA repair protein RAD50 [EC:3.6.-.-]"||" PF13558.1|SbcCD_C; PF13476.1|AAA_23; PF04423.9|Rad50_zn_hook"||" IPR00458…
Gh_A02G0196	stu-miR172c-3p	AT3G56370	Leucine-rich repeat protein kinase family protein||Q9C9H7||RLP12_ARATH Receptor-like protein 12 OS=Arabidopsis thaliana GN=RLP12 PE=2 SV=2||B9HZH7||B9HZH7_POPTR Predicted protein OS=Populus trichocarpa GN=POPTRDRAFT_771039 PE=4 SV=1||ath:AT4G28490||"HAESA; HAESA (RECEPTOR-LIKE PROTEIN KINASE 5); ATP binding / kinase/ protein serine/threonine kinase ; K08286 protein-serine/threonine kinase [EC:2.7…
Gh_A02G0212	ath-miR5658	AT3G09040	Pentatricopeptide repeat (PPR) superfamily protein||Q9MAT2||PPR10_ARATH Pentatricopeptide repeat-containing protein At1g04840 OS=Arabidopsis thaliana GN=PCMP-H64 PE=2 SV=1||F6GWJ6||F6GWJ6_VITVI Putative uncharacterized protein OS=Vitis vinifera GN=VIT_05s0029g01130 PE=4 SV=1||" PF01535.15|PPR; PB000293|Pfam-B_293; PB004526|Pfam-B_4526; PF14432.1|DYW_deaminase; PF13041.1|PPR_2; PB010214|Pfam-B_102…
Gh_A02G0213	gra-miR7504k	AT2G32760	Q9P2Y5||UVRAG_HUMAN UV radiation resistance-associated gene protein OS=Homo sapiens GN=UVRAG PE=1 SV=1||B9RWF6||B9RWF6_RICCO Putative uncharacterized protein OS=Ricinus communis GN=RCOM_1019110 PE=4 SV=1
Gh_A02G0226	ath-miR414	AT4G13630	Protein of unknown function, DUF593||B9RWI2||B9RWI2_RICCO Putative uncharacterized protein OS=Ricinus communis GN=RCOM_1019780 PE=4 SV=1|| PF04576.10|Zein-binding|| IPR007656|Zein-binding domain
Gh_A02G0267	ahy-miR156a	AT4G13590	Uncharacterized protein family (UPF0016)||Q9T0H9||GDT12_ARATH GDT1-like protein 2, chloroplastic OS=Arabidopsis thaliana GN=At4g13590 PE=1 SV=2||D7TS66||D7TS66_VITVI Putative uncharacterized protein OS=Vitis vinifera GN=VIT_05s0051g00440 PE=4 SV=1|| PF01169.14|UPF0016|| IPR001727|Uncharacterised protein family UPF0016|| GO:0016020|membrane
Gh_A02G0287	ath-miR414	AT3G06035	Glycoprotein membrane precursor GPI-anchored||Q84MC0||UGPI4_ARATH Uncharacterized GPI-anchored protein At3g06035 OS=Arabidopsis thaliana GN=At3g06035 PE=2 SV=1||A9PEA9||A9PEA9_POPTR Putative uncharacterized protein OS=Populus trichocarpa PE=2 SV=1
Gh_A02G0333	ath-miR395a,tae-miR395b,mtr-miR395g,osa-miR395b,mtr-miR395a,mtr-miR395h,ata-miR395b-3p,gma-miR395d	AT3G22890	ATP sulfurylase 1||Q9LIK9||APS1_ARATH ATP sulfurylase 1, chloroplastic OS=Arabidopsis thaliana GN=APS1 PE=1 SV=1||B9HUQ5||B9HUQ5_POPTR Predicted protein OS=Populus trichocarpa GN=POPTRDRAFT_658460 PE=4 SV=1||pop:POPTR_658460||"hypothetical protein ; K00958 sulfate adenylyltransferase [EC:2.7.7.4]"||" PF01747.12|ATP-sulfurylase; PF14306.1|PUA_2"||" IPR024951|Sulphate adenylyltransferase catalytic …
Gh_A02G0343	gra-miR482	AT5G43650	basic helix-loop-helix (bHLH) DNA-binding superfamily protein||Q9FIX5||BH092_ARATH Transcription factor bHLH92 OS=Arabidopsis thaliana GN=BHLH92 PE=2 SV=1||M5XRD4||M5XRD4_PRUPE Uncharacterized protein OS=Prunus persica GN=PRUPE_ppa017791mg PE=4 SV=1|| PF00010.21|HLH|| IPR011598|Myc-type, basic helix-loop-helix (bHLH) domain|| GO:0046983|protein dimerization activity
Gh_A02G0360	gra-miR7506b	AT3G23160	Protein of unknown function (DUF668)||M5XBD6||M5XBD6_PRUPE Uncharacterized protein OS=Prunus persica GN=PRUPE_ppa003132mg PE=4 SV=1||" PF05003.7|DUF668; PF11961.3|DUF3475"||" IPR007700|Protein of unknown function DUF668; IPR021864|Protein of unknown function DUF3475"
Gh_A02G0368	mtr-miR395h	AT1G06620	2-oxoglutarate (2OG) and Fe(II)-dependent oxygenase superfamily protein||Q84MB3||ACCH1_ARATH 1-aminocyclopropane-1-carboxylate oxidase homolog 1 OS=Arabidopsis thaliana GN=At1g06620 PE=2 SV=1||B9STI6||B9STI6_RICCO Desacetoxyvindoline 4-hydroxylase, putative OS=Ricinus communis GN=RCOM_0491930 PE=3 SV=1||ath:AT4G22880||"LDOX; LDOX (TANNIN DEFICIENT SEED 4) ; K05277 leucoanthocyanidin dioxygenase […
Gh_A02G0387	gma-miR159e-5p,gma-miR159a-5p	AT1G65660	Pre-mRNA splicing Prp18-interacting factor||Q9SHY8||SLU7A_ARATH Pre-mRNA-splicing factor SLU7-A OS=Arabidopsis thaliana GN=At1g65660 PE=1 SV=2||B9I2T5||B9I2T5_POPTR Predicted protein OS=Populus trichocarpa GN=POPTRDRAFT_772815 PE=4 SV=1|| PF11708.3|Slu7|| IPR021715|Pre-mRNA splicing Prp18-interacting factor
Gh_A02G0416	ath-miR5658	AT1G04500	CCT motif family protein||Q9FHH8||COL5_ARATH Zinc finger protein CONSTANS-LIKE 5 OS=Arabidopsis thaliana GN=COL5 PE=2 SV=2||K7LJ76||K7LJ76_SOYBN Uncharacterized protein OS=Glycine max PE=4 SV=1||ath:AT5G61380||"TOC1; TOC1 (TIMING OF CAB EXPRESSION 1); transcription regulator ; K12127 pseudo-response regulator 1"|| PF06203.9|CCT|| IPR010402|CCT domain|| GO:0005515|protein binding
Gh_A02G0435	ghr-miR7507	AT5G24030	SLAC1 homologue 3||Q9FLV9||SLAH3_ARATH S-type anion channel SLAH3 OS=Arabidopsis thaliana GN=SLAH3 PE=1 SV=1||E0CUQ2||E0CUQ2_VITVI Putative uncharacterized protein OS=Vitis vinifera GN=VIT_16s0050g01860 PE=4 SV=1|| PF03595.12|SLAC1|| IPR004695|Voltage-dependent anion channel||" GO:0055085|transmembrane transport ; GO:0016021|integral to membrane "
Gh_A02G0447	ath-miR414	--	B9RSX9||B9RSX9_RICCO Putative uncharacterized protein OS=Ricinus communis GN=RCOM_0679320 PE=4 SV=1
Gh_A02G0449	ath-miR414	AT3G21480	BRCT domain-containing DNA repair protein||A0JNA8||PAXI1_BOVIN PAX-interacting protein 1 OS=Bos taurus GN=PAXIP1 PE=2 SV=1||B9HXV8||B9HXV8_POPTR Predicted protein OS=Populus trichocarpa GN=POPTRDRAFT_768688 PE=4 SV=1||" PB013490|Pfam-B_13490; PB016855|Pfam-B_16855"
Gh_A02G0463	ath-miR5658	AT5G18560	Integrase-type DNA-binding superfamily protein||Q6J9Q2||ERF86_ARATH Ethylene-responsive transcription factor ERF086 OS=Arabidopsis thaliana GN=ERF086 PE=2 SV=2||A5B1K7||A5B1K7_VITVI Putative uncharacterized protein OS=Vitis vinifera GN=VITISV_003244 PE=4 SV=1||ath:AT3G15210||"ATERF-4/ATERF4/ERF4/RAP2.5 (ETHYLENE RESPONSIVE ELEMENT BINDING FACTOR 4); DNA binding / protein binding / transcription f…
Gh_A02G0524	ath-miR414	AT3G06660	PAPA-1-like family protein / zinc finger (HIT type) family protein||F6H728||F6H728_VITVI Putative uncharacterized protein OS=Vitis vinifera GN=VIT_05s0077g01080 PE=4 SV=1||osa:4352518||"Os12g0561200; hypothetical protein ; K11666 INO80 complex subunit B"||" PF04795.7|PAPA-1; PF04438.11|zf-HIT"||" IPR006880|INO80 complex subunit B-like conserved region; IPR007529|Zinc finger, HIT-type"|| GO:003101…
Gh_A02G0546	ath-miR414	AT5G65960	GTP binding||P36862||YPTV3_VOLCA GTP-binding protein yptV3 OS=Volvox carteri GN=YPTV3 PE=3 SV=1||B0BLH9||B0BLH9_LOTJA CM0216.310.nc protein OS=Lotus japonicus GN=CM0216.310.nc PE=4 SV=1||tcr:508837.74||"small GTP-binding protein Rab18 ; K07976 Rab family, other"||" PF10199.4|Adaptin_binding; PF00071.17|Ras"||" IPR001806|Small GTPase superfamily; IPR019341|Alpha/gamma-adaptin-binding protein p34"|…
Gh_A02G0563	gra-miR7492e,ghr-miR7492a,ghr-miR7510a,gra-miR7492n,ghr-miR7510b	--	--
Gh_A02G0572	ath-miR414	AT3G17340	ARM repeat superfamily protein||Q6GMY9||XPO2_XENLA Exportin-2 OS=Xenopus laevis GN=cse1l PE=2 SV=1||M5XL15||M5XL15_PRUPE Uncharacterized protein OS=Prunus persica GN=PRUPE_ppa000555mg PE=4 SV=1||" PB005344|Pfam-B_5344; PF03810.14|IBN_N; PF08506.5|Cse1"||" IPR001494|Importin-beta, N-terminal domain; IPR013713|Exportin/Importin, Cse1-like"||" GO:0006886|intracellular protein transport ; GO:0005643|…
Gh_A02G0579	ath-miR414	AT2G47070	squamosa promoter binding protein-like 1||Q9SMX9||SPL1_ARATH Squamosa promoter-binding-like protein 1 OS=Arabidopsis thaliana GN=SPL1 PE=1 SV=2||M5XKZ8||M5XKZ8_PRUPE Uncharacterized protein OS=Prunus persica GN=PRUPE_ppa000690mg PE=4 SV=1||" PF03110.9|SBP; PB000686|Pfam-B_686; PB009909|Pfam-B_9909"|| IPR004333|Transcription factor, SBP-box||" GO:0005634|nucleus ; GO:0003677|DNA binding "
Gh_A02G0612	osa-miR166h-5p	AT1G75750	GAST1 protein homolog 1||Q93X17||SNAK2_SOLTU Snakin-2 OS=Solanum tuberosum GN=SN2 PE=1 SV=1||D8SET5||D8SET5_SELML Putative uncharacterized protein (Fragment) OS=Selaginella moellendorffii GN=SELMODRAFT_115246 PE=4 SV=1|| PF02704.9|GASA|| IPR003854|Gibberellin regulated protein
Gh_A02G0662	ath-miR414	AT1G21200	sequence-specific DNA binding transcription factors||M5VYL5||M5VYL5_PRUPE Uncharacterized protein OS=Prunus persica GN=PRUPE_ppa1027145mg PE=4 SV=1||" PF13837.1|Myb_DNA-bind_4; PB002897|Pfam-B_2897"
Gh_A02G0700	ath-miR414	AT1G53570	mitogen-activated protein kinase kinase kinase 3||Q9CAD5||YODA_ARATH Mitogen-activated protein kinase kinase kinase YODA OS=Arabidopsis thaliana GN=YDA PE=1 SV=1||M5WNG3||M5WNG3_PRUPE Uncharacterized protein OS=Prunus persica GN=PRUPE_ppa002709mg PE=4 SV=1||nve:NEMVE_v1g104385||"hypothetical protein ; K04420 mitogen-activated protein kinase kinase kinase 2 [EC:2.7.11.25]"|| PF00069.20|Pkinase||" …
Gh_A02G0725	osa-miR166b-5p,osa-miR166d-5p	AT2G34300	S-adenosyl-L-methionine-dependent methyltransferases superfamily protein||Q0WT31||PMTP_ARATH Probable methyltransferase PMT25 OS=Arabidopsis thaliana GN=At2g34300 PE=1 SV=2||B9S2Q5||B9S2Q5_RICCO ATP binding protein, putative OS=Ricinus communis GN=RCOM_0560080 PE=4 SV=1|| PF03141.11|Methyltransf_29|| IPR004159|Putative S-adenosyl-L-methionine-dependent methyltransferase|| GO:0008168|methyltransfe…
Gh_A02G0732	ath-miR5658	AT1G21550	Calcium-binding EF-hand family protein||Q9LPK5||CML44_ARATH Probable calcium-binding protein CML44 OS=Arabidopsis thaliana GN=CML44 PE=2 SV=2||A4L9I0||A4L9I0_GOSHI Putative calcium-binding protein OS=Gossypium hirsutum PE=4 SV=1||tva:TVAG_038070||"calmodulin ; K02183 calmodulin"||" PF13499.1|EF-hand_7; PF00036.27|EF-hand_1"||" IPR002048|EF-hand domain; IPR011992|EF-hand domain pair; IPR018247|EF-…
Gh_A02G0734	ath-miR414	AT1G77270	F6H0H5||F6H0H5_VITVI Putative uncharacterized protein OS=Vitis vinifera GN=VIT_18s0001g01650 PE=4 SV=1
Gh_A02G0743	ath-miR5658	AT1G11050	Protein kinase superfamily protein||O04086||Y1105_ARATH Probable receptor-like protein kinase At1g11050 OS=Arabidopsis thaliana GN=At1g11050 PE=2 SV=1||F6H0I8||F6H0I8_VITVI Putative uncharacterized protein OS=Vitis vinifera GN=VIT_18s0001g01960 PE=3 SV=1||ath:AT1G14370||"APK2A; APK2A (PROTEIN KINASE 2A); kinase ; K00924"||" PB008389|Pfam-B_8389; PF00069.20|Pkinase; PB003458|Pfam-B_3458"||" IPR000…
Gh_A02G0745	ptc-miR2111a	AT1G21700	SWITCH/sucrose nonfermenting 3C||Q9XI07||SWI3C_ARATH SWI/SNF complex subunit SWI3C OS=Arabidopsis thaliana GN=SWI3C PE=1 SV=1||B9H7H8||B9H7H8_POPTR Chromatin remodeling complex subunit OS=Populus trichocarpa GN=CHB904 PE=2 SV=1||vvi:100253973||"hypothetical protein LOC100253973 ; K11649 SWI/SNF related-matrix-associated actin-dependent regulator of chromatin subfamily C"||" PB014233|Pfam-B_14233;…
Gh_A02G0770	ama-miR396-3p	AT4G08480	mitogen-activated protein kinase kinase kinase 9||Q39008||M3K1_ARATH Mitogen-activated protein kinase kinase kinase 1 OS=Arabidopsis thaliana GN=MEKK1 PE=1 SV=2||B9RJB4||B9RJB4_RICCO Mitogen-activated protein kinase kinase kinase, putative OS=Ricinus communis GN=RCOM_1032850 PE=4 SV=1||nve:NEMVE_v1g104385||"hypothetical protein ; K04420 mitogen-activated protein kinase kinase kinase 2 [EC:2.7.11.…
Gh_A02G0864	ath-miR414	AT1G76270	O-fucosyltransferase family protein||Q8W486||Y1491_ARATH Uncharacterized protein At1g04910 OS=Arabidopsis thaliana GN=At1g04910 PE=1 SV=1||D7KTB7||D7KTB7_ARALL Putative uncharacterized protein OS=Arabidopsis lyrata subsp. lyrata GN=ARALYDRAFT_476779 PE=4 SV=1|| PF10250.4|O-FucT|| IPR019378|GDP-fucose protein O-fucosyltransferase
Gh_A02G0871	ath-miR414	AT1G20670	DNA-binding bromodomain-containing protein||Q9ULD4||BRPF3_HUMAN Bromodomain and PHD finger-containing protein 3 OS=Homo sapiens GN=BRPF3 PE=1 SV=2||A5BLS1||A5BLS1_VITVI Putative uncharacterized protein OS=Vitis vinifera GN=VITISV_012026 PE=2 SV=1||ath:AT5G55040||"hypothetical protein ; K11723 bromodomain-containing protein 7"|| PF00439.20|Bromodomain|| IPR001487|Bromodomain|| GO:0005515|protein b…
Gh_A02G0899	gra-miR530b	AT5G01950	Leucine-rich repeat protein kinase family protein||C0LGD7||Y1684_ARATH Probable LRR receptor-like serine/threonine-protein kinase At1g06840 OS=Arabidopsis thaliana GN=At1g06840 PE=1 SV=2||B9MTU0||B9MTU0_POPTR Predicted protein OS=Populus trichocarpa GN=POPTRDRAFT_915904 PE=3 SV=1||ath:AT5G38990||"protein kinase family protein ; K04733 interleukin-1 receptor-associated kinase 4 [EC:2.7.11.1]"||" P…
Gh_A02G0906	ptc-miR2111a,ath-miR2111a-5p	AT3G21140	Pyridoxamine 5\'-phosphate oxidase family protein||B9RYM0||B9RYM0_RICCO Putative uncharacterized protein OS=Ricinus communis GN=RCOM_1130850 PE=4 SV=1|| PF13883.1|Pyrid_oxidase_2
Gh_A02G0918	ath-miR5658	AT3G54200	Late embryogenesis abundant (LEA) hydroxyproline-rich glycoprotein family||I1JJY4||I1JJY4_SOYBN Uncharacterized protein OS=Glycine max PE=4 SV=1|| PF03168.8|LEA_2|| IPR004864|Late embryogenesis abundant protein, LEA-14
Gh_A02G0930	gma-miR172b-5p	AT3G59520	RHOMBOID-like protein 13||Q8TEB9||RHBL4_HUMAN Rhomboid-related protein 4 OS=Homo sapiens GN=RHBDD1 PE=1 SV=1||A5BJP0||A5BJP0_VITVI Putative uncharacterized protein OS=Vitis vinifera GN=VIT_05s0102g00760 PE=4 SV=1||nve:NEMVE_v1g248483||"hypothetical protein ; K09651 rhomboid domain-containing protein 1 [EC:3.4.21.-]"|| PF01694.17|Rhomboid|| IPR022764|Peptidase S54, rhomboid domain||" GO:0004252|se…
Gh_A02G0957	ath-miR5658	AT4G24060	Dof-type zinc finger DNA-binding family protein||Q8LAP8||DOF46_ARATH Dof zinc finger protein DOF4.6 OS=Arabidopsis thaliana GN=DOF4.6 PE=2 SV=2||B9GXU9||B9GXU9_POPTR F-box family protein OS=Populus trichocarpa GN=POPTRDRAFT_1074213 PE=4 SV=1|| PF02701.10|zf-Dof|| IPR003851|Zinc finger, Dof-type||" GO:0003677|DNA binding ; GO:0006355|regulation of transcription, DNA-dependent ; GO:0008270|zinc ion…
Gh_A02G0958	smo-miR171b	AT1G64625	Serine/threonine-protein kinase WNK (With No Lysine)-related||Q9XIN0||LHW_ARATH Transcription factor LHW OS=Arabidopsis thaliana GN=LHW PE=1 SV=1||A5BHT6||A5BHT6_VITVI Putative uncharacterized protein OS=Vitis vinifera GN=VIT_02s0025g02310 PE=4 SV=1||" PF14215.1|bHLH-MYC_N; PB003528|Pfam-B_3528"||" IPR011598|Myc-type, basic helix-loop-helix (bHLH) domain; IPR025610|Transcription factor MYC/MYB N-…
Gh_A02G0971	nta-miR397	AT1G64680	C7AU21||D27_ORYSJ Beta-carotene isomerase D27, chloroplastic OS=Oryza sativa subsp. japonica GN=D27 PE=1 SV=1||M4EFU9||M4EFU9_BRARP Uncharacterized protein OS=Brassica rapa subsp. pekinensis GN=Bra027662 PE=4 SV=1|| PF13225.1|DUF4033|| IPR025114|Domain of unknown function DUF4033
Gh_A02G0972	ptc-miR172i	AT4G02290	glycosyl hydrolase 9B13||P05522||GUN1_PERAE Endoglucanase 1 OS=Persea americana GN=CEL1 PE=2 SV=1||B9GK69||B9GK69_POPTR Endo-1,4-beta-glucanase OS=Populus trichocarpa GN=GH9B14 PE=2 SV=1||osa:4347660||"Os09g0530200; hypothetical protein ; K01179 endoglucanase [EC:3.2.1.4]"|| PF00759.14|Glyco_hydro_9||" IPR001701|Glycoside hydrolase, family 9; IPR018221|Glycoside hydrolase, family 9, active site"|…
Gh_A02G1009	gra-miR5207	AT3G59140	multidrug resistance-associated protein 14||Q9LYS2||AB10C_ARATH ABC transporter C family member 10 OS=Arabidopsis thaliana GN=ABCC10 PE=2 SV=2||B9GL97||B9GL97_POPTR Multidrug resistance protein ABC transporter family (Fragment) OS=Populus trichocarpa GN=POPTRDRAFT_180099 PE=3 SV=1||rno:25303||"Abcc2; ATP-binding cassette, sub-family C (CFTR/MRP), member 2 ; K05666 ATP-binding cassette, subfamily …
Gh_A02G1065	cca-miR390	AT3G24240	Leucine-rich repeat receptor-like protein kinase family protein||O22938||Y2182_ARATH Leucine-rich repeat receptor-like tyrosine-protein kinase At2g41820 OS=Arabidopsis thaliana GN=At2g41820 PE=1 SV=1||B9II76||B9II76_POPTR Predicted protein OS=Populus trichocarpa GN=POPTRDRAFT_808447 PE=4 SV=1||ath:AT1G28440||"HSL1; HSL1 (HAESA-LIKE 1); ATP binding / kinase/ protein serine/threonine kinase ; K0092…
Gh_A02G1066	ata-miR395b-3p	AT5G05170	Cellulose synthase family protein||Q84ZN6||CESA8_ORYSJ Probable cellulose synthase A catalytic subunit 8 [UDP-forming] OS=Oryza sativa subsp. japonica GN=CESA8 PE=2 SV=1||L7NUA3||L7NUA3_GOSHI CESA10 OS=Gossypium hirsutum GN=CesA10 PE=2 SV=1||osa:4342699||"Os07g0208500; hypothetical protein ; K10999 cellulose synthase A [EC:2.4.1.12]"||" PF14569.1|zf-UDP; PF03552.9|Cellulose_synt"||" IPR005150|Cel…
Gh_A02G1107	ata-miR395b-3p	--	B9SL44||B9SL44_RICCO Putative uncharacterized protein OS=Ricinus communis GN=RCOM_0599090 PE=4 SV=1||" PB019248|Pfam-B_19248; PF13650.1|Asp_protease_2"
Gh_A02G1120	ath-miR414	AT2G19480	nucleosome assembly protein 1;2||P28656||NP1L1_MOUSE Nucleosome assembly protein 1-like 1 OS=Mus musculus GN=Nap1l1 PE=1 SV=2||D7TB63||D7TB63_VITVI Putative uncharacterized protein OS=Vitis vinifera GN=VIT_11s0016g02050 PE=3 SV=1||vvi:100267878||"hypothetical protein LOC100267878 ; K11279 nucleosome assembly protein 1-like 1"|| PF00956.13|NAP|| IPR002164|Nucleosome assembly protein (NAP)||" GO:00…
Gh_A02G1153	ath-miR5658	AT5G25810	Integrase-type DNA-binding superfamily protein||Q9LYD3||DREB3_ARATH Dehydration-responsive element-binding protein 3 OS=Arabidopsis thaliana GN=DREB3 PE=2 SV=1||A9PL48||A9PL48_POPTR AP2/ERF domain-containing transcription factor OS=Populus trichocarpa GN=TINYL1 PE=4 SV=1||ath:AT5G25810||"TNY; TNY (TINY); DNA binding / transcription factor ; K09286 EREBP-like factor"|| PF00847.15|AP2|| IPR001471|A…
Gh_A02G1173	ath-miR414	AT1G79960	ovate family protein 14||B9GEL7||B9GEL7_POPTR Predicted protein OS=Populus trichocarpa GN=POPTRDRAFT_838900 PE=4 SV=1|| PF04844.8|Ovate|| IPR006458|Ovate protein family, C-terminal
Gh_A02G1206	gra-miR8741	AT1G64990	GPCR-type G protein 1||Q9XIP7||GTG1_ARATH GPCR-type G protein 1 OS=Arabidopsis thaliana GN=GTG1 PE=1 SV=1||D7T7J6||D7T7J6_VITVI Putative uncharacterized protein OS=Vitis vinifera GN=VIT_16s0039g01460 PE=4 SV=1||" PB000629|Pfam-B_629; PF12430.3|ABA_GPCR; PB004116|Pfam-B_4116; PF12537.3|DUF3735"||" IPR015672|GPCR 89-related; IPR022535|Golgi pH regulator, conserved domain; IPR025969|Abscisic acid G-…
Gh_A02G1257	ahy-miR156a	AT5G65090	DNAse I-like superfamily protein||Q9LR47||IP5P3_ARATH Type I inositol 1,4,5-trisphosphate 5-phosphatase CVP2 OS=Arabidopsis thaliana GN=CVP2 PE=1 SV=2||M5WE84||M5WE84_PRUPE Uncharacterized protein OS=Prunus persica GN=PRUPE_ppa018098mg PE=4 SV=1||spu:592451||"hypothetical LOC592451 ; K01099 phosphatidylinositol-bisphosphatase [EC:3.1.3.36]"|| PF03372.18|Exo_endo_phos||" IPR000300|Inositol polypho…
Gh_A02G1272	gra-miR8668	AT4G39830	Cupredoxin superfamily protein||P14133||ASO_CUCSA L-ascorbate oxidase OS=Cucumis sativus PE=1 SV=1||B9H564||B9H564_POPTR Predicted protein OS=Populus trichocarpa GN=POPTRDRAFT_760140 PE=4 SV=1||ath:AT5G21100||"L-ascorbate oxidase, putative ; K00423 L-ascorbate oxidase [EC:1.10.3.3]"||" PF07732.10|Cu-oxidase_3; PF00394.17|Cu-oxidase; PF07731.9|Cu-oxidase_2"||" IPR001117|Multicopper oxidase, type 1…
Gh_A02G1287	bdi-miR159a-3p	AT5G64930	CPR5 protein, putative||Q9LV85||CPR5_ARATH Protein CPR-5 OS=Arabidopsis thaliana GN=CPR5 PE=1 SV=1||B9SRP7||B9SRP7_RICCO Protein CPR-5, putative OS=Ricinus communis GN=RCOM_0665610 PE=4 SV=1|| PB003286|Pfam-B_3286
Gh_A02G1342	gra-miR8636	AT5G17020	exportin 1A||Q6P5F9||XPO1_MOUSE Exportin-1 OS=Mus musculus GN=Xpo1 PE=1 SV=1||A5BVQ5||A5BVQ5_VITVI Putative uncharacterized protein OS=Vitis vinifera GN=VIT_16s0039g02220 PE=4 SV=1||" PF08389.7|Xpo1; PB002828|Pfam-B_2828; PB011713|Pfam-B_11713; PF03810.14|IBN_N; PB008832|Pfam-B_8832; PF08767.6|CRM1_C"||" IPR001494|Importin-beta, N-terminal domain; IPR013598|Exportin-1/Importin-beta-like; IPR01487…
Gh_A02G1366	ath-miR414	AT2G22320	M5W323||M5W323_PRUPE Uncharacterized protein OS=Prunus persica GN=PRUPE_ppb014032mg PE=4 SV=1
Gh_A02G1376	ata-miR395b-3p	AT4G39840	B9HFH2||B9HFH2_POPTR Predicted protein OS=Populus trichocarpa GN=POPTRDRAFT_562611 PE=4 SV=1||" PB006634|Pfam-B_6634; PB011196|Pfam-B_11196; PB004692|Pfam-B_4692"
Gh_A02G1382	gra-miR7494b,ath-miR5658	AT4G39780	Integrase-type DNA-binding superfamily protein||O65665||ERF60_ARATH Ethylene-responsive transcription factor ERF060 OS=Arabidopsis thaliana GN=ERF060 PE=2 SV=1||E7BLI5||E7BLI5_GOSHI DREB1C OS=Gossypium hirsutum GN=DREB1C PE=2 SV=1||ath:AT1G78080||"RAP2.4; RAP2.4 (related to AP2 4); DNA binding / transcription factor ; K09286 EREBP-like factor"|| PF00847.15|AP2|| IPR001471|AP2/ERF domain||" GO:000…
Gh_A02G1407	aly-miR162a-5p	AT2G22680	Zinc finger (C3HC4-type RING finger) family protein||Q55874||Y103_SYNY3 Uncharacterized protein sll0103 OS=Synechocystis sp. (strain PCC 6803 / Kazusa) GN=sll0103 PE=4 SV=1||M1D0J2||M1D0J2_SOLTU Uncharacterized protein OS=Solanum tuberosum GN=PGSC0003DMG400030617 PE=4 SV=1||" PF13768.1|VWA_3; PF13639.1|zf-RING_2"||" IPR001841|Zinc finger, RING-type; IPR002035|von Willebrand factor, type A"||" GO:…
Gh_A02G1429	ath-miR5658	AT5G65760	Serine carboxypeptidase S28 family protein||Q5RBU7||PCP_PONAB Lysosomal Pro-X carboxypeptidase OS=Pongo abelii GN=PRCP PE=2 SV=1||B9HFT8||B9HFT8_POPTR Predicted protein OS=Populus trichocarpa GN=POPTRDRAFT_1083939 PE=4 SV=1||osa:4325498||"Os01g0767100; hypothetical protein ; K01285 lysosomal Pro-X carboxypeptidase [EC:3.4.16.2]"|| PF05577.7|Peptidase_S28|| IPR008758|Peptidase S28||" GO:0006508|pr…
Gh_A02G1453	ath-miR5658	AT4G37650	GRAS family transcription factor||Q9SZF7||SHR_ARATH Protein SHORT-ROOT OS=Arabidopsis thaliana GN=SHR PE=1 SV=1||F6HSS8||F6HSS8_VITVI Putative uncharacterized protein OS=Vitis vinifera GN=VIT_07s0129g00030 PE=4 SV=1|| PF03514.9|GRAS|| IPR005202|Transcription factor GRAS
Gh_A02G1467	ath-miR414	AT5G67390	B9T4I8||B9T4I8_RICCO Putative uncharacterized protein OS=Ricinus communis GN=RCOM_0396190 PE=4 SV=1
Gh_A02G1492	ata-miR395b-3p	AT5G47820	P-loop containing nucleoside triphosphate hydrolases superfamily protein||Q91784||KIF4_XENLA Chromosome-associated kinesin KIF4 OS=Xenopus laevis GN=kif4 PE=2 SV=1||B9T4T4||B9T4T4_RICCO Chromosome-associated kinesin KLP1, putative OS=Ricinus communis GN=RCOM_0550500 PE=3 SV=1||vvi:100247280||"hypothetical protein LOC100247280 ; K10395 kinesin family member 4/7/21/27"||" PB013307|Pfam-B_13307; PB0…
Gh_A02G1493	ath-miR5658	AT2G23340	DREB and EAR motif protein 3||Q9FH94||ERF10_ARATH Ethylene-responsive transcription factor ERF010 OS=Arabidopsis thaliana GN=ERF010 PE=2 SV=1||D5L129||D5L129_MALDO AP2 domain class transcription factor OS=Malus domestica GN=AP2D45 PE=2 SV=1||ath:AT1G46768||"RAP2.1; RAP2.1 (related to AP2 1); DNA binding / transcription factor ; K09286 EREBP-like factor"|| PF00847.15|AP2|| IPR001471|AP2/ERF domain…
Gh_A02G1495	tcc-miR172d,ptc-miR172i,sbi-miR172f,ath-miR172c,mtr-miR172a,gma-miR172d,vvi-miR172a,vvi-miR172b,stu-miR172c-3p,mes-miR172c,ath-miR172a	AT4G36920	Integrase-type DNA-binding superfamily protein||P47927||AP2_ARATH Floral homeotic protein APETALA 2 OS=Arabidopsis thaliana GN=AP2 PE=1 SV=1||F6H4H7||F6H4H7_VITVI Putative uncharacterized protein OS=Vitis vinifera GN=VIT_07s0031g00220 PE=2 SV=1||ath:AT4G36920||"AP2; AP2 (APETALA 2); transcription factor ; K09284 AP2-like factor, euAP2 lineage"|| PF00847.15|AP2|| IPR001471|AP2/ERF domain||" GO:000…
Gh_A02G1515	mes-miR477a	AT5G66810	B9SC37||B9SC37_RICCO Putative uncharacterized protein OS=Ricinus communis GN=RCOM_1407200 PE=4 SV=1|| PF10607.4|CLTH||" IPR006595|CTLH, C-terminal LisH motif; IPR024964|CTLH/CRA C-terminal to LisH motif domain"
Gh_A02G1539	ath-miR414	AT2G23740	nucleic acid binding;sequence-specific DNA binding transcription factors;zinc ion binding||O64827||SUVR5_ARATH Histone-lysine N-methyltransferase SUVR5 OS=Arabidopsis thaliana GN=SUVR5 PE=1 SV=3||F6GX09||F6GX09_VITVI Putative uncharacterized protein OS=Vitis vinifera GN=VIT_04s0023g00980 PE=3 SV=1||nve:NEMVE_v1g53017||"hypothetical protein ; K11419 histone-lysine N-methyltransferase SUV39H [EC:2.…
Gh_A02G1540	ath-miR414	AT2G23740	nucleic acid binding;sequence-specific DNA binding transcription factors;zinc ion binding||O64827||SUVR5_ARATH Histone-lysine N-methyltransferase SUVR5 OS=Arabidopsis thaliana GN=SUVR5 PE=1 SV=3||F6GX09||F6GX09_VITVI Putative uncharacterized protein OS=Vitis vinifera GN=VIT_04s0023g00980 PE=3 SV=1||nve:NEMVE_v1g53017||"hypothetical protein ; K11419 histone-lysine N-methyltransferase SUV39H [EC:2.…
Gh_A02G1571	ath-miR414	AT3G50690	Leucine-rich repeat (LRR) family protein||Q9SCQ7||AN32_ARATH Acidic leucine-rich nuclear phosphoprotein 32-related protein OS=Arabidopsis thaliana GN=At3g50690 PE=2 SV=1||F6GWX7||F6GWX7_VITVI Putative uncharacterized protein OS=Vitis vinifera GN=VIT_04s0023g01540 PE=4 SV=1||oaa:100085772||"similar to Small nuclear ribonucleoprotein polypeptide A ; K11092 U2 small nuclear ribonucleoprotein A'"||" …
Gh_A02G1591	gra-miR8771a	AT2G18290	anaphase promoting complex 10||Q9ZPW2||APC10_ARATH Anaphase-promoting complex subunit 10 OS=Arabidopsis thaliana GN=At2g18290 PE=1 SV=2||B9MXN0||B9MXN0_POPTR Predicted protein OS=Populus trichocarpa GN=POPTRDRAFT_796785 PE=4 SV=1||pop:POPTR_796785||"hypothetical protein ; K03357 anaphase-promoting complex subunit 10"|| PF03256.11|APC10|| IPR004939|Anaphase-promoting complex, subunit 10/DOC domain
Gh_A02G1609	gma-miR6300	AT1G58602	LRR and NB-ARC domains-containing disease resistance protein||Q9FJB5||RP8L3_ARATH Disease resistance RPP8-like protein 3 OS=Arabidopsis thaliana GN=RPP8L3 PE=2 SV=1||I1J8R3||I1J8R3_SOYBN Uncharacterized protein OS=Glycine max PE=4 SV=1||gga:417926||"APAF1; apoptotic peptidase activating factor 1 ; K02084 apoptotic protease-activating factor"||" PB002105|Pfam-B_2105; PB009066|Pfam-B_9066; PF00931.…
Gh_A02G1618	gma-miR168b	AT3G51120	DNA binding;zinc ion binding;nucleic acid binding;nucleic acid binding||Q9SD34||C3H44_ARATH Zinc finger CCCH domain-containing protein 44 OS=Arabidopsis thaliana GN=At3g51120 PE=2 SV=3||M5VWU0||M5VWU0_PRUPE Uncharacterized protein OS=Prunus persica GN=PRUPE_ppa000244mg PE=4 SV=1||rno:680537||"Whsc1; Wolf-Hirschhorn syndrome candidate 1 (human) ; K11424 histone-lysine N-methyltransferase NSD1/2 [E…
Gh_A02G1644	stu-miR171d-5p,osa-miR171c-5p,ath-miR171c-5p	AT5G66150	Glycosyl hydrolase family 38 protein||Q8VHC8||MA2B1_CAVPO Lysosomal alpha-mannosidase OS=Cavia porcellus GN=MAN2B1 PE=1 SV=1||M5VTF5||M5VTF5_PRUPE Uncharacterized protein OS=Prunus persica GN=PRUPE_ppa021513mg PE=4 SV=1||vvi:100259071||"hypothetical protein LOC100259071 ; K01191 alpha-mannosidase [EC:3.2.1.24]"||" PF07748.8|Glyco_hydro_38C; PF01074.17|Glyco_hydro_38; PF09261.6|Alpha-mann_mid"||" …
Gh_A02G1673	ath-miR414	--	Q9SGS5||Y1607_ARATH Uncharacterized protein At1g76070 OS=Arabidopsis thaliana GN=At1g76070 PE=1 SV=1||B9R8F5||B9R8F5_RICCO Putative uncharacterized protein OS=Ricinus communis GN=RCOM_1599530 PE=4 SV=1
Gh_A02G1689	hbr-miR6173	AT1G20560	acyl activating enzyme 1||F4HUK6||AAE1_ARATH Probable acyl-activating enzyme 1, peroxisomal OS=Arabidopsis thaliana GN=AAE1 PE=2 SV=1||B9H688||B9H688_POPTR Predicted protein (Fragment) OS=Populus trichocarpa GN=POPTRDRAFT_208301 PE=4 SV=1||mbr:MONBRDRAFT_30730||"hypothetical protein ; K00666 fatty-acyl-CoA synthase [EC:6.2.1.-]"||" PF13193.1|AMP-binding_C; PF00501.23|AMP-binding"||" IPR000873|AMP…
Gh_A02G1714	stu-miR172c-3p	AT2G17520	Endoribonuclease/protein kinase IRE1-like||Q9C5S2||IRE1A_ARATH Serine/threonine-protein kinase/endoribonuclease IRE1a OS=Arabidopsis thaliana GN=IRE1A PE=1 SV=1||F6H4D4||F6H4D4_VITVI Putative uncharacterized protein OS=Vitis vinifera GN=VIT_07s0031g02180 PE=4 SV=1||vvi:100249111||"hypothetical protein LOC100249111 ; K08852 serine/threonine-protein kinase/endoribonuclease IRE1 [EC:2.7.11.1 3.1.26.…
Gh_A02G1717	ath-miR414	AT5G65960	GTP binding||B0BLH9||B0BLH9_LOTJA CM0216.310.nc protein OS=Lotus japonicus GN=CM0216.310.nc PE=4 SV=1||ehi:EHI_096220||"Rab family GTPase ; K07976 Rab family, other"||" PF10199.4|Adaptin_binding; PF08477.8|Miro"||" IPR013684|Mitochondrial Rho-like; IPR019341|Alpha/gamma-adaptin-binding protein p34"||" GO:0007264|small GTPase mediated signal transduction ; GO:0005622|intracellular ; GO:0005525|GTP…
Gh_A02G1722	stu-miR172c-3p	AT2G30350	Excinuclease ABC, C subunit, N-terminal||B9I6W7||B9I6W7_POPTR Predicted protein (Fragment) OS=Populus trichocarpa GN=POPTRDRAFT_239961 PE=2 SV=1
Gh_A02G1724	stu-miR172c-3p	AT2G30350	Excinuclease ABC, C subunit, N-terminal||Q9FMA3||PEX5_ARATH Peroxisome biogenesis protein 5 OS=Arabidopsis thaliana GN=PEX5 PE=1 SV=1||B9I6W7||B9I6W7_POPTR Predicted protein (Fragment) OS=Populus trichocarpa GN=POPTRDRAFT_239961 PE=2 SV=1|| PF01230.18|HIT||" IPR001310|Histidine triad (HIT) protein; IPR024111|Peroxisomal targeting signal 1 receptor family; IPR024113|Peroxisomal targeting signal 1 …
Gh_A02G1769	ata-miR395b-3p	AT5G18750	DNAJ heat shock N-terminal domain-containing protein||Q9FH28||DNJ49_ARATH Chaperone protein dnaJ 49 OS=Arabidopsis thaliana GN=ATJ49 PE=2 SV=2||B9I833||B9I833_POPTR Predicted protein OS=Populus trichocarpa GN=POPTRDRAFT_1096388 PE=4 SV=1||dmo:Dmoj_GI21983||"GI21983 gene product from transcript GI21983-RA ; K09518 DnaJ homolog, subfamily B, member 12"||" PB003694|Pfam-B_3694; PF11926.3|DUF3444; PF…
Gh_A02G1790	ath-miR414	AT1G15520	pleiotropic drug resistance 12||Q76CU2||PDR1_TOBAC Pleiotropic drug resistance protein 1 OS=Nicotiana tabacum GN=PDR1 PE=2 SV=1||B9RJZ6||B9RJZ6_RICCO ATP-binding cassette transporter, putative OS=Ricinus communis GN=RCOM_1053730 PE=4 SV=1||cre:CHLREDRAFT_103211||"hypothetical protein ; K03297 small multidrug resistance protein, SMR family"||" PB001749|Pfam-B_1749; PB003782|Pfam-B_3782; PB007462|P…
Gh_A02G1803	gra-miR8644	AT3G02890	RING/FYVE/PHD zinc finger superfamily protein||A6H619||PHRF1_MOUSE PHD and RING finger domain-containing protein 1 OS=Mus musculus GN=Phrf1 PE=1 SV=2||B9IPW6||B9IPW6_POPTR Predicted protein OS=Populus trichocarpa GN=POPTRDRAFT_780345 PE=4 SV=1||rno:304809||"Kdm5b; lysine (K)-specific demethylase 5B ; K11446 histone demethylase JARID1 [EC:1.14.11.-]"|| PB008509|Pfam-B_8509
Gh_A02G1822	ath-miR858b,ath-miR858a	AT2G47460	myb domain protein 12||P10290||MYBC_MAIZE Anthocyanin regulatory C1 protein OS=Zea mays GN=C1 PE=2 SV=1||M0T438||M0T438_MUSAM Uncharacterized protein OS=Musa acuminata subsp. malaccensis PE=4 SV=1||ath:AT2G47460||"ATMYB12/MYB12 (MYB DOMAIN PROTEIN 12); DNA binding / transcription activator/ transcription factor ; K09422 myb proto-oncogene protein, plant"||" PB005885|Pfam-B_5885; PF00249.26|Myb_DN…
Gh_A03G0018	ath-miR5658	AT4G17810	C2H2 and C2HC zinc fingers superfamily protein||Q9LHS9||RBE_ARATH Probable transcriptional regulator RABBIT EARS OS=Arabidopsis thaliana GN=RBE PE=2 SV=2||B9MU16||B9MU16_POPTR Palmate-like pentafoliata 1 transcription factor OS=Populus trichocarpa GN=PALM1 PE=4 SV=1|| PF13912.1|zf-C2H2_6||" IPR007087|Zinc finger, C2H2; IPR015880|Zinc finger, C2H2-like"|| GO:0046872|metal ion binding
Gh_A03G0025	ath-miR414	AT2G35360	ubiquitin family protein||C6TMH0||C6TMH0_SOYBN Putative uncharacterized protein OS=Glycine max PE=2 SV=1||" PF00240.18|ubiquitin; PF10260.4|SAYSvFN"||" IPR000626|Ubiquitin domain; IPR019387|Uncharacterised domain SAYSvFN; IPR019955|Ubiquitin supergroup"|| GO:0005515|protein binding
Gh_A03G0030	ath-miR414	AT5G46560	Q94EJ6||PMTE_ARATH Probable methyltransferase PMT14 OS=Arabidopsis thaliana GN=At4g18030 PE=1 SV=1||B9MTY2||B9MTY2_POPTR Predicted protein OS=Populus trichocarpa GN=POPTRDRAFT_589966 PE=4 SV=1||" PF03141.11|Methyltransf_29; PF09402.5|MSC"||" IPR004159|Putative S-adenosyl-L-methionine-dependent methyltransferase; IPR018996|Inner nuclear membrane protein MAN1"||" GO:0008168|methyltransferase activi…
Gh_A03G0079	ghr-miR3476-5p	--	--
Gh_A03G0080	ghr-miR3476-5p	--	--
Gh_A03G0084	ath-miR414	AT5G47490	RGPR-related||Q6BCB4||SC16B_RABIT Protein transport protein Sec16B OS=Oryctolagus cuniculus GN=SEC16B PE=2 SV=1||M5WEA1||M5WEA1_PRUPE Uncharacterized protein OS=Prunus persica GN=PRUPE_ppa000272mg PE=4 SV=1||" PF12931.2|Sec16_C; PF12932.2|Sec16"||" IPR024340|Sec16, central conserved domain; IPR024880|COPII coat assembly protein, Sec16"|| GO:0048208|COPII vesicle coating
Gh_A03G0091	ath-miR414	AT4G16563	Eukaryotic aspartyl protease family protein||Q766C2||NEP2_NEPGR Aspartic proteinase nepenthesin-2 OS=Nepenthes gracilis GN=nep2 PE=1 SV=1||B9SSF8||B9SSF8_RICCO Pepsin A, putative OS=Ricinus communis GN=RCOM_1061010 PE=3 SV=1||" PF14543.1|TAXi_N; PF14541.1|TAXi_C"|| IPR001461|Peptidase A1||" GO:0006508|proteolysis ; GO:0004190|aspartic-type endopeptidase activity "
Gh_A03G0093	sly-miR171d,zma-miR171b-3p,vvi-miR171f,mtr-miR171c,htu-miR171a,smo-miR171b,ath-miR171b-3p,osa-miR171b,aqc-miR171f,ptc-miR171c,gma-miR171a,zma-miR171c-3p	AT4G00150	GRAS family transcription factor||O81316||SCL6_ARATH Scarecrow-like protein 6 OS=Arabidopsis thaliana GN=SCL6 PE=1 SV=1||B9GVG4||B9GVG4_POPTR GRAS family transcription factor OS=Populus trichocarpa GN=GRAS62 PE=4 SV=1|| PF03514.9|GRAS|| IPR005202|Transcription factor GRAS
Gh_A03G0111	ath-miR414	AT1G78810	B9I1T3||B9I1T3_POPTR Predicted protein OS=Populus trichocarpa GN=POPTRDRAFT_568802 PE=4 SV=1||pop:POPTR_571123||"hypothetical protein ; K03363 cell division cycle 20, cofactor of APC complex"
Gh_A03G0129	ath-miR414	AT5G12250	beta-6 tubulin||Q6VAF5||TBB7_GOSHI Tubulin beta-7 chain OS=Gossypium hirsutum PE=2 SV=1||Q8H6N0||Q8H6N0_GOSHI Beta-tubulin 1 OS=Gossypium hirsutum GN=BTub1 PE=2 SV=1||ppp:PHYPADRAFT_223212||"hypothetical protein ; K07375 tubulin beta"||" PF00091.20|Tubulin; PB000081|Pfam-B_81; PF03953.12|Tubulin_C"||" IPR000217|Tubulin; IPR002453|Beta tubulin; IPR003008|Tubulin/FtsZ, GTPase domain; IPR013838|Beta…
Gh_A03G0146	gma-miR396h,vvi-miR396b,ath-miR396b-5p,mdm-miR396a,ptc-miR396g-5p,vvi-miR396a,ath-miR396a-5p	AT1G19330	B9GKF4||B9GKF4_POPTR Predicted protein OS=Populus trichocarpa GN=POPTRDRAFT_709311 PE=4 SV=1|| PF13867.1|SAP30_Sin3_bdg||" IPR024145|Histone deacetylase complex subunit SAP30/SAP30-like; IPR025718|Histone deacetylase complex subunit SAP30, Sin3 binding domain"|| GO:0005515|protein binding
Gh_A03G0158	ath-miR5658	AT5G41410	POX (plant homeobox) family protein||Q38897||BEL1_ARATH Homeobox protein BEL1 homolog OS=Arabidopsis thaliana GN=BEL1 PE=1 SV=2||B9RCF9||B9RCF9_RICCO Bel1 homeotic protein, putative OS=Ricinus communis GN=RCOM_1687910 PE=3 SV=1||aag:AaeL_AAEL012877||"homeobox protein extradenticle, putative ; K09355 pre-B-cell leukemia transcription factor"||" PF05920.6|Homeobox_KN; PF07526.6|POX"||" IPR001356|Ho…
Gh_A03G0164	ath-miR414	AT5G52640	heat shock protein 90.1||P51819||HSP83_IPONI Heat shock protein 83 OS=Ipomoea nil GN=HSP83A PE=2 SV=1||M0X173||M0X173_HORVD Uncharacterized protein OS=Hordeum vulgare var. distichum PE=3 SV=1||pop:POPTR_592912||"hypothetical protein ; K04079 molecular chaperone HtpG"||" PF13589.1|HATPase_c_3; PB006815|Pfam-B_6815; PB000417|Pfam-B_417; PF00183.13|HSP90"||" IPR001404|Heat shock protein Hsp90 family…
Gh_A03G0166	ath-miR5658	AT1G63910	myb domain protein 103||Q8LPH6||MYB86_ARATH Transcription factor MYB86 OS=Arabidopsis thaliana GN=MYB86 PE=2 SV=1||B9GWV1||B9GWV1_POPTR Predicted protein OS=Populus trichocarpa GN=MYB128 PE=4 SV=1||ath:AT1G63910||"ATMYB103 (MYB DOMAIN PROTEIN 103); DNA binding / transcription factor ; K09422 myb proto-oncogene protein, plant"||" PB005885|Pfam-B_5885; PF00249.26|Myb_DNA-binding"||" IPR001005|SANT/…
Gh_A03G0191	ath-miR414	AT1G06900	Insulinase (Peptidase family M16) family protein||Q24K02||IDE_BOVIN Insulin-degrading enzyme OS=Bos taurus GN=IDE PE=2 SV=1||M5WJA8||M5WJA8_PRUPE Uncharacterized protein OS=Prunus persica GN=PRUPE_ppa000683mg PE=4 SV=1||bfo:BRAFLDRAFT_248905||"hypothetical protein ; K01408 insulysin [EC:3.4.24.56]"||" PB000041|Pfam-B_41; PF05193.16|Peptidase_M16_C; PB000063|Pfam-B_63; PF00675.15|Peptidase_M16"||"…
Gh_A03G0215	gra-miR8746	AT1G69550	disease resistance protein (TIR-NBS-LRR class)||Q7XA42||RGA1_SOLBU Putative disease resistance protein RGA1 OS=Solanum bulbocastanum GN=RGA1 PE=2 SV=2||B9SUF5||B9SUF5_RICCO Leucine-rich repeat containing protein, putative OS=Ricinus communis GN=RCOM_0751360 PE=4 SV=1||tgu:100222477||"similar to apoptotic peptidase activating factor 1 ; K02084 apoptotic protease-activating factor"||" PB006912|Pfam…
Gh_A03G0224	tae-miR395b,ath-miR395a	--	B9MX58||B9MX58_POPTR Predicted protein OS=Populus trichocarpa GN=POPTRDRAFT_782113 PE=4 SV=1
Gh_A03G0231	tcc-miR169n	AT5G58580	TOXICOS EN LEVADURA 63||Q8L9T5||ATL2_ARATH RING-H2 finger protein ATL2 OS=Arabidopsis thaliana GN=ATL2 PE=2 SV=2||D7SJU6||D7SJU6_VITVI Putative uncharacterized protein OS=Vitis vinifera GN=VIT_06s0004g06930 PE=4 SV=1||tgu:100226602||"similar to Rnf128 protein ; K10629 E3 ubiquitin-protein ligase RNF128 [EC:6.3.2.19]"|| PF13639.1|zf-RING_2|| IPR001841|Zinc finger, RING-type||" GO:0005515|protein b…
Gh_A03G0235	gra-miR8686	AT1G07150	mitogen-activated protein kinase kinase kinase 13||O22042||M3K3_ARATH Mitogen-activated protein kinase kinase kinase 3 OS=Arabidopsis thaliana GN=ANP3 PE=1 SV=1||M5WRK0||M5WRK0_PRUPE Uncharacterized protein (Fragment) OS=Prunus persica GN=PRUPE_ppa016693mg PE=4 SV=1||nve:NEMVE_v1g104385||"hypothetical protein ; K04420 mitogen-activated protein kinase kinase kinase 2 [EC:2.7.11.25]"|| PF00069.20|P…
Gh_A03G0236	gma-miR159e-5p,gma-miR159a-5p	AT2G30020	Protein phosphatase 2C family protein||O80871||P2C25_ARATH Probable protein phosphatase 2C 25 OS=Arabidopsis thaliana GN=At2g30020 PE=1 SV=1||B9GGP6||B9GGP6_POPTR Predicted protein OS=Populus trichocarpa GN=POPTRDRAFT_549422 PE=3 SV=1||spu:576623||"similar to protein T23F11.1 ; K01090 protein phosphatase [EC:3.1.3.16]"|| PF00481.16|PP2C||" IPR000222|Protein phosphatase 2C, manganese/magnesium asp…
Gh_A03G0261	gra-miR8643a	AT3G45100	UDP-Glycosyltransferase superfamily protein||P37287||PIGA_HUMAN Phosphatidylinositol N-acetylglucosaminyltransferase subunit A OS=Homo sapiens GN=PIGA PE=1 SV=1||M5VY58||M5VY58_PRUPE Uncharacterized protein OS=Prunus persica GN=PRUPE_ppa005676mg PE=4 SV=1||vvi:100256927||"hypothetical protein LOC100256927 ; K03857 phosphatidylinositol glycan, class A [EC:2.4.1.198]"||" PB007058|Pfam-B_7058; PF005…
Gh_A03G0274	ath-miR160a-5p,csi-miR160,osa-miR160e-5p,ptc-miR160g,osa-miR160f-5p,gma-miR160b	AT2G28350	auxin response factor 10||Q653H7||ARFR_ORYSJ Auxin response factor 18 OS=Oryza sativa subsp. japonica GN=ARF18 PE=2 SV=1||F6GU14||F6GU14_VITVI Putative uncharacterized protein OS=Vitis vinifera GN=VIT_06s0004g02750 PE=4 SV=1||ath:AT3G25730||"AP2 domain-containing transcription factor, putative ; K09287 RAV-like factor"||" PF06507.8|Auxin_resp; PB002360|Pfam-B_2360; PF02362.16|B3"||" IPR003340|B3 …
Gh_A03G0276	cpa-miR166e,cme-miR166i,ptc-miR166n,ath-miR166a-3p,zma-miR166h-3p,mtr-miR166b,osa-miR166g-3p,osa-miR166m,gma-miR166m,vvi-miR166a,ppt-miR166j,gma-miR166u,mes-miR166i	AT5G60690	Homeobox-leucine zipper family protein / lipid-binding START domain-containing protein||Q9SE43||REV_ARATH Homeobox-leucine zipper protein REVOLUTA OS=Arabidopsis thaliana GN=REV PE=1 SV=2||B9SVC7||B9SVC7_RICCO DNA binding protein, putative OS=Ricinus communis GN=RCOM_0034760 PE=3 SV=1||ath:AT5G60690||"REV; REV (REVOLUTA); DNA binding / lipid binding / transcription factor ; K09338 homeobox-leucin…
Gh_A03G0286	gra-miR530b	AT3G45230	hydroxyproline-rich glycoprotein family protein||B9HQ96||B9HQ96_POPTR Predicted protein OS=Populus trichocarpa GN=POPTRDRAFT_814116 PE=2 SV=1
Gh_A03G0292	ath-miR172a,vvi-miR172b,stu-miR172c-3p,vvi-miR172a,gma-miR172d,ath-miR172c,mtr-miR172a,ptc-miR172i,sbi-miR172f,tcc-miR172d	AT2G28550	related to AP2.7||Q9SK03||RAP27_ARATH Ethylene-responsive transcription factor RAP2-7 OS=Arabidopsis thaliana GN=RAP2-7 PE=2 SV=2||F6GTW6||F6GTW6_VITVI Putative uncharacterized protein OS=Vitis vinifera GN=VIT_06s0004g03590 PE=4 SV=1||ath:AT2G28550||"RAP2.7/TOE1 (TARGET OF EAT1 1); DNA binding / transcription factor ; K09284 AP2-like factor, euAP2 lineage"|| PF00847.15|AP2|| IPR001471|AP2/ERF dom…
Gh_A03G0296	ath-miR414,ghr-miR7500	AT3G45780	phototropin 1||O48963||PHOT1_ARATH Phototropin-1 OS=Arabidopsis thaliana GN=PHOT1 PE=1 SV=1||F6GTW2||F6GTW2_VITVI Putative uncharacterized protein OS=Vitis vinifera GN=VIT_06s0004g03700 PE=4 SV=1||ath:AT3G45780||"PHOT1; PHOT1 (phototropin 1); kinase ; K08282 non-specific serine/threonine protein kinase [EC:2.7.11.1]"||" PF00069.20|Pkinase; PF13426.1|PAS_9"||" IPR000014|PAS domain; IPR000700|PAS-a…
Gh_A03G0327	ath-miR5658	AT3G46130	myb domain protein 48||Q9LX82||MYB48_ARATH Transcription factor MYB48 OS=Arabidopsis thaliana GN=MYB48 PE=2 SV=1||B9SYQ1||B9SYQ1_RICCO R2r3-myb transcription factor, putative OS=Ricinus communis GN=RCOM_0788410 PE=4 SV=1||ath:AT5G59780||"MYB59; MYB59 (myb domain protein 59); DNA binding / transcription factor ; K09422 myb proto-oncogene protein, plant"||" PF00249.26|Myb_DNA-binding; PB018780|Pfam…
Gh_A03G0350	ath-miR172c,stu-miR172c-3p	AT2G28800	63 kDa inner membrane family protein||Q9FY06||PPF1_PEA Inner membrane protein PPF-1, chloroplastic OS=Pisum sativum GN=PPF-1 PE=2 SV=2||F6GV27||F6GV27_VITVI Putative uncharacterized protein OS=Vitis vinifera GN=VIT_06s0004g04460 PE=3 SV=1||vvi:100260431||"GSVIVT00024358001; hypothetical protein LOC100260431 ; K03217 preprotein translocase subunit YidC"|| PF02096.15|60KD_IMP|| IPR001708|Membrane i…
Gh_A03G0354	ath-miR414	AT1G06720	P-loop containing nucleoside triphosphate hydrolases superfamily protein||O94653||BMS1_SCHPO Ribosome biogenesis protein bms1 OS=Schizosaccharomyces pombe (strain 972 / ATCC 24843) GN=bms1 PE=1 SV=2||M5VID3||M5VID3_PRUPE Uncharacterized protein OS=Prunus persica GN=PRUPE_ppa000398mg PE=4 SV=1||tet:TTHERM_00784570||"Transketolase, C-terminal domain containing protein (EC:1.2.4.1); K00162 pyruvate …
Gh_A03G0397	gra-miR8741	AT1G34300	lectin protein kinase family protein||Q9XID3||Y1343_ARATH G-type lectin S-receptor-like serine/threonine-protein kinase At1g34300 OS=Arabidopsis thaliana GN=At1g34300 PE=1 SV=1||F6I1I9||F6I1I9_VITVI Serine/threonine-protein kinase OS=Vitis vinifera GN=VIT_18s0086g00210 PE=3 SV=1||ath:AT1G14370||"APK2A; APK2A (PROTEIN KINASE 2A); kinase ; K00924"||" PF00069.20|Pkinase; PF00954.15|S_locus_glycop; P…
Gh_A03G0402	vvi-miR396a,ath-miR396a-5p,ptc-miR396g-5p,ppe-miR396a,mdm-miR396a,ath-miR396b-5p,gma-miR396h,vvi-miR396b	AT1G07380	Neutral/alkaline non-lysosomal ceramidase||Q304B9||NCASE_ARATH Neutral ceramidase OS=Arabidopsis thaliana GN=At2g38010 PE=2 SV=1||B9S377||B9S377_RICCO Ceramidase, putative OS=Ricinus communis GN=RCOM_0731110 PE=4 SV=1||tad:TRIADDRAFT_29967||"hypothetical protein ; K12349 neutral ceramidase [EC:3.5.1.23]"|| PF04734.8|Ceramidase_alk|| IPR006823|Neutral/alkaline nonlysosomal ceramidase
Gh_A03G0406	vvi-miR396a,mdm-miR396a,vvi-miR396b	AT3G46960	RNA helicase, ATP-dependent, SK12/DOB1 protein||Q15477||SKIV2_HUMAN Helicase SKI2W OS=Homo sapiens GN=SKIV2L PE=1 SV=3||M5WA74||M5WA74_PRUPE Uncharacterized protein OS=Prunus persica GN=PRUPE_ppa000285mg PE=4 SV=1||vvi:100253599||"similar to ATP-dependent helicase ; K12599 antiviral helicase SKI2 [EC:3.6.1.-]"||" PB002814|Pfam-B_2814; PF13234.1|rRNA_proc-arch; PF00270.24|DEAD; PF08148.7|DSHCT; PF…
Gh_A03G0417	ath-miR397a,osa-miR397b,ptc-miR397b,nta-miR397	AT2G38080	Laccase/Diphenol oxidase family protein||O80434||LAC4_ARATH Laccase-4 OS=Arabidopsis thaliana GN=IRX12 PE=2 SV=2||B9S356||B9S356_RICCO Laccase, putative OS=Ricinus communis GN=RCOM_0730390 PE=4 SV=1||osa:4324803||"Os01g0850800; hypothetical protein ; K00368 nitrite reductase (NO-forming) [EC:1.7.2.1]"||" PF07732.10|Cu-oxidase_3; PF00394.17|Cu-oxidase; PF07731.9|Cu-oxidase_2"||" IPR001117|Multicop…
Gh_A03G0438	gra-miR8765	AT5G53550	YELLOW STRIPE like 3||Q2EF88||YSL3_ARATH Metal-nicotianamine transporter YSL3 OS=Arabidopsis thaliana GN=YSL3 PE=2 SV=1||I1JYL9||I1JYL9_SOYBN Uncharacterized protein OS=Glycine max PE=4 SV=1|| PF03169.10|OPT|| IPR004813|Oligopeptide transporter, OPT superfamily|| GO:0055085|transmembrane transport
Gh_A03G0449	ath-miR414	AT5G50380	exocyst subunit exo70 family protein F1||O54922||EXOC7_RAT Exocyst complex component 7 OS=Rattus norvegicus GN=Exoc7 PE=2 SV=1||F6GST9||F6GST9_VITVI Putative uncharacterized protein OS=Vitis vinifera GN=VIT_17s0000g01450 PE=2 SV=1||ath:AT5G50380||"ATEXO70F1 (exocyst subunit EXO70 family protein F1); protein binding ; K07195 exocyst complex component 7"|| PF03081.10|Exo70|| IPR004140|Exocyst compl…
Gh_A03G0474	gra-miR167c	AT3G48800	Sterile alpha motif (SAM) domain-containing protein||Q99MQ1||BICC1_MOUSE Protein bicaudal C homolog 1 OS=Mus musculus GN=Bicc1 PE=2 SV=1||B9RA87||B9RA87_RICCO Putative uncharacterized protein OS=Ricinus communis GN=RCOM_1504550 PE=4 SV=1||bta:513389||"DGKH; diacylglycerol kinase, eta (EC:2.7.1.107); K00901 diacylglycerol kinase [EC:2.7.1.107]"|| PF07647.12|SAM_2||" IPR001660|Sterile alpha motif d…
Gh_A03G0514	aly-miR157d-3p	AT2G45010	PLAC8 family protein||B6SGC5||CNR6_MAIZE Cell number regulator 6 OS=Zea mays GN=CNR6 PE=2 SV=1||B9R9T2||B9R9T2_RICCO Putative uncharacterized protein OS=Ricinus communis GN=RCOM_1500460 PE=4 SV=1|| PF04749.12|PLAC8|| IPR006461|Uncharacterised protein family Cys-rich
Gh_A03G0525	ghr-miR7505	AT5G46330	Leucine-rich receptor-like protein kinase family protein||C0LGQ5||GSO1_ARATH LRR receptor-like serine/threonine-protein kinase GSO1 OS=Arabidopsis thaliana GN=GSO1 PE=2 SV=1||G8Z973||G8Z973_GOSBA Verticillium wilt resistance-like protein OS=Gossypium barbadense GN=Vd1 PE=2 SV=1||ath:AT5G25930||"leucine-rich repeat family protein / protein kinase family protein ; K00924"||" PF12799.2|LRR_4; PB0121…
Gh_A03G0548	ath-miR414	AT5G63320	nuclear protein X1||Q9FGW9||GTE10_ARATH Transcription factor GTE10 OS=Arabidopsis thaliana GN=GTE10 PE=1 SV=2||B9RAK3||B9RAK3_RICCO Bromodomain-containing protein, putative OS=Ricinus communis GN=RCOM_1506930 PE=4 SV=1||sbi:SORBI_03g001920||"SORBIDRAFT_03g001920; hypothetical protein ; K11684 bromodomain-containing factor 1"|| PF00439.20|Bromodomain||" IPR001487|Bromodomain; IPR027353|NET domain"…
Gh_A03G0550	vvi-miR396a,gma-miR396h,vvi-miR396b	AT5G50300	Xanthine/uracil permease family protein||Q84MA8||AZG2_ARATH Adenine/guanine permease AZG2 OS=Arabidopsis thaliana GN=AZG2 PE=2 SV=1||B9RAN2||B9RAN2_RICCO Purine permease, putative OS=Ricinus communis GN=RCOM_1507420 PE=4 SV=1||vvi:100263955||"hypothetical protein LOC100263955 ; K06901 putative MFS transporter, AGZA family, xanthine/uracil permease"|| PF00860.15|Xan_ur_permease|| IPR006043|Xanthin…
Gh_A03G0554	ghr-miR7508	AT4G24800	MA3 domain-containing protein||Q98TX3||PDCD4_CHICK Programmed cell death protein 4 OS=Gallus gallus GN=PDCD4 PE=2 SV=1||F6GTM6||F6GTM6_VITVI Putative uncharacterized protein OS=Vitis vinifera GN=VIT_17s0000g09870 PE=4 SV=1||hmg:100206797||"similar to eukaryotic translation initiation factor 4, gamma 1 ; K03260 translation initiation factor eIF-4F"|| PF02847.12|MA3|| IPR003891|Initiation factor eI…
Gh_A03G0563	gra-miR7492e	AT2G31880	Leucine-rich repeat protein kinase family protein||Q9SKB2||SBIR1_ARATH Leucine-rich repeat receptor-like serine/threonine/tyrosine-protein kinase SOBIR1 OS=Arabidopsis thaliana GN=SOBIR1 PE=1 SV=1||B9I3J0||B9I3J0_POPTR Predicted protein OS=Populus trichocarpa GN=POPTRDRAFT_662077 PE=4 SV=1||ath:AT1G75820||"CLV1; CLV1 (CLAVATA 1); ATP binding / kinase/ protein serine/threonine kinase ; K00924"||" …
Gh_A03G0581	ath-miR414	AT1G18800	NAP1-related protein 2||P53997||SET_DROME Protein SET OS=Drosophila melanogaster GN=Set PE=1 SV=2||D7SIC8||D7SIC8_VITVI Putative uncharacterized protein OS=Vitis vinifera GN=VIT_17s0000g06030 PE=2 SV=1||vvi:100244926||"hypothetical protein LOC100244926 ; K11290 template-activating factor I"||" PB002897|Pfam-B_2897; PF00956.13|NAP"|| IPR002164|Nucleosome assembly protein (NAP)||" GO:0005634|nucleu…
Gh_A03G0582	ath-miR414	AT1G18800	NAP1-related protein 2||P53997||SET_DROME Protein SET OS=Drosophila melanogaster GN=Set PE=1 SV=2||D7SIC8||D7SIC8_VITVI Putative uncharacterized protein OS=Vitis vinifera GN=VIT_17s0000g06030 PE=2 SV=1||vvi:100244926||"hypothetical protein LOC100244926 ; K11290 template-activating factor I"||" PB005800|Pfam-B_5800; PF00956.13|NAP"|| IPR002164|Nucleosome assembly protein (NAP)||" GO:0005634|nucleu…
Gh_A03G0583	ath-miR397a,osa-miR397b,ptc-miR397b,nta-miR397	AT5G03260	laccase 11||Q8VZA1||LAC11_ARATH Laccase-11 OS=Arabidopsis thaliana GN=LAC11 PE=2 SV=1||B9S0L0||B9S0L0_RICCO Laccase, putative OS=Ricinus communis GN=RCOM_1355760 PE=4 SV=1||osa:4324803||"Os01g0850800; hypothetical protein ; K00368 nitrite reductase (NO-forming) [EC:1.7.2.1]"||" PF07732.10|Cu-oxidase_3; PF00394.17|Cu-oxidase; PF07731.9|Cu-oxidase_2"||" IPR001117|Multicopper oxidase, type 1; IPR002…
Gh_A03G0584	gma-miR168b	AT1G18810	phytochrome kinase substrate-related||Q9SWI1||PKS1_ARATH Protein PHYTOCHROME KINASE SUBSTRATE 1 OS=Arabidopsis thaliana GN=PKS1 PE=1 SV=2||A5AG46||A5AG46_VITVI Putative uncharacterized protein OS=Vitis vinifera GN=VITISV_038570 PE=4 SV=1
Gh_A03G0594	ath-miR858a	AT5G60890	myb domain protein 34||Q9SPG2||MYB28_ARATH Transcription factor MYB28 OS=Arabidopsis thaliana GN=MYB28 PE=1 SV=1||D7MUF2||D7MUF2_ARALL Putative uncharacterized protein OS=Arabidopsis lyrata subsp. lyrata GN=ARALYDRAFT_496240 PE=4 SV=1||ath:AT1G74080||"MYB122; MYB122 (myb domain protein 122); DNA binding / transcription factor ; K09422 myb proto-oncogene protein, plant"||" PB005885|Pfam-B_5885; PF…
Gh_A03G0597	ath-miR414	AT5G61380	CCT motif -containing response regulator protein||Q9LKL2||APRR1_ARATH Two-component response regulator-like APRR1 OS=Arabidopsis thaliana GN=APRR1 PE=1 SV=1||Q56TL2||Q56TL2_CASSA Timing of CAB expression 1 protein OS=Castanea sativa GN=TOC1 PE=2 SV=1||pop:POPTR_784463||"PtpRR9; pseudo response regulator ; K12127 pseudo-response regulator 1"||" PF06203.9|CCT; PF00072.19|Response_reg"||" IPR001789|…
Gh_A03G0632	stu-miR156f-5p,ath-miR156a-5p,ath-miR157a-5p,hbr-miR156,cca-miR156b,ahy-miR156a,ath-miR156g	AT1G69170	Squamosa promoter-binding protein-like (SBP domain) transcription factor family protein||Q94JW8||SPL6_ARATH Squamosa promoter-binding-like protein 6 OS=Arabidopsis thaliana GN=SPL6 PE=2 SV=2||F6GTE3||F6GTE3_VITVI Putative uncharacterized protein OS=Vitis vinifera GN=VIT_17s0000g05020 PE=4 SV=1|| PF03110.9|SBP|| IPR004333|Transcription factor, SBP-box||" GO:0005634|nucleus ; GO:0003677|DNA binding…
Gh_A03G0643	ath-miR414	AT5G08139	RING/U-box superfamily protein||P0CH30||RING1_GOSHI E3 ubiquitin-protein ligase RING1 OS=Gossypium hirsutum GN=RING1 PE=2 SV=1||B9RLH2||B9RLH2_RICCO Zinc finger protein, putative OS=Ricinus communis GN=RCOM_1466950 PE=4 SV=1||ath:AT2G40830||"RHC1A; RHC1A (RING-H2 finger C1A); protein binding / zinc ion binding ; K11982 E3 ubiquitin-protein ligase RNF115/126 [EC:6.3.2.19]"|| PF13639.1|zf-RING_2|| …
Gh_A03G0653	ath-miR5658	--	B9S273||B9S273_RICCO Mads box protein, putative OS=Ricinus communis GN=RCOM_1708810 PE=3 SV=1
Gh_A03G0660	gra-miR7494b	AT4G12690	Plant protein of unknown function (DUF868)||F6GTR2||F6GTR2_VITVI Putative uncharacterized protein OS=Vitis vinifera GN=VIT_17s0000g09400 PE=4 SV=1|| PF05910.7|DUF868|| IPR008586|Protein of unknown function DUF868, plant
Gh_A03G0664	ath-miR414	AT3G48310	cytochrome P450, family 71, subfamily A, polypeptide 22||P24465||C71A1_PERAE Cytochrome P450 71A1 OS=Persea americana GN=CYP71A1 PE=1 SV=2||B9I3I1||B9I3I1_POPTR Cytochrome P450 OS=Populus trichocarpa GN=CYP71AN4 PE=3 SV=1||ath:AT2G30770||"CYP71A13 (CYTOCHROME P450, FAMILY 71, SUBFAMILY A, POLYPEPTIDE 13); indoleacetaldoxime dehydratase/ oxygen binding ; K11868 cytochrome P450, family 71, subfamil…
Gh_A03G0674	osa-miR169n	--	--
Gh_A03G0681	bra-miR408-5p	--	B9HI02||B9HI02_POPTR Predicted protein OS=Populus trichocarpa GN=POPTRDRAFT_564129 PE=4 SV=1|| PF13499.1|EF-hand_7||" IPR002048|EF-hand domain; IPR011992|EF-hand domain pair; IPR018247|EF-Hand 1, calcium-binding site"|| GO:0005509|calcium ion binding
Gh_A03G0708	gra-miR8668	AT2G21520	Sec14p-like phosphatidylinositol transfer family protein||Q9FWS6||BBD1_ARATH Bifunctional nuclease 1 OS=Arabidopsis thaliana GN=BBD1 PE=2 SV=1||A5AZ38||A5AZ38_VITVI Putative uncharacterized protein OS=Vitis vinifera GN=VITISV_009514 PE=4 SV=1||vvi:100264222||"hypothetical protein LOC100264222 ; K08999 hypothetical protein"||" PB007884|Pfam-B_7884; PF02577.9|DNase-RNase; PF03765.10|CRAL_TRIO_N; PF…
Gh_A03G0737	ath-miR414	AT1G44900	minichromosome maintenance (MCM2/3/5) family protein||P55861||MCM2_XENLA DNA replication licensing factor mcm2 OS=Xenopus laevis GN=mcm2 PE=1 SV=2||M0ZQ54||M0ZQ54_SOLTU Uncharacterized protein OS=Solanum tuberosum GN=PGSC0003DMG400002190 PE=3 SV=1||vvi:100266163||"hypothetical protein LOC100266163 ; K02540 minichromosome maintenance protein 2"||" PB002809|Pfam-B_2809; PF00493.18|MCM; PF12619.3|MC…
Gh_A03G0760	ath-miR414	AT1G80930	MIF4G domain-containing protein / MA3 domain-containing protein||Q5ZKA3||CWC22_CHICK Pre-mRNA-splicing factor CWC22 homolog OS=Gallus gallus GN=CWC22 PE=2 SV=2||K7L9V4||K7L9V4_SOYBN Uncharacterized protein OS=Glycine max PE=4 SV=1||" PF02854.14|MIF4G; PB005667|Pfam-B_5667; PF02847.12|MA3; PB004580|Pfam-B_4580"||" IPR003890|MIF4G-like, type 3; IPR003891|Initiation factor eIF-4 gamma, MA3"||" GO:00…
Gh_A03G0772	ath-miR414	AT5G01290	mRNA capping enzyme family protein||G7JLW3||G7JLW3_MEDTR mRNA-capping enzyme OS=Medicago truncatula GN=MTR_4g014920 PE=4 SV=1
Gh_A03G0813	ath-miR414	AT3G24800	proteolysis 1||Q8LBL5||PRT1_ARATH E3 ubiquitin-protein ligase PRT1 OS=Arabidopsis thaliana GN=PRT1 PE=2 SV=2||M1CWI2||M1CWI2_SOLTU Uncharacterized protein OS=Solanum tuberosum GN=PGSC0003DMG400029661 PE=4 SV=1||nve:NEMVE_v1g197820||"hypothetical protein ; K10667 E3 ubiquitin-protein ligase RNF8 [EC:6.3.2.19]"||" PF13923.1|zf-C3HC4_2; PF00569.12|ZZ"||" IPR000433|Zinc finger, ZZ-type; IPR001841|Zin…
Gh_A03G0824	ath-miR414	AT1G01350	Zinc finger (CCCH-type/C3HC4-type RING finger) family protein||Q8GX84||C3H1_ARATH Zinc finger CCCH domain-containing protein 1 OS=Arabidopsis thaliana GN=At1g01350 PE=2 SV=2||R0GQF7||R0GQF7_9BRAS Uncharacterized protein OS=Capsella rubella GN=CARUB_v10009639mg PE=4 SV=1||" PF13923.1|zf-C3HC4_2; PF00642.19|zf-CCCH"||" IPR000571|Zinc finger, CCCH-type; IPR001841|Zinc finger, RING-type; IPR017907|Zi…
Gh_A03G0827	zma-miR171b-3p	AT4G13750	Histidine kinase-, DNA gyrase B-, and HSP90-like ATPase family protein||B9RWD9||B9RWD9_RICCO Putative uncharacterized protein OS=Ricinus communis GN=RCOM_1018430 PE=4 SV=1||" PF13020.1|DUF3883; PB005800|Pfam-B_5800; PB018240|Pfam-B_18240; PB003143|Pfam-B_3143; PB000063|Pfam-B_63; PB014669|Pfam-B_14669; PB003389|Pfam-B_3389"|| IPR024975|Domain of unknown function DUF3883
Gh_A03G0877	gma-miR6300	AT3G47550	RING/FYVE/PHD zinc finger superfamily protein||Q8BRX9||MARH3_MOUSE E3 ubiquitin-protein ligase MARCH3 OS=Mus musculus GN=March3 PE=2 SV=1||B9S8W6||B9S8W6_RICCO Membrane associated ring finger 1,8, putative OS=Ricinus communis GN=RCOM_0836410 PE=4 SV=1||mmu:320253||"March3; membrane-associated ring finger (C3HC4) 3 ; K10658 E3 ubiquitin-protein ligase MARCH3 [EC:6.3.2.19]"||" PF12906.2|RINGv; PF12…
Gh_A03G0926	ath-miR5658	--	B9RE93||B9RE93_RICCO Putative uncharacterized protein OS=Ricinus communis GN=RCOM_1619640 PE=4 SV=1
Gh_A03G0969	ath-miR414	AT3G11920	glutaredoxin-related||Q9UTI2||GLRX2_SCHPO Glutaredoxin-2 OS=Schizosaccharomyces pombe (strain 972 / ATCC 24843) GN=grx2 PE=3 SV=1||M5XX78||M5XX78_PRUPE Uncharacterized protein OS=Prunus persica GN=PRUPE_ppa002508mg PE=4 SV=1||tet:TTHERM_00415780||"Protein kinase domain containing protein (EC:2.7.11.1 3.1.1.61); K08857 NIMA (never in mitosis gene a)-related kinase [EC:2.7.11.1]"||" PF04784.9|DUF54…
Gh_A03G0979	ath-miR394a	AT1G16020	Protein of unknown function (DUF1712)||A7RJI7||CCZ1_NEMVE Vacuolar fusion protein CCZ1 homolog OS=Nematostella vectensis GN=v1g238755 PE=3 SV=1||D7T8I4||D7T8I4_VITVI Putative uncharacterized protein OS=Vitis vinifera GN=VIT_01s0011g06030 PE=4 SV=1|| PF08217.6|DUF1712|| IPR013176|Protein of unknown function DUF1712, fungi
Gh_A03G1041	ath-miR414	AT1G70750	Protein of unknown function, DUF593||B9SP67||B9SP67_RICCO Putative uncharacterized protein OS=Ricinus communis GN=RCOM_0629030 PE=4 SV=1|| PF04576.10|Zein-binding|| IPR007656|Zein-binding domain
Gh_A03G1074	ptc-miR396g-5p	--	Q0KIL1||Q0KIL1_SOLDE Gag/pol polyprotein, 3'-partial, putative (Fragment) OS=Solanum demissum GN=SDM1_53t00001 PE=4 SV=1|| PB000056|Pfam-B_56
Gh_A03G1083	cca-miR156b,ahy-miR156a,ath-miR156g,hbr-miR156,ath-miR157a-5p,stu-miR156f-5p,ath-miR156a-5p	AT5G50570	Squamosa promoter-binding protein-like (SBP domain) transcription factor family protein||Q6YZE8||SPL16_ORYSJ Squamosa promoter-binding-like protein 16 OS=Oryza sativa subsp. japonica GN=SPL16 PE=2 SV=1||B9RMC2||B9RMC2_RICCO Putative uncharacterized protein OS=Ricinus communis GN=RCOM_1079430 PE=4 SV=1|| PF03110.9|SBP|| IPR004333|Transcription factor, SBP-box||" GO:0005634|nucleus ; GO:0003677|DNA…
Gh_A03G1090	ath-miR394a	AT1G27340	Galactose oxidase/kelch repeat superfamily protein||Q9FZK1||FBX6_ARATH F-box only protein 6 OS=Arabidopsis thaliana GN=FBX6 PE=2 SV=1||B8Y9B5||B8Y9B5_PONTR F-box family protein OS=Poncirus trifoliata PE=2 SV=1||" PF00646.28|F-box; PB009835|Pfam-B_9835; PB001150|Pfam-B_1150"|| IPR001810|F-box domain|| GO:0005515|protein binding
Gh_A03G1092	hbr-miR156,cca-miR156b,ahy-miR156a,ath-miR156g,stu-miR156f-5p,ath-miR156a-5p,ath-miR157a-5p	AT5G43270	squamosa promoter binding protein-like 2||Q9S840||SPL2_ARATH Squamosa promoter-binding-like protein 2 OS=Arabidopsis thaliana GN=SPL2 PE=2 SV=1||F6HGB1||F6HGB1_VITVI Putative uncharacterized protein OS=Vitis vinifera GN=VIT_01s0010g03710 PE=4 SV=1|| PF03110.9|SBP|| IPR004333|Transcription factor, SBP-box||" GO:0005634|nucleus ; GO:0003677|DNA binding "
Gh_A03G1128	ahy-miR156a	AT5G23480	SWIB/MDM2 domain;Plus-3;GYF||Q9FT92||Y5843_ARATH Uncharacterized protein At5g08430 OS=Arabidopsis thaliana GN=At5g08430 PE=1 SV=2||B9SS21||B9SS21_RICCO Protein binding protein, putative OS=Ricinus communis GN=RCOM_0519950 PE=4 SV=1|| PF02213.11|GYF|| IPR003169|GYF|| GO:0005515|protein binding
Gh_A03G1226	ath-miR414	AT1G60200	splicing factor PWI domain-containing protein / RNA recognition motif (RRM)-containing protein||P49756||RBM25_HUMAN RNA-binding protein 25 OS=Homo sapiens GN=RBM25 PE=1 SV=3||F6HPN7||F6HPN7_VITVI Putative uncharacterized protein OS=Vitis vinifera GN=VIT_01s0026g00140 PE=4 SV=1||" PF00076.17|RRM_1; PB007072|Pfam-B_7072; PF01480.12|PWI; PB000158|Pfam-B_158"||" IPR000504|RNA recognition motif domain…
Gh_A03G1233	vvi-miR172b	AT1G23870	trehalose-phosphatase/synthase 9||Q9LRA7||TPS9_ARATH Probable alpha,alpha-trehalose-phosphate synthase [UDP-forming] 9 OS=Arabidopsis thaliana GN=TPS9 PE=1 SV=1||G8XR07||G8XR07_GOSAR Trehalose 6-phosphate synthase OS=Gossypium arboreum GN=TPS PE=2 SV=1||ath:AT1G06410||"ATTPS7; ATTPS7 (Arabidopsis thaliana trehalose-phosphatase/synthase 7); transferase, transferring glycosyl groups / trehalose-pho…
Gh_A03G1245	gra-miR167c	AT1G60030	nucleobase-ascorbate transporter 7||Q0WPE9||NAT7_ARATH Nucleobase-ascorbate transporter 7 OS=Arabidopsis thaliana GN=NAT7 PE=2 SV=2||B9SZI7||B9SZI7_RICCO Purine permease, putative OS=Ricinus communis GN=RCOM_0394200 PE=4 SV=1||mgr:MGG_08056||"hypothetical protein ; K03458 nucleobase:cation symporter-2, NCS2 family"|| PF00860.15|Xan_ur_permease|| IPR006043|Xanthine/uracil/vitamin C permease||" GO:…
Gh_A03G1267	ath-miR414	AT1G70060	SIN3-like 4||O04539||SNL4_ARATH Paired amphipathic helix protein Sin3-like 4 OS=Arabidopsis thaliana GN=SNL4 PE=3 SV=3||M5Y8E3||M5Y8E3_PRUPE Uncharacterized protein OS=Prunus persica GN=PRUPE_ppa000224mg PE=4 SV=1||vvi:100243213||"hypothetical protein LOC100243213 ; K11644 paired amphipathic helix protein Sin3a"||" PB008530|Pfam-B_8530; PF08295.7|Sin3_corepress; PF02671.16|PAH; PB013210|Pfam-B_13…
Gh_A03G1283	ath-miR414	AT1G27070	5\'-AMP-activated protein kinase-related||Q9QZH4||AAKB2_RAT 5'-AMP-activated protein kinase subunit beta-2 OS=Rattus norvegicus GN=Prkab2 PE=1 SV=1||M5Y1Q1||M5Y1Q1_PRUPE Uncharacterized protein OS=Prunus persica GN=PRUPE_ppa021204mg PE=4 SV=1||mbr:MONBRDRAFT_25195||"hypothetical protein ; K07199 5'-AMP-activated protein kinase, regulatory beta subunit"
Gh_A03G1299	ath-miR414	AT1G77420	alpha/beta-Hydrolases superfamily protein||Q8R431||MGLL_RAT Monoglyceride lipase OS=Rattus norvegicus GN=Mgll PE=1 SV=1||D7T940||D7T940_VITVI Putative uncharacterized protein OS=Vitis vinifera GN=VIT_01s0011g03620 PE=4 SV=1||dre:378960||"mgll; monoglyceride lipase (EC:3.1.1.23); K01054 acylglycerol lipase [EC:3.1.1.23]"|| PF12697.2|Abhydrolase_6|| IPR000073|Alpha/beta hydrolase fold-1
Gh_A03G1325	ath-miR414	AT1G12060	BCL-2-associated athanogene 5||O65373||BAG5_ARATH BAG family molecular chaperone regulator 5, mitochondrial OS=Arabidopsis thaliana GN=BAG5 PE=1 SV=1||M5XEL9||M5XEL9_PRUPE Uncharacterized protein OS=Prunus persica GN=PRUPE_ppa007446mg PE=4 SV=1||" PF00612.22|IQ; PF02179.11|BAG"||" IPR000048|IQ motif, EF-hand binding site; IPR003103|BAG domain"||" GO:0005515|protein binding ; GO:0051087|chaperone …
Gh_A03G1351	mtr-miR319a-3p,pta-miR319	AT5G13400	Major facilitator superfamily protein||Q9LYR6||PTR49_ARATH Probable peptide/nitrate transporter At5g13400 OS=Arabidopsis thaliana GN=At5g13400 PE=2 SV=1||F6HJ75||F6HJ75_VITVI Putative uncharacterized protein OS=Vitis vinifera GN=VIT_01s0150g00250 PE=2 SV=1||vvi:100262103||"hypothetical protein LOC100262103 ; K03305 proton-dependent oligopeptide transporter, POT family"||" PB000780|Pfam-B_780; PB0…
Gh_A03G1385	ath-miR5658	AT4G03600	M5W010||M5W010_PRUPE Uncharacterized protein OS=Prunus persica GN=PRUPE_ppa012505mg PE=4 SV=1
Gh_A03G1402	ppt-miR319a	AT2G20830	transferases;folic acid binding||Q91XD4||FTCD_MOUSE Formimidoyltransferase-cyclodeaminase OS=Mus musculus GN=Ftcd PE=1 SV=1||M5WS45||M5WS45_PRUPE Uncharacterized protein OS=Prunus persica GN=PRUPE_ppa006201mg PE=4 SV=1||mmu:14317||"Ftcd; formiminotransferase cyclodeaminase (EC:2.1.2.5 4.3.1.4); K00603 glutamate formiminotransferase [EC:2.1.2.5]; K01746 formiminotetrahydrofolate cyclodeaminase [EC…
Gh_A03G1428	gra-miR8668	AT4G03230	S-locus lectin protein kinase family protein||Q9ZR08||Y4230_ARATH G-type lectin S-receptor-like serine/threonine-protein kinase At4g03230 OS=Arabidopsis thaliana GN=At4g03230 PE=3 SV=3||K7LU18||K7LU18_SOYBN Uncharacterized protein OS=Glycine max PE=4 SV=1||osa:4333912||"Os03g0717000; hypothetical protein ; K00924"||" PF00954.15|S_locus_glycop; PF11883.3|DUF3403; PF13947.1|GUB_WAK_bind; PF08276.6|…
Gh_A03G1446	gma-miR172b-5p	AT1G05280	Protein of unknown function (DUF604)||M5XI47||M5XI47_PRUPE Uncharacterized protein OS=Prunus persica GN=PRUPE_ppa023439mg PE=4 SV=1||" PF04646.7|DUF604; PB005582|Pfam-B_5582; PB000462|Pfam-B_462"|| IPR006740|Protein of unknown function DUF604
Gh_A03G1448	gra-miR8644	AT3G13530	mitogen-activated protein kinase kinase kinase 7||Q8T2I8||SEPA_DICDI Serine/threonine-protein kinase sepA OS=Dictyostelium discoideum GN=sepA PE=2 SV=1||M5XKP3||M5XKP3_PRUPE Uncharacterized protein OS=Prunus persica GN=PRUPE_ppa000241mg PE=4 SV=1||spo:SPBC21.06c||"cdc7; serine/threonine protein kinase Cdc7 ; K00924"||" PF00069.20|Pkinase; PB007700|Pfam-B_7700; PB007720|Pfam-B_7720"||" IPR000225|A…
Gh_A03G1460	ath-miR414	AT3G19910	RING/U-box superfamily protein||Q9LT17||BBR_ARATH E3 ubiquitin ligase BIG BROTHER-related OS=Arabidopsis thaliana GN=BBR PE=2 SV=1||M5VR71||M5VR71_PRUPE Uncharacterized protein OS=Prunus persica GN=PRUPE_ppa008876mg PE=4 SV=1||dre:100009648||"zgc:158807 ; K11982 E3 ubiquitin-protein ligase RNF115/126 [EC:6.3.2.19]"|| PF13639.1|zf-RING_2|| IPR001841|Zinc finger, RING-type||" GO:0005515|protein bin…
Gh_A03G1471	ath-miR414	AT5G08580	Calcium-binding EF hand family protein||B5X186||CALUA_SALSA Calumenin-A OS=Salmo salar GN=calua PE=2 SV=1||M5XF48||M5XF48_PRUPE Uncharacterized protein OS=Prunus persica GN=PRUPE_ppa007408mg PE=4 SV=1||pfa:PF13_0211||"calcium-dependent protein kinase ; K00908 Ca2+/calmodulin-dependent protein kinase [EC:2.7.11.17]"||" PF13499.1|EF-hand_7; PB008355|Pfam-B_8355; PF13833.1|EF-hand_8; PF13202.1|EF-ha…
Gh_A03G1473	ath-miR414	AT4G24370	B9HG94||B9HG94_POPTR Predicted protein OS=Populus trichocarpa GN=POPTRDRAFT_563403 PE=4 SV=1
Gh_A03G1485	ath-miR414	AT1G03610	Protein of unknown function (DUF789)||B9RW40||B9RW40_RICCO Putative uncharacterized protein OS=Ricinus communis GN=RCOM_1175860 PE=4 SV=1|| PF05623.7|DUF789|| IPR008507|Protein of unknown function DUF789
Gh_A03G1541	ata-miR395b-3p,ptc-miR172b-5p	AT5G65290	LMBR1-like membrane protein||Q54Q92||LMD2A_DICDI LMBR1 domain-containing protein 2 homolog A OS=Dictyostelium discoideum GN=DDB_G0284019 PE=3 SV=1||D7TRM2||D7TRM2_VITVI Putative uncharacterized protein OS=Vitis vinifera GN=VIT_07s0191g00170 PE=4 SV=1|| PF04791.11|LMBR1|| IPR006876|LMBR1-like membrane protein
Gh_A03G1659	ath-miR414	AT5G53390	O-acyltransferase (WSD1-like) family protein||Q93ZR6||WSD1_ARATH O-acyltransferase WSD1 OS=Arabidopsis thaliana GN=WSD1 PE=2 SV=1||F6HQ90||F6HQ90_VITVI Putative uncharacterized protein OS=Vitis vinifera GN=VIT_03s0063g00120 PE=2 SV=1||" PF06974.8|DUF1298; PF03007.11|WES_acyltransf"||" IPR004255|O-acyltransferase, WSD1, N-terminal; IPR009721|O-acyltransferase, WSD1, C-terminal"||" GO:0004144|diacy…
Gh_A03G1672	ath-miR414	AT3G19190	autophagy 2||P0CM30||ATG2_CRYNJ Autophagy-related protein 2 OS=Cryptococcus neoformans var. neoformans serotype D (strain JEC21 / ATCC MYA-565) GN=ATG2 PE=3 SV=1||M5W270||M5W270_PRUPE Uncharacterized protein OS=Prunus persica GN=PRUPE_ppa000068mg PE=4 SV=1||" PB018207|Pfam-B_18207; PF09333.6|ATG_C; PB012873|Pfam-B_12873; PB013212|Pfam-B_13212; PF12624.2|Chorein_N"||" IPR015412|Autophagy-related, …
Gh_A03G1688	vvi-miR396b,ath-miR396b-5p	AT2G15790	peptidyl-prolyl cis-trans isomerase / cyclophilin-40 (CYP40) / rotamase||Q9C566||CYP40_ARATH Peptidyl-prolyl cis-trans isomerase CYP40 OS=Arabidopsis thaliana GN=CYP40 PE=2 SV=1||B9S777||B9S777_RICCO Peptidyl-prolyl cis-trans isomerase d, ppid, putative OS=Ricinus communis GN=RCOM_0774220 PE=4 SV=1||vvi:100262316||"GSVIVT00036534001; hypothetical protein LOC100262316 ; K05864 peptidyl-prolyl isom…
Gh_A03G1720	ath-miR414	AT4G25730	FtsJ-like methyltransferase family protein||O42832||SPB1_SCHPO AdoMet-dependent rRNA methyltransferase spb1 OS=Schizosaccharomyces pombe (strain 972 / ATCC 24843) GN=spb1 PE=1 SV=2||B9RH61||B9RH61_RICCO Ribosomal RNA methyltransferase, putative OS=Ricinus communis GN=RCOM_1447470 PE=3 SV=1||spo:SPAC1687.11||"spb1; rRNA methyltransferase Spb1 (predicted) (EC:2.1.1.-); K00599"||" PF11861.3|DUF3381;…
Gh_A03G1756	vvi-miR172a	AT2G16485	nucleic acid binding;zinc ion binding;DNA binding||Q9SIV5||C3H19_ARATH Zinc finger CCCH domain-containing protein 19 OS=Arabidopsis thaliana GN=NERD PE=1 SV=3||I1K728||I1K728_SOYBN Uncharacterized protein OS=Glycine max PE=4 SV=2||bfo:BRAFLDRAFT_99284||"hypothetical protein ; K11424 histone-lysine N-methyltransferase NSD1/2 [EC:2.1.1.43]"||" PF03126.13|Plus-3; PF02213.11|GYF; PF02201.13|SWIB; PB0…
Gh_A03G1764	ath-miR162a-3p,zma-miR162-3p	AT1G32120	M5WNZ7||M5WNZ7_PRUPE Uncharacterized protein (Fragment) OS=Prunus persica GN=PRUPE_ppa024007mg PE=4 SV=1|| PF10536.4|PMD|| IPR019557|Aminotransferase-like, plant mobile domain
Gh_A03G1789	gma-miR396h,ath-miR396b-5p,vvi-miR396b,ppe-miR396a,ptc-miR396g-5p,ath-miR396a-5p,vvi-miR396a	AT4G38810	Calcium-binding EF-hand family protein||B9T715||B9T715_RICCO Calcium ion binding protein, putative OS=Ricinus communis GN=RCOM_0358080 PE=4 SV=1|| PF13405.1|EF-hand_6||" IPR002048|EF-hand domain; IPR018247|EF-Hand 1, calcium-binding site"|| GO:0005509|calcium ion binding
Gh_A03G1819	ath-miR414	AT2G16940	Splicing factor, CC1-like||O13845||RSD1_SCHPO RNA-binding protein rsd1 OS=Schizosaccharomyces pombe (strain 972 / ATCC 24843) GN=rsd1 PE=1 SV=2||F6I0Z0||F6I0Z0_VITVI Putative uncharacterized protein OS=Vitis vinifera GN=VIT_03s0038g02620 PE=4 SV=1||vvi:100264130||"GSVIVT00036141001; hypothetical protein LOC100264130 ; K03033 26S proteasome regulatory subunit N3"||" PB001619|Pfam-B_1619; PF13893.1…
Gh_A03G1827	ath-miR414	AT4G35140	Transducin/WD40 repeat-like superfamily protein||Q6NRH1||DCAF8_XENLA DDB1- and CUL4-associated factor 8 OS=Xenopus laevis GN=dcaf8 PE=2 SV=1||B9S5H1||B9S5H1_RICCO WD-repeat protein, putative OS=Ricinus communis GN=RCOM_0976080 PE=4 SV=1||ath:AT4G35140||"transducin family protein / WD-40 repeat family protein ; K11804 WD repeat-containing protein 42A"||" PB002897|Pfam-B_2897; PB014610|Pfam-B_14610…
Gh_A03G1842	ahy-miR156a	AT5G45480	Protein of unknown function (DUF594)||M5XHH6||M5XHH6_PRUPE Uncharacterized protein OS=Prunus persica GN=PRUPE_ppa015371mg PE=4 SV=1||" PF04578.8|DUF594; PF13968.1|DUF4220"||" IPR007658|Protein of unknown function DUF594; IPR025315|Domain of unknown function DUF4220"
Gh_A03G1872	ath-miR414	AT5G24690	Protein of unknown function (DUF3411)||B9GZF9||B9GZF9_POPTR Predicted protein OS=Populus trichocarpa GN=POPTRDRAFT_712217 PE=4 SV=1||" PF11891.3|DUF3411; PB002897|Pfam-B_2897"|| IPR021825|Protein of unknown function DUF3411, plant
Gh_A03G1885	ath-miR396b-5p,vvi-miR396b	AT4G17000	B9GIP9||B9GIP9_POPTR Predicted protein OS=Populus trichocarpa GN=POPTRDRAFT_815717 PE=4 SV=1|| PB011680|Pfam-B_11680
Gh_A03G1890	gra-miR7506b	AT4G33740	Q8T5T1||MDN1_GIAIN Midasin OS=Giardia intestinalis GN=MDN1 PE=3 SV=1||B9S7W1||B9S7W1_RICCO Pinin, putative OS=Ricinus communis GN=RCOM_1382150 PE=4 SV=1|| PB003658|Pfam-B_3658
Gh_A03G1934	gra-miR8677	--	B9MUC7||B9MUC7_POPTR Predicted protein OS=Populus trichocarpa GN=POPTRDRAFT_590112 PE=4 SV=1
Gh_A03G1943	gra-miR8752	AT2G44060	Late embryogenesis abundant protein, group 2||Q9FMA3||PEX5_ARATH Peroxisome biogenesis protein 5 OS=Arabidopsis thaliana GN=PEX5 PE=1 SV=1||B9T526||B9T526_RICCO Late embryogenesis abundant protein Lea14-A, putative OS=Ricinus communis GN=RCOM_0211380 PE=4 SV=1|| PF03168.8|LEA_2||" IPR004864|Late embryogenesis abundant protein, LEA-14; IPR024111|Peroxisomal targeting signal 1 receptor family; IPR0…
Gh_A03G2038	gma-miR396a-3p	AT4G11680	Zinc finger, C3HC4 type (RING finger) family protein||Q93Z92||RING4_ARATH E3 ubiquitin-protein ligase At4g11680 OS=Arabidopsis thaliana GN=At4g11680 PE=2 SV=1||B9RC56||B9RC56_RICCO Cleavage and polyadenylation specificity factor, putative OS=Ricinus communis GN=RCOM_1685450 PE=4 SV=1||sbi:SORBI_03g011120||"SORBIDRAFT_03g011120; hypothetical protein ; K11982 E3 ubiquitin-protein ligase RNF115/126 …
Gh_A03G2057	gma-miR408d,ppt-miR408b,osa-miR408-3p	AT2G30210	laccase 3||Q56YT0||LAC3_ARATH Laccase-3 OS=Arabidopsis thaliana GN=LAC3 PE=2 SV=2||B9I6L0||B9I6L0_POPTR Predicted protein OS=Populus trichocarpa GN=POPTRDRAFT_571858 PE=4 SV=1||osa:4324803||"Os01g0850800; hypothetical protein ; K00368 nitrite reductase (NO-forming) [EC:1.7.2.1]"||" PF07732.10|Cu-oxidase_3; PF00394.17|Cu-oxidase; PF07731.9|Cu-oxidase_2"||" IPR001117|Multicopper oxidase, type 1; IP…
Gh_A03G2076	ath-miR5658	AT1G07620	GTP-binding protein Obg/CgtA||B9GJN7||B9GJN7_POPTR Predicted protein OS=Populus trichocarpa GN=POPTRDRAFT_752161 PE=4 SV=1|| PF14309.1|DUF4378|| IPR025486|Domain of unknown function DUF4378
Gh_A03G2082	osa-miR397b,ath-miR397a,ptc-miR397b	AT2G29130	laccase 2||O81081||LAC2_ARATH Laccase-2 OS=Arabidopsis thaliana GN=LAC2 PE=2 SV=1||I1LQN6||I1LQN6_SOYBN Uncharacterized protein OS=Glycine max PE=4 SV=2||osa:4324803||"Os01g0850800; hypothetical protein ; K00368 nitrite reductase (NO-forming) [EC:1.7.2.1]"||" PF07732.10|Cu-oxidase_3; PF00394.17|Cu-oxidase; PF07731.9|Cu-oxidase_2"||" IPR001117|Multicopper oxidase, type 1; IPR002355|Multicopper oxi…
Gh_A03G2084	ptc-miR397b,nta-miR397,ath-miR397a,osa-miR397b	AT2G29130	laccase 2||O81081||LAC2_ARATH Laccase-2 OS=Arabidopsis thaliana GN=LAC2 PE=2 SV=1||I1LQN6||I1LQN6_SOYBN Uncharacterized protein OS=Glycine max PE=4 SV=2||osa:4324803||"Os01g0850800; hypothetical protein ; K00368 nitrite reductase (NO-forming) [EC:1.7.2.1]"||" PF07732.10|Cu-oxidase_3; PF00394.17|Cu-oxidase; PF07731.9|Cu-oxidase_2"||" IPR001117|Multicopper oxidase, type 1; IPR011706|Multicopper oxi…
Gh_A03G2106	ath-miR414	AT1G13340	Regulator of Vps4 activity in the MVB pathway protein||Q54I39||IST1L_DICDI IST1-like protein OS=Dictyostelium discoideum GN=DDB_G0289029 PE=3 SV=1||B9ST08||B9ST08_RICCO Putative uncharacterized protein OS=Ricinus communis GN=RCOM_0353240 PE=4 SV=1|| PF03398.9|Ist1|| IPR005061|Domain of unknown function DUF292, eukaryotic
Gh_A03G2110	ath-miR414	AT1G26580	Q9LDD4||ARID2_ARATH AT-rich interactive domain-containing protein 2 OS=Arabidopsis thaliana GN=ARID2 PE=2 SV=1||B9HID4||B9HID4_POPTR Predicted protein OS=Populus trichocarpa GN=POPTRDRAFT_564285 PE=4 SV=1
Gh_A03G2120	gma-miR159e-5p	AT2G41100	Calcium-binding EF hand family protein||Q8L3R2||CML41_ARATH Probable calcium-binding protein CML41 OS=Arabidopsis thaliana GN=CML41 PE=2 SV=2||A5ATQ9||A5ATQ9_VITVI Putative uncharacterized protein OS=Vitis vinifera GN=VITISV_041123 PE=4 SV=1||mdo:100021688||"hypothetical protein LOC100021688 ; K02183 calmodulin"|| PF13499.1|EF-hand_7||" IPR002048|EF-hand domain; IPR011992|EF-hand domain pair; IPR…
Gh_A03G2128	ppt-miR535a,mes-miR535a	AT1G67320	DNA primase, large subunit family||Q84WJ2||PRI2_ARATH Probable DNA primase large subunit OS=Arabidopsis thaliana GN=At1g67320 PE=2 SV=2||D7TS99||D7TS99_VITVI Putative uncharacterized protein OS=Vitis vinifera GN=VIT_05s0051g00930 PE=4 SV=1||vvi:100244238||"hypothetical protein LOC100244238 ; K02685 DNA primase large subunit [EC:2.7.7.-]"|| PF04104.9|DNA_primase_lrg||" IPR007238|DNA primase large …
Gh_A03G2156	gma-miR172b-5p	AT4G33500	Protein phosphatase 2C family protein||Q339D2||P2C71_ORYSJ Probable protein phosphatase 2C 71 OS=Oryza sativa subsp. japonica GN=Os10g0370000 PE=2 SV=1||M5XMZ9||M5XMZ9_PRUPE Uncharacterized protein (Fragment) OS=Prunus persica GN=PRUPE_ppa018548mg PE=4 SV=1|| PF07228.7|SpoIIE|| IPR001932|Protein phosphatase 2C (PP2C)-like domain|| GO:0003824|catalytic activity
Gh_A03G2159	ath-miR414	AT5G02600	Heavy metal transport/detoxification superfamily protein ||Q94BT9||ATOX1_ARATH Copper transport protein ATX1 OS=Arabidopsis thaliana GN=ATX1 PE=1 SV=1||F6H1N1||F6H1N1_VITVI Putative uncharacterized protein OS=Vitis vinifera GN=VIT_12s0055g00930 PE=4 SV=1|| PF00403.21|HMA|| IPR006121|Heavy metal-associated domain, HMA||" GO:0046872|metal ion binding ; GO:0030001|metal ion transport "
Gh_A03G2166	osa-miR160f-5p	AT5G09460	sequence-specific DNA binding transcription factors;transcription regulators||Q9FY69||BH143_ARATH Transcription factor bHLH143 OS=Arabidopsis thaliana GN=BHLH143 PE=2 SV=1||M5W2X1||M5W2X1_PRUPE Uncharacterized protein OS=Prunus persica GN=PRUPE_ppa007031mg PE=4 SV=1|| IPR011598|Myc-type, basic helix-loop-helix (bHLH) domain|| GO:0046983|protein dimerization activity
Gh_A03G2174	ptc-miR172b-5p	AT1G19440	3-ketoacyl-CoA synthase 4||Q9LN49||KCS4_ARATH 3-ketoacyl-CoA synthase 4 OS=Arabidopsis thaliana GN=KCS4 PE=2 SV=1||M9Z385||M9Z385_GOSRA 3-ketoacyl-CoA synthase 4 OS=Gossypium raimondii GN=KCS4 PE=4 SV=1||pop:POPTR_814871||"CHS2; chalcone synthase (EC:2.3.1.74); K00660 chalcone synthase [EC:2.3.1.74]"||" PF08392.7|FAE1_CUT1_RppA; PF08541.5|ACP_syn_III_C"||" IPR013601|FAE1/Type III polyketide synth…
Gh_A03G2181	gra-miR8634	AT4G34500	Protein kinase superfamily protein||Q6NKZ9||Y4345_ARATH Probable receptor-like serine/threonine-protein kinase At4g34500 OS=Arabidopsis thaliana GN=At4g34500 PE=2 SV=1||F6HQM1||F6HQM1_VITVI Putative uncharacterized protein OS=Vitis vinifera GN=VIT_03s0063g02510 PE=3 SV=1||ath:AT3G55450||"protein kinase, putative ; K00924"||" PF07714.12|Pkinase_Tyr; PB003458|Pfam-B_3458"||" IPR000719|Protein kinas…
Gh_A04G0015	ath-miR5658	AT3G13330	proteasome activating protein 200||F4JC97||PSME4_ARATH Proteasome activator subunit 4 OS=Arabidopsis thaliana GN=PA200 PE=2 SV=2||D7UAP4||D7UAP4_VITVI Putative uncharacterized protein OS=Vitis vinifera GN=VIT_19s0015g01270 PE=4 SV=1||ath:AT3G13330||"binding ; K06699 proteasome activator subunit 4"||" PF11919.3|DUF3437; PB008832|Pfam-B_8832"|| IPR021843|Protein of unknown function DUF3437
Gh_A04G0016	ath-miR858b	AT5G56110	myb domain protein 103||P20025||MYB38_MAIZE Myb-related protein Zm38 OS=Zea mays PE=2 SV=1||D7UAP5||D7UAP5_VITVI Putative uncharacterized protein OS=Vitis vinifera GN=VIT_19s0015g01280 PE=4 SV=1||ath:AT5G56110||"ATMYB103/ATMYB80/MS188/MYB103 (MYB DOMAIN PROTEIN 80); DNA binding / transcription factor ; K09422 myb proto-oncogene protein, plant"||" PB005885|Pfam-B_5885; PF00249.26|Myb_DNA-binding; …
Gh_A04G0019	ath-miR414	AT3G13320	cation exchanger 2||Q39254||CAX2_ARATH Vacuolar cation/proton exchanger 2 OS=Arabidopsis thaliana GN=CAX2 PE=1 SV=2||H9BFC9||H9BFC9_9MAGN CAX2 transporter OS=Sedum alfredii GN=CAX2 PE=2 SV=1||pop:POPTR_177604||"Ca2+ antiporter/cation exchanger ; K07300 Ca2+:H+ antiporter"||" PF01699.19|Na_Ca_ex; PB018202|Pfam-B_18202"|| IPR004837|Sodium/calcium exchanger membrane region||" GO:0055085|transmembran…
Gh_A04G0061	ghr-miR160	AT1G09970	Leucine-rich receptor-like protein kinase family protein||Q9C9H7||RLP12_ARATH Receptor-like protein 12 OS=Arabidopsis thaliana GN=RLP12 PE=2 SV=2||G7KHF1||G7KHF1_MEDTR Receptor-like protein kinase OS=Medicago truncatula GN=MTR_5g087320 PE=4 SV=1||ath:AT4G28490||"HAESA; HAESA (RECEPTOR-LIKE PROTEIN KINASE 5); ATP binding / kinase/ protein serine/threonine kinase ; K08286 protein-serine/threonine k…
Gh_A04G0063	ghr-miR160,aau-miR160	AT1G12460	Leucine-rich repeat protein kinase family protein||Q9C9H7||RLP12_ARATH Receptor-like protein 12 OS=Arabidopsis thaliana GN=RLP12 PE=2 SV=2||F6GVZ7||F6GVZ7_VITVI Putative uncharacterized protein OS=Vitis vinifera GN=VIT_18s0089g00690 PE=4 SV=1||ath:AT1G28440||"HSL1; HSL1 (HAESA-LIKE 1); ATP binding / kinase/ protein serine/threonine kinase ; K00924"||" PF12799.2|LRR_4; PB012106|Pfam-B_12106; PB011…
Gh_A04G0097	ath-miR414	AT5G55310	DNA topoisomerase 1 beta||P30181||TOP1_ARATH DNA topoisomerase 1 OS=Arabidopsis thaliana GN=TOP1 PE=1 SV=1||B9SSQ1||B9SSQ1_RICCO DNA topoisomerase type I, putative OS=Ricinus communis GN=RCOM_0045870 PE=4 SV=1||pop:POPTR_1069943||"hypothetical protein ; K03163 DNA topoisomerase I [EC:5.99.1.2]"||" PF01028.15|Topoisom_I; PF14370.1|Topo_C_assoc; PF02919.10|Topoisom_I_N"||" IPR001631|DNA topoisomera…
Gh_A04G0132	ath-miR414	AT5G55040	DNA-binding bromodomain-containing protein||Q9ULD4||BRPF3_HUMAN Bromodomain and PHD finger-containing protein 3 OS=Homo sapiens GN=BRPF3 PE=1 SV=2||M5WM50||M5WM50_PRUPE Uncharacterized protein OS=Prunus persica GN=PRUPE_ppa001058mg PE=4 SV=1||ath:AT5G55040||"hypothetical protein ; K11723 bromodomain-containing protein 7"|| PF00439.20|Bromodomain||" IPR001487|Bromodomain; IPR018359|Bromodomain, co…
Gh_A04G0153	ath-miR399b	AT5G54920	D7T8B6||D7T8B6_VITVI Putative uncharacterized protein OS=Vitis vinifera GN=VIT_19s0090g00300 PE=2 SV=1|| PF14438.1|SM-ATX|| IPR025852|Ataxin 2, SM domain
Gh_A04G0155	ata-miR395b-3p	AT1G28570	SGNH hydrolase-type esterase superfamily protein||Q9FXJ1||GDL6_ARATH GDSL esterase/lipase At1g28570 OS=Arabidopsis thaliana GN=At1g28570 PE=2 SV=1||D7KCY5||D7KCY5_ARALL Predicted protein OS=Arabidopsis lyrata subsp. lyrata GN=ARALYDRAFT_680624 PE=4 SV=1||" PB001851|Pfam-B_1851; PF00657.17|Lipase_GDSL; PB002149|Pfam-B_2149"|| IPR001087|Lipase, GDSL||" GO:0016788|hydrolase activity, acting on ester…
Gh_A04G0157	aly-miR166g-5p	AT3G47090	Leucine-rich repeat protein kinase family protein||C0LGP4||Y3475_ARATH Probable LRR receptor-like serine/threonine-protein kinase At3g47570 OS=Arabidopsis thaliana GN=At3g47570 PE=1 SV=1||M5XIB5||M5XIB5_PRUPE Uncharacterized protein OS=Prunus persica GN=PRUPE_ppb017215mg PE=4 SV=1||ath:AT5G25930||"leucine-rich repeat family protein / protein kinase family protein ; K00924"||" PF00069.20|Pkinase; …
Gh_A04G0174	ath-miR414	AT3G20570	early nodulin-like protein 9||Q9SK27||ENL1_ARATH Early nodulin-like protein 1 OS=Arabidopsis thaliana GN=At2g25060 PE=1 SV=2||B9SA44||B9SA44_RICCO Early nodulin 55-2, putative OS=Ricinus communis GN=RCOM_0185000 PE=4 SV=1|| PF02298.12|Cu_bind_like|| IPR003245|Plastocyanin-like||" GO:0009055|electron carrier activity ; GO:0005507|copper ion binding "
Gh_A04G0179	ath-miR414	AT5G28730	A5AXN9||A5AXN9_VITVI Putative uncharacterized protein OS=Vitis vinifera GN=VITISV_023669 PE=4 SV=1||" PF13359.1|DDE_Tnp_4; PB002897|Pfam-B_2897"||" IPR026103|Harbinger transposase-derived nuclease; IPR027806|Harbinger transposase-derived nuclease domain"
Gh_A04G0183	ath-miR156a-5p,ath-miR156g	AT4G27220	NB-ARC domain-containing disease resistance protein||O81825||DRL28_ARATH Probable disease resistance protein At4g27220 OS=Arabidopsis thaliana GN=At4g27220 PE=2 SV=1||B9SAE5||B9SAE5_RICCO Disease resistance protein RGA2, putative OS=Ricinus communis GN=RCOM_0585520 PE=4 SV=1||mcc:694164||"APAF1; apoptotic peptidase activating factor 1 ; K02084 apoptotic protease-activating factor"||" PB011981|Pfa…
Gh_A04G0194	ath-miR5658	AT5G54650	formin homology5||Q94B77||FH5_ARATH Formin-like protein 5 OS=Arabidopsis thaliana GN=FH5 PE=2 SV=2||E0CT44||E0CT44_VITVI Putative uncharacterized protein OS=Vitis vinifera GN=VIT_19s0014g05040 PE=4 SV=1||dre:566432||"im:7158925 ; K02184 formin 2"|| PF02181.18|FH2|| IPR015425|Formin, FH2 domain
Gh_A04G0201	ath-miR5658	AT3G20640	basic helix-loop-helix (bHLH) DNA-binding superfamily protein||Q8GXT3||BH123_ARATH Transcription factor bHLH123 OS=Arabidopsis thaliana GN=BHLH123 PE=2 SV=1||M5WXZ0||M5WXZ0_PRUPE Uncharacterized protein OS=Prunus persica GN=PRUPE_ppa023041mg PE=4 SV=1||" PB013637|Pfam-B_13637; PB005343|Pfam-B_5343"|| IPR011598|Myc-type, basic helix-loop-helix (bHLH) domain|| GO:0046983|protein dimerization activi…
Gh_A04G0217	ppt-miR319a,pta-miR319,mtr-miR319a-3p	AT5G54260	DNA repair and meiosis protein (Mre11)||Q9XGM2||MRE11_ARATH Double-strand break repair protein MRE11 OS=Arabidopsis thaliana GN=MRE11 PE=2 SV=1||E0CST0||E0CST0_VITVI Putative uncharacterized protein OS=Vitis vinifera GN=VIT_19s0014g03680 PE=3 SV=1||vvi:100252167||"similar to MRE11 (MEIOTIC RECOMBINATION 11); protein serine/threonine phosphatase ; K10865 double-strand break repair protein MRE11"||…
Gh_A04G0245	ath-miR5658	AT5G53750	CBS domain-containing protein||Q84WQ5||CBSX5_ARATH CBS domain-containing protein CBSX5 OS=Arabidopsis thaliana GN=CBSX5 PE=2 SV=2||B9N1J7||B9N1J7_POPTR Predicted protein OS=Populus trichocarpa GN=POPTRDRAFT_810738 PE=2 SV=1||" PF00571.23|CBS; PB019682|Pfam-B_19682"|| IPR000644|CBS domain||" GO:0005515|protein binding ; GO:0030554|adenyl nucleotide binding"
Gh_A04G0248	ath-miR414	AT1G52980	GTP-binding family protein||Q99LH1||NOG2_MOUSE Nucleolar GTP-binding protein 2 OS=Mus musculus GN=Gnl2 PE=2 SV=2||F6H262||F6H262_VITVI Putative uncharacterized protein OS=Vitis vinifera GN=VIT_19s0014g02990 PE=2 SV=1||spo:SPAC6F6.03c||"ribosome export GTPase ; K06948"||" PF01926.18|MMR_HSR1; PB010552|Pfam-B_10552; PF08153.7|NGP1NT"||" IPR006073|GTP binding domain; IPR012971|Nucleolar GTP-binding …
Gh_A04G0258	gra-miR7505b,ghr-miR7505	AT4G31850	proton gradient regulation 3||P0C7Q7||PPR38_ARATH Putative pentatricopeptide repeat-containing protein At1g12700, mitochondrial OS=Arabidopsis thaliana GN=At1g12700 PE=2 SV=1||B9MZK1||B9MZK1_POPTR Predicted protein OS=Populus trichocarpa GN=POPTRDRAFT_595494 PE=4 SV=1||ani:AN4044.2||"hypothetical protein ; K02541 minichromosome maintenance protein 3"||" PF13041.1|PPR_2; PF12854.2|PPR_1"|| IPR0028…
Gh_A04G0292	gra-miR7505b	AT4G31850	proton gradient regulation 3||Q9LQ14||PPR96_ARATH Pentatricopeptide repeat-containing protein At1g62930, chloroplastic OS=Arabidopsis thaliana GN=At1g62930 PE=2 SV=2||B9MZJ2||B9MZJ2_POPTR Predicted protein OS=Populus trichocarpa GN=POPTRDRAFT_595479 PE=4 SV=1||ani:AN4044.2||"hypothetical protein ; K02541 minichromosome maintenance protein 3"||" PF01535.15|PPR; PF13041.1|PPR_2; PF12854.2|PPR_1"|| …
Gh_A04G0293	ghr-miR7505	AT4G31850	proton gradient regulation 3||Q9LQ14||PPR96_ARATH Pentatricopeptide repeat-containing protein At1g62930, chloroplastic OS=Arabidopsis thaliana GN=At1g62930 PE=2 SV=2||F6HTQ9||F6HTQ9_VITVI Putative uncharacterized protein OS=Vitis vinifera GN=VIT_14s0030g02260 PE=4 SV=1||" PF13041.1|PPR_2; PF12854.2|PPR_1"|| IPR002885|Pentatricopeptide repeat
Gh_A04G0297	ghr-miR7505,gra-miR7505b	AT4G31850	proton gradient regulation 3||Q9LQ14||PPR96_ARATH Pentatricopeptide repeat-containing protein At1g62930, chloroplastic OS=Arabidopsis thaliana GN=At1g62930 PE=2 SV=2||A5AWF6||A5AWF6_VITVI Putative uncharacterized protein OS=Vitis vinifera GN=VITISV_021776 PE=4 SV=1||ani:AN4044.2||"hypothetical protein ; K02541 minichromosome maintenance protein 3"||" PF01535.15|PPR; PF13041.1|PPR_2"|| IPR002885|P…
Gh_A04G0298	gra-miR7505b,ghr-miR7505	AT5G65560	Pentatricopeptide repeat (PPR) superfamily protein||Q9LQ14||PPR96_ARATH Pentatricopeptide repeat-containing protein At1g62930, chloroplastic OS=Arabidopsis thaliana GN=At1g62930 PE=2 SV=2||A5AWF6||A5AWF6_VITVI Putative uncharacterized protein OS=Vitis vinifera GN=VITISV_021776 PE=4 SV=1||ani:AN4044.2||"hypothetical protein ; K02541 minichromosome maintenance protein 3"||" PF13041.1|PPR_2; PF12854…
Gh_A04G0299	ghr-miR7505,gra-miR7505b	AT1G63630	Tetratricopeptide repeat (TPR)-like superfamily protein||Q9LQ16||PPR94_ARATH Pentatricopeptide repeat-containing protein At1g62910 OS=Arabidopsis thaliana GN=At1g62910 PE=2 SV=1||B9MZK2||B9MZK2_POPTR Predicted protein OS=Populus trichocarpa GN=POPTRDRAFT_595495 PE=4 SV=1||ani:AN4044.2||"hypothetical protein ; K02541 minichromosome maintenance protein 3"||" PF01535.15|PPR; PF13041.1|PPR_2; PF12854…
Gh_A04G0300	ghr-miR7505,gra-miR7505b	AT4G31850	proton gradient regulation 3||P0C7Q7||PPR38_ARATH Putative pentatricopeptide repeat-containing protein At1g12700, mitochondrial OS=Arabidopsis thaliana GN=At1g12700 PE=2 SV=1||B9MY12||B9MY12_POPTR Predicted protein OS=Populus trichocarpa GN=POPTRDRAFT_594495 PE=4 SV=1||ani:AN4044.2||"hypothetical protein ; K02541 minichromosome maintenance protein 3"||" PF13041.1|PPR_2; PF12854.2|PPR_1"|| IPR0028…
Gh_A04G0303	ath-miR397a	AT5G53920	ribosomal protein L11 methyltransferase-related||Q13U36||PRMA_BURXL Ribosomal protein L11 methyltransferase OS=Burkholderia xenovorans (strain LB400) GN=prmA PE=3 SV=1||M5WPF5||M5WPF5_PRUPE Uncharacterized protein OS=Prunus persica GN=PRUPE_ppa024397mg PE=4 SV=1|| PF06325.8|PrmA||" IPR004498|Ribosomal protein L11 methyltransferase; IPR010456|Ribosomal L11 methyltransferase, PrmA"||" GO:0008276|pr…
Gh_A04G0308	ghr-miR7505,gra-miR7505b	AT4G31850	proton gradient regulation 3||Q9LQ14||PPR96_ARATH Pentatricopeptide repeat-containing protein At1g62930, chloroplastic OS=Arabidopsis thaliana GN=At1g62930 PE=2 SV=2||A5AWF6||A5AWF6_VITVI Putative uncharacterized protein OS=Vitis vinifera GN=VITISV_021776 PE=4 SV=1||" PF01535.15|PPR; PF13041.1|PPR_2; PF12854.2|PPR_1"|| IPR002885|Pentatricopeptide repeat
Gh_A04G0315	ghr-miR482a,vvi-miR482,ghr-miR482b	AT4G27190	NB-ARC domain-containing disease resistance protein||Q9T048||DRL27_ARATH Disease resistance protein At4g27190 OS=Arabidopsis thaliana GN=At4g27190 PE=2 SV=1||B9NC35||B9NC35_POPTR Cc-nbs-lrr resistance protein OS=Populus trichocarpa GN=POPTRDRAFT_590298 PE=4 SV=1||cfa:482620||"APAF1; apoptotic peptidase activating factor 1 ; K02084 apoptotic protease-activating factor"|| PF00931.17|NB-ARC||" IPR00…
Gh_A04G0345	gra-miR8634	AT5G06940	Leucine-rich repeat receptor-like protein kinase family protein||Q9C9H7||RLP12_ARATH Receptor-like protein 12 OS=Arabidopsis thaliana GN=RLP12 PE=2 SV=2||B9N959||B9N959_POPTR Predicted protein OS=Populus trichocarpa GN=POPTRDRAFT_811809 PE=4 SV=1||ath:AT1G28440||"HSL1; HSL1 (HAESA-LIKE 1); ATP binding / kinase/ protein serine/threonine kinase ; K00924"||" PF12799.2|LRR_4; PB012106|Pfam-B_12106; P…
Gh_A04G0348	ath-miR414	AT3G14900	B9N972||B9N972_POPTR Predicted protein OS=Populus trichocarpa GN=POPTRDRAFT_811815 PE=4 SV=1
Gh_A04G0397	ath-miR5658	AT1G78420	RING/U-box superfamily protein||Q759M1||SIP5_ASHGO Protein SIP5 OS=Ashbya gossypii (strain ATCC 10895 / CBS 109.51 / FGSC 9923 / NRRL Y-1056) GN=SIP5 PE=3 SV=2||A5AEZ0||A5AEZ0_VITVI Putative uncharacterized protein OS=Vitis vinifera GN=VITISV_028354 PE=4 SV=1||" PB000368|Pfam-B_368; PB006638|Pfam-B_6638"|| IPR001841|Zinc finger, RING-type||" GO:0005515|protein binding ; GO:0008270|zinc ion bindin…
Gh_A04G0407	ghr-miR2949b	AT3G14410	Nucleotide/sugar transporter family protein||Q94EI9||PT314_ARATH Probable sugar phosphate/phosphate translocator At3g14410 OS=Arabidopsis thaliana GN=At3g14410 PE=2 SV=1||D7UCT4||D7UCT4_VITVI Putative uncharacterized protein OS=Vitis vinifera GN=VIT_15s0046g00460 PE=4 SV=1||mbr:MONBRDRAFT_27193||"hypothetical protein ; K03515 DNA repair protein REV1 [EC:2.7.7.-]"||" PB014575|Pfam-B_14575; PF03151…
Gh_A04G0457	gra-miR8638	AT2G35920	RNA helicase family protein||Q9H2U1||DHX36_HUMAN Probable ATP-dependent RNA helicase DHX36 OS=Homo sapiens GN=DHX36 PE=1 SV=2||F6I3K9||F6I3K9_VITVI Putative uncharacterized protein OS=Vitis vinifera GN=VIT_08s0032g01230 PE=4 SV=1||dme:Dmel_CG9323||"CG9323 gene product from transcript CG9323-RA (EC:3.6.1.3); K01509 adenosinetriphosphatase [EC:3.6.1.3]"||" PF04408.18|HA2; PF00270.24|DEAD; PF07717.1…
Gh_A04G0487	zma-miR162-3p,hbr-miR156	AT3G11560	LETM1-like protein||Q06493||YLH47_YEAST LETM1 domain-containing protein YLH47, mitochondrial OS=Saccharomyces cerevisiae (strain ATCC 204508 / S288c) GN=YLH47 PE=1 SV=1||D7TH25||D7TH25_VITVI Putative uncharacterized protein OS=Vitis vinifera GN=VIT_08s0007g02840 PE=4 SV=1||" PB000218|Pfam-B_218; PF07766.8|LETM1"|| IPR011685|LETM1-like
Gh_A04G0497	ath-miR414	AT5G04820	ovate family protein 13||M5W320||M5W320_PRUPE Uncharacterized protein OS=Prunus persica GN=PRUPE_ppa010050mg PE=4 SV=1|| PF04844.8|Ovate|| IPR006458|Ovate protein family, C-terminal
Gh_A04G0506	gra-miR7484d	AT2G36220	B9HC90||B9HC90_POPTR Predicted protein OS=Populus trichocarpa GN=POPTRDRAFT_1081246 PE=4 SV=1
Gh_A04G0543	ath-miR5658	--	M5VQQ3||M5VQQ3_PRUPE Uncharacterized protein OS=Prunus persica GN=PRUPE_ppa006912mg PE=4 SV=1
Gh_A04G0621	hbr-miR156	AT2G37040	PHE ammonia lyase 1||P45730||PALY_POPTR Phenylalanine ammonia-lyase OS=Populus trichocarpa GN=PAL PE=2 SV=1||M4H3K6||M4H3K6_9ROSI Phenylalanine ammonia-lyase OS=Hibiscus cannabinus GN=PAL PE=2 SV=1||vvi:100263160||"GSVIVT00013939001; hypothetical protein LOC100263160 ; K10775 phenylalanine ammonia-lyase [EC:4.3.1.24]"||" PB000896|Pfam-B_896; PF00221.14|Lyase_aromatic"|| IPR001106|Aromatic amino a…
Gh_A04G0631	ath-miR5658	AT3G09770	RING/U-box superfamily protein||Q9S752||LOFG2_ARATH Probable E3 ubiquitin-protein ligase LOG2 OS=Arabidopsis thaliana GN=LOG2 PE=1 SV=1||F6HR19||F6HR19_VITVI Putative uncharacterized protein OS=Vitis vinifera GN=VIT_08s0040g01940 PE=2 SV=1||oaa:100086500||"hypothetical protein LOC100086500 ; K10604 E3 ubiquitin-protein ligase MGRN1 [EC:6.3.2.19]"|| PF13920.1|zf-C3HC4_3|| IPR001841|Zinc finger, RI…
Gh_A04G0633	gma-miR5368	AT5G03150	C2H2-like zinc finger protein||Q700D2||JKD_ARATH Zinc finger protein JACKDAW OS=Arabidopsis thaliana GN=JKD PE=1 SV=1||F6HR11||F6HR11_VITVI Putative uncharacterized protein OS=Vitis vinifera GN=VIT_08s0040g02100 PE=2 SV=1||ath:AT1G25250||"ATIDD16 (ARABIDOPSIS THALIANA INDETERMINATE(ID)-DOMAIN 16); nucleic acid binding / transcription factor/ zinc ion binding ; K03540 ribonuclease P subunit RPR2 […
Gh_A04G0669	ath-miR5658	AT2G39370	O80624||MAKR4_ARATH Probable membrane-associated kinase regulator 4 OS=Arabidopsis thaliana GN=MAKR4 PE=3 SV=1||A5BAR8||A5BAR8_VITVI Putative uncharacterized protein OS=Vitis vinifera GN=VITISV_005611 PE=4 SV=1|| PB008899|Pfam-B_8899
Gh_A04G0690	mtr-miR395h,mtr-miR395a,tae-miR395b	AT4G34110	poly(A) binding protein 2||Q9FZ84||RBG6_ARATH Glycine-rich RNA-binding protein 6, mitochondrial OS=Arabidopsis thaliana GN=RBG6 PE=2 SV=1||M5WDF9||M5WDF9_PRUPE Uncharacterized protein OS=Prunus persica GN=PRUPE_ppa013084mg PE=4 SV=1||ath:AT5G47320||"RPS19; RPS19 (40S ribosomal protein S19); RNA binding ; K02965 small subunit ribosomal protein S19"||" PF00076.17|RRM_1; PB002199|Pfam-B_2199"|| IPR0…
Gh_A04G0703	ath-miR414	--	Q9LZ60||SMR3_ARATH Cyclin-dependent protein kinase inhibitor SMR3 OS=Arabidopsis thaliana GN=SMR3 PE=2 SV=1||B9T5R7||B9T5R7_RICCO Putative uncharacterized protein OS=Ricinus communis GN=RCOM_0449900 PE=4 SV=1
Gh_A04G0725	ath-miR5658	AT5G02090	B9HC38||B9HC38_POPTR Predicted protein OS=Populus trichocarpa GN=POPTRDRAFT_560811 PE=4 SV=1
Gh_A04G0744	nta-miR397	AT3G09220	laccase 7||Q9SR40||LAC7_ARATH Laccase-7 OS=Arabidopsis thaliana GN=LAC7 PE=2 SV=1||B9HC76||B9HC76_POPTR Laccase 110a OS=Populus trichocarpa GN=LAC110a PE=4 SV=1||osa:4324803||"Os01g0850800; hypothetical protein ; K00368 nitrite reductase (NO-forming) [EC:1.7.2.1]"||" PF07732.10|Cu-oxidase_3; PF00394.17|Cu-oxidase; PF07731.9|Cu-oxidase_2"||" IPR001117|Multicopper oxidase, type 1; IPR002355|Multico…
Gh_A04G0757	gra-miR7494b	AT3G09070	Protein of unknown function (DUF740)||Q9SS80||U503A_ARATH UPF0503 protein At3g09070, chloroplastic OS=Arabidopsis thaliana GN=At3g09070 PE=1 SV=1||B9IG52||B9IG52_POPTR Predicted protein OS=Populus trichocarpa GN=POPTRDRAFT_1104183 PE=4 SV=1|| PF05340.7|DUF740|| IPR008004|Uncharacterised protein family UPF0503
Gh_A04G0774	ath-miR414	AT5G01510	Protein of unknown function, DUF647||Q86K80||U420_DICDI UPF0420 protein OS=Dictyostelium discoideum GN=DDB_G0277179 PE=3 SV=1||B9SQ33||B9SQ33_RICCO Putative uncharacterized protein OS=Ricinus communis GN=RCOM_0643930 PE=4 SV=1|| PF04884.9|DUF647|| IPR006968|Vitamin B6 photo-protection and homoeostasis
Gh_A04G0781	ath-miR5658	AT2G38250	Homeodomain-like superfamily protein||O80450||TGT3B_ARATH Trihelix transcription factor GT-3b OS=Arabidopsis thaliana GN=GT-3B PE=1 SV=1||B9HCX7||B9HCX7_POPTR Predicted protein OS=Populus trichocarpa GN=POPTRDRAFT_560923 PE=4 SV=1||bta:538651||"ZSCAN20; zinc finger and SCAN domain containing 20 ; K09230 SCAN domain-containing zinc finger protein"||" PF13837.1|Myb_DNA-bind_4; PB018326|Pfam-B_18326…
Gh_A04G0806	aau-miR160	AT2G38290	ammonium transporter 2||Q9M6N7||AMT2_ARATH Ammonium transporter 2 OS=Arabidopsis thaliana GN=AMT2 PE=1 SV=2||M5VY13||M5VY13_PRUPE Uncharacterized protein OS=Prunus persica GN=PRUPE_ppa004845mg PE=4 SV=1||xtr:445260||"rhcg; Rh family, C glycoprotein ; K06579 Rhesus blood group glycoprotein"|| PF00909.16|Ammonium_transp||" IPR001905|Ammonium transporter; IPR002229|Blood group Rhesus C/E/D polypepti…
Gh_A04G0834	ghr-miR7505	AT5G09950	Tetratricopeptide repeat (TPR)-like superfamily protein||Q0WQW5||PPR85_ARATH Pentatricopeptide repeat-containing protein At1g59720, mitochondrial OS=Arabidopsis thaliana GN=PCMP-H51 PE=2 SV=2||F6HPG3||F6HPG3_VITVI Putative uncharacterized protein OS=Vitis vinifera GN=VIT_01s0026g01440 PE=4 SV=1||" PF01535.15|PPR; PB004526|Pfam-B_4526; PF13812.1|PPR_3; PF14432.1|DYW_deaminase; PF13041.1|PPR_2; PB0…
Gh_A04G0849	ath-miR5658	AT1G10470	response regulator 4||O82798||ARR4_ARATH Two-component response regulator ARR4 OS=Arabidopsis thaliana GN=ARR4 PE=1 SV=1||B9S2I2||B9S2I2_RICCO Two-component sensor protein histidine protein kinase, putative OS=Ricinus communis GN=RCOM_0699760 PE=4 SV=1||tet:TTHERM_00265180||"Protein kinase domain containing protein (EC:2.7.11.1 3.1.1.61); K05971 ; K08282 non-specific serine/threonine protein kina…
Gh_A04G0866	ath-miR5658	AT5G13250	RING finger protein||Q94AY3||DRIP2_ARATH E3 ubiquitin protein ligase DRIP2 OS=Arabidopsis thaliana GN=DRIP2 PE=1 SV=1||D7U621||D7U621_VITVI Putative uncharacterized protein OS=Vitis vinifera GN=VIT_01s0146g00510 PE=4 SV=1
Gh_A04G0881	ath-miR414	AT4G28400	Protein phosphatase 2C family protein||Q93YW5||P2C58_ARATH Probable protein phosphatase 2C 58 OS=Arabidopsis thaliana GN=At4g28400 PE=1 SV=1||B9MYF6||B9MYF6_POPTR Predicted protein OS=Populus trichocarpa GN=POPTRDRAFT_594652 PE=4 SV=1||osa:4341433||"Os06g0597200; hypothetical protein ; K01090 protein phosphatase [EC:3.1.3.16]"|| PF00481.16|PP2C||" IPR001932|Protein phosphatase 2C (PP2C)-like doma…
Gh_A04G0888	gma-miR172b-5p	AT4G28350	Concanavalin A-like lectin protein kinase family protein||O49445||LRK72_ARATH Probable L-type lectin-domain containing receptor kinase VII.2 OS=Arabidopsis thaliana GN=LECRK72 PE=1 SV=2||B9RVY6||B9RVY6_RICCO Kinase, putative OS=Ricinus communis GN=RCOM_1174200 PE=3 SV=1||ath:AT3G55450||"protein kinase, putative ; K00924"||" PF00069.20|Pkinase; PF00139.14|Lectin_legB; PB003458|Pfam-B_3458"||" IPR0…
Gh_A04G0889	ath-miR5658	AT1G53050	Protein kinase superfamily protein||Q9ZVM9||Y1461_ARATH Probable serine/threonine-protein kinase At1g54610 OS=Arabidopsis thaliana GN=At1g54610 PE=1 SV=1||B9RVY7||B9RVY7_RICCO ATP binding protein, putative OS=Ricinus communis GN=RCOM_1174220 PE=4 SV=1||osa:4325730||"Os01g0367700; hypothetical protein ; K08819 Cdc2-related kinase, arginine/serine-rich [EC:2.7.11.22]"|| PF00069.20|Pkinase||" IPR000…
Gh_A04G0924	vvi-miR172b,stu-miR172c-3p,vvi-miR172a	AT3G22104	Phototropic-responsive NPH3 family protein||Q9C5J4||Y3210_ARATH BTB/POZ domain-containing protein At3g22104 OS=Arabidopsis thaliana GN=At3g22104 PE=2 SV=1||D7SQN4||D7SQN4_VITVI Putative uncharacterized protein OS=Vitis vinifera GN=VIT_12s0134g00010 PE=4 SV=1|| PF03000.9|NPH3|| IPR027356|NPH3 domain
Gh_A04G0929	ahy-miR156a	AT1G50120	Q8BHT7||RGP1_MOUSE Retrograde Golgi transport protein RGP1 homolog OS=Mus musculus GN=Rgp1 PE=2 SV=1||D7T9G4||D7T9G4_VITVI Putative uncharacterized protein OS=Vitis vinifera GN=VIT_01s0011g02190 PE=4 SV=1|| PF08737.5|Rgp1|| IPR014848|Reduced growth phenotype protein 1
Gh_A04G0964	vvi-miR396a,vvi-miR396b	AT3G11750	Dihydroneopterin aldolase||Q9SF23||FOLB1_ARATH Dihydroneopterin aldolase OS=Arabidopsis thaliana GN=FOLB1 PE=1 SV=1||F6HZT1||F6HZT1_VITVI Putative uncharacterized protein OS=Vitis vinifera GN=VIT_07s0005g04700 PE=2 SV=1||vvi:100263553||"hypothetical protein LOC100263553 ; K01633 dihydroneopterin aldolase [EC:4.1.2.25]"|| PF02152.13|FolB||" IPR006156|Dihydroneopterin aldolase; IPR006157|Dihydroneo…
Gh_A04G0966	lus-miR172j	AT5G64170	dentin sialophosphoprotein-related||F6HJL9||F6HJL9_VITVI Putative uncharacterized protein OS=Vitis vinifera GN=VIT_12s0178g00040 PE=4 SV=1
Gh_A04G0980	ath-miR414	AT4G33565	RING/U-box superfamily protein||Q8LFY8||ATL54_ARATH RING-H2 finger protein ATL54 OS=Arabidopsis thaliana GN=ATL54 PE=2 SV=2||B9S9D3||B9S9D3_RICCO Ring finger protein, putative OS=Ricinus communis GN=RCOM_0884200 PE=4 SV=1||dre:100149510||"hypothetical protein LOC100149510 ; K11982 E3 ubiquitin-protein ligase RNF115/126 [EC:6.3.2.19]"|| PF13639.1|zf-RING_2|| IPR001841|Zinc finger, RING-type||" GO:…
Gh_A04G0985	ath-miR414	AT5G64360	Chaperone DnaJ-domain superfamily protein||K4B2E8||K4B2E8_SOLLC Uncharacterized protein OS=Solanum lycopersicum GN=Solyc01g105780.2 PE=4 SV=1||ssl:SS1G_03939||"hypothetical protein ; K09518 DnaJ homolog, subfamily B, member 12"||" PB003694|Pfam-B_3694; PF00226.26|DnaJ"||" IPR001623|DnaJ domain; IPR018253|DnaJ domain, conserved site"
Gh_A04G0987	aly-miR157d-3p	AT1G09730	Cysteine proteinases superfamily protein||Q8L7S0||ULP2B_ARATH Probable ubiquitin-like-specific protease 2B OS=Arabidopsis thaliana GN=ULP2B PE=2 SV=3||B9S9I8||B9S9I8_RICCO Sentrin/sumo-specific protease, putative OS=Ricinus communis GN=RCOM_0886160 PE=4 SV=1||ecb:100072208||"SENP7; SUMO1/sentrin specific peptidase 7 ; K08596 sentrin-specific protease 7 [EC:3.4.22.-]"|| PF02902.14|Peptidase_C48|| …
Gh_A04G0988	ath-miR414	AT4G33630	Protein of unknown function (DUF3506)||Q93YW0||EXEC1_ARATH Protein EXECUTER 1, chloroplastic OS=Arabidopsis thaliana GN=EX1 PE=1 SV=1||B9IJ68||B9IJ68_POPTR Predicted protein OS=Populus trichocarpa GN=POPTRDRAFT_1104816 PE=4 SV=1||" PF12014.3|DUF3506; PF02151.14|UVR"||" IPR001943|UVR domain; IPR021894|Protein of unknown function DUF3506"|| GO:0005515|protein binding
Gh_A04G0993	ath-miR5658	AT2G23970	Class I glutamine amidotransferase-like superfamily protein||Q12288||YL126_YEAST Putative glutamine amidotransferase YLR126C OS=Saccharomyces cerevisiae (strain ATCC 204508 / S288c) GN=YLR126C PE=1 SV=1||K4B2H5||K4B2H5_SOLLC Uncharacterized protein OS=Solanum lycopersicum GN=Solyc01g106060.2 PE=4 SV=1||afm:AFUA_4G03700||"GMP synthase (EC:6.3.5.2); K01951 GMP synthase (glutamine-hydrolysing) [EC:6…
Gh_A04G1008	ath-miR414	AT1G50010	tubulin alpha-2 chain||Q6VAG0||TBA2_GOSHI Tubulin alpha-2 chain OS=Gossypium hirsutum PE=2 SV=1||A9PL18||A9PL18_GOSHI Alpha-tubulin OS=Gossypium hirsutum GN=TUA9 PE=2 SV=1||vvi:100247366||"GSVIVT00020930001; hypothetical protein LOC100247366 ; K07374 tubulin alpha"||" PF00091.20|Tubulin; PF03953.12|Tubulin_C"||" IPR000217|Tubulin; IPR002452|Alpha tubulin; IPR003008|Tubulin/FtsZ, GTPase domain; IP…
Gh_A04G1036	ath-miR414	AT2G43650	Sas10/U3 ribonucleoprotein (Utp) family protein||Q6AXX4||SAS10_RAT Something about silencing protein 10 OS=Rattus norvegicus GN=Utp3 PE=2 SV=1||F6HAX1||F6HAX1_VITVI Putative uncharacterized protein OS=Vitis vinifera GN=VIT_05s0094g00440 PE=4 SV=1||" PF04000.10|Sas10_Utp3; PF09368.5|Sas10"||" IPR007146|Sas10/Utp3/C1D; IPR018972|Sas10 C-terminal domain"
Gh_A04G1038	ata-miR395b-3p	AT1G49630	presequence protease 2||Q8VY06||PREP2_ARATH Presequence protease 2, chloroplastic/mitochondrial OS=Arabidopsis thaliana GN=PREP2 PE=1 SV=1||B9RY20||B9RY20_RICCO Zinc metalloprotease, putative OS=Ricinus communis GN=RCOM_0813880 PE=1 SV=1||ath:AT3G19170||"ATPREP1/ATZNMP (PRESEQUENCE PROTEASE 1); metalloendopeptidase ; K06972"||" PF08367.6|M16C_assoc; PF05193.16|Peptidase_M16_C; PB011821|Pfam-B_118…
Gh_A04G1074	gra-miR7494b	AT2G02040	peptide transporter 2||P46032||PTR2_ARATH Peptide transporter PTR2 OS=Arabidopsis thaliana GN=PTR2 PE=1 SV=1||M5XC52||M5XC52_PRUPE Uncharacterized protein OS=Prunus persica GN=PRUPE_ppa003339mg PE=4 SV=1||pop:POPTR_805077||"hypothetical protein ; K03305 proton-dependent oligopeptide transporter, POT family"|| PF00854.16|PTR2||" IPR000109|Proton-dependent oligopeptide transporter family; IPR018456…
Gh_A04G1078	ath-miR414	AT1G68140	Protein of unknown function (DUF1644)||B9SRK5||B9SRK5_RICCO Putative uncharacterized protein OS=Ricinus communis GN=RCOM_1412330 PE=4 SV=1|| PF07800.7|DUF1644|| IPR012866|Protein of unknown function DUF1644
Gh_A04G1079	gma-miR408d,ath-miR408-3p,ppt-miR408b,osa-miR408-3p	AT2G02850	plantacyanin||P00303||BABL_CUCSA Basic blue protein OS=Cucumis sativus PE=1 SV=1||B9GEY2||B9GEY2_POPTR Predicted protein OS=Populus trichocarpa GN=POPTRDRAFT_815202 PE=4 SV=1|| PF02298.12|Cu_bind_like|| IPR003245|Plastocyanin-like||" GO:0009055|electron carrier activity ; GO:0005507|copper ion binding "
Gh_A04G1080	gma-miR4995	AT3G26070	Plastid-lipid associated protein PAP / fibrillin family protein||Q9LU85||PAP4_ARATH Probable plastid-lipid-associated protein 4, chloroplastic OS=Arabidopsis thaliana GN=PAP4 PE=1 SV=1||F6H915||F6H915_VITVI Putative uncharacterized protein OS=Vitis vinifera GN=VIT_12s0034g01180 PE=4 SV=1|| PF04755.7|PAP_fibrillin|| IPR006843|Plastid lipid-associated protein/fibrillin conserved domain||" GO:000519…
Gh_A04G1141	aqc-miR159,ptc-miR319e,mtr-miR319a-3p,ath-miR319a,gma-miR319q,ath-miR319c,ath-miR159b-3p,ppt-miR319a,pta-miR319,bdi-miR159a-3p	--	B9IBY3||B9IBY3_POPTR Predicted protein OS=Populus trichocarpa GN=POPTRDRAFT_572092 PE=4 SV=1|| PF02362.16|B3|| IPR003340|B3 DNA binding domain||" GO:0003677|DNA binding ; GO:0006355|regulation of transcription, DNA-dependent "
Gh_A04G1142	ath-miR5658	--	B9IDU0||B9IDU0_POPTR Predicted protein OS=Populus trichocarpa GN=POPTRDRAFT_574773 PE=4 SV=1|| IPR003340|B3 DNA binding domain|| GO:0003677|DNA binding
Gh_A04G1159	gma-miR6300	AT1G60030	nucleobase-ascorbate transporter 7||Q0WPE9||NAT7_ARATH Nucleobase-ascorbate transporter 7 OS=Arabidopsis thaliana GN=NAT7 PE=2 SV=2||K7L9L6||K7L9L6_SOYBN Uncharacterized protein OS=Glycine max PE=4 SV=1||mgr:MGG_08056||"hypothetical protein ; K03458 nucleobase:cation symporter-2, NCS2 family"|| PF00860.15|Xan_ur_permease|| IPR006043|Xanthine/uracil/vitamin C permease||" GO:0016020|membrane ; GO:0…
Gh_A04G1164	ath-miR414	AT1G70300	K+ uptake permease 6||Q8W4I4||POT6_ARATH Potassium transporter 6 OS=Arabidopsis thaliana GN=POT6 PE=2 SV=1||B9HJS8||B9HJS8_POPTR Predicted protein OS=Populus trichocarpa GN=POPTRDRAFT_766304 PE=4 SV=1||osa:4330614||"Os02g0730300; hypothetical protein ; K03549 KUP system potassium uptake protein"||" PB005748|Pfam-B_5748; PB017018|Pfam-B_17018; PB000009|Pfam-B_9; PB017528|Pfam-B_17528; PF02705.11|K…
Gh_A04G1168	ath-miR5658	AT1G23540	Protein kinase superfamily protein||Q9ZUE0||PEK12_ARATH Proline-rich receptor-like protein kinase PERK12 OS=Arabidopsis thaliana GN=PERK12 PE=2 SV=2||B9SHA4||B9SHA4_RICCO ATP binding protein, putative OS=Ricinus communis GN=RCOM_0528100 PE=3 SV=1||osa:4337593||"Os05g0110900; hypothetical protein ; K00924"||" PB001408|Pfam-B_1408; PF07714.12|Pkinase_Tyr; PB003458|Pfam-B_3458"||" IPR000719|Protein …
Gh_A04G1181	ath-miR414	AT1G70620	cyclin-related||F6GZ16||F6GZ16_VITVI Putative uncharacterized protein OS=Vitis vinifera GN=VIT_00s0291g00090 PE=4 SV=1
Gh_A04G1184	lus-miR172j,gra-miR172b	AT5G65560	Pentatricopeptide repeat (PPR) superfamily protein||Q9SAD9||PPR40_ARATH Pentatricopeptide repeat-containing protein At1g13040, mitochondrial OS=Arabidopsis thaliana GN=At1g13040 PE=2 SV=1||M5Y8W8||M5Y8W8_PRUPE Uncharacterized protein OS=Prunus persica GN=PRUPE_ppa017811mg PE=4 SV=1||" PF01535.15|PPR; PF13041.1|PPR_2; PF12854.2|PPR_1"|| IPR002885|Pentatricopeptide repeat
Gh_A04G1199	gma-miR6300	AT3G13100	multidrug resistance-associated protein 7||Q9LK64||AB3C_ARATH ABC transporter C family member 3 OS=Arabidopsis thaliana GN=ABCC3 PE=1 SV=1||B9RMN4||B9RMN4_RICCO Multidrug resistance-associated protein 2, 6 (Mrp2, 6), abc-transoprter, putative OS=Ricinus communis GN=RCOM_1082070 PE=3 SV=1||ptr:450670||"ABCC2; ATP-binding cassette, sub-family C (CFTR/MRP), member 2 ; K05666 ATP-binding cassette, su…
Gh_A04G1200	ath-miR414	AT1G76810	eukaryotic translation initiation factor 2 (eIF-2) family protein||Q10251||IF2P_SCHPO Eukaryotic translation initiation factor 5B OS=Schizosaccharomyces pombe (strain 972 / ATCC 24843) GN=SPAC56F8.03 PE=1 SV=1||M5VIC8||M5VIC8_PRUPE Uncharacterized protein OS=Prunus persica GN=PRUPE_ppa000257mg PE=4 SV=1||vvi:100242745||"hypothetical protein LOC100242745 ; K03243 translation initiation factor IF-2…
Gh_A04G1209	gma-miR396a-3p	AT1G74110	cytochrome P450, family 78, subfamily A, polypeptide 10||Q9LMX7||C78A5_ARATH Cytochrome P450 78A5 OS=Arabidopsis thaliana GN=CYP78A5 PE=2 SV=1||A5BES1||A5BES1_VITVI Putative uncharacterized protein OS=Vitis vinifera GN=VITISV_028565 PE=3 SV=1||ath:AT1G13710||"CYP78A5 (cytochrome P450, family 78, subfamily A, polypeptide 5); oxygen binding ; K00517"|| PF00067.17|p450||" IPR001128|Cytochrome P450; …
Gh_A04G1228	gra-miR7494b	AT1G15000	serine carboxypeptidase-like 50||Q9M9Q6||SCP50_ARATH Serine carboxypeptidase-like 50 OS=Arabidopsis thaliana GN=SCPL50 PE=2 SV=1||G7KEM3||G7KEM3_MEDTR Serine carboxypeptidase-like protein OS=Medicago truncatula GN=MTR_5g097180 PE=4 SV=1||osa:4339738||"Os05g0582800; hypothetical protein ; K01289 carboxypeptidase [EC:3.4.16.-]"|| PF00450.17|Peptidase_S10||" IPR001563|Peptidase S10, serine carboxype…
Gh_A04G1240	ath-miR414	AT2G01755	B9T4M8||B9T4M8_RICCO Putative uncharacterized protein OS=Ricinus communis GN=RCOM_0053580 PE=4 SV=1
Gh_A04G1242	ath-miR414	AT1G14630	Q6NLW5||XRI1_ARATH Protein XRI1 OS=Arabidopsis thaliana GN=XRI1 PE=1 SV=2||B9S7C5||B9S7C5_RICCO Putative uncharacterized protein OS=Ricinus communis GN=RCOM_0776500 PE=4 SV=1
Gh_A04G1249	ath-miR5658	AT2G25430	epsin N-terminal homology (ENTH) domain-containing protein / clathrin assembly protein-related||P94017||CAP9_ARATH Putative clathrin assembly protein At1g14910 OS=Arabidopsis thaliana GN=At1g14910 PE=2 SV=2||M5XS76||M5XS76_PRUPE Uncharacterized protein OS=Prunus persica GN=PRUPE_ppa019525mg PE=4 SV=1|| PF07651.11|ANTH||" IPR011417|AP180 N-terminal homology (ANTH) domain; IPR013809|Epsin-like, N-t…
Gh_A04G1250	hbr-miR156	AT1G14790	RNA-dependent RNA polymerase 1||Q9LQV2||RDR1_ARATH RNA-dependent RNA polymerase 1 OS=Arabidopsis thaliana GN=RDR1 PE=2 SV=1||B9HVU2||B9HVU2_POPTR Rna-dependent RNA polymerase (Fragment) OS=Populus trichocarpa GN=RDR903 PE=4 SV=1||ang:An11g09540||"hypothetical protein; K11699 RNA-dependent RNA polymerase 1 [EC:2.7.7.48]"|| PF05183.7|RdRP|| IPR007855|RNA-dependent RNA polymerase, eukaryotic-type|| …
Gh_A04G1260	gra-miR8646	AT5G03490	UDP-Glycosyltransferase superfamily protein||Q9LZD8||U89A2_ARATH UDP-glycosyltransferase 89A2 OS=Arabidopsis thaliana GN=UGT89A2 PE=2 SV=1||M5XQ44||M5XQ44_PRUPE Uncharacterized protein OS=Prunus persica GN=PRUPE_ppa024271mg PE=4 SV=1||ath:AT1G01420||"UDP-glucoronosyl/UDP-glucosyl transferase family protein ; K08237 hydroquinone glucosyltransferase [EC:2.4.1.218]"||" PB002051|Pfam-B_2051; PB013800…
Gh_A04G1263	ath-miR414	AT1G69070	P78316||NOP14_HUMAN Nucleolar protein 14 OS=Homo sapiens GN=NOP14 PE=1 SV=3||F6HF03||F6HF03_VITVI Putative uncharacterized protein OS=Vitis vinifera GN=VIT_01s0011g00070 PE=4 SV=1|| PF04147.7|Nop14|| IPR007276|Nucleolar protein 14|| GO:0032040|small-subunit processome
Gh_A04G1266	ath-miR156a-5p,stu-miR156f-5p,ath-miR157a-5p,hbr-miR156,ath-miR156g,ahy-miR156a,cca-miR156b	AT1G69170	Squamosa promoter-binding protein-like (SBP domain) transcription factor family protein||Q94JW8||SPL6_ARATH Squamosa promoter-binding-like protein 6 OS=Arabidopsis thaliana GN=SPL6 PE=2 SV=2||B9REB5||B9REB5_RICCO LIGULELESS1 protein, putative OS=Ricinus communis GN=RCOM_1620060 PE=4 SV=1|| PF03110.9|SBP|| IPR004333|Transcription factor, SBP-box||" GO:0005634|nucleus ; GO:0003677|DNA binding "
Gh_A04G1274	ata-miR395b-3p	AT2G03150	ATP/GTP-binding protein family||Q8GWP0||MYB39_ARATH Transcription factor MYB39 OS=Arabidopsis thaliana GN=MYB39 PE=2 SV=1||M5Y4C0||M5Y4C0_PRUPE Uncharacterized protein OS=Prunus persica GN=PRUPE_ppa000255mg PE=4 SV=1||ath:AT5G15310||"AtMIXTA/AtMYB16 (myb domain protein 16); DNA binding / transcription factor ; K09422 myb proto-oncogene protein, plant"||" PB004938|Pfam-B_4938; PB005885|Pfam-B_5885…
Gh_A04G1285	ath-miR5658	AT1G62670	rna processing factor 2||Q84VG6||PP160_ARATH Pentatricopeptide repeat-containing protein At2g17525, mitochondrial OS=Arabidopsis thaliana GN=At2g17525 PE=2 SV=2||B9H682||B9H682_POPTR Predicted protein (Fragment) OS=Populus trichocarpa GN=POPTRDRAFT_208277 PE=4 SV=1||" PF01535.15|PPR; PF13812.1|PPR_3; PF13041.1|PPR_2; PF12854.2|PPR_1"|| IPR002885|Pentatricopeptide repeat
Gh_A04G1306	ghr-miR7505,gra-miR7505b	AT5G55840	Pentatricopeptide repeat (PPR) superfamily protein||Q9LQ14||PPR96_ARATH Pentatricopeptide repeat-containing protein At1g62930, chloroplastic OS=Arabidopsis thaliana GN=At1g62930 PE=2 SV=2||B9MZK2||B9MZK2_POPTR Predicted protein OS=Populus trichocarpa GN=POPTRDRAFT_595495 PE=4 SV=1||bfu:BC1G_06649||"hypothetical protein ; K12623 U6 snRNA-associated Sm-like protein LSm4"||" PF01535.15|PPR; PF13041.…
Gh_A04G1307	ghr-miR7505,gra-miR7505b	AT1G05670	Pentatricopeptide repeat (PPR-like) superfamily protein||Q9CAN5||PPR98_ARATH Pentatricopeptide repeat-containing protein At1g63080, mitochondrial OS=Arabidopsis thaliana GN=At1g63080 PE=2 SV=1||A5AWF6||A5AWF6_VITVI Putative uncharacterized protein OS=Vitis vinifera GN=VITISV_021776 PE=4 SV=1||ani:AN4044.2||"hypothetical protein ; K02541 minichromosome maintenance protein 3"||" PF01535.15|PPR; PF1…
Gh_A04G1309	vvi-miR482,ghr-miR482b,ghr-miR482a	AT4G27190	NB-ARC domain-containing disease resistance protein||Q9T048||DRL27_ARATH Disease resistance protein At4g27190 OS=Arabidopsis thaliana GN=At4g27190 PE=2 SV=1||B9NC35||B9NC35_POPTR Cc-nbs-lrr resistance protein OS=Populus trichocarpa GN=POPTRDRAFT_590298 PE=4 SV=1|| PF00931.17|NB-ARC||" IPR000767|Disease resistance protein; IPR002182|NB-ARC"||" GO:0043531|ADP binding ; GO:0006952|defense response "
Gh_A04G1329	gra-miR8668	AT4G30720	FAD/NAD(P)-binding oxidoreductase family protein||Q05627||Y202_CLOB8 Uncharacterized protein Cbei_0202 OS=Clostridium beijerinckii (strain ATCC 51743 / NCIMB 8052) GN=Cbei_0202 PE=4 SV=2||B9IMB0||B9IMB0_POPTR Predicted protein OS=Populus trichocarpa GN=POPTRDRAFT_578714 PE=4 SV=1|| PF01494.14|FAD_binding_3|| IPR002938|Monooxygenase, FAD-binding
Gh_A04G1331	ath-miR156g,cca-miR156b,ahy-miR156a,hbr-miR156,ath-miR157a-5p,ath-miR156a-5p,stu-miR156f-5p	AT2G42200	squamosa promoter binding protein-like 9||Q700W2||SPL9_ARATH Squamosa promoter-binding-like protein 9 OS=Arabidopsis thaliana GN=SPL9 PE=2 SV=2||D6QZ29||D6QZ29_VITVI Promoter-binding protein SPL9 OS=Vitis vinifera PE=2 SV=1|| PF03110.9|SBP|| IPR004333|Transcription factor, SBP-box||" GO:0005634|nucleus ; GO:0003677|DNA binding "
Gh_A04G1336	mdm-miR396a,vvi-miR396a,vvi-miR396b	AT5G60440	AGAMOUS-like 62||Q9FKK2||AGL62_ARATH Agamous-like MADS-box protein AGL62 OS=Arabidopsis thaliana GN=AGL62 PE=1 SV=1||M5X4K9||M5X4K9_PRUPE Uncharacterized protein OS=Prunus persica GN=PRUPE_ppa024464mg PE=4 SV=1|| PF00319.13|SRF-TF|| IPR002100|Transcription factor, MADS-box||" GO:0003677|DNA binding ; GO:0046983|protein dimerization activity "
Gh_A04G1337	ath-miR414	AT5G65060	K-box region and MADS-box transcription factor family protein ||Q9FPN7||AGL31_ARATH Agamous-like MADS-box protein AGL31 OS=Arabidopsis thaliana GN=AGL31 PE=2 SV=2||M5WZ18||M5WZ18_PRUPE Uncharacterized protein OS=Prunus persica GN=PRUPE_ppa024282mg PE=4 SV=1||vpo:Kpol_262p3||"hypothetical protein ; K12412 minichromosome maintenance protein 1"|| PF00319.13|SRF-TF|| IPR002100|Transcription factor, M…
Gh_A04G1362	ath-miR414	AT3G57930	M5VSC9||M5VSC9_PRUPE Uncharacterized protein OS=Prunus persica GN=PRUPE_ppa013148mg PE=4 SV=1
Gh_A04G1400	ath-miR414	AT3G09090	defective in exine formation protein (DEX1)||D7THB6||D7THB6_VITVI Putative uncharacterized protein OS=Vitis vinifera GN=VIT_08s0007g01790 PE=4 SV=1|| PF13517.1|VCBS
Gh_A04G1403	gma-miR390b-5p	AT3G08910	DNAJ heat shock family protein||Q80Y75||DJB13_MOUSE DnaJ homolog subfamily B member 13 OS=Mus musculus GN=Dnajb13 PE=2 SV=1||K4CQ25||K4CQ25_SOLLC Uncharacterized protein OS=Solanum lycopersicum GN=Solyc09g005350.2 PE=4 SV=1||vvi:100252168||"GSVIVT00003050001; hypothetical protein LOC100252168 ; K09510 DnaJ homolog, subfamily B, member 4"||" PF01556.13|CTDII; PF00226.26|DnaJ"||" IPR001623|DnaJ dom…
Gh_A04G1416	ath-miR414	AT1G50410	SNF2 domain-containing protein / helicase domain-containing protein / zinc finger protein-related||Q9FIY7||SM3L3_ARATH Putative SWI/SNF-related matrix-associated actin-dependent regulator of chromatin subfamily A member 3-like 3 OS=Arabidopsis thaliana GN=At5g43530 PE=3 SV=1||B9RGI1||B9RGI1_RICCO DNA repair helicase rad5,16, putative OS=Ricinus communis GN=RCOM_1454140 PE=4 SV=1||pic:PICST_49179|…
Gh_A04G1422	ath-miR414	AT4G38190	cellulose synthase like D4||Q9SZL9||CSLD4_ARATH Cellulose synthase-like protein D4 OS=Arabidopsis thaliana GN=CSLD4 PE=2 SV=1||B9RKY2||B9RKY2_RICCO Cellulose synthase, putative OS=Ricinus communis GN=RCOM_1565510 PE=4 SV=1||osa:4347093||"Os09g0422500; hypothetical protein ; K10999 cellulose synthase A [EC:2.4.1.12]"||" PF14570.1|zf-RING_4; PF03552.9|Cellulose_synt"|| IPR005150|Cellulose synthase|…
Gh_A04G1440	ath-miR414	AT2G17570	Undecaprenyl pyrophosphate synthetase family protein||Q8S2T1||DDPS6_ARATH Dehydrodolichyl diphosphate synthase 6 OS=Arabidopsis thaliana GN=At2g17570 PE=2 SV=2||M5VKR1||M5VKR1_PRUPE Uncharacterized protein OS=Prunus persica GN=PRUPE_ppa009495mg PE=4 SV=1||vvi:100251570||"hypothetical protein LOC100251570 ; K11778 cis-prenyltransferase, dehydrodolichyl diphosphate synthase [EC:2.5.1.-]"|| PF01255.…
Gh_A04G1443	gra-miR8710a	AT1G49490	Leucine-rich repeat (LRR) family protein||Q9XIB6||PLRX2_ARATH Pollen-specific leucine-rich repeat extensin-like protein 2 OS=Arabidopsis thaliana GN=PEX2 PE=1 SV=1||D7LNQ3||D7LNQ3_ARALL Putative uncharacterized protein OS=Arabidopsis lyrata subsp. lyrata GN=ARALYDRAFT_347509 PE=4 SV=1|| PB005027|Pfam-B_5027
Gh_A04G1444	nta-miR397	AT2G15900	Phox-associated domain;Phox-like;Sorting nexin, C-terminal||Q8C080||SNX16_MOUSE Sorting nexin-16 OS=Mus musculus GN=Snx16 PE=2 SV=2||B9RZI0||B9RZI0_RICCO Putative uncharacterized protein OS=Ricinus communis GN=RCOM_0939510 PE=4 SV=1||mdo:100029120||"similar to Serum/glucocorticoid regulated kinase family, member 3 ; K08792 serum/glucocorticoid regulated kinase [EC:2.7.11.1]"||" PF08628.7|Nexin_C;…
Gh_A04G1451	ath-miR414	AT1G22020	serine hydroxymethyltransferase 6||Q9LM59||GLYC6_ARATH Serine hydroxymethyltransferase 6 OS=Arabidopsis thaliana GN=SHM6 PE=2 SV=1||F6H906||F6H906_VITVI Putative uncharacterized protein OS=Vitis vinifera GN=VIT_12s0034g02380 PE=3 SV=1||vvi:100241225||"hypothetical protein LOC100241225 ; K00600 glycine hydroxymethyltransferase [EC:2.1.2.1]"|| PF00464.14|SHMT||" IPR001085|Serine hydroxymethyltransf…
Gh_A04G1454	ath-miR414	AT1G49560	Homeodomain-like superfamily protein||Q9FGT7||ARR18_ARATH Two-component response regulator ARR18 OS=Arabidopsis thaliana GN=ARR18 PE=2 SV=2||B9S772||B9S772_RICCO Putative uncharacterized protein OS=Ricinus communis GN=RCOM_0774170 PE=4 SV=1|| PF00249.26|Myb_DNA-binding||" IPR001005|SANT/Myb domain; IPR017930|Myb domain"|| GO:0003682|chromatin binding
Gh_A04G1457	ath-miR5658	AT1G71220	UDP-glucose:glycoprotein glucosyltransferases;transferases, transferring hexosyl groups;transferases, transferring glycosyl groups||Q0WL80||UGGG_ARATH UDP-glucose:glycoprotein glucosyltransferase OS=Arabidopsis thaliana GN=UGGT PE=1 SV=1||F6H932||F6H932_VITVI Putative uncharacterized protein OS=Vitis vinifera GN=VIT_12s0034g02230 PE=4 SV=1||vvi:100256709||"similar to EBS1 (EMS-MUTAGENIZED BRI1 SU…
Gh_A04G1471	ath-miR414	AT5G05320	FAD/NAD(P)-binding oxidoreductase family protein||Q88FY2||6HN3M_PSEPK 6-hydroxynicotinate 3-monooxygenase OS=Pseudomonas putida (strain KT2440) GN=nicC PE=1 SV=1||B9P630||B9P630_POPTR Predicted protein OS=Populus trichocarpa GN=POPTRDRAFT_792512 PE=2 SV=1||ath:AT5G67030||"ABA1; ABA1 (ABA DEFICIENT 1); zeaxanthin epoxidase ; K09838 zeaxanthin epoxidase [EC:1.14.13.90]"|| PF01494.14|FAD_binding_3||…
Gh_A04G1472	ath-miR414	AT2G16920	ubiquitin-conjugating enzyme 23||Q9ZVX1||UBC23_ARATH Probable ubiquitin-conjugating enzyme E2 23 OS=Arabidopsis thaliana GN=UBC23 PE=3 SV=1||F6I0Z4||F6I0Z4_VITVI Putative uncharacterized protein OS=Vitis vinifera GN=VIT_03s0038g02570 PE=4 SV=1||ath:AT2G16920||"PFU2/UBC23 (UBIQUITIN-CONJUGATING ENZYME 23); ubiquitin-protein ligase ; K10581 ubiquitin-conjugating enzyme E2 O [EC:6.3.2.19]"||" PF0017…
Gh_A04G1485	ath-miR414	AT1G27300	B9RMD0||B9RMD0_RICCO Putative uncharacterized protein OS=Ricinus communis GN=RCOM_1079710 PE=4 SV=1
Gh_A04G1486	ath-miR156g,cca-miR156b,ahy-miR156a,hbr-miR156,ath-miR157a-5p,ath-miR156a-5p,stu-miR156f-5p	AT5G43270	squamosa promoter binding protein-like 2||Q9S840||SPL2_ARATH Squamosa promoter-binding-like protein 2 OS=Arabidopsis thaliana GN=SPL2 PE=2 SV=1||B9RMD6||B9RMD6_RICCO LIGULELESS1 protein, putative OS=Ricinus communis GN=RCOM_1079880 PE=4 SV=1|| PF03110.9|SBP|| IPR004333|Transcription factor, SBP-box||" GO:0005634|nucleus ; GO:0003677|DNA binding "
Gh_A04G1489	gma-miR166m,cpa-miR166e	AT1G27950	glycosylphosphatidylinositol-anchored lipid protein transfer 1||Q9C7F7||UGPI5_ARATH Uncharacterized GPI-anchored protein At1g27950 OS=Arabidopsis thaliana GN=At1g27950 PE=1 SV=1||M1D7X5||M1D7X5_SOLTU Uncharacterized protein OS=Solanum tuberosum GN=PGSC0003DMG400034309 PE=4 SV=1|| PF14368.1|LTP_2|| IPR016140|Bifunctional inhibitor/plant lipid transfer protein/seed storage helical domain
Gh_A05G0039	ath-miR414	AT5G11430	SPOC domain / Transcription elongation factor S-II protein||Q92576||PHF3_HUMAN PHD finger protein 3 OS=Homo sapiens GN=PHF3 PE=1 SV=3||F6H3F9||F6H3F9_VITVI Putative uncharacterized protein OS=Vitis vinifera GN=VIT_04s0008g04290 PE=4 SV=1||cre:CHLREDRAFT_138155||"hypothetical protein ; K03145 transcription elongation factor S-II"||" PF07500.9|TFIIS_M; PF07744.8|SPOC"||" IPR003618|Transcription elo…
Gh_A05G0058	ghr-miR7508	AT1G80530	Major facilitator superfamily protein||P37662||YHJX_ECOLI Uncharacterized MFS-type transporter YhjX OS=Escherichia coli (strain K12) GN=yhjX PE=1 SV=1||B9N6Z0||B9N6Z0_POPTR Predicted protein OS=Populus trichocarpa GN=POPTRDRAFT_583643 PE=4 SV=1||" PB007778|Pfam-B_7778; PF06813.8|Nodulin-like; PB002139|Pfam-B_2139"|| IPR010658|Nodulin-like
Gh_A05G0062	ath-miR414	--	I1MU20||I1MU20_SOYBN Uncharacterized protein OS=Glycine max PE=4 SV=1|| PB010258|Pfam-B_10258
Gh_A05G0067	gma-miR6300,ath-miR5658	AT5G20410	monogalactosyldiacylglycerol synthase 2||O82730||MGDG2_ARATH Monogalactosyldiacylglycerol synthase 2, chloroplastic OS=Arabidopsis thaliana GN=MGD2 PE=1 SV=1||K4DC70||K4DC70_SOLLC Uncharacterized protein OS=Solanum lycopersicum GN=Solyc12g009820.1 PE=4 SV=1||ath:AT5G20410||"MGD2; MGD2 (monogalactosyldiacylglycerol synthase 2); 1,2-diacylglycerol 3-beta-galactosyltransferase/ transferase, transfer…
Gh_A05G0121	gra-miR8759	AT1G04870	protein arginine methyltransferase 10||Q9MAT5||ANM10_ARATH Protein arginine N-methyltransferase PRMT10 OS=Arabidopsis thaliana GN=PRMT10 PE=1 SV=1||M5VW30||M5VW30_PRUPE Uncharacterized protein OS=Prunus persica GN=PRUPE_ppa007105mg PE=4 SV=1||ppp:PHYPADRAFT_191339||"hypothetical protein ; K11437 protein arginine N-methyltransferase 6 [EC:2.1.1.-]"|| PF05185.11|PRMT5|| IPR025799|Protein arginine N…
Gh_A05G0130	ath-miR414	--	M1BUQ1||M1BUQ1_SOLTU Uncharacterized protein OS=Solanum tuberosum GN=PGSC0003DMG400020669 PE=4 SV=1
Gh_A05G0131	ath-miR414	--	M1BUQ1||M1BUQ1_SOLTU Uncharacterized protein OS=Solanum tuberosum GN=PGSC0003DMG400020669 PE=4 SV=1
Gh_A05G0132	ath-miR414	--	K7KWF9||K7KWF9_SOYBN Uncharacterized protein OS=Glycine max PE=4 SV=1
Gh_A05G0168	ghr-miR7504b	AT3G24550	proline extensin-like receptor kinase 1||Q9LV48||PERK1_ARATH Proline-rich receptor-like protein kinase PERK1 OS=Arabidopsis thaliana GN=PERK1 PE=1 SV=1||D7TBN3||D7TBN3_VITVI Putative uncharacterized protein OS=Vitis vinifera GN=VIT_11s0016g03880 PE=3 SV=1||osa:4332128||"Os03g0226800; hypothetical protein ; K00558 DNA (cytosine-5-)-methyltransferase [EC:2.1.1.37]"||" PF07714.12|Pkinase_Tyr; PB0034…
Gh_A05G0185	gra-miR8646	AT4G29140	MATE efflux family protein||Q5RFD2||S47A1_PONAB Multidrug and toxin extrusion protein 1 OS=Pongo abelii GN=SLC47A1 PE=2 SV=1||B9RKH9||B9RKH9_RICCO Multidrug resistance pump, putative OS=Ricinus communis GN=RCOM_1049660 PE=4 SV=1|| PF01554.13|MatE|| IPR002528|Multi antimicrobial extrusion protein||" GO:0016020|membrane ; GO:0055085|transmembrane transport ; GO:0015238|drug transmembrane transporte…
Gh_A05G0197	ath-miR5658	AT4G29230	NAC domain containing protein 75||Q6NQK2||NAC8_ARATH NAC domain-containing protein 8 OS=Arabidopsis thaliana GN=NAC008 PE=2 SV=1||A5BJQ5||A5BJQ5_VITVI Putative uncharacterized protein OS=Vitis vinifera GN=VIT_11s0016g02880 PE=4 SV=1||" PB001188|Pfam-B_1188; PF02365.10|NAM"|| IPR003441|NAC domain||" GO:0003677|DNA binding ; GO:0006355|regulation of transcription, DNA-dependent "
Gh_A05G0219	gra-miR7494b	AT4G29680	Alkaline-phosphatase-like family protein||O14638||ENPP3_HUMAN Ectonucleotide pyrophosphatase/phosphodiesterase family member 3 OS=Homo sapiens GN=ENPP3 PE=1 SV=2||M5VPF8||M5VPF8_PRUPE Uncharacterized protein OS=Prunus persica GN=PRUPE_ppa004707mg PE=4 SV=1||ecb:100067583||"ENPP3; ectonucleotide pyrophosphatase/phosphodiesterase 3 ; K01113 phosphodiesterase/alkaline phosphatase D [EC:3.1.4.1]; K01…
Gh_A05G0220	ath-miR414	AT4G26150	cytokinin-responsive gata factor 1||Q9SZI6||GAT22_ARATH Putative GATA transcription factor 22 OS=Arabidopsis thaliana GN=GATA22 PE=2 SV=1||B9RK63||B9RK63_RICCO Putative uncharacterized protein OS=Ricinus communis GN=RCOM_1046780 PE=4 SV=1||dha:DEHA0E02431g||"hypothetical protein ; K09184 GATA-binding protein, other eukaryote"|| PF00320.22|GATA|| IPR000679|Zinc finger, GATA-type||" GO:0006355|regu…
Gh_A05G0225	ath-miR414	AT5G57010	calmodulin-binding family protein||M5VWH9||M5VWH9_PRUPE Uncharacterized protein OS=Prunus persica GN=PRUPE_ppa003777mg PE=4 SV=1||" PB000116|Pfam-B_116; PB002606|Pfam-B_2606; PB000681|Pfam-B_681"
Gh_A05G0231	ath-miR414	AT5G56950	nucleosome assembly protein 1;3||Q5R4D4||NP1L1_PONAB Nucleosome assembly protein 1-like 1 OS=Pongo abelii GN=NAP1L1 PE=2 SV=1||D7TB63||D7TB63_VITVI Putative uncharacterized protein OS=Vitis vinifera GN=VIT_11s0016g02050 PE=3 SV=1||vvi:100267878||"hypothetical protein LOC100267878 ; K11279 nucleosome assembly protein 1-like 1"|| PF00956.13|NAP|| IPR002164|Nucleosome assembly protein (NAP)||" GO:00…
Gh_A05G0250	ath-miR5658	AT5G21940	A5AQ22||A5AQ22_VITVI Putative uncharacterized protein OS=Vitis vinifera GN=VITISV_006434 PE=4 SV=1
Gh_A05G0268	ath-miR5658	AT2G24260	LJRHL1-like 1||Q9LSQ3||BH082_ARATH Transcription factor bHLH82 OS=Arabidopsis thaliana GN=BHLH82 PE=2 SV=1||F6HGZ7||F6HGZ7_VITVI Putative uncharacterized protein OS=Vitis vinifera GN=VIT_11s0016g00380 PE=4 SV=1||ath:AT1G09530||"PAP3/PIF3/POC1 (PHYTOCHROME INTERACTING FACTOR 3); DNA binding / protein binding / transcription factor/ transcription regulator ; K12126 phytochrome-interacting factor 3"…
Gh_A05G0275	osa-miR169n	AT3G13000	Protein of unknown function, DUF547||Q8RWQ4||RGAP7_ARATH Rho GTPase-activating protein 7 OS=Arabidopsis thaliana GN=ROPGAP7 PE=2 SV=1||B9RR11||B9RR11_RICCO Electron transporter, putative OS=Ricinus communis GN=RCOM_0708250 PE=4 SV=1||edi:EDI_121930||"phosphatidylinositol-3,4,5-trisphosphate 3-phosphatase and dual-specificity protein (EC:3.1.3.67); K01110 phosphatidylinositol-3,4,5-trisphosphate 3…
Gh_A05G0278	ath-miR8175	AT5G20900	jasmonate-zim-domain protein 12||Q9C5K8||TIF3B_ARATH Protein TIFY 3B OS=Arabidopsis thaliana GN=TIFY3B PE=1 SV=1||B9HCN5||B9HCN5_POPTR Predicted protein OS=Populus trichocarpa GN=POPTRDRAFT_819435 PE=4 SV=1||" PF09425.5|CCT_2; PF06200.9|tify"||" IPR010399|Tify; IPR018467|CO/COL/TOC1, conserved site"|| GO:0005515|protein binding
Gh_A05G0279	vvi-miR2950-5p	AT4G33160	F-box family protein||Q9SMZ3||FBX13_ARATH F-box only protein 13 OS=Arabidopsis thaliana GN=FBX13 PE=2 SV=2||B9HCN7||B9HCN7_POPTR F-box family protein OS=Populus trichocarpa GN=POPTRDRAFT_561549 PE=4 SV=1|| PF00646.28|F-box|| IPR001810|F-box domain|| GO:0005515|protein binding
Gh_A05G0291	ath-miR858b,ath-miR858a	AT3G18100	myb domain protein 4r1||Q38850||MYB5_ARATH Transcription repressor MYB5 OS=Arabidopsis thaliana GN=MYB5 PE=1 SV=1||F8WLC4||F8WLC4_CITUN MYB transcription factor OS=Citrus unshiu GN=ORF57 PE=4 SV=1||ath:AT3G13540||"ATMYB5; ATMYB5 (MYB DOMAIN PROTEIN 5); DNA binding / transcription factor ; K09422 myb proto-oncogene protein, plant"||" PB005885|Pfam-B_5885; PF00249.26|Myb_DNA-binding; PB018780|Pfam-…
Gh_A05G0292	ath-miR858a,ath-miR858b	AT3G18100	myb domain protein 4r1||P10290||MYBC_MAIZE Anthocyanin regulatory C1 protein OS=Zea mays GN=C1 PE=2 SV=1||F8WLC4||F8WLC4_CITUN MYB transcription factor OS=Citrus unshiu GN=ORF57 PE=4 SV=1||ath:AT3G13540||"ATMYB5; ATMYB5 (MYB DOMAIN PROTEIN 5); DNA binding / transcription factor ; K09422 myb proto-oncogene protein, plant"||" PB005885|Pfam-B_5885; PF00249.26|Myb_DNA-binding; PB018780|Pfam-B_18780"|…
Gh_A05G0311	osa-miR166h-5p	AT5G12000	Protein kinase protein with adenine nucleotide alpha hydrolases-like domain||Q8S8S7||PUB34_ARATH U-box domain-containing protein 34 OS=Arabidopsis thaliana GN=PUB34 PE=3 SV=1||F8WL73||F8WL73_CITUN Serine threonine kinase OS=Citrus unshiu GN=ORF06 PE=4 SV=1||ath:AT5G38990||"protein kinase family protein ; K04733 interleukin-1 receptor-associated kinase 4 [EC:2.7.11.1]"||" PF00069.20|Pkinase; PB000…
Gh_A05G0329	gra-miR8752	AT5G56860	GATA type zinc finger transcription factor family protein||Q9SZI6||GAT22_ARATH Putative GATA transcription factor 22 OS=Arabidopsis thaliana GN=GATA22 PE=2 SV=1||D7STR6||D7STR6_VITVI Putative uncharacterized protein OS=Vitis vinifera GN=VIT_04s0008g01290 PE=4 SV=1||yli:YALI0F17886g||"YALI0F17886p ; K09184 GATA-binding protein, other eukaryote"|| PF00320.22|GATA|| IPR000679|Zinc finger, GATA-type|…
Gh_A05G0339	ahy-miR156a	AT1G17720	Protein phosphatase 2A, regulatory subunit PR55||Q39247||2ABB_ARATH Serine/threonine protein phosphatase 2A 55 kDa regulatory subunit B beta isoform OS=Arabidopsis thaliana GN=PP2AB2 PE=2 SV=1||B9HDP4||B9HDP4_POPTR Predicted protein OS=Populus trichocarpa GN=POPTRDRAFT_1081434 PE=4 SV=1||pop:POPTR_1081434||"hypothetical protein ; K04354 protein phosphatase 2 (formerly 2A), regulatory subunit B"||…
Gh_A05G0355	ath-miR5658	AT2G37410	translocase inner membrane subunit 17-2||Q9SP35||TI172_ARATH Mitochondrial import inner membrane translocase subunit TIM17-2 OS=Arabidopsis thaliana GN=TIM17-2 PE=1 SV=2||M5WAL2||M5WAL2_PRUPE Uncharacterized protein OS=Prunus persica GN=PRUPE_ppa010976mg PE=4 SV=1||dme:Dmel_CG1158||"Tim17b1; CG1158 gene product from transcript CG1158-RA (EC:3.6.3.51); K10836 mitochondrial protein-transporting ATP…
Gh_A05G0383	gra-miR482c	AT4G32730	Homeodomain-like protein||Q9S7G7||MB3R1_ARATH Myb-related protein 3R-1 OS=Arabidopsis thaliana GN=MYB3R-1 PE=2 SV=1||B9H921||B9H921_POPTR Predicted protein OS=Populus trichocarpa GN=MYB160 PE=4 SV=1||ath:AT3G09370||"MYB3R-3 (myb domain protein 3R-3) ; K09422 myb proto-oncogene protein, plant"|| PF00249.26|Myb_DNA-binding||" IPR001005|SANT/Myb domain; IPR017930|Myb domain"|| GO:0003682|chromatin b…
Gh_A05G0396	ath-miR414	AT5G25580	B9IKP8||B9IKP8_POPTR Predicted protein OS=Populus trichocarpa GN=POPTRDRAFT_778961 PE=4 SV=1
Gh_A05G0397	vvi-miR396b,gma-miR396h,ath-miR396a-5p	AT2G25730	Q551A3||Y6689_DICDI Protein DDB_G0276689 OS=Dictyostelium discoideum GN=DDB_G0276689 PE=4 SV=2||M5XYG6||M5XYG6_PRUPE Uncharacterized protein OS=Prunus persica GN=PRUPE_ppa000020mg PE=4 SV=1|| PB014586|Pfam-B_14586
Gh_A05G0419	ath-miR414	AT5G58000	Reticulon family protein||Q56X72||RTNLS_ARATH Reticulon-like protein B21 OS=Arabidopsis thaliana GN=RTNLB21 PE=2 SV=2||B9HB09||B9HB09_POPTR Predicted protein OS=Populus trichocarpa GN=POPTRDRAFT_561321 PE=4 SV=1||" PB014074|Pfam-B_14074; PF02453.12|Reticulon"|| IPR003388|Reticulon|| GO:0005783|endoplasmic reticulum
Gh_A05G0452	gma-miR396h	AT2G25320	TRAF-like family protein||Q9FPT1||UBP12_ARATH Ubiquitin carboxyl-terminal hydrolase 12 OS=Arabidopsis thaliana GN=UBP12 PE=1 SV=2||D7SUW3||D7SUW3_VITVI Putative uncharacterized protein OS=Vitis vinifera GN=VIT_04s0008g05690 PE=4 SV=1||pop:POPTR_822682||"hypothetical protein ; K11838 ubiquitin carboxyl-terminal hydrolase 7 [EC:3.1.2.15]"||" PB005249|Pfam-B_5249; PB007543|Pfam-B_7543; PB000401|Pfam…
Gh_A05G0457	ath-miR414	--	P0C6U4||R1A_CVHN2 Replicase polyprotein 1a OS=Human coronavirus HKU1 (isolate N2) GN=1a PE=3 SV=1||A9PCS6||A9PCS6_POPTR Putative uncharacterized protein OS=Populus trichocarpa PE=2 SV=1|| PB010258|Pfam-B_10258
Gh_A05G0466	ath-miR5658	AT4G32000	Protein kinase superfamily protein||Q0V7T5||Y1864_ARATH Probable receptor-like protein kinase At1g80640 OS=Arabidopsis thaliana GN=At1g80640 PE=2 SV=1||I1M9F9||I1M9F9_SOYBN Uncharacterized protein OS=Glycine max PE=3 SV=1||ath:AT3G55450||"protein kinase, putative ; K00924"||" PF07714.12|Pkinase_Tyr; PB003458|Pfam-B_3458"||" IPR000719|Protein kinase domain; IPR001245|Serine-threonine/tyrosine-prot…
Gh_A05G0529	ath-miR5658	AT2G24550	B9N677||B9N677_POPTR Predicted protein OS=Populus trichocarpa GN=POPTRDRAFT_828258 PE=4 SV=1
Gh_A05G0537	ath-miR157a-5p,hbr-miR156	AT5G24810	ABC1 family protein||Q5M7P6||ADCK1_XENTR Uncharacterized aarF domain-containing protein kinase 1 OS=Xenopus tropicalis GN=adck1 PE=2 SV=1||F6H3C3||F6H3C3_VITVI Putative uncharacterized protein OS=Vitis vinifera GN=VIT_04s0008g02740 PE=4 SV=1||ath:AT5G24810||"ABC1 family protein ; K08869 aarF domain-containing kinase"||" PB019912|Pfam-B_19912; PB016927|Pfam-B_16927; PF00144.19|Beta-lactamase; PF06…
Gh_A05G0553	han-miR3630-3p	AT1G20480	AMP-dependent synthetase and ligase family protein||B2HIM0||FAA28_MYCMM Long-chain-fatty-acid--AMP ligase FadD28 OS=Mycobacterium marinum (strain ATCC BAA-535 / M) GN=fadD28 PE=3 SV=1||M5WMK3||M5WMK3_PRUPE Uncharacterized protein OS=Prunus persica GN=PRUPE_ppa027071mg PE=4 SV=1||aor:AO090023000529||"acyl-CoA synthetases (AMP-forming)/AMP-acid ligases II; K01897 long-chain acyl-CoA synthetase [EC:…
Gh_A05G0554	gra-miR482c	AT1G73730	ETHYLENE-INSENSITIVE3-like 3||O23116||EIL3_ARATH ETHYLENE INSENSITIVE 3-like 3 protein OS=Arabidopsis thaliana GN=EIL3 PE=1 SV=1||B9RI80||B9RI80_RICCO ETHYLENE-INSENSITIVE3 protein, putative OS=Ricinus communis GN=RCOM_1576950 PE=4 SV=1|| PF04873.8|EIN3|| GO:0005634|nucleus
Gh_A05G0566	ath-miR167a-5p,bna-miR167d	AT3G63530	RING/U-box superfamily protein||Q8L649||BB_ARATH E3 ubiquitin ligase BIG BROTHER OS=Arabidopsis thaliana GN=BB PE=1 SV=1||M5X0E6||M5X0E6_PRUPE Uncharacterized protein OS=Prunus persica GN=PRUPE_ppa010371mg PE=4 SV=1||dan:Dana_GF21695||"GF21695 gene product from transcript GF21695-RA ; K11980 E3 ubiquitin-protein ligase RNF11"|| PF13639.1|zf-RING_2|| IPR001841|Zinc finger, RING-type||" GO:0005515|…
Gh_A05G0594	gra-miR477	AT4G14590	embryo defective 2739||Q55EZ4||INT3_DICDI Integrator complex subunit 3 homolog OS=Dictyostelium discoideum GN=ints3 PE=3 SV=1||B9GG97||B9GG97_POPTR Predicted protein OS=Populus trichocarpa GN=POPTRDRAFT_752416 PE=4 SV=1|| PF10189.4|DUF2356|| IPR019333|Integrator complex subunit 3
Gh_A05G0609	stu-miR172c-3p	AT5G19390	Rho GTPase activation protein (RhoGAP) with PH domain||Q8RWQ4||RGAP7_ARATH Rho GTPase-activating protein 7 OS=Arabidopsis thaliana GN=ROPGAP7 PE=2 SV=1||M5WMC7||M5WMC7_PRUPE Uncharacterized protein OS=Prunus persica GN=PRUPE_ppa001224mg PE=4 SV=1||xla:414634||"hypothetical protein MGC81300 ; K05732 Rho GTPase activating protein 5/ glucocorticoid receptor DNA binding factor 1"||" PF00169.24|PH; PF…
Gh_A05G0618	ath-miR414	AT3G29340	zinc finger (C2H2 type) family protein||Q9M202||ZAT9_ARATH Zinc finger protein ZAT9 OS=Arabidopsis thaliana GN=ZAT9 PE=2 SV=1||K4CHU2||K4CHU2_SOLLC Uncharacterized protein OS=Solanum lycopersicum GN=Solyc07g066160.1 PE=4 SV=1|| PF13912.1|zf-C2H2_6||" IPR007087|Zinc finger, C2H2; IPR015880|Zinc finger, C2H2-like"|| GO:0046872|metal ion binding
Gh_A05G0626	ath-miR414	AT2G27170	Structural maintenance of chromosomes (SMC) family protein||Q56YN8||SMC3_ARATH Structural maintenance of chromosomes protein 3 OS=Arabidopsis thaliana GN=SMC3 PE=2 SV=1||B9SUJ2||B9SUJ2_RICCO Structural maintenance of chromosome, putative OS=Ricinus communis GN=RCOM_0573510 PE=4 SV=1||vvi:100257283||"hypothetical protein LOC100257283 ; K06669 structural maintenance of chromosome 3 (chondroitin sul…
Gh_A05G0644	osa-miR164d,gma-miR164b	AT1G03060	Beige/BEACH domain ;WD domain, G-beta repeat protein||A5CA13||A5CA13_VITVI Putative uncharacterized protein OS=Vitis vinifera GN=VITISV_014688 PE=4 SV=1
Gh_A05G0663	gra-miR8730	AT2G27730	copper ion binding||Q9ZUX4||UMP2_ARATH Uncharacterized protein At2g27730, mitochondrial OS=Arabidopsis thaliana GN=At2g27730 PE=1 SV=1||C6T1F3||C6T1F3_SOYBN Putative uncharacterized protein OS=Glycine max PE=4 SV=1
Gh_A05G0680	ath-miR414	AT2G27590	S-adenosyl-L-methionine-dependent methyltransferases superfamily protein||B9SCR5||B9SCR5_RICCO Putative uncharacterized protein OS=Ricinus communis GN=RCOM_1280080 PE=4 SV=1
Gh_A05G0692	ghr-miR7504a	AT4G25490	C-repeat/DRE binding factor 1||Q8S9Z5||DRE1F_ORYSJ Dehydration-responsive element-binding protein 1F OS=Oryza sativa subsp. japonica GN=DREB1F PE=2 SV=1||I7AI01||I7AI01_GOSHI AP2/ERF domain-containing transcription factor OS=Gossypium hirsutum PE=2 SV=1||ath:AT4G25490||"CBF1; CBF1 (C-REPEAT/DRE BINDING FACTOR 1); DNA binding / transcription activator/ transcription factor ; K09286 EREBP-like fact…
Gh_A05G0695	gma-miR396h	AT5G22580	Stress responsive A/B Barrel Domain||Q9FK81||Y5258_ARATH Uncharacterized protein At5g22580 OS=Arabidopsis thaliana GN=At5g22580 PE=1 SV=1||I3SYE0||I3SYE0_LOTJA Uncharacterized protein OS=Lotus japonicus PE=4 SV=1|| PF07876.7|Dabb|| IPR013097|Stress responsive alpha-beta barrel
Gh_A05G0702	ath-miR414	AT5G03740	histone deacetylase 2C||Q6V9I6||HDT1_SOLCH Histone deacetylase HDT1 OS=Solanum chacoense GN=HDT1 PE=2 SV=1||M1AFH0||M1AFH0_SOLTU Uncharacterized protein OS=Solanum tuberosum GN=PGSC0003DMG400008398 PE=4 SV=1|| PB003147|Pfam-B_3147|| IPR007087|Zinc finger, C2H2|| GO:0046872|metal ion binding
Gh_A05G0733	ath-miR414	--	M1BQJ2||M1BQJ2_SOLTU Uncharacterized protein OS=Solanum tuberosum GN=PGSC0003DMG400019653 PE=4 SV=1
Gh_A05G0738	ath-miR414	AT5G01450	RING/U-box superfamily protein||O80877||EF4L1_ARATH Protein ELF4-LIKE 1 OS=Arabidopsis thaliana GN=EFL1 PE=2 SV=1||D7SJX7||D7SJX7_VITVI Putative uncharacterized protein OS=Vitis vinifera GN=VIT_06s0004g06620 PE=4 SV=1||ppp:PHYPADRAFT_82022||"hypothetical protein ; K01931 protein neuralized"||" PF07011.6|DUF1313; PF13920.1|zf-C3HC4_3"||" IPR001841|Zinc finger, RING-type; IPR009741|Protein of unkno…
Gh_A05G0758	ath-miR397a,osa-miR397b,nta-miR397,ptc-miR397b	AT2G38080	Laccase/Diphenol oxidase family protein||O80434||LAC4_ARATH Laccase-4 OS=Arabidopsis thaliana GN=IRX12 PE=2 SV=2||B9S356||B9S356_RICCO Laccase, putative OS=Ricinus communis GN=RCOM_0730390 PE=4 SV=1||osa:4324803||"Os01g0850800; hypothetical protein ; K00368 nitrite reductase (NO-forming) [EC:1.7.2.1]"||" PF07732.10|Cu-oxidase_3; PF00394.17|Cu-oxidase; PF07731.9|Cu-oxidase_2"||" IPR001117|Multicop…
Gh_A05G0763	ptc-miR396g-5p	AT1G07380	Neutral/alkaline non-lysosomal ceramidase||Q304B9||NCASE_ARATH Neutral ceramidase OS=Arabidopsis thaliana GN=At2g38010 PE=2 SV=1||M5WJZ2||M5WJZ2_PRUPE Uncharacterized protein OS=Prunus persica GN=PRUPE_ppa001694mg PE=4 SV=1||tad:TRIADDRAFT_29967||"hypothetical protein ; K12349 neutral ceramidase [EC:3.5.1.23]"|| PF04734.8|Ceramidase_alk|| IPR006823|Neutral/alkaline nonlysosomal ceramidase
Gh_A05G0772	ath-miR414	AT5G59030	copper transporter 1||Q39065||COPT1_ARATH Copper transporter 1 OS=Arabidopsis thaliana GN=COPT1 PE=2 SV=2||B9HPB1||B9HPB1_POPTR Copper transporter OS=Populus trichocarpa GN=POPTRDRAFT_558005 PE=4 SV=1|| PF04145.10|Ctr|| IPR007274|Ctr copper transporter||" GO:0035434|copper ion transmembrane transport ; GO:0016021|integral to membrane ; GO:0005375|copper ion transmembrane transporter activity "
Gh_A05G0774	ath-miR5658	--	M5WP09||M5WP09_PRUPE Uncharacterized protein OS=Prunus persica GN=PRUPE_ppa011283mg PE=4 SV=1
Gh_A05G0783	gma-miR396h	AT5G06060	NAD(P)-binding Rossmann-fold superfamily protein||Q9ASX2||TRNH1_ARATH Tropinone reductase homolog At1g07440 OS=Arabidopsis thaliana GN=At1g07440 PE=1 SV=1||B9S3D8||B9S3D8_RICCO Tropinone reductase, putative OS=Ricinus communis GN=RCOM_0732750 PE=3 SV=1||ath:AT5G06060||"tropinone reductase, putative / tropine dehydrogenase, putative ; K08081 tropine dehydrogenase [EC:1.1.1.206]"||" PB002773|Pfam-B…
Gh_A05G0785	ath-miR414	AT1G07480	Transcription factor IIA, alpha/beta subunit||P52655||TF2AA_HUMAN Transcription initiation factor IIA subunit 1 OS=Homo sapiens GN=GTF2A1 PE=1 SV=1||D7SKA9||D7SKA9_VITVI Putative uncharacterized protein OS=Vitis vinifera GN=VIT_06s0004g05210 PE=4 SV=1||vvi:100241598||"hypothetical protein LOC100241598 ; K03122 transcription initiation factor TFIIA large subunit"|| PF03153.8|TFIIA|| IPR004855|Tran…
Gh_A05G0796	ath-miR5658	AT2G29125	ROTUNDIFOLIA like 2||M5WM97||M5WM97_PRUPE Uncharacterized protein OS=Prunus persica GN=PRUPE_ppa025015mg PE=4 SV=1|| PF08137.7|DVL|| IPR012552|DVL
Gh_A05G0799	gma-miR396h	AT1G07510	FTSH protease 10||Q8VZI8||FTSHA_ARATH ATP-dependent zinc metalloprotease FTSH 10, mitochondrial OS=Arabidopsis thaliana GN=FTSH10 PE=1 SV=1||D7SKC8||D7SKC8_VITVI Putative uncharacterized protein OS=Vitis vinifera GN=VIT_06s0004g05030 PE=3 SV=1||vvi:100250187||"hypothetical protein LOC100250187 ; K08956 AFG3 family protein [EC:3.4.24.-]"||" PB018691|Pfam-B_18691; PF01434.13|Peptidase_M41; PB018254…
Gh_A05G0827	zma-miR164h-5p,ath-miR164c-5p,hci-miR164a,gma-miR164b,ath-miR164a,osa-miR164e	AT2G28760	UDP-XYL synthase 6||Q9ZV36||UXS6_ARATH UDP-glucuronic acid decarboxylase 6 OS=Arabidopsis thaliana GN=UXS6 PE=2 SV=1||G8XR13||G8XR13_GOSHI UDP-glucuronic acid decarboxylase 3 OS=Gossypium hirsutum PE=2 SV=1||vvi:100249678||"GSVIVT00018513001; hypothetical protein LOC100249678 ; K01710 dTDP-glucose 4,6-dehydratase [EC:4.2.1.46]"||" PF01370.16|Epimerase; PB002858|Pfam-B_2858; PB000146|Pfam-B_146"||…
Gh_A05G0849	nta-miR397	AT5G60020	laccase 17||Q9FJD5||LAC17_ARATH Laccase-17 OS=Arabidopsis thaliana GN=LAC17 PE=2 SV=1||D7SKM1||D7SKM1_VITVI Putative uncharacterized protein OS=Vitis vinifera GN=VIT_06s0004g04050 PE=4 SV=1||osa:4324803||"Os01g0850800; hypothetical protein ; K00368 nitrite reductase (NO-forming) [EC:1.7.2.1]"||" PF07732.10|Cu-oxidase_3; PF00394.17|Cu-oxidase; PF07731.9|Cu-oxidase_2"||" IPR001117|Multicopper oxida…
Gh_A05G0851	ath-miR414	AT3G45830	Q6PIJ4||NFRKB_MOUSE Nuclear factor related to kappa-B-binding protein OS=Mus musculus GN=Nfrkb PE=2 SV=1||M5W860||M5W860_PRUPE Uncharacterized protein OS=Prunus persica GN=PRUPE_ppa000259m2g PE=4 SV=1||ppp:PHYPADRAFT_164383||"hypothetical protein ; K11671 nuclear factor related to kappa-B-binding protein"||" PB009459|Pfam-B_9459; PB018306|Pfam-B_18306"|| IPR024867|Nuclear factor related to kappa-…
Gh_A05G0853	cme-miR399d	AT5G60020	laccase 17||Q9FJD5||LAC17_ARATH Laccase-17 OS=Arabidopsis thaliana GN=LAC17 PE=2 SV=1||B9GMJ0||B9GMJ0_POPTR Predicted protein OS=Populus trichocarpa GN=POPTRDRAFT_548008 PE=4 SV=1||osa:4324803||"Os01g0850800; hypothetical protein ; K00368 nitrite reductase (NO-forming) [EC:1.7.2.1]"||" PF07732.10|Cu-oxidase_3; PF00394.17|Cu-oxidase; PF07731.9|Cu-oxidase_2"||" IPR001117|Multicopper oxidase, type 1…
Gh_A05G0856	gra-miR7492e	AT5G02810	pseudo-response regulator 7||Q93WK5||APRR7_ARATH Two-component response regulator-like APRR7 OS=Arabidopsis thaliana GN=APRR7 PE=2 SV=1||B9T0R7||B9T0R7_RICCO Sensory transduction histidine kinase, putative OS=Ricinus communis GN=RCOM_1441020 PE=4 SV=1||pop:POPTR_563807||"PtpRR7; pseudo response regulator ; K12129 pseudo-response regulator 7"||" PB002051|Pfam-B_2051; PF06203.9|CCT; PF00072.19|Resp…
Gh_A05G0861	ptc-miR172i,sbi-miR172f,tcc-miR172d,gma-miR172d,ath-miR172c,mtr-miR172a,vvi-miR172a,ath-miR172a,vvi-miR172b,stu-miR172c-3p	AT2G28550	related to AP2.7||Q9SK03||RAP27_ARATH Ethylene-responsive transcription factor RAP2-7 OS=Arabidopsis thaliana GN=RAP2-7 PE=2 SV=2||F6GTW6||F6GTW6_VITVI Putative uncharacterized protein OS=Vitis vinifera GN=VIT_06s0004g03590 PE=4 SV=1||ath:AT2G28550||"RAP2.7/TOE1 (TARGET OF EAT1 1); DNA binding / transcription factor ; K09284 AP2-like factor, euAP2 lineage"|| PF00847.15|AP2|| IPR001471|AP2/ERF dom…
Gh_A05G0862	gma-miR159e-5p	AT5G60170	RNA binding (RRM/RBD/RNP motifs) family protein||O95628||CNOT4_HUMAN CCR4-NOT transcription complex subunit 4 OS=Homo sapiens GN=CNOT4 PE=1 SV=3||M5W8G1||M5W8G1_PRUPE Uncharacterized protein OS=Prunus persica GN=PRUPE_ppa000664mg PE=4 SV=1||vvi:100267264||"hypothetical protein LOC100267264 ; K10643 CCR4-NOT transcription complex subunit 4 [EC:6.3.2.19]"||" PF14570.1|zf-RING_4; PF13893.1|RRM_5"||"…
Gh_A05G0874	ata-miR395b-3p	AT5G21160	LA RNA-binding protein||Q9VAW5||LARP_DROME La-related protein OS=Drosophila melanogaster GN=larp PE=1 SV=5||F6HA70||F6HA70_VITVI Putative uncharacterized protein OS=Vitis vinifera GN=VIT_06s0009g01150 PE=4 SV=1||nvi:100121050||"similar to lupus la ribonucleoprotein ; K11090 lupus La protein"||" PB001742|Pfam-B_1742; PF05383.12|La"||" IPR006607|Protein of unknown function DM15; IPR006630|RNA-bindi…
Gh_A05G0892	osa-miR166g-3p,osa-miR166m,gma-miR166m,vvi-miR166a,ppt-miR166j,gma-miR166u,mes-miR166i,cpa-miR166e,cme-miR166i,ptc-miR166n,ath-miR166a-3p,zma-miR166h-3p,mtr-miR166b	AT5G60690	Homeobox-leucine zipper family protein / lipid-binding START domain-containing protein||Q9SE43||REV_ARATH Homeobox-leucine zipper protein REVOLUTA OS=Arabidopsis thaliana GN=REV PE=1 SV=2||D7SKZ0||D7SKZ0_VITVI Putative uncharacterized protein OS=Vitis vinifera GN=VIT_06s0004g02800 PE=2 SV=1||ath:AT5G60690||"REV; REV (REVOLUTA); DNA binding / lipid binding / transcription factor ; K09338 homeobox-…
Gh_A05G0895	ath-miR160a-5p,csi-miR160,osa-miR160e-5p,osa-miR160f-5p,gma-miR160b,ptc-miR160g	AT2G28350	auxin response factor 10||Q653H7||ARFR_ORYSJ Auxin response factor 18 OS=Oryza sativa subsp. japonica GN=ARF18 PE=2 SV=1||A4L9W4||A4L9W4_GOSHI Auxin response factor 3 OS=Gossypium hirsutum GN=ARF3 PE=2 SV=1||ath:AT3G25730||"AP2 domain-containing transcription factor, putative ; K09287 RAV-like factor"||" PF06507.8|Auxin_resp; PB002360|Pfam-B_2360; PF02362.16|B3; PF02309.11|AUX_IAA"||" IPR003311|A…
Gh_A05G0918	tae-miR395b,ata-miR395b-3p	AT1G05670	Pentatricopeptide repeat (PPR-like) superfamily protein||Q9ZUU7||PP174_ARATH Pentatricopeptide repeat-containing protein At2g28050 OS=Arabidopsis thaliana GN=At2g28050 PE=2 SV=1||B9T7J0||B9T7J0_RICCO Pentatricopeptide repeat-containing protein, putative OS=Ricinus communis GN=RCOM_0875770 PE=4 SV=1||ani:AN4044.2||"hypothetical protein ; K02541 minichromosome maintenance protein 3"||" PF01535.15|P…
Gh_A05G0937	gra-miR8768	AT3G58120	Basic-leucine zipper (bZIP) transcription factor family protein||Q6S4P4||RF2B_ORYSJ Transcription factor RF2b OS=Oryza sativa subsp. japonica GN=RF2b PE=1 SV=1||B9HNC1||B9HNC1_POPTR Predicted protein OS=Populus trichocarpa GN=POPTRDRAFT_767813 PE=4 SV=1|| PF07716.10|bZIP_2|| IPR004827|Basic-leucine zipper domain||" GO:0006355|regulation of transcription, DNA-dependent ; GO:0043565|sequence-specif…
Gh_A05G1000	stu-miR172c-3p,mtr-miR172a,tcc-miR172d,ptc-miR172i,sbi-miR172f	AT1G79710	Major facilitator superfamily protein||Q9SQN2||FBT3_ARATH Probable folate-biopterin transporter 3 OS=Arabidopsis thaliana GN=At1g79710 PE=2 SV=1||F6HBY6||F6HBY6_VITVI Putative uncharacterized protein OS=Vitis vinifera GN=VIT_09s0018g01660 PE=4 SV=1|| PF03092.11|BT1|| IPR004324|Biopterin transport-related protein BT1
Gh_A05G1012	ath-miR414	AT1G19780	cyclic nucleotide gated channel 8||Q9FXH6||CNGC8_ARATH Putative cyclic nucleotide-gated ion channel 8 OS=Arabidopsis thaliana GN=CNGC8 PE=3 SV=2||B9N9X8||B9N9X8_POPTR Predicted protein OS=Populus trichocarpa GN=POPTRDRAFT_811974 PE=4 SV=1||ath:AT1G19780||"ATCNGC8 (CYCLIC NUCLEOTIDE GATED CHANNEL 8); calmodulin binding / cyclic nucleotide binding / ion channel ; K05391 cyclic nucleotide gated chan…
Gh_A05G1075	ath-miR5658	AT4G29100	basic helix-loop-helix (bHLH) DNA-binding superfamily protein||Q8S3D1||BH068_ARATH Transcription factor bHLH68 OS=Arabidopsis thaliana GN=BHLH68 PE=2 SV=2||B9GG53||B9GG53_POPTR Predicted protein OS=Populus trichocarpa GN=POPTRDRAFT_640889 PE=4 SV=1||" PB013637|Pfam-B_13637; PB005343|Pfam-B_5343"|| IPR011598|Myc-type, basic helix-loop-helix (bHLH) domain|| GO:0046983|protein dimerization activity
Gh_A05G1085	mes-miR166i,gma-miR166u,ppt-miR166j,vvi-miR166a,gma-miR166m,osa-miR166m,osa-miR166g-3p,mtr-miR166b,zma-miR166h-3p,ath-miR166a-3p,ptc-miR166n,cme-miR166i,cpa-miR166e	AT1G52150	Homeobox-leucine zipper family protein / lipid-binding START domain-containing protein||Q9ZU11||ATB15_ARATH Homeobox-leucine zipper protein ATHB-15 OS=Arabidopsis thaliana GN=ATHB-15 PE=1 SV=1||B9RQF8||B9RQF8_RICCO DNA binding protein, putative OS=Ricinus communis GN=RCOM_1491170 PE=3 SV=1||ath:AT1G52150||"ATHB-15 (INCURVATA 4); DNA binding / transcription factor ; K09338 homeobox-leucine zipper …
Gh_A05G1090	ptc-miR166n,vvi-miR166a	AT3G16350	Homeodomain-like superfamily protein||Q2V9B0||MY1R1_SOLTU Transcription factor MYB1R1 OS=Solanum tuberosum PE=2 SV=1||B9GXE6||B9GXE6_POPTR Predicted protein OS=Populus trichocarpa GN=POPTRDRAFT_645998 PE=4 SV=1||" PB016413|Pfam-B_16413; PF00249.26|Myb_DNA-binding"||" IPR001005|SANT/Myb domain; IPR017930|Myb domain"|| GO:0003682|chromatin binding
Gh_A05G1124	ath-miR5658	AT1G72970	Glucose-methanol-choline (GMC) oxidoreductase family protein||Q9S746||HTH_ARATH Protein HOTHEAD OS=Arabidopsis thaliana GN=HTH PE=1 SV=1||B9N187||B9N187_POPTR Predicted protein OS=Populus trichocarpa GN=POPTRDRAFT_827575 PE=3 SV=1||ath:AT1G73050||"(R)-mandelonitrile lyase, putative / (R)-oxynitrilase, putative ; K08248 mandelonitrile lyase [EC:4.1.2.10]"||" PF00732.14|GMC_oxred_N; PF05199.8|GMC_o…
Gh_A05G1127	ath-miR414	AT1G72670	IQ-domain 8||Q9SF32||IQD1_ARATH Protein IQ-DOMAIN 1 OS=Arabidopsis thaliana GN=IQD1 PE=1 SV=1||B9GVC8||B9GVC8_POPTR Predicted protein OS=Populus trichocarpa GN=POPTRDRAFT_756641 PE=4 SV=1|| PF00612.22|IQ|| IPR000048|IQ motif, EF-hand binding site|| GO:0005515|protein binding
Gh_A05G1145	ath-miR414	AT1G17345	SAUR-like auxin-responsive protein family ||B9ST52||B9ST52_RICCO Putative uncharacterized protein OS=Ricinus communis GN=RCOM_0683580 PE=4 SV=1|| PF02519.9|Auxin_inducible|| IPR003676|Auxin-induced protein, ARG7
Gh_A05G1150	gra-miR8641	AT1G72410	COP1-interacting protein-related||M5XII6||M5XII6_PRUPE Uncharacterized protein OS=Prunus persica GN=PRUPE_ppa000250mg PE=4 SV=1|| PB001431|Pfam-B_1431
Gh_A05G1196	stu-miR172c-3p	AT2G24530	F6HBT3||F6HBT3_VITVI Putative uncharacterized protein OS=Vitis vinifera GN=VIT_09s0018g01300 PE=4 SV=1|| PF12767.2|SAGA-Tad1|| IPR024738|Transcriptional coactivator Hfi1/Transcriptional adapter 1|| GO:0070461|SAGA-type complex
Gh_A05G1224	ath-miR414	AT2G34640	plastid transcriptionally active 12||M5WG23||M5WG23_PRUPE Uncharacterized protein OS=Prunus persica GN=PRUPE_ppa004073mg PE=4 SV=1
Gh_A05G1225	bna-miR167d,vvi-miR167c	AT1G30330	auxin response factor 6||Q6H6V4||ARFF_ORYSJ Auxin response factor 6 OS=Oryza sativa subsp. japonica GN=ARF6 PE=1 SV=1||M5WL61||M5WL61_PRUPE Uncharacterized protein OS=Prunus persica GN=PRUPE_ppa001179mg PE=4 SV=1||ath:AT3G25730||"AP2 domain-containing transcription factor, putative ; K09287 RAV-like factor"||" PF06507.8|Auxin_resp; PB002360|Pfam-B_2360; PF02362.16|B3; PF02309.11|AUX_IAA; PB004388…
Gh_A05G1227	ath-miR414	AT1G30280	Chaperone DnaJ-domain superfamily protein||Q0WQ57||AUXI2_ARATH Auxilin-related protein 2 OS=Arabidopsis thaliana GN=At4g12770 PE=1 SV=1||B9T410||B9T410_RICCO Putative uncharacterized protein OS=Ricinus communis GN=RCOM_0485220 PE=4 SV=1||cfa:479133||"similar to cyclin G associated kinase ; K08855 cyclin G-associated kinase [EC:2.7.11.1]"|| PB009614|Pfam-B_9614
Gh_A05G1236	ptc-miR319e,pta-miR319	AT4G18390	TEOSINTE BRANCHED 1, cycloidea and PCF transcription factor 2||Q93V43||TCP2_ARATH Transcription factor TCP2 OS=Arabidopsis thaliana GN=TCP2 PE=2 SV=1||B9HYW5||B9HYW5_POPTR Predicted protein OS=Populus trichocarpa GN=POPTRDRAFT_568415 PE=4 SV=1|| PF03634.8|TCP||" IPR005333|Transcription factor, TCP; IPR017887|Transcription factor TCP subgroup; IPR017888|CYC/TB1, R domain"
Gh_A05G1270	gma-miR172b-5p	AT1G29400	MEI2-like protein 5||Q6ZI17||OML2_ORYSJ Protein MEI2-like 2 OS=Oryza sativa subsp. japonica GN=ML2 PE=2 SV=1||M5WGY4||M5WGY4_PRUPE Uncharacterized protein OS=Prunus persica GN=PRUPE_ppa001307mg PE=4 SV=1||rno:25135||"Ncl; nucleolin ; K11294 nucleolin"||" PF00076.17|RRM_1; PF04059.7|RRM_2"||" IPR000504|RNA recognition motif domain; IPR007201|RNA recognition motif 2"|| GO:0003676|nucleic acid bindi…
Gh_A05G1272	ath-miR414	--	--
Gh_A05G1292	gma-miR6300	AT2G34190	Xanthine/uracil permease family protein||Q94C70||NAT2_ARATH Nucleobase-ascorbate transporter 2 OS=Arabidopsis thaliana GN=NAT2 PE=2 SV=2||Q6DXT0||Q6DXT0_GOSHI Putative permease OS=Gossypium hirsutum PE=4 SV=1||mgr:MGG_08056||"hypothetical protein ; K03458 nucleobase:cation symporter-2, NCS2 family"|| PF00860.15|Xan_ur_permease|| IPR006043|Xanthine/uracil/vitamin C permease||" GO:0016020|membrane …
Gh_A05G1325	lus-miR159b,ath-miR159b-3p,ath-miR159a,bdi-miR159a-3p,osa-miR159f,osa-miR159a.1,ath-miR159c,ath-miR5658	--	B9S961||B9S961_RICCO Putative uncharacterized protein OS=Ricinus communis GN=RCOM_1013140 PE=4 SV=1
Gh_A05G1337	gra-miR8741	AT2G33860	Transcriptional factor B3 family protein / auxin-responsive factor AUX/IAA-related||O23661||ARFC_ARATH Auxin response factor 3 OS=Arabidopsis thaliana GN=ARF3 PE=1 SV=2||B9S929||B9S929_RICCO Auxin response factor, putative OS=Ricinus communis GN=RCOM_1011410 PE=4 SV=1||ath:AT3G25730||"AP2 domain-containing transcription factor, putative ; K09287 RAV-like factor"||" PF06507.8|Auxin_resp; PB002360|…
Gh_A05G1340	ath-miR5658	AT5G46080	Protein kinase superfamily protein||Q8LPB4||PSKR1_DAUCA Phytosulfokine receptor 1 OS=Daucus carota GN=PSKR PE=1 SV=1||F6HM40||F6HM40_VITVI Putative uncharacterized protein OS=Vitis vinifera GN=VIT_10s0003g00340 PE=4 SV=1||ath:AT3G59420||"ACR4; ACR4 (ARABIDOPSIS CRINKLY4); kinase ; K00924"|| PF00069.20|Pkinase||" IPR000719|Protein kinase domain; IPR002290|Serine/threonine- / dual specificity prote…
Gh_A05G1350	ptc-miR393a-3p	AT1G28380	MAC/Perforin domain-containing protein||Q9SGN6||NSL1_ARATH MACPF domain-containing protein NSL1 OS=Arabidopsis thaliana GN=NSL1 PE=1 SV=1||B9H2R6||B9H2R6_POPTR Predicted protein OS=Populus trichocarpa GN=POPTRDRAFT_555765 PE=4 SV=1||" PF01823.14|MACPF; PB001128|Pfam-B_1128"||" IPR001862|Membrane attack complex component/perforin/complement C9; IPR020864|Membrane attack complex component/perforin …
Gh_A05G1361	gra-miR7484d	AT1G28300	AP2/B3-like transcriptional factor family protein||Q1PFR7||LEC2_ARATH B3 domain-containing transcription factor LEC2 OS=Arabidopsis thaliana GN=LEC2 PE=2 SV=1||B9RBC5||B9RBC5_RICCO Putative uncharacterized protein OS=Ricinus communis GN=RCOM_1674130 PE=4 SV=1||ath:AT1G68840||"RAV2; RAV2 (REGULATOR OF THE ATPASE OF THE VACUOLAR MEMBRANE); DNA binding / transcription factor ; K09287 RAV-like factor…
Gh_A05G1370	zma-miR171c-5p	AT4G30930	Ribosomal protein L21||Q8L9A0||RM21_ARATH 50S ribosomal protein L21, mitochondrial OS=Arabidopsis thaliana GN=RPL21M PE=2 SV=1||B9RZ99||B9RZ99_RICCO 50S ribosomal protein L21, mitochondrial, putative OS=Ricinus communis GN=RCOM_0936860 PE=3 SV=1||vvi:100255002||"GSVIVT00026834001; hypothetical protein LOC100255002 ; K02888 large subunit ribosomal protein L21"|| PF00829.16|Ribosomal_L21p||" IPR001…
Gh_A05G1384	ath-miR414	AT1G61140	SNF2 domain-containing protein / helicase domain-containing protein / zinc finger protein-related||Q9FNI6||SM3L2_ARATH Putative SWI/SNF-related matrix-associated actin-dependent regulator of chromatin subfamily A member 3-like 2 OS=Arabidopsis thaliana GN=At5g22750 PE=2 SV=1||F6GZ87||F6GZ87_VITVI Putative uncharacterized protein OS=Vitis vinifera GN=VIT_10s0116g00700 PE=4 SV=1||pic:PICST_49179||"…
Gh_A05G1393	ath-miR5658	AT1G61250	secretory carrier 3||Q9M5P2||SCAM3_ARATH Secretory carrier-associated membrane protein 3 OS=Arabidopsis thaliana GN=SCAMP3 PE=1 SV=1||K4B9A8||K4B9A8_SOLLC Uncharacterized protein OS=Solanum lycopersicum GN=Solyc02g078840.2 PE=4 SV=1|| PF04144.8|SCAMP|| IPR007273|SCAMP||" GO:0016021|integral to membrane ; GO:0015031|protein transport "
Gh_A05G1411	ath-miR5658	AT3G03360	F-box/RNI-like superfamily protein||Q84W80||FBL42_ARATH F-box/LRR-repeat protein At3g03360 OS=Arabidopsis thaliana GN=At3g03360 PE=2 SV=2||B9GFH4||B9GFH4_POPTR F-box family protein OS=Populus trichocarpa GN=POPTRDRAFT_752794 PE=4 SV=1||" PF00646.28|F-box; PF08387.5|FBD"||" IPR001810|F-box domain; IPR006566|FBD domain"|| GO:0005515|protein binding
Gh_A05G1480	gma-miR408d,ath-miR408-3p	AT4G22120	ERD (early-responsive to dehydration stress) family protein||Q09809||YAB9_SCHPO Uncharacterized membrane protein C2G11.09 OS=Schizosaccharomyces pombe (strain 972 / ATCC 24843) GN=SPAC2G11.09 PE=3 SV=2||B9HZA2||B9HZA2_POPTR Predicted protein OS=Populus trichocarpa GN=POPTRDRAFT_833957 PE=4 SV=1||" PF14703.1|DUF4463; PF13967.1|RSN1_TM; PF02714.10|DUF221"||" IPR003864|Domain of unknown function DUF…
Gh_A05G1484	ath-miR5658	AT1G62360	KNOX/ELK homeobox transcription factor||P46608||HSBH1_SOYBN Homeobox protein SBH1 OS=Glycine max GN=H1 PE=2 SV=1||B9RXF1||B9RXF1_RICCO Homeobox protein knotted-1, putative OS=Ricinus communis GN=RCOM_0903280 PE=3 SV=1||cbr:CBG16494||"hypothetical protein ; K09355 pre-B-cell leukemia transcription factor"||" PF03790.8|KNOX1; PF03791.8|KNOX2; PF05920.6|Homeobox_KN; PF03789.8|ELK"||" IPR001356|Homeo…
Gh_A05G1499	ath-miR414	AT3G07880	Immunoglobulin E-set superfamily protein||Q9SFC6||GDIR_ARATH Rho GDP-dissociation inhibitor 1 OS=Arabidopsis thaliana GN=GDI1 PE=1 SV=1||B9IH83||B9IH83_POPTR Predicted protein OS=Populus trichocarpa GN=POPTRDRAFT_824978 PE=4 SV=1||pop:POPTR_824978||"hypothetical protein ; K12462 Rho GDP-dissociation inhibitor"|| PF02115.12|Rho_GDI|| IPR000406|RHO protein GDP dissociation inhibitor||" GO:0005094|R…
Gh_A05G1512	ath-miR5658	AT4G35200	Arabidopsis protein of unknown function (DUF241)||M5X5R5||M5X5R5_PRUPE Uncharacterized protein OS=Prunus persica GN=PRUPE_ppa024938mg PE=4 SV=1|| PF03087.9|DUF241|| IPR004320|Protein of unknown function DUF241, plant
Gh_A05G1591	gra-miR7484h	AT5G44700	Leucine-rich repeat transmembrane protein kinase||Q9SYQ8||CLV1_ARATH Receptor protein kinase CLAVATA1 OS=Arabidopsis thaliana GN=CLV1 PE=1 SV=3||B9R8B4||B9R8B4_RICCO Receptor protein kinase CLAVATA1, putative OS=Ricinus communis GN=RCOM_1598420 PE=4 SV=1||ath:AT1G75820||"CLV1; CLV1 (CLAVATA 1); ATP binding / kinase/ protein serine/threonine kinase ; K00924"||" PB012106|Pfam-B_12106; PB011516|Pfam…
Gh_A05G1608	gma-miR172b-5p	AT1G19870	IQ-domain 32||Q9FXI5||IQD32_ARATH Protein IQ-DOMAIN 32 OS=Arabidopsis thaliana GN=IQD32 PE=1 SV=3||B9R858||B9R858_RICCO Putative uncharacterized protein OS=Ricinus communis GN=RCOM_1596950 PE=4 SV=1||" PF13178.1|DUF4005; PF00612.22|IQ"||" IPR000048|IQ motif, EF-hand binding site; IPR025064|Domain of unknown function DUF4005"|| GO:0005515|protein binding
Gh_A05G1670	ath-miR397a	AT2G16230	O-Glycosyl hydrolases family 17 protein||Q9M069||E137_ARATH Glucan endo-1,3-beta-glucosidase 7 OS=Arabidopsis thaliana GN=At4g34480 PE=1 SV=2||B9R7T0||B9R7T0_RICCO Glucan endo-1,3-beta-glucosidase, putative OS=Ricinus communis GN=RCOM_1594120 PE=3 SV=1||ath:AT3G57260||"BGL2; BGL2 (PATHOGENESIS-RELATED PROTEIN 2); glucan 1,3-beta-glucosidase/ hydrolase, hydrolyzing O-glycosyl compounds ; K01199 gl…
Gh_A05G1755	ath-miR414	AT3G50330	basic helix-loop-helix (bHLH) DNA-binding superfamily protein||Q9SND4||HEC2_ARATH Transcription factor HEC2 OS=Arabidopsis thaliana GN=HEC2 PE=1 SV=1||E0CPU4||E0CPU4_VITVI Putative uncharacterized protein OS=Vitis vinifera GN=VIT_18s0001g10400 PE=4 SV=1||ath:AT5G01310||"basic helix-loop-helix (bHLH) family protein ; K10863 aprataxin [EC:3.-.-.-]"|| PF00010.21|HLH|| IPR011598|Myc-type, basic helix…
Gh_A05G1814	ath-miR414	AT3G49940	LOB domain-containing protein 38||Q9SZE8||LBD39_ARATH LOB domain-containing protein 39 OS=Arabidopsis thaliana GN=LBD39 PE=2 SV=1||B9R716||B9R716_RICCO Putative uncharacterized protein OS=Ricinus communis GN=RCOM_1587630 PE=4 SV=1||vvi:100262205||"hypothetical protein LOC100262205 ; K01955 carbamoyl-phosphate synthase large subunit [EC:6.3.5.5]"|| PF03195.9|DUF260|| IPR004883|Lateral organ bounda…
Gh_A05G1823	gra-miR482	AT5G43190	Galactose oxidase/kelch repeat superfamily protein||Q9FHS6||FK119_ARATH F-box/kelch-repeat protein At5g43190 OS=Arabidopsis thaliana GN=At5g43190 PE=2 SV=1||B9GNP7||B9GNP7_POPTR Predicted protein OS=Populus trichocarpa GN=POPTRDRAFT_551784 PE=4 SV=1|| PF00646.28|F-box|| IPR001810|F-box domain|| GO:0005515|protein binding
Gh_A05G1867	ath-miR414	AT1G58250	Golgi-body localisation protein domain ;RNA pol II promoter Fmp27 protein domain||Q14667||K0100_HUMAN UPF0378 protein KIAA0100 OS=Homo sapiens GN=KIAA0100 PE=1 SV=3||F6H148||F6H148_VITVI Putative uncharacterized protein OS=Vitis vinifera GN=VIT_18s0001g07740 PE=2 SV=1||" PF10351.4|Apt1; PF10347.4|Fmp27_GFWDK"||" IPR019441|FMP27, GFWDK domain; IPR019443|FMP27, C-terminal"
Gh_A05G1868	ath-miR414	AT4G24480	Protein kinase superfamily protein||Q05609||CTR1_ARATH Serine/threonine-protein kinase CTR1 OS=Arabidopsis thaliana GN=CTR1 PE=1 SV=1||E0CRX8||E0CRX8_VITVI Putative uncharacterized protein OS=Vitis vinifera GN=VIT_18s0001g07700 PE=2 SV=1||ath:AT5G11850||"protein kinase family protein ; K04424 sterile alpha motif and leucine zipper containing kinase AZK [EC:2.7.11.25]"||" PF14381.1|EDR1; PF07714.1…
Gh_A05G1885	ath-miR414	AT4G24580	Rho GTPase activation protein (RhoGAP) with PH domain||F4JQZ3||REN1_ARATH Rho GTPase-activating protein REN1 OS=Arabidopsis thaliana GN=REN1 PE=1 SV=2||B9GN25||B9GN25_POPTR Predicted protein OS=Populus trichocarpa GN=POPTRDRAFT_551643 PE=4 SV=1||cin:100177964||"similar to myosin IXA ; K10360 myosin IX"||" PF00169.24|PH; PF14389.1|Lzipper-MIP1; PF00620.22|RhoGAP"||" IPR000198|Rho GTPase-activating…
Gh_A05G1886	ath-miR414	AT5G49710	M5XWC7||M5XWC7_PRUPE Uncharacterized protein OS=Prunus persica GN=PRUPE_ppa007977mg PE=4 SV=1
Gh_A05G1950	zma-miR171b-3p,ath-miR171b-3p,gma-miR171a	AT4G36180	Leucine-rich receptor-like protein kinase family protein||Q8VZG8||Y4885_ARATH Probable LRR receptor-like serine/threonine-protein kinase At4g08850 OS=Arabidopsis thaliana GN=At4g08850 PE=1 SV=3||A5AGK9||A5AGK9_VITVI Putative uncharacterized protein OS=Vitis vinifera GN=VITISV_008862 PE=4 SV=1||ath:AT1G28440||"HSL1; HSL1 (HAESA-LIKE 1); ATP binding / kinase/ protein serine/threonine kinase ; K0092…
Gh_A05G1958	ath-miR414	AT1G78110	B9GUL6||B9GUL6_POPTR Predicted protein OS=Populus trichocarpa GN=POPTRDRAFT_551562 PE=4 SV=1|| PB019876|Pfam-B_19876
Gh_A05G1991	osa-miR160e-5p,csi-miR160,ath-miR160a-5p,ptc-miR160g,gma-miR160b,osa-miR160f-5p	AT1G77850	auxin response factor 17||Q84WU6||ARFQ_ARATH Auxin response factor 17 OS=Arabidopsis thaliana GN=ARF17 PE=2 SV=1||B9RJC5||B9RJC5_RICCO Auxin response factor, putative OS=Ricinus communis GN=RCOM_1033160 PE=4 SV=1||ath:AT3G25730||"AP2 domain-containing transcription factor, putative ; K09287 RAV-like factor"||" PF06507.8|Auxin_resp; PB002360|Pfam-B_2360; PF02362.16|B3"||" IPR003340|B3 DNA binding …
Gh_A05G1992	gma-miR6300	AT1G77840	Translation initiation factor IF2/IF5||Q9C8F1||IF5Y_ARATH Probable eukaryotic translation initiation factor 5-1 OS=Arabidopsis thaliana GN=At1g36730 PE=2 SV=1||F6H0N4||F6H0N4_VITVI Putative uncharacterized protein OS=Vitis vinifera GN=VIT_18s0001g04160 PE=4 SV=1||vvi:100262554||"hypothetical protein LOC100262554 ; K03262 translation initiation factor eIF-5"||" PF01873.12|eIF-5_eIF-2B; PB002697|Pf…
Gh_A05G1997	ama-miR396-3p	AT4G08500	MAPK/ERK kinase kinase 1||Q39008||M3K1_ARATH Mitogen-activated protein kinase kinase kinase 1 OS=Arabidopsis thaliana GN=MEKK1 PE=1 SV=2||B9RJB4||B9RJB4_RICCO Mitogen-activated protein kinase kinase kinase, putative OS=Ricinus communis GN=RCOM_1032850 PE=4 SV=1||yli:YALI0F13629g||"YALI0F13629p ; K11228 mitogen-activated protein kinase kinase kinase [EC:2.7.11.-]"|| PF00069.20|Pkinase||" IPR000719…
Gh_A05G1999	gra-miR8771a	AT1G21980	phosphatidylinositol-4-phosphate 5-kinase 1||Q56YP2||PI5K1_ARATH Phosphatidylinositol 4-phosphate 5-kinase 1 OS=Arabidopsis thaliana GN=PIP5K1 PE=1 SV=1||B9H7A5||B9H7A5_POPTR Predicted protein OS=Populus trichocarpa GN=POPTRDRAFT_1078405 PE=4 SV=1||pop:POPTR_1078405||"hypothetical protein ; K00889 1-phosphatidylinositol-4-phosphate 5-kinase [EC:2.7.1.68]"||" PF02493.15|MORN; PF01504.13|PIP5K"||" …
Gh_A05G2008	ath-miR414	AT3G47180	RING/U-box superfamily protein||Q9LT17||BBR_ARATH E3 ubiquitin ligase BIG BROTHER-related OS=Arabidopsis thaliana GN=BBR PE=2 SV=1||M5XPQ1||M5XPQ1_PRUPE Uncharacterized protein OS=Prunus persica GN=PRUPE_ppa020151mg PE=4 SV=1||cbr:CBG04193||"Hypothetical protein CBG04193 ; K11982 E3 ubiquitin-protein ligase RNF115/126 [EC:6.3.2.19]"|| PF13639.1|zf-RING_2|| IPR001841|Zinc finger, RING-type||" GO:0…
Gh_A05G2022	ath-miR414	AT1G21550	Calcium-binding EF-hand family protein||Q9LPK5||CML44_ARATH Probable calcium-binding protein CML44 OS=Arabidopsis thaliana GN=CML44 PE=2 SV=2||A4L9I0||A4L9I0_GOSHI Putative calcium-binding protein OS=Gossypium hirsutum PE=4 SV=1||cnb:CNBC0930||"hypothetical protein; K02183 calmodulin"||" PF13499.1|EF-hand_7; PF00036.27|EF-hand_1"||" IPR002048|EF-hand domain; IPR011992|EF-hand domain pair; IPR0182…
Gh_A05G2044	osa-miR408-3p,ppt-miR408b,ath-miR408-3p,gma-miR408d	AT2G02850	plantacyanin||Q8LG89||BABL_ARATH Basic blue protein OS=Arabidopsis thaliana GN=ARPN PE=2 SV=2||F4YAW5||F4YAW5_GOSHI Copper binding protein 6 OS=Gossypium hirsutum GN=BCP6 PE=2 SV=1|| PF02298.12|Cu_bind_like|| IPR003245|Plastocyanin-like||" GO:0009055|electron carrier activity ; GO:0005507|copper ion binding "
Gh_A05G2051	ath-miR414	AT4G08350	global transcription factor group A2||Q9STN3||SPT51_ARATH Putative transcription elongation factor SPT5 homolog 1 OS=Arabidopsis thaliana GN=At4g08350 PE=1 SV=2||B9SJK4||B9SJK4_RICCO Suppressor of ty, putative OS=Ricinus communis GN=RCOM_0138850 PE=4 SV=1||cre:CHLREDRAFT_196948||"RPB1; DNA-directed RNA polymerase II, largest subunit (EC:2.7.7.6); K03006 DNA-directed RNA polymerase II subunit A [E…
Gh_A05G2053	ath-miR414	AT1G77122	Uncharacterised protein family UPF0090||B0SQH2||RIMP_LEPBP Ribosome maturation factor RimP OS=Leptospira biflexa serovar Patoc (strain Patoc 1 / ATCC 23582 / Paris) GN=rimP PE=3 SV=1||B9GTM4||B9GTM4_POPTR Predicted protein OS=Populus trichocarpa GN=POPTRDRAFT_551353 PE=3 SV=1|| PF02576.12|DUF150|| IPR003728|Ribosome maturation factor RimP
Gh_A05G2055	ptc-miR172b-5p	AT3G21260	Glycolipid transfer protein (GLTP) family protein||D3ZY60||PKHA8_RAT Pleckstrin homology domain-containing family A member 8 OS=Rattus norvegicus GN=Plekha8 PE=1 SV=1||B9GTL7||B9GTL7_POPTR Predicted protein OS=Populus trichocarpa GN=POPTRDRAFT_798641 PE=4 SV=1||gga:420637||"PLEKHA8; pleckstrin homology domain containing, family A (phosphoinositide binding specific) member 8 ; K08051 pleckstrin ho…
Gh_A05G2066	ath-miR414	AT1G76880	Duplicated homeodomain-like superfamily protein||Q39117||TGT2_ARATH Trihelix transcription factor GT-2 OS=Arabidopsis thaliana GN=GT-2 PE=2 SV=1||B9GTJ3||B9GTJ3_POPTR Predicted protein OS=Populus trichocarpa GN=POPTRDRAFT_551322 PE=4 SV=1||" PF13837.1|Myb_DNA-bind_4; PB002892|Pfam-B_2892"||" IPR001005|SANT/Myb domain; IPR017877|Myb-like domain"|| GO:0003682|chromatin binding
Gh_A05G2111	ath-miR414	AT1G34260	FORMS APLOID AND BINUCLEATE CELLS 1A||Q9XID0||FAB1D_ARATH Putative 1-phosphatidylinositol-3-phosphate 5-kinase FAB1D OS=Arabidopsis thaliana GN=FAB1D PE=3 SV=1||M5W176||M5W176_PRUPE Uncharacterized protein OS=Prunus persica GN=PRUPE_ppa000155mg PE=4 SV=1||vvi:100254952||"hypothetical protein LOC100254952 ; K00889 1-phosphatidylinositol-4-phosphate 5-kinase [EC:2.7.1.68]"||" PB009643|Pfam-B_9643; …
Gh_A05G2125	ath-miR414	AT1G35620	PDI-like 5-2||Q94F09||PDI52_ARATH Protein disulfide-isomerase 5-2 OS=Arabidopsis thaliana GN=PDIL5-2 PE=2 SV=1||G9BMP4||G9BMP4_9ROSI Protein disulfide isomerase-like protein (Fragment) OS=Hibiscus cannabinus GN=PDIL5-2a PE=2 SV=1||mdo:100025595||"similar to protein disulfide isomerase ; K09580 prolyl 4-hydroxylase, beta polypeptide [EC:5.3.4.1]"||" PF13848.1|Thioredoxin_6; PF00085.15|Thioredoxin"…
Gh_A05G2137	gma-miR390b-5p	AT5G44700	Leucine-rich repeat transmembrane protein kinase||Q9SGP2||HSL1_ARATH Receptor-like protein kinase HSL1 OS=Arabidopsis thaliana GN=HSL1 PE=2 SV=1||B9IQE2||B9IQE2_POPTR Predicted protein OS=Populus trichocarpa GN=POPTRDRAFT_574226 PE=3 SV=1||ath:AT1G28440||"HSL1; HSL1 (HAESA-LIKE 1); ATP binding / kinase/ protein serine/threonine kinase ; K00924"||" PB012106|Pfam-B_12106; PB011516|Pfam-B_11516; PB0…
Gh_A05G2202	gma-miR159e-5p,gma-miR159a-5p	AT1G19600	pfkB-like carbohydrate kinase family protein||Q55480||YZ37_SYNY3 Uncharacterized sugar kinase slr0537 OS=Synechocystis sp. (strain PCC 6803 / Kazusa) GN=slr0537 PE=3 SV=1||A9PFB4||A9PFB4_POPTR Putative uncharacterized protein OS=Populus trichocarpa PE=2 SV=1||ppp:PHYPADRAFT_184505||"hypothetical protein ; K00856 adenosine kinase [EC:2.7.1.20]"|| PF00294.19|PfkB|| IPR011611|Carbohydrate kinase PfkB
Gh_A05G2223	ath-miR414	AT3G58520	Ubiquitin carboxyl-terminal hydrolase family protein||Q689D6||RPD1_ARATH Protein ROOT PRIMORDIUM DEFECTIVE 1 OS=Arabidopsis thaliana GN=RPD1 PE=1 SV=1||B9SYU8||B9SYU8_RICCO Putative uncharacterized protein OS=Ricinus communis GN=RCOM_0041300 PE=4 SV=1|| PF11955.3|PORR|| IPR021099|Plant organelle RNA recognition domain
Gh_A05G2241	han-miR3630-3p	AT3G53010	Domain of unknown function (DUF303) ||Q8L9J9||CAES_ARATH Probable carbohydrate esterase At4g34215 OS=Arabidopsis thaliana GN=At4g34215 PE=1 SV=2||B9MVW2||B9MVW2_POPTR Predicted protein OS=Populus trichocarpa GN=POPTRDRAFT_1110522 PE=4 SV=1|| PF03629.13|DUF303|| IPR005181|Domain of unknown function DUF303, acetylesterase putative
Gh_A05G2254	gra-miR477	AT4G37770	1-amino-cyclopropane-1-carboxylate synthase 8||Q42881||1A13_SOLLC 1-aminocyclopropane-1-carboxylate synthase 3 OS=Solanum lycopersicum GN=ACS3 PE=1 SV=1||M5Y0X1||M5Y0X1_PRUPE Uncharacterized protein OS=Prunus persica GN=PRUPE_ppa015636mg PE=4 SV=1||ath:AT4G37770||"ACS8; ACS8 (1-Amino-cyclopropane-1-carboxylate synthase 8) ; K01762 1-aminocyclopropane-1-carboxylate synthase [EC:4.4.1.14]"||" PF001…
Gh_A05G2265	ath-miR414	AT1G70320	ubiquitin-protein ligase 2||Q8GY23||UPL1_ARATH E3 ubiquitin-protein ligase UPL1 OS=Arabidopsis thaliana GN=UPL1 PE=1 SV=3||B9SMZ3||B9SMZ3_RICCO E3 ubiquitin protein ligase upl2, putative OS=Ricinus communis GN=RCOM_0482820 PE=4 SV=1||sbi:SORBI_08g012560||"SORBIDRAFT_08g012560; hypothetical protein ; K10592 E3 ubiquitin-protein ligase HUWE1 [EC:6.3.2.19]"||" PB018304|Pfam-B_18304; PF06012.7|DUF908…
Gh_A05G2266	ath-miR414	AT1G58250	Golgi-body localisation protein domain ;RNA pol II promoter Fmp27 protein domain||Q14667||K0100_HUMAN UPF0378 protein KIAA0100 OS=Homo sapiens GN=KIAA0100 PE=1 SV=3||M5XNP7||M5XNP7_PRUPE Uncharacterized protein OS=Prunus persica GN=PRUPE_ppa000016mg PE=4 SV=1||" PF10351.4|Apt1; PF10347.4|Fmp27_GFWDK"||" IPR019441|FMP27, GFWDK domain; IPR019443|FMP27, C-terminal"
Gh_A05G2300	ghr-miR3476-5p	AT1G21980	phosphatidylinositol-4-phosphate 5-kinase 1||Q56YP2||PI5K1_ARATH Phosphatidylinositol 4-phosphate 5-kinase 1 OS=Arabidopsis thaliana GN=PIP5K1 PE=1 SV=1||B9H7A5||B9H7A5_POPTR Predicted protein OS=Populus trichocarpa GN=POPTRDRAFT_1078405 PE=4 SV=1||pop:POPTR_1078405||"hypothetical protein ; K00889 1-phosphatidylinositol-4-phosphate 5-kinase [EC:2.7.1.68]"||" PF02493.15|MORN; PF01504.13|PIP5K"||" …
Gh_A05G2311	ath-miR414	AT4G08350	global transcription factor group A2||Q9STN3||SPT51_ARATH Putative transcription elongation factor SPT5 homolog 1 OS=Arabidopsis thaliana GN=At4g08350 PE=1 SV=2||B9SJK4||B9SJK4_RICCO Suppressor of ty, putative OS=Ricinus communis GN=RCOM_0138850 PE=4 SV=1||cre:CHLREDRAFT_196948||"RPB1; DNA-directed RNA polymerase II, largest subunit (EC:2.7.7.6); K03006 DNA-directed RNA polymerase II subunit A [E…
Gh_A05G2343	ath-miR5658	AT1G35560	TCP family transcription factor ||Q9LQF0||TCP23_ARATH Transcription factor TCP23 OS=Arabidopsis thaliana GN=TCP23 PE=1 SV=1||B9MW99||B9MW99_POPTR Predicted protein OS=Populus trichocarpa GN=POPTRDRAFT_678125 PE=4 SV=1|| PF03634.8|TCP||" IPR005333|Transcription factor, TCP; IPR017887|Transcription factor TCP subgroup"
Gh_A05G2407	ath-miR396b-5p,vvi-miR396b	AT5G57655	xylose isomerase family protein||Q9FKK7||XYLA_ARATH Xylose isomerase OS=Arabidopsis thaliana GN=XYLA PE=2 SV=2||B9IM30||B9IM30_POPTR Xylose isomerase OS=Populus trichocarpa GN=POPTRDRAFT_737826 PE=3 SV=1||pop:POPTR_737826||"hypothetical protein ; K01805 xylose isomerase [EC:5.3.1.5]"||" PF01261.19|AP_endonuc_2; PB007178|Pfam-B_7178; PB007405|Pfam-B_7405; PB007160|Pfam-B_7160; PB019321|Pfam-B_1932…
Gh_A05G2410	ath-miR414	AT3G07300	NagB/RpiA/CoA transferase-like superfamily protein||Q54EY2||EI2BB_DICDI Translation initiation factor eIF-2B subunit beta OS=Dictyostelium discoideum GN=eif2b2 PE=3 SV=1||M5X1B4||M5X1B4_PRUPE Uncharacterized protein OS=Prunus persica GN=PRUPE_ppa006329mg PE=4 SV=1||pop:POPTR_547827||"hypothetical protein ; K03754 translation initiation factor eIF-2B beta subunit"|| PF01008.12|IF-2B|| IPR000649|In…
Gh_A05G2430	ath-miR414	AT3G12270	protein arginine methyltransferase 3||Q0WVD6||ANM3_ARATH Probable protein arginine N-methyltransferase 3 OS=Arabidopsis thaliana GN=PRMT3 PE=2 SV=1||M5XEX5||M5XEX5_PRUPE Uncharacterized protein OS=Prunus persica GN=PRUPE_ppa002788mg PE=4 SV=1||vvi:100253139||"hypothetical protein LOC100253139 ; K11436 protein arginine N-methyltransferase 3 [EC:2.1.1.-]"||" PF12847.2|Methyltransf_18; PF12756.2|zf-…
Gh_A05G2443	ath-miR159b-3p,ppt-miR319a,lus-miR159b,gma-miR319q,ath-miR159a,ath-miR319c,pta-miR319,bdi-miR159a-3p,osa-miR159a.1,osa-miR159f,ptc-miR319e,aqc-miR159,ath-miR159c,mtr-miR319a-3p	AT5G06100	myb domain protein 33||Q0JIC2||GAM1_ORYSJ Transcription factor GAMYB OS=Oryza sativa subsp. japonica GN=GAM1 PE=2 SV=1||D7UD27||D7UD27_VITVI Putative uncharacterized protein OS=Vitis vinifera GN=VIT_13s0067g01630 PE=4 SV=1||ath:AT3G11440||"ATMYB65 (myb domain protein 65); DNA binding / transcription factor ; K09422 myb proto-oncogene protein, plant"|| PF13921.1|Myb_DNA-bind_6||" IPR001005|SANT/My…
Gh_A05G2469	ath-miR414	AT3G20970	NFU domain protein 4||Q9LIG6||NIFU4_ARATH NifU-like protein 4, mitochondrial OS=Arabidopsis thaliana GN=NIFU4 PE=2 SV=1||F6HVQ1||F6HVQ1_VITVI Putative uncharacterized protein OS=Vitis vinifera GN=VIT_13s0106g00620 PE=4 SV=1||" PF01106.12|NifU; PF08712.6|Nfu_N"||" IPR001075|NIF system FeS cluster assembly, NifU, C-terminal; IPR014824|NIF system FeS cluster assembly, NifU-like scaffold, N-terminal"…
Gh_A05G2476	gra-miR8668	AT5G03680	Duplicated homeodomain-like superfamily protein||Q9LZS0||PTL_ARATH Trihelix transcription factor PTL OS=Arabidopsis thaliana GN=PTL PE=2 SV=1||F6I5V3||F6I5V3_VITVI Putative uncharacterized protein OS=Vitis vinifera GN=VIT_13s0074g00400 PE=4 SV=1||cfa:489962||"ZKSCAN2; zinc finger with KRAB and SCAN domains 2 ; K09229 KRAB and SCAN domains-containing zinc finger protein"|| PF13837.1|Myb_DNA-bind_4…
Gh_A05G2493	mtr-miR395h,mtr-miR395g	AT1G73080	PEP1 receptor 1||C0LGQ5||GSO1_ARATH LRR receptor-like serine/threonine-protein kinase GSO1 OS=Arabidopsis thaliana GN=GSO1 PE=2 SV=1||F6HLX8||F6HLX8_VITVI Putative uncharacterized protein OS=Vitis vinifera GN=VIT_10s0003g04830 PE=4 SV=1||ath:AT1G28440||"HSL1; HSL1 (HAESA-LIKE 1); ATP binding / kinase/ protein serine/threonine kinase ; K00924"||" PB012106|Pfam-B_12106; PB001569|Pfam-B_1569; PB0115…
Gh_A05G2497	ath-miR414	AT5G04480	UDP-Glycosyltransferase superfamily protein||I1NHQ8||I1NHQ8_SOYBN Uncharacterized protein OS=Glycine max PE=4 SV=1|| PF00534.15|Glycos_transf_1|| IPR001296|Glycosyl transferase, family 1|| GO:0009058|biosynthetic process
Gh_A05G2547	ahy-miR156a	AT3G14460	LRR and NB-ARC domains-containing disease resistance protein||Q9LRR4||R13L1_ARATH Putative disease resistance RPP13-like protein 1 OS=Arabidopsis thaliana GN=RPPL1 PE=3 SV=1||A5C5F7||A5C5F7_VITVI Putative uncharacterized protein OS=Vitis vinifera GN=VITISV_037152 PE=4 SV=1||dme:Dmel_CG10255||"Lap1; CG10255 gene product from transcript CG10255-RA ; K01768 adenylate cyclase [EC:4.6.1.1]"||" PB01772…
Gh_A05G2555	ath-miR5658	AT4G20140	Leucine-rich repeat transmembrane protein kinase||C0LGP4||Y3475_ARATH Probable LRR receptor-like serine/threonine-protein kinase At3g47570 OS=Arabidopsis thaliana GN=At3g47570 PE=1 SV=1||I1M7V4||I1M7V4_SOYBN Uncharacterized protein OS=Glycine max PE=4 SV=1||ath:AT1G28440||"HSL1; HSL1 (HAESA-LIKE 1); ATP binding / kinase/ protein serine/threonine kinase ; K00924"||" PB012106|Pfam-B_12106; PB011516…
Gh_A05G2559	ath-miR414	AT3G52250	Duplicated homeodomain-like superfamily protein||Q4KKX4||NCOR1_XENTR Nuclear receptor corepressor 1 OS=Xenopus tropicalis GN=ncor1 PE=2 SV=1||F6HNI1||F6HNI1_VITVI Putative uncharacterized protein OS=Vitis vinifera GN=VIT_13s0019g04010 PE=4 SV=1||ecb:100063285||"NCOR1; nuclear receptor co-repressor 1 ; K04650 nuclear receptor co-repressor 1"|| PB013439|Pfam-B_13439||" IPR001005|SANT/Myb domain; IP…
Gh_A05G2575	ath-miR5658	AT2G39370	O80624||MAKR4_ARATH Probable membrane-associated kinase regulator 4 OS=Arabidopsis thaliana GN=MAKR4 PE=3 SV=1||B9SLC5||B9SLC5_RICCO Putative uncharacterized protein OS=Ricinus communis GN=RCOM_0626470 PE=4 SV=1|| PB008899|Pfam-B_8899
Gh_A05G2579	ptc-miR397b	AT1G07730	Disease resistance-responsive (dirigent-like protein) family protein||Q9SIA8||DIR10_ARATH Dirigent protein 10 OS=Arabidopsis thaliana GN=DIR10 PE=2 SV=1||F6HRR3||F6HRR3_VITVI Putative uncharacterized protein OS=Vitis vinifera GN=VIT_00s0317g00070 PE=4 SV=1|| PF03018.9|Dirigent|| IPR004265|Plant disease resistance response protein
Gh_A05G2586	vvi-miR396b,ath-miR396a-5p	AT3G55330	PsbP-like protein 1||P82538||PPL1_ARATH PsbP-like protein 1, chloroplastic OS=Arabidopsis thaliana GN=PPL1 PE=1 SV=1||D7TLZ4||D7TLZ4_VITVI Putative uncharacterized protein OS=Vitis vinifera GN=VIT_13s0019g00260 PE=2 SV=1||pop:POPTR_724795||"hypothetical protein ; K02717 photosystem II oxygen-evolving complex 23kDa protein"|| PF01789.11|PsbP|| IPR002683|Photosystem II PsbP, oxygen evolving complex…
Gh_A05G2609	ath-miR5658	AT3G55646	B9HHI7||B9HHI7_POPTR Predicted protein OS=Populus trichocarpa GN=POPTRDRAFT_656162 PE=4 SV=1
Gh_A05G2628	ath-miR414	AT2G29970	Double Clp-N motif-containing P-loop nucleoside triphosphate hydrolases superfamily protein||Q8NXY8||CLPC_STAAW ATP-dependent Clp protease ATP-binding subunit ClpC OS=Staphylococcus aureus (strain MW2) GN=clpC PE=3 SV=1||B9T561||B9T561_RICCO Putative uncharacterized protein OS=Ricinus communis GN=RCOM_0178710 PE=4 SV=1||ehi:EHI_034710||"heat shock protein ; K03695 ATP-dependent Clp protease ATP-b…
Gh_A05G2629	ptc-miR397b	AT2G40300	ferritin 4||Q948P6||FRI3_SOYBN Ferritin-3, chloroplastic OS=Glycine max PE=2 SV=1||B9HSJ8||B9HSJ8_POPTR Ferritin OS=Populus trichocarpa GN=POPTRDRAFT_822369 PE=3 SV=1||olu:OSTLU_7252||"predicted protein; K00522 ferroxidase [EC:1.16.3.1]"|| PF00210.19|Ferritin||" IPR001519|Ferritin; IPR008331|Ferritin/DPS protein domain; IPR009040|Ferritin- like diiron domain"||" GO:0006879|cellular iron ion homeo…
Gh_A05G2631	gma-miR408d,ppt-miR408b	AT5G05390	laccase 12||Q9FLB5||LAC12_ARATH Laccase-12 OS=Arabidopsis thaliana GN=LAC12 PE=2 SV=1||D7T4I6||D7T4I6_VITVI Putative uncharacterized protein OS=Vitis vinifera GN=VIT_13s0067g01970 PE=2 SV=1||osa:4324803||"Os01g0850800; hypothetical protein ; K00368 nitrite reductase (NO-forming) [EC:1.7.2.1]"||" PF07732.10|Cu-oxidase_3; PF00394.17|Cu-oxidase; PF07731.9|Cu-oxidase_2"||" IPR001117|Multicopper oxida…
Gh_A05G2665	gra-miR7492e	AT2G01970	Endomembrane protein 70 protein family||Q54ZW0||PHG1B_DICDI Putative phagocytic receptor 1b OS=Dictyostelium discoideum GN=phg1b PE=2 SV=1||D7LPY1||D7LPY1_ARALL Putative uncharacterized protein OS=Arabidopsis lyrata subsp. lyrata GN=ARALYDRAFT_904415 PE=4 SV=1||" PB006300|Pfam-B_6300; PF02990.11|EMP70"|| IPR004240|Nonaspanin (TM9SF)|| GO:0016021|integral to membrane
Gh_A05G2666	ath-miR5658	AT1G14600	Homeodomain-like superfamily protein||Q700D9||MYBF_ARATH Putative Myb family transcription factor At1g14600 OS=Arabidopsis thaliana GN=At1g14600 PE=2 SV=2||A5BAM2||A5BAM2_VITVI Putative uncharacterized protein OS=Vitis vinifera GN=VITISV_025194 PE=4 SV=1|| PF00249.26|Myb_DNA-binding||" IPR001005|SANT/Myb domain; IPR017930|Myb domain"|| GO:0003682|chromatin binding
Gh_A05G2767	ath-miR5658	--	B9HJ82||B9HJ82_POPTR Predicted protein OS=Populus trichocarpa GN=POPTRDRAFT_820652 PE=4 SV=1
Gh_A05G2784	ath-miR5658	AT1G70280	NHL domain-containing protein||B9S4L8||B9S4L8_RICCO Putative uncharacterized protein OS=Ricinus communis GN=RCOM_0993480 PE=4 SV=1||" PB000991|Pfam-B_991; PF01436.16|NHL"|| IPR001258|NHL repeat|| GO:0005515|protein binding
Gh_A05G2807	ath-miR396a-5p,vvi-miR396b,gma-miR396h	AT4G24500	hydroxyproline-rich glycoprotein family protein||E0CRX4||E0CRX4_VITVI Putative uncharacterized protein OS=Vitis vinifera GN=VIT_18s0001g07660 PE=2 SV=1|| PF15502.1|MPLKIP
Gh_A05G2817	ptc-miR172b-5p	AT1G25370	Protein of unknown function (DUF1639)||B9HJ46||B9HJ46_POPTR Predicted protein OS=Populus trichocarpa GN=POPTRDRAFT_564545 PE=4 SV=1|| PF07797.9|DUF1639|| IPR012438|Protein of unknown function DUF1639
Gh_A05G2860	ath-miR414	AT1G05910	cell division cycle protein 48-related / CDC48-related||F4IAE9||Y1591_ARATH ATPase family AAA domain-containing protein At1g05910 OS=Arabidopsis thaliana GN=At1g05910 PE=2 SV=1||F6HYR3||F6HYR3_VITVI Putative uncharacterized protein OS=Vitis vinifera GN=VIT_05s0102g00260 PE=4 SV=1||tet:TTHERM_00365340||"AAA family ATPase, CDC48 subfamily protein (EC:3.6.4.6); K06027 vesicle-fusing ATPase [EC:3.6.4…
Gh_A05G2862	mes-miR477a	AT3G23670	phragmoplast-associated kinesin-related protein, putative||Q8L7Y8||KN12B_ARATH Kinesin-like protein KIN12B OS=Arabidopsis thaliana GN=KIN12B PE=1 SV=1||F6GWE6||F6GWE6_VITVI Putative uncharacterized protein OS=Vitis vinifera GN=VIT_05s0029g00400 PE=3 SV=1||ath:AT3G19050||"POK2; POK2 (PHRAGMOPLAST ORIENTING KINESIN 2); microtubule motor ; K10400 kinesin family member 15"||" PF06548.6|Kinesin-relate…
Gh_A05G2880	ath-miR414	AT3G55990	Plant protein of unknown function (DUF828)||B9HHR1||B9HHR1_POPTR Predicted protein OS=Populus trichocarpa GN=POPTRDRAFT_564043 PE=2 SV=1||" PF14416.1|PMR5N; PF13839.1|PC-Esterase"||" IPR025846|PMR5 N-terminal domain; IPR026057|PC-Esterase"
Gh_A05G2885	ath-miR5658	AT2G40180	phosphatase 2C5||Q9XEE8||P2C30_ARATH Probable protein phosphatase 2C 30 OS=Arabidopsis thaliana GN=PP2C5 PE=2 SV=1||F6HCB4||F6HCB4_VITVI Putative uncharacterized protein OS=Vitis vinifera GN=VIT_13s0067g01270 PE=3 SV=1||ddi:DDB_0233767||"protein phosphatase 2C-like domain-containing protein ; K01090 protein phosphatase [EC:3.1.3.16]"|| PF00481.16|PP2C||" IPR000222|Protein phosphatase 2C, manganes…
Gh_A05G2922	ath-miR5658	AT5G14010	C2H2 and C2HC zinc fingers superfamily protein||Q9FFX4||KNU_ARATH Zinc finger protein KNUCKLES OS=Arabidopsis thaliana GN=KNU PE=1 SV=1||B9RH19||B9RH19_RICCO Putative uncharacterized protein OS=Ricinus communis GN=RCOM_1446140 PE=4 SV=1|| IPR007087|Zinc finger, C2H2|| GO:0046872|metal ion binding
Gh_A05G2923	ath-miR5658	AT5G14010	C2H2 and C2HC zinc fingers superfamily protein||Q9FFX4||KNU_ARATH Zinc finger protein KNUCKLES OS=Arabidopsis thaliana GN=KNU PE=1 SV=1||B9RH19||B9RH19_RICCO Putative uncharacterized protein OS=Ricinus communis GN=RCOM_1446140 PE=4 SV=1|| IPR007087|Zinc finger, C2H2|| GO:0046872|metal ion binding
Gh_A05G2926	ath-miR414	AT2G33490	hydroxyproline-rich glycoprotein family protein||O22799||Y2349_ARATH Uncharacterized protein At2g33490 OS=Arabidopsis thaliana GN=At2g33490 PE=1 SV=2||M5XGL0||M5XGL0_PRUPE Uncharacterized protein OS=Prunus persica GN=PRUPE_ppa002575mg PE=4 SV=1||" PF03114.13|BAR; PB015666|Pfam-B_15666"|| IPR004148|BAR domain||" GO:0005515|protein binding ; GO:0005737|cytoplasm "
Gh_A05G2939	mtr-miR166b,zma-miR166h-3p,ath-miR166a-3p,cpa-miR166e,cme-miR166i,gma-miR166u,osa-miR166g-3p,osa-miR166m,vvi-miR166a,gma-miR166m	AT1G12620	Pentatricopeptide repeat (PPR) superfamily protein||Q8GZA6||PP113_ARATH Pentatricopeptide repeat-containing protein At1g71210 OS=Arabidopsis thaliana GN=At1g71210 PE=2 SV=1||M5W863||M5W863_PRUPE Uncharacterized protein OS=Prunus persica GN=PRUPE_ppa001132mg PE=4 SV=1||" PF01535.15|PPR; PF13041.1|PPR_2"|| IPR002885|Pentatricopeptide repeat
Gh_A05G2955	ptc-miR2111a,ath-miR2111a-5p	AT3G27150	Galactose oxidase/kelch repeat superfamily protein||Q9LI89||FBK70_ARATH F-box/kelch-repeat protein At3g27150 OS=Arabidopsis thaliana GN=At3g27150 PE=2 SV=1||B9GJS6||B9GJS6_POPTR F-box family protein OS=Populus trichocarpa GN=POPTRDRAFT_842821 PE=4 SV=1||spu:584679||"hypothetical LOC584679 ; K10457 kelch-like protein 20"|| PF01344.20|Kelch_1|| IPR006652|Kelch repeat type 1|| GO:0005515|protein bin…
Gh_A05G2986	ath-miR414	AT5G40690	B9SLR9||B9SLR9_RICCO Putative uncharacterized protein OS=Ricinus communis GN=RCOM_0530890 PE=4 SV=1
Gh_A05G2998	ath-miR414	AT2G20280	Zinc finger C-x8-C-x5-C-x3-H type family protein||Q0JHZ2||C3H11_ORYSJ Zinc finger CCCH domain-containing protein 11 OS=Oryza sativa subsp. japonica GN=Os01g0834700 PE=2 SV=2||B9SGS6||B9SGS6_RICCO Zinc finger protein, putative OS=Ricinus communis GN=RCOM_0819850 PE=4 SV=1|| PF01063.14|Aminotran_4||" IPR000571|Zinc finger, CCCH-type; IPR001544|Aminotransferase, class IV"||" GO:0046872|metal ion bin…
Gh_A05G3022	ath-miR5658	AT5G02020	B9HHI7||B9HHI7_POPTR Predicted protein OS=Populus trichocarpa GN=POPTRDRAFT_656162 PE=4 SV=1
Gh_A05G3029	nta-miR477a,mes-miR477a	AT2G39750	S-adenosyl-L-methionine-dependent methyltransferases superfamily protein||O22285||PMTB_ARATH Probable methyltransferase PMT11 OS=Arabidopsis thaliana GN=At2g39750 PE=2 SV=1||D7LDR4||D7LDR4_ARALL Dehydration-responsive family protein OS=Arabidopsis lyrata subsp. lyrata GN=ARALYDRAFT_483001 PE=4 SV=1|| PF03141.11|Methyltransf_29|| IPR004159|Putative S-adenosyl-L-methionine-dependent methyltransfera…
Gh_A05G3068	ath-miR8175	AT3G55220	Cleavage and polyadenylation specificity factor (CPSF) A subunit protein||Q921M3||SF3B3_MOUSE Splicing factor 3B subunit 3 OS=Mus musculus GN=Sf3b3 PE=2 SV=1||F6HRR6||F6HRR6_VITVI Putative uncharacterized protein OS=Vitis vinifera GN=VIT_00s0317g00100 PE=2 SV=1||osa:4339794||"Os05g0592400; hypothetical protein ; K10610 DNA damage-binding protein 1"||" PF03178.10|CPSF_A; PF10433.4|MMS1_N"|| IPR004…
Gh_A05G3085	gra-miR8644	AT5G14400	cytochrome P450, family 724, subfamily A, polypeptide 1||Q6F4F5||C724B_ORYSJ Cytochrome P450 724B1 OS=Oryza sativa subsp. japonica GN=CYP724B1 PE=1 SV=1||B9SLV1||B9SLV1_RICCO Cytochrome P450, putative OS=Ricinus communis GN=RCOM_0532520 PE=3 SV=1||osa:4336116||"Os04g0469800; hypothetical protein ; K12639 cytochrome P450, family 724, subfamily B, polypeptide 1 [EC:1.14.-.-]"|| PF00067.17|p450||" I…
Gh_A05G3090	ath-miR414	AT3G27460	SGF29 tudor-like domain||Q9DA08||SGF29_MOUSE SAGA-associated factor 29 homolog OS=Mus musculus GN=Ccdc101 PE=2 SV=1||Q8RXY6||Q8RXY6_ARATH Putative uncharacterized protein At3g27460 OS=Arabidopsis thaliana GN=AT3G27460 PE=2 SV=1||yli:YALI0E14080g||"YALI0E14080p ; K11364 SAGA-associated factor 29"|| PF07039.6|DUF1325|| IPR010750|SGF29 tudor-like domain
Gh_A05G3106	ata-miR395b-3p	AT3G27700	zinc finger (CCCH-type) family protein / RNA recognition motif (RRM)-containing protein||Q9LVX1||C3H41_ARATH Zinc finger CCCH domain-containing protein 41 OS=Arabidopsis thaliana GN=At3g27700 PE=1 SV=1||F6HUX2||F6HUX2_VITVI Putative uncharacterized protein OS=Vitis vinifera GN=VIT_14s0066g00790 PE=4 SV=1|| PF14259.1|RRM_6||" IPR000504|RNA recognition motif domain; IPR000571|Zinc finger, CCCH-type…
Gh_A05G3185	ath-miR414	AT3G01100	hypothetical protein 1||Q09809||YAB9_SCHPO Uncharacterized membrane protein C2G11.09 OS=Schizosaccharomyces pombe (strain 972 / ATCC 24843) GN=SPAC2G11.09 PE=3 SV=2||F6H5W0||F6H5W0_VITVI Putative uncharacterized protein OS=Vitis vinifera GN=VIT_14s0108g01210 PE=4 SV=1||" PF14703.1|DUF4463; PF13967.1|RSN1_TM; PF02714.10|DUF221"||" IPR003864|Domain of unknown function DUF221; IPR027815|Domain of un…
Gh_A05G3199	ath-miR414	AT5G39380	Plant calmodulin-binding protein-related||B9SJA2||B9SJA2_RICCO Putative uncharacterized protein OS=Ricinus communis GN=RCOM_0524290 PE=4 SV=1|| PF07839.6|CaM_binding|| IPR012417|Calmodulin-binding domain, plant|| GO:0005516|calmodulin binding
Gh_A05G3221	gra-miR8718	AT5G15580	longifolia1||Q9LF24||LNG1_ARATH Protein LONGIFOLIA 1 OS=Arabidopsis thaliana GN=LNG1 PE=1 SV=1||B9IK89||B9IK89_POPTR Predicted protein OS=Populus trichocarpa GN=POPTRDRAFT_778621 PE=4 SV=1|| PF14309.1|DUF4378|| IPR025486|Domain of unknown function DUF4378
Gh_A05G3224	ath-miR414	AT5G49160	methyltransferase 1||P34881||DNMT1_ARATH DNA (cytosine-5)-methyltransferase 1 OS=Arabidopsis thaliana GN=DMT1 PE=1 SV=1||B9RWB0||B9RWB0_RICCO Cytosine-specific methyltransferase OS=Ricinus communis GN=RCOM_1176970 PE=3 SV=1||pop:POPTR_800689||"DMT901; DNA methyltransferase ; K00558 DNA (cytosine-5-)-methyltransferase [EC:2.1.1.37]"||" PF00145.12|DNA_methylase; PB000614|Pfam-B_614; PF01426.13|BAH;…
Gh_A05G3294	ath-miR414	AT2G30800	helicase in vascular tissue and tapetum||B2RR83||YTDC2_MOUSE Probable ATP-dependent RNA helicase YTHDC2 OS=Mus musculus GN=Ythdc2 PE=2 SV=1||F6H574||F6H574_VITVI Putative uncharacterized protein OS=Vitis vinifera GN=VIT_12s0028g01050 PE=4 SV=1||dme:Dmel_CG1582||"CG1582 gene product from transcript CG1582-RA (EC:3.6.1.3); K01509 adenosinetriphosphatase [EC:3.6.1.3]"||" PB000760|Pfam-B_760; PB00029…
Gh_A05G3312	gra-miR7494b	AT5G08770	M5WGQ4||M5WGQ4_PRUPE Uncharacterized protein OS=Prunus persica GN=PRUPE_ppa009323mg PE=4 SV=1
Gh_A05G3317	ghr-miR7505	AT5G20680	TRICHOME BIREFRINGENCE-LIKE 16||M5WGE1||M5WGE1_PRUPE Uncharacterized protein OS=Prunus persica GN=PRUPE_ppa005404mg PE=4 SV=1||" PF14416.1|PMR5N; PF13839.1|PC-Esterase"||" IPR025846|PMR5 N-terminal domain; IPR026057|PC-Esterase"
Gh_A05G3334	gma-miR172b-5p	AT4G18905	Transducin/WD40 repeat-like superfamily protein||Q9P775||YBEG_SCHPO Uncharacterized WD repeat-containing protein C17D11.16 OS=Schizosaccharomyces pombe (strain 972 / ATCC 24843) GN=SPBC1711.16 PE=1 SV=1||B9S699||B9S699_RICCO WD-repeat protein, putative OS=Ricinus communis GN=RCOM_0534040 PE=4 SV=1||mcc:708710||"RBBP4; retinoblastoma binding protein 4 ; K10752 histone-binding protein RBBP4"||" PB0…
Gh_A05G3346	ath-miR396a-3p,gma-miR396a-3p	AT1G11300	protein serine/threonine kinases;protein kinases;ATP binding;sugar binding;kinases;carbohydrate binding||Q39202||RLK1_ARATH G-type lectin S-receptor-like serine/threonine-protein kinase RLK1 OS=Arabidopsis thaliana GN=RLK1 PE=2 SV=2||I1LZY2||I1LZY2_SOYBN Uncharacterized protein OS=Glycine max PE=3 SV=2||ath:AT5G38990||"protein kinase family protein ; K04733 interleukin-1 receptor-associated kinas…
Gh_A05G3367	nta-miR397,osa-miR397b	--	--
Gh_A05G3371	ath-miR414	AT3G02810	Protein kinase superfamily protein||Q9SFT7||Y3707_ARATH Serine/threonine-protein kinase At3g07070 OS=Arabidopsis thaliana GN=At3g07070 PE=2 SV=1||B9RFT5||B9RFT5_RICCO Receptor serine-threonine protein kinase, putative OS=Ricinus communis GN=RCOM_1437210 PE=4 SV=1||osa:4337593||"Os05g0110900; hypothetical protein ; K00924"||" PF00069.20|Pkinase; PB003458|Pfam-B_3458"||" IPR000719|Protein kinase do…
Gh_A05G3399	cpa-miR166e	AT3G24090	glutamine-fructose-6-phosphate transaminase (isomerizing)s;sugar binding;transaminases||Q08DQ2||GFPT2_BOVIN Glutamine--fructose-6-phosphate aminotransferase [isomerizing] 2 OS=Bos taurus GN=GFPT2 PE=1 SV=1||F6HB66||F6HB66_VITVI Putative uncharacterized protein OS=Vitis vinifera GN=VIT_13s0064g00050 PE=4 SV=1||pop:POPTR_249106||"hypothetical protein ; K00820 glucosamine--fructose-6-phosphate amino…
Gh_A05G3434	ath-miR159c,ptc-miR319e,aqc-miR159,osa-miR159a.1,osa-miR159f,mtr-miR319a-3p,ath-miR319c,ath-miR159a,gma-miR319q,ppt-miR319a,lus-miR159b,ath-miR159b-3p,pta-miR319,bdi-miR159a-3p	AT5G06100	myb domain protein 33||A2WW87||GAM1_ORYSI Transcription factor GAMYB OS=Oryza sativa subsp. indica GN=GAM1 PE=2 SV=1||B9SHV5||B9SHV5_RICCO R2r3-myb transcription factor, putative OS=Ricinus communis GN=RCOM_0622120 PE=4 SV=1||ath:AT3G11440||"ATMYB65 (myb domain protein 65); DNA binding / transcription factor ; K09422 myb proto-oncogene protein, plant"|| PF00249.26|Myb_DNA-binding||" IPR001005|SAN…
Gh_A05G3463	ath-miR414	AT5G13530	protein kinases;ubiquitin-protein ligases||Q9FY48||KEG_ARATH E3 ubiquitin-protein ligase KEG OS=Arabidopsis thaliana GN=KEG PE=1 SV=2||I1LLG6||I1LLG6_SOYBN Uncharacterized protein OS=Glycine max PE=4 SV=1||gga:396309||"ANK3; ankyrin 3 ; K10380 ankyrin"||" PF12796.2|Ank_2; PF00069.20|Pkinase; PF14634.1|zf-RING_5; PF00023.25|Ank"||" IPR000719|Protein kinase domain; IPR001841|Zinc finger, RING-type;…
Gh_A05G3498	ath-miR5658	AT2G40740	WRKY DNA-binding protein 55||Q9SHB5||WRK55_ARATH WRKY transcription factor 55 OS=Arabidopsis thaliana GN=WRKY55 PE=2 SV=1||B9S4B3||B9S4B3_RICCO WRKY transcription factor, putative OS=Ricinus communis GN=RCOM_0688810 PE=4 SV=1|| PF03106.10|WRKY|| IPR003657|DNA-binding WRKY||" GO:0006355|regulation of transcription, DNA-dependent ; GO:0043565|sequence-specific DNA binding ; GO:0003700|sequence-spec…
Gh_A05G3528	gra-miR8693,gra-miR172b	AT1G17500	ATPase E1-E2 type family protein / haloacid dehalogenase-like hydrolase family protein||Q9LNQ4||ALA4_ARATH Putative phospholipid-transporting ATPase 4 OS=Arabidopsis thaliana GN=ALA4 PE=1 SV=2||F6HXZ3||F6HXZ3_VITVI Putative uncharacterized protein OS=Vitis vinifera GN=VIT_09s0002g01730 PE=4 SV=1||ath:AT1G17500||"ATPase, coupled to transmembrane movement of ions, phosphorylative mechanism ; K01530…
Gh_A05G3560	ath-miR5658	AT2G31305	inhibitor-3||O14218||YPI1_SCHPO Type 1 phosphatases regulator ypi1 OS=Schizosaccharomyces pombe (strain 972 / ATCC 24843) GN=ypi1 PE=3 SV=1||M4DP21||M4DP21_BRARP Uncharacterized protein OS=Brassica rapa subsp. pekinensis GN=Bra018261 PE=4 SV=1|| PF07491.6|PPI_Ypi1|| IPR011107|Protein phosphatase inhibitor
Gh_A05G3561	ath-miR5658	AT2G31305	inhibitor-3||Q568K2||PP1RB_DANRE Protein phosphatase 1 regulatory subunit 11 OS=Danio rerio GN=ppp1r11 PE=1 SV=1||M4DP21||M4DP21_BRARP Uncharacterized protein OS=Brassica rapa subsp. pekinensis GN=Bra018261 PE=4 SV=1|| PF07491.6|PPI_Ypi1|| IPR011107|Protein phosphatase inhibitor
Gh_A05G3563	ath-miR5658	AT2G31305	inhibitor-3||O14218||YPI1_SCHPO Type 1 phosphatases regulator ypi1 OS=Schizosaccharomyces pombe (strain 972 / ATCC 24843) GN=ypi1 PE=3 SV=1||M4DP21||M4DP21_BRARP Uncharacterized protein OS=Brassica rapa subsp. pekinensis GN=Bra018261 PE=4 SV=1|| PF07491.6|PPI_Ypi1|| IPR011107|Protein phosphatase inhibitor
Gh_A05G3565	ath-miR5658	AT4G23440	Disease resistance protein (TIR-NBS class)||A5BA93||A5BA93_VITVI Putative uncharacterized protein OS=Vitis vinifera GN=VITISV_005477 PE=4 SV=1|| PB003390|Pfam-B_3390|| IPR003593|AAA+ ATPase domain||" GO:0000166|nucleotide binding ; GO:0017111|nucleoside-triphosphatase activity"
Gh_A05G3576	ath-miR160a-5p,csi-miR160,osa-miR160e-5p,ptc-miR160g,osa-miR160f-5p,gma-miR160b	AT4G30080	auxin response factor 16||Q653H7||ARFR_ORYSJ Auxin response factor 18 OS=Oryza sativa subsp. japonica GN=ARF18 PE=2 SV=1||B9HLK7||B9HLK7_POPTR Predicted protein OS=Populus trichocarpa GN=POPTRDRAFT_765287 PE=4 SV=1||ath:AT3G25730||"AP2 domain-containing transcription factor, putative ; K09287 RAV-like factor"||" PF06507.8|Auxin_resp; PB002360|Pfam-B_2360; PF02362.16|B3; PF02309.11|AUX_IAA"||" IPR…
Gh_A05G3582	ath-miR414	AT2G39200	Seven transmembrane MLO family protein||O80961||MLO12_ARATH MLO-like protein 12 OS=Arabidopsis thaliana GN=MLO12 PE=2 SV=2||D7LCF8||D7LCF8_ARALL MLO-like protein OS=Arabidopsis lyrata subsp. lyrata GN=ARALYDRAFT_903160 PE=3 SV=1||ath:AT2G39200||"MLO12; MLO12 (MILDEW RESISTANCE LOCUS O 12); calmodulin binding ; K08472 mlo protein"|| PF03094.10|Mlo|| IPR004326|Mlo-related protein||" GO:0006952|defe…
Gh_A05G3596	ath-miR414	AT5G53430	SET domain group 29||Q8GZ42||ATX5_ARATH Histone-lysine N-methyltransferase ATX5 OS=Arabidopsis thaliana GN=ATX5 PE=2 SV=1||M5X767||M5X767_PRUPE Uncharacterized protein OS=Prunus persica GN=PRUPE_ppa000624mg PE=4 SV=1||uma:UM02677.1||"hypothetical protein; K11422 histone-lysine N-methyltransferase SETD1 [EC:2.1.1.43]"||" PF00628.24|PHD; PB018045|Pfam-B_18045; PF13832.1|zf-HC5HC2H_2; PF13831.1|PHD_…
Gh_A05G3604	ath-miR414	AT5G53000	2A phosphatase associated protein of 46 kD||Q8LDQ4||TAP46_ARATH PP2A regulatory subunit TAP46 OS=Arabidopsis thaliana GN=TAP46 PE=1 SV=2||E0CV55||E0CV55_VITVI Putative uncharacterized protein OS=Vitis vinifera GN=VIT_16s0098g01760 PE=4 SV=1|| PF04177.7|TAP42|| IPR007304|TAP42-like protein|| GO:0009966|regulation of signal transduction
Gh_A05G3608	ppt-miR319a,osa-miR159f,bdi-miR159a-3p,pta-miR319	AT2G32800	protein kinase family protein||Q9M9E0||LRKS1_ARATH L-type lectin-domain containing receptor kinase S.1 OS=Arabidopsis thaliana GN=LECRKS1 PE=1 SV=1||B9S0T8||B9S0T8_RICCO Serine-threonine protein kinase, plant-type, putative OS=Ricinus communis GN=RCOM_1536830 PE=4 SV=1||ath:AT3G55450||"protein kinase, putative ; K00924"|| PF00069.20|Pkinase||" IPR000719|Protein kinase domain; IPR002290|Serine/thr…
Gh_A05G3610	ahy-miR156a	AT3G14470	NB-ARC domain-containing disease resistance protein||Q9LRR4||R13L1_ARATH Putative disease resistance RPP13-like protein 1 OS=Arabidopsis thaliana GN=RPPL1 PE=3 SV=1||M5XM09||M5XM09_PRUPE Uncharacterized protein OS=Prunus persica GN=PRUPE_ppa000343mg PE=4 SV=1
Gh_A05G3666	gra-miR8741	AT4G30360	cyclic nucleotide-gated channel 17||Q8L7Z0||CNG17_ARATH Probable cyclic nucleotide-gated ion channel 17 OS=Arabidopsis thaliana GN=CNGC17 PE=2 SV=1||M5XK13||M5XK13_PRUPE Uncharacterized protein OS=Prunus persica GN=PRUPE_ppa001990mg PE=4 SV=1||ath:AT4G30360||"ATCNGC17 (cyclic nucleotide gated channel 17); calmodulin binding / cyclic nucleotide binding / ion channel ; K05391 cyclic nucleotide gate…
Gh_A05G3677	stu-miR172c-3p	AT3G10680	HSP20-like chaperones superfamily protein||M4EM40||M4EM40_BRARP Uncharacterized protein OS=Brassica rapa subsp. pekinensis GN=Bra029860 PE=3 SV=1
Gh_A05G3715	ath-miR414	AT5G53910	RING/U-box superfamily protein||Q8LPN7||RNG1L_ARATH E3 ubiquitin-protein ligase RING1-like OS=Arabidopsis thaliana GN=At3g19950 PE=2 SV=1||M5XI10||M5XI10_PRUPE Uncharacterized protein OS=Prunus persica GN=PRUPE_ppa021670mg PE=4 SV=1||sbi:SORBI_03g011120||"SORBIDRAFT_03g011120; hypothetical protein ; K11982 E3 ubiquitin-protein ligase RNF115/126 [EC:6.3.2.19]"||" PB002897|Pfam-B_2897; PF13639.1|zf…
Gh_A05G3719	ath-miR414	AT1G18760	Zinc finger, C3HC4 type (RING finger) family protein||Q8LPN7||RNG1L_ARATH E3 ubiquitin-protein ligase RING1-like OS=Arabidopsis thaliana GN=At3g19950 PE=2 SV=1||B9GU33||B9GU33_POPTR Predicted protein OS=Populus trichocarpa GN=POPTRDRAFT_551449 PE=4 SV=1||ath:AT2G40830||"RHC1A; RHC1A (RING-H2 finger C1A); protein binding / zinc ion binding ; K11982 E3 ubiquitin-protein ligase RNF115/126 [EC:6.3.2.…
Gh_A05G3737	ath-miR414	AT4G08310	E0CR81||E0CR81_VITVI Putative uncharacterized protein OS=Vitis vinifera GN=VIT_18s0001g03130 PE=4 SV=1|| PF09649.5|CHZ|| IPR019098|Histone chaperone domain CHZ
Gh_A05G3746	ptc-miR172b-5p	AT1G77680	Ribonuclease II/R family protein||P0DM58||DI32L_ARATH DIS3-like exonuclease 2 OS=Arabidopsis thaliana GN=SOV PE=1 SV=1||B9RJ60||B9RJ60_RICCO RNA binding protein, putative OS=Ricinus communis GN=RCOM_1031510 PE=3 SV=1||hmg:100211666||"similar to DIS3 mitotic control homolog (S. cerevisiae)-like 2 ; K12585 exosome complex exonuclease DIS3/RRP44 [EC:3.1.13.-]"||" PB019133|Pfam-B_19133; PF00773.14|RN…
Gh_A05G3748	smo-miR171b,zma-miR171b-3p,vvi-miR171f,ath-miR171b-3p,sly-miR171d	AT4G08250	GRAS family transcription factor||Q5NE24||NSP2_MEDTR Nodulation-signaling pathway 2 protein OS=Medicago truncatula GN=NSP2 PE=1 SV=1||B9RJ62||B9RJ62_RICCO Nodulation signaling pathway 2 protein, putative OS=Ricinus communis GN=RCOM_1031630 PE=4 SV=1|| PF03514.9|GRAS|| IPR005202|Transcription factor GRAS
Gh_A05G3768	ath-miR414	AT5G05230	RING/U-box superfamily protein||Q6DBN5||PUB62_ARATH U-box domain-containing protein 62 OS=Arabidopsis thaliana GN=PUB62 PE=2 SV=1||M5WZX7||M5WZX7_PRUPE Uncharacterized protein OS=Prunus persica GN=PRUPE_ppa005904mg PE=4 SV=1
Gh_A05G3775	vvi-miR396a,vvi-miR396b,gma-miR396h	AT3G10960	AZA-guanine resistant1||Q9SRK7||AZG1_ARATH Adenine/guanine permease AZG1 OS=Arabidopsis thaliana GN=AZG1 PE=2 SV=1||B9N125||B9N125_POPTR Predicted protein OS=Populus trichocarpa GN=POPTRDRAFT_596945 PE=4 SV=1||pop:POPTR_596945||"hypothetical protein ; K06901 putative MFS transporter, AGZA family, xanthine/uracil permease"|| PF00860.15|Xan_ur_permease|| IPR006043|Xanthine/uracil/vitamin C permease…
Gh_A05G3777	ath-miR5658	AT5G01790	B9S4B9||B9S4B9_RICCO Putative uncharacterized protein OS=Ricinus communis GN=RCOM_0689170 PE=4 SV=1||osa:4334565||"Os03g0816500; hypothetical protein ; K03919 alkylated DNA repair protein [EC:1.14.11.-]"
Gh_A05G3817	gra-miR166d	AT3G13690	Protein kinase protein with adenine nucleotide alpha hydrolases-like domain||P0DH62||Y4407_SELML Inactive protein kinase SELMODRAFT_444075 OS=Selaginella moellendorffii GN=SELMODRAFT_444075 PE=2 SV=1||F6HY31||F6HY31_VITVI Putative uncharacterized protein OS=Vitis vinifera GN=VIT_09s0002g02420 PE=4 SV=1||osa:4337593||"Os05g0110900; hypothetical protein ; K00924"||" PB005344|Pfam-B_5344; PF07714.12…
Gh_A05G3837	ath-miR414	AT1G15230	Q9XI45||Q9XI45_ARATH At1g15230/F9L1_18 OS=Arabidopsis thaliana GN=F9L1.18 PE=2 SV=1
Gh_A05G3852	gra-miR7494b	AT3G16000	MAR binding filament-like protein 1||Q9M7J4||MFP1_TOBAC MAR-binding filament-like protein 1-1 OS=Nicotiana tabacum GN=MFP1-1 PE=2 SV=1||F6HX19||F6HX19_VITVI Putative uncharacterized protein OS=Vitis vinifera GN=VIT_09s0002g04750 PE=4 SV=1||dre:321243||"lama5; laminin, alpha 5 ; K06242 laminin, alpha 5"|| PB000615|Pfam-B_615
Gh_A05G3878	ath-miR414	AT3G26560	ATP-dependent RNA helicase, putative||Q38953||DHX8_ARATH Probable pre-mRNA-splicing factor ATP-dependent RNA helicase OS=Arabidopsis thaliana GN=At3g26560 PE=1 SV=2||B9R8Y0||B9R8Y0_RICCO ATP-dependent RNA helicase, putative OS=Ricinus communis GN=RCOM_1602810 PE=4 SV=1||mgr:MGG_08807||"similar to ATP dependent helicase ; K01509 adenosinetriphosphatase [EC:3.6.1.3]"||" PF04408.18|HA2; PF00270.24|D…
Gh_A05G3890	mtr-miR395h,mtr-miR395a	AT1G30660	nucleic acid binding;nucleic acid binding||F4I6E6||PRIH_ARATH Primase homolog protein OS=Arabidopsis thaliana GN=At1g30660 PE=3 SV=1||M4E2W6||M4E2W6_BRARP Uncharacterized protein OS=Brassica rapa subsp. pekinensis GN=Bra023117 PE=4 SV=1
Gh_A05G3903	ath-miR5658	AT2G28510	Dof-type zinc finger DNA-binding family protein||Q8LE43||DOF21_ARATH Dof zinc finger protein DOF2.1 OS=Arabidopsis thaliana GN=DOF2.1 PE=2 SV=2||I1LR01||I1LR01_SOYBN Uncharacterized protein OS=Glycine max PE=4 SV=2|| PF02701.10|zf-Dof|| IPR003851|Zinc finger, Dof-type||" GO:0003677|DNA binding ; GO:0006355|regulation of transcription, DNA-dependent ; GO:0008270|zinc ion binding "
Gh_A05G3908	ath-miR5658	AT5G60450	auxin response factor 4||Q9ZTX9||ARFD_ARATH Auxin response factor 4 OS=Arabidopsis thaliana GN=ARF4 PE=1 SV=1||B9SK50||B9SK50_RICCO Auxin response factor, putative OS=Ricinus communis GN=RCOM_1400470 PE=4 SV=1||ath:AT1G68840||"RAV2; RAV2 (REGULATOR OF THE ATPASE OF THE VACUOLAR MEMBRANE); DNA binding / transcription factor ; K09287 RAV-like factor"||" PF06507.8|Auxin_resp; PB002360|Pfam-B_2360; P…
Gh_A05G3909	gma-miR396h	AT3G45290	Seven transmembrane MLO family protein||Q94KB9||MLO3_ARATH MLO-like protein 3 OS=Arabidopsis thaliana GN=MLO3 PE=2 SV=1||M5W2B3||M5W2B3_PRUPE Uncharacterized protein OS=Prunus persica GN=PRUPE_ppa022847mg PE=4 SV=1||ath:AT3G45290||"MLO3; MLO3 (MILDEW RESISTANCE LOCUS O 3); calmodulin binding ; K08472 mlo protein"|| PF03094.10|Mlo|| IPR004326|Mlo-related protein||" GO:0006952|defense response ; GO…
Gh_A05G3915	ath-miR414	AT4G31420	Zinc finger protein 622||O59811||YJVF_SCHPO Zinc finger protein C550.15c OS=Schizosaccharomyces pombe (strain 972 / ATCC 24843) GN=SPCC550.15c PE=1 SV=1||F6H3B4||F6H3B4_VITVI Putative uncharacterized protein OS=Vitis vinifera GN=VIT_04s0008g02540 PE=4 SV=1||" PF12756.2|zf-C2H2_2; PF12171.3|zf-C2H2_jaz"||" IPR007087|Zinc finger, C2H2; IPR015880|Zinc finger, C2H2-like; IPR022755|Zinc finger, double…
Gh_A05G3939	ath-miR414	AT2G26460	RED family protein||Q66HG8||RED_RAT Protein Red OS=Rattus norvegicus GN=Ik PE=1 SV=1||D7TC92||D7TC92_VITVI Putative uncharacterized protein OS=Vitis vinifera GN=VIT_11s0016g00420 PE=4 SV=1||" PF07808.8|RED_N; PF07807.6|RED_C"||" IPR012492|Protein RED, C-terminal; IPR012916|RED-like, N-terminal"|| GO:0005634|nucleus
Gh_A05G3953	ath-miR5658	AT4G28840	D7TBJ7||D7TBJ7_VITVI Putative uncharacterized protein OS=Vitis vinifera GN=VIT_11s0016g03500 PE=4 SV=1|| PB016744|Pfam-B_16744
Gh_A05G3999	ath-miR5658	AT4G30210	P450 reductase 2||Q9SUM3||NCPR2_ARATH NADPH--cytochrome P450 reductase 2 OS=Arabidopsis thaliana GN=ATR2 PE=1 SV=1||C0LLU5||C0LLU5_GOSHI NADPH--cytochrome P450 reductase OS=Gossypium hirsutum GN=CPR2 PE=2 SV=1||ath:AT4G30210||"ATR2; ATR2 (ARABIDOPSIS P450 REDUCTASE 2) ; K00327 NADPH-ferrihemoprotein reductase [EC:1.6.2.4]"||" PF00667.15|FAD_binding_1; PF00258.20|Flavodoxin_1; PF00175.16|NAD_bindi…
Gh_A05G4008	gra-miR8677	AT4G31850	proton gradient regulation 3||O64624||PP163_ARATH Pentatricopeptide repeat-containing protein At2g18940, chloroplastic OS=Arabidopsis thaliana GN=At2g18940 PE=2 SV=1||M5WR28||M5WR28_PRUPE Uncharacterized protein OS=Prunus persica GN=PRUPE_ppa001374mg PE=4 SV=1||" PF01535.15|PPR; PF13041.1|PPR_2; PF12854.2|PPR_1"|| IPR002885|Pentatricopeptide repeat
Gh_A06G0007	stu-miR172c-3p	AT2G30350	Excinuclease ABC, C subunit, N-terminal||B9RVE6||B9RVE6_RICCO Structure-specific endonuclease subunit SLX1 homolog OS=Ricinus communis GN=RCOM_1134580 PE=3 SV=1
Gh_A06G0030	ath-miR414	AT4G24190	Chaperone protein htpG family protein||P35016||ENPL_CATRO Endoplasmin homolog OS=Catharanthus roseus GN=HSP90 PE=1 SV=1||I1MC32||I1MC32_SOYBN Uncharacterized protein OS=Glycine max PE=3 SV=1||pop:POPTR_818818||"hypothetical protein ; K09487 heat shock protein 90kDa beta"||" PF13589.1|HATPase_c_3; PB006815|Pfam-B_6815; PB000417|Pfam-B_417; PF00183.13|HSP90"||" IPR001404|Heat shock protein Hsp90 fa…
Gh_A06G0031	ath-miR414	AT4G24190	Chaperone protein htpG family protein||P35016||ENPL_CATRO Endoplasmin homolog OS=Catharanthus roseus GN=HSP90 PE=1 SV=1||I1MC32||I1MC32_SOYBN Uncharacterized protein OS=Glycine max PE=3 SV=1||vvi:100267648||"hypothetical protein LOC100267648 ; K09487 heat shock protein 90kDa beta"||" PF13589.1|HATPase_c_3; PB006815|Pfam-B_6815; PB000417|Pfam-B_417; PF00183.13|HSP90"||" IPR001404|Heat shock protei…
Gh_A06G0093	ath-miR5658	AT1G75100	J-domain protein required for chloroplast accumulation response 1||Q9C9Q4||JAC1_ARATH J domain-containing protein required for chloroplast accumulation response 1 OS=Arabidopsis thaliana GN=JAC1 PE=1 SV=1||B9GP36||B9GP36_POPTR Predicted protein OS=Populus trichocarpa GN=POPTRDRAFT_755045 PE=4 SV=1||xtr:100145185||"hypothetical protein LOC100145185 ; K09526 DnaJ homolog, subfamily C, member 6"||" …
Gh_A06G0097	ath-miR5658	AT1G65910	NAC domain containing protein 28||Q84K00||NAC78_ARATH NAC domain-containing protein 78 OS=Arabidopsis thaliana GN=NAC078 PE=2 SV=2||M5XEE4||M5XEE4_PRUPE Uncharacterized protein OS=Prunus persica GN=PRUPE_ppa007090mg PE=4 SV=1|| PF02365.10|NAM|| IPR003441|NAC domain||" GO:0003677|DNA binding ; GO:0006355|regulation of transcription, DNA-dependent "
Gh_A06G0101	ath-miR5658	AT4G36830	GNS1/SUR4 membrane protein family||Q86JM5||Y2012_DICDI Putative elongation of fatty acids protein DDB_G0272012 OS=Dictyostelium discoideum GN=DDB_G0272012 PE=3 SV=1||B9MVF2||B9MVF2_POPTR Predicted protein OS=Populus trichocarpa GN=POPTRDRAFT_918512 PE=4 SV=1||kla:KLLA0B07777g||"hypothetical protein ; K10246 fatty acid elongase 3 [EC:2.3.1.-]"|| PF01151.13|ELO|| IPR002076|GNS1/SUR4 membrane protei…
Gh_A06G0115	gra-miR7504i	AT3G13690	Protein kinase protein with adenine nucleotide alpha hydrolases-like domain||P0DH62||Y4407_SELML Inactive protein kinase SELMODRAFT_444075 OS=Selaginella moellendorffii GN=SELMODRAFT_444075 PE=2 SV=1||B9MVH4||B9MVH4_POPTR Predicted protein OS=Populus trichocarpa GN=POPTRDRAFT_591859 PE=4 SV=1||ath:AT1G14370||"APK2A; APK2A (PROTEIN KINASE 2A); kinase ; K00924"||" PB005344|Pfam-B_5344; PF07714.12|P…
Gh_A06G0124	ath-miR5658	AT5G42630	Homeodomain-like superfamily protein||Q9FJV5||KAN4_ARATH Probable transcription factor KAN4 OS=Arabidopsis thaliana GN=KAN4 PE=1 SV=1||F6H1F3||F6H1F3_VITVI Putative uncharacterized protein OS=Vitis vinifera GN=VIT_18s0001g11390 PE=4 SV=1|| PF00249.26|Myb_DNA-binding|| IPR001005|SANT/Myb domain|| GO:0003682|chromatin binding
Gh_A06G0140	ath-miR5658	AT1G47490	RNA-binding protein 47C||Q9SX79||RB47C_ARATH Polyadenylate-binding protein RBP47C OS=Arabidopsis thaliana GN=RBP47C PE=2 SV=1||F6H1D6||F6H1D6_VITVI Putative uncharacterized protein OS=Vitis vinifera GN=VIT_18s0001g11080 PE=4 SV=1||dha:DEHA0A13563g||"hypothetical protein ; K11294 nucleolin"||" PF00076.17|RRM_1; PB002286|Pfam-B_2286"|| IPR000504|RNA recognition motif domain|| GO:0003676|nucleic aci…
Gh_A06G0150	ath-miR5658	--	Q9FMZ0||BKI1_ARATH BRI1 kinase inhibitor 1 OS=Arabidopsis thaliana GN=BKI1 PE=1 SV=1||B9GNX0||B9GNX0_POPTR Predicted protein OS=Populus trichocarpa GN=POPTRDRAFT_754981 PE=4 SV=1
Gh_A06G0154	ath-miR414	AT2G43290	Calcium-binding EF-hand family protein||O82040||POLC7_PHLPR Polcalcin Phl p 7 OS=Phleum pratense PE=1 SV=1||B9MVN8||B9MVN8_POPTR Predicted protein OS=Populus trichocarpa GN=POPTRDRAFT_591929 PE=4 SV=1||" PF00036.27|EF-hand_1; PF13202.1|EF-hand_5"||" IPR002048|EF-hand domain; IPR018247|EF-Hand 1, calcium-binding site"|| GO:0005509|calcium ion binding
Gh_A06G0199	ath-miR414	AT5G43120	ARM-repeat/Tetratricopeptide repeat (TPR)-like protein||Q99614||TTC1_HUMAN Tetratricopeptide repeat protein 1 OS=Homo sapiens GN=TTC1 PE=1 SV=1||F6GZP0||F6GZP0_VITVI Putative uncharacterized protein OS=Vitis vinifera GN=VIT_18s0001g09430 PE=4 SV=1||ehi:EHI_162200||"protein phosphatase ; K04460 protein phosphatase 5 [EC:3.1.3.16]"||" PB002352|Pfam-B_2352; PF13414.1|TPR_11; PB007322|Pfam-B_7322"
Gh_A06G0218	ath-miR414	AT5G20600	Q91YK2||RRP1B_MOUSE Ribosomal RNA processing protein 1 homolog B OS=Mus musculus GN=Rrp1b PE=2 SV=2||B9I4Z2||B9I4Z2_POPTR Predicted protein OS=Populus trichocarpa GN=POPTRDRAFT_806222 PE=4 SV=1|| PF05997.7|Nop52|| IPR010301|Nucleolar, Nop52||" GO:0030688|preribosome, small subunit precursor ; GO:0006364|rRNA processing "
Gh_A06G0222	ath-miR5658	AT4G37750	Integrase-type DNA-binding superfamily protein||Q38914||ANT_ARATH AP2-like ethylene-responsive transcription factor ANT OS=Arabidopsis thaliana GN=ANT PE=1 SV=2||B9GNL6||B9GNL6_POPTR AP2 domain-containing transcription factor OS=Populus trichocarpa GN=RAP11 PE=4 SV=1||ath:AT4G37750||"ANT; ANT (AINTEGUMENTA); DNA binding / transcription factor ; K09285 AP2-like factor, ANT lineage"||" PB001862|Pfa…
Gh_A06G0248	ath-miR414	AT1G70320	ubiquitin-protein ligase 2||Q8H0T4||UPL2_ARATH E3 ubiquitin-protein ligase UPL2 OS=Arabidopsis thaliana GN=UPL2 PE=1 SV=3||B9SMZ3||B9SMZ3_RICCO E3 ubiquitin protein ligase upl2, putative OS=Ricinus communis GN=RCOM_0482820 PE=4 SV=1||sbi:SORBI_08g012560||"SORBIDRAFT_08g012560; hypothetical protein ; K10592 E3 ubiquitin-protein ligase HUWE1 [EC:6.3.2.19]"||" PB018304|Pfam-B_18304; PF06012.7|DUF908…
Gh_A06G0268	ath-miR5658	--	B9H701||B9H701_POPTR Predicted protein OS=Populus trichocarpa GN=POPTRDRAFT_760743 PE=2 SV=1
Gh_A06G0298	ath-miR414	AT1G35830	VQ motif-containing protein||F6H0W6||F6H0W6_VITVI Putative uncharacterized protein OS=Vitis vinifera GN=VIT_18s0001g05400 PE=4 SV=1|| PF05678.9|VQ|| IPR008889|VQ
Gh_A06G0300	ath-miR414	AT1G78110	F6H0W4||F6H0W4_VITVI Putative uncharacterized protein OS=Vitis vinifera GN=VIT_18s0001g05370 PE=4 SV=1|| PB019876|Pfam-B_19876
Gh_A06G0332	osa-miR160e-5p,csi-miR160,ath-miR160a-5p,gma-miR160b,osa-miR160f-5p,ptc-miR160g	AT1G77850	auxin response factor 17||Q84WU6||ARFQ_ARATH Auxin response factor 17 OS=Arabidopsis thaliana GN=ARF17 PE=2 SV=1||B9RJC5||B9RJC5_RICCO Auxin response factor, putative OS=Ricinus communis GN=RCOM_1033160 PE=4 SV=1||ath:AT3G25730||"AP2 domain-containing transcription factor, putative ; K09287 RAV-like factor"||" PF06507.8|Auxin_resp; PB002360|Pfam-B_2360; PF02362.16|B3"||" IPR003340|B3 DNA binding …
Gh_A06G0334	ghr-miR7495a	AT1G77810	Galactosyltransferase family protein||Q6NQB7||B3GT7_ARATH Beta-1,3-galactosyltransferase 7 OS=Arabidopsis thaliana GN=B3GALT7 PE=2 SV=1||M5XY44||M5XY44_PRUPE Uncharacterized protein OS=Prunus persica GN=PRUPE_ppa006755mg PE=4 SV=1||nve:NEMVE_v1g175792||"hypothetical protein ; K00734 galactosylxylosylprotein 3-beta-galactosyltransferase [EC:2.4.1.134]"||" PF13334.1|DUF4094; PF01762.16|Galactosyl_T…
Gh_A06G0351	ath-miR5658	AT1G77690	like AUX1 3||Q9FEL6||LAX3_MEDTR Auxin transporter-like protein 3 OS=Medicago truncatula GN=LAX3 PE=2 SV=1||A3RID4||A3RID4_CASGL Auxin influx transport protein OS=Casuarina glauca GN=LAX3 PE=4 SV=1|| PF01490.13|Aa_trans|| IPR013057|Amino acid transporter, transmembrane
Gh_A06G0358	smo-miR171b,vvi-miR171f,zma-miR171b-3p,ath-miR171b-3p,sly-miR171d	AT4G08250	GRAS family transcription factor||Q5NE24||NSP2_MEDTR Nodulation-signaling pathway 2 protein OS=Medicago truncatula GN=NSP2 PE=1 SV=1||B9H7C5||B9H7C5_POPTR GRAS family transcription factor OS=Populus trichocarpa GN=GRAS42 PE=4 SV=1|| PF03514.9|GRAS|| IPR005202|Transcription factor GRAS
Gh_A06G0359	ath-miR5658	AT1G21910	Integrase-type DNA-binding superfamily protein||Q9SFE4||ERF12_ARATH Ethylene-responsive transcription factor ERF012 OS=Arabidopsis thaliana GN=ERF012 PE=2 SV=1||B9H7D0||B9H7D0_POPTR AP2/ERF domain-containing transcription factor OS=Populus trichocarpa GN=DREB39 PE=4 SV=1||ath:AT1G46768||"RAP2.1; RAP2.1 (related to AP2 1); DNA binding / transcription factor ; K09286 EREBP-like factor"|| PF00847.15…
Gh_A06G0364	ath-miR414,hbr-miR156	AT4G08310	E0CR81||E0CR81_VITVI Putative uncharacterized protein OS=Vitis vinifera GN=VIT_18s0001g03130 PE=4 SV=1||" PF09649.5|CHZ; PB005381|Pfam-B_5381"|| IPR019098|Histone chaperone domain CHZ
Gh_A06G0384	osa-miR399a	AT1G44170	aldehyde dehydrogenase 3H1||Q70DU8||AL3H1_ARATH Aldehyde dehydrogenase family 3 member H1 OS=Arabidopsis thaliana GN=ALDH3H1 PE=2 SV=2||M5XBG8||M5XBG8_PRUPE Uncharacterized protein OS=Prunus persica GN=PRUPE_ppa004751mg PE=4 SV=1||osa:4349966||"Os11g0186200; hypothetical protein ; K00128 aldehyde dehydrogenase (NAD+) [EC:1.2.1.3]"|| PF00171.17|Aldedh||" IPR012394|Aldehyde dehydrogenase NAD(P)-dep…
Gh_A06G0386	ath-miR414	AT3G19910	RING/U-box superfamily protein||Q9LT17||BBR_ARATH E3 ubiquitin ligase BIG BROTHER-related OS=Arabidopsis thaliana GN=BBR PE=2 SV=1||B9H7H3||B9H7H3_POPTR Predicted protein OS=Populus trichocarpa GN=POPTRDRAFT_559262 PE=4 SV=1||vvi:100262515||"GSVIVT00015359001; hypothetical protein LOC100262515 ; K11982 E3 ubiquitin-protein ligase RNF115/126 [EC:6.3.2.19]"|| PF13639.1|zf-RING_2|| IPR001841|Zinc fi…
Gh_A06G0394	ath-miR5658	AT1G44110	Cyclin A1;1||Q9C6Y3||CCA11_ARATH Cyclin-A1-1 OS=Arabidopsis thaliana GN=CYCA1-1 PE=1 SV=1||F6H0J3||F6H0J3_VITVI Putative uncharacterized protein OS=Vitis vinifera GN=VIT_18s0001g02060 PE=3 SV=1||vvi:100250590||"hypothetical protein LOC100250590 ; K06627 cyclin A"||" PF02984.14|Cyclin_C; PF00134.18|Cyclin_N"||" IPR004367|Cyclin, C-terminal domain; IPR006671|Cyclin, N-terminal; IPR013763|Cyclin-lik…
Gh_A06G0457	ath-miR414	AT2G10950	BSD domain-containing protein||B9T129||B9T129_RICCO Putative uncharacterized protein OS=Ricinus communis GN=RCOM_0271970 PE=4 SV=1|| PB013707|Pfam-B_13707
Gh_A06G0459	ath-miR414	AT5G11430	SPOC domain / Transcription elongation factor S-II protein||D7TC68||D7TC68_VITVI Putative uncharacterized protein OS=Vitis vinifera GN=VIT_11s0016g05870 PE=4 SV=1|| PF07744.8|SPOC|| IPR012921|Spen paralogue and orthologue SPOC, C-terminal
Gh_A06G0467	aly-miR166g-5p	AT3G15880	WUS-interacting protein 2||Q27GK7||TPR4_ARATH Topless-related protein 4 OS=Arabidopsis thaliana GN=TPR4 PE=1 SV=2||K7M027||K7M027_SOYBN Uncharacterized protein OS=Glycine max PE=4 SV=1||tgu:100222477||"similar to apoptotic peptidase activating factor 1 ; K02084 apoptotic protease-activating factor"||" PB019871|Pfam-B_19871; PF00400.27|WD40"||" IPR001680|WD40 repeat; IPR006594|LisH dimerisation mo…
Gh_A06G0497	gra-miR7484d	AT2G26650	K+ transporter 1||Q38998||AKT1_ARATH Potassium channel AKT1 OS=Arabidopsis thaliana GN=AKT1 PE=1 SV=2||B9STQ4||B9STQ4_RICCO Potassium channel AKT1, putative OS=Ricinus communis GN=RCOM_0826630 PE=4 SV=1||dre:560289||"similar to potassium voltage-gated channel, subfamily H, member 7 ; K04910 potassium voltage-gated channel, Eag-related subfamily H, member 7"||" PF12796.2|Ank_2; PF00027.24|cNMP_bin…
Gh_A06G0508	tcc-miR169n	AT4G32551	LisH dimerisation motif;WD40/YVTN repeat-like-containing domain||Q9FUY2||LEUNG_ARATH Transcriptional corepressor LEUNIG OS=Arabidopsis thaliana GN=LUG PE=1 SV=2||D7TBU7||D7TBU7_VITVI Putative uncharacterized protein OS=Vitis vinifera GN=VIT_11s0016g04550 PE=4 SV=1||tad:TRIADDRAFT_26455||"hypothetical protein ; K03130 transcription initiation factor TFIID subunit D4"||" PF00400.27|WD40; PB010516|P…
Gh_A06G0521	gra-miR530b	AT4G13350	NSP (nuclear shuttle protein)-interacting GTPase||Q8RXE7||AGD14_ARATH Probable ADP-ribosylation factor GTPase-activating protein AGD14 OS=Arabidopsis thaliana GN=AGD14 PE=1 SV=2||D7TBR5||D7TBR5_VITVI Putative uncharacterized protein OS=Vitis vinifera GN=VIT_11s0016g04210 PE=4 SV=1||ame:550748||"similar to CG8243-PA ; K12486 stromal membrane-associated protein"|| PF01412.13|ArfGap|| IPR001164|Arf …
Gh_A06G0531	ghr-miR7495a	AT3G29300	B9ILL7||B9ILL7_POPTR Predicted protein OS=Populus trichocarpa GN=POPTRDRAFT_578454 PE=4 SV=1
Gh_A06G0532	gra-miR167a	AT4G32350	Regulator of Vps4 activity in the MVB pathway protein||Q54I39||IST1L_DICDI IST1-like protein OS=Dictyostelium discoideum GN=DDB_G0289029 PE=3 SV=1||B9RKS4||B9RKS4_RICCO Putative uncharacterized protein OS=Ricinus communis GN=RCOM_1053110 PE=4 SV=1||" PF03398.9|Ist1; PB010204|Pfam-B_10204"|| IPR005061|Domain of unknown function DUF292, eukaryotic
Gh_A06G0537	ath-miR414	--	--
Gh_A06G0563	vvi-miR396b,vvi-miR396a	AT4G28890	RING/U-box superfamily protein||Q5XF85||ATL42_ARATH E3 ubiquitin-protein ligase ATL42 OS=Arabidopsis thaliana GN=ATL42 PE=1 SV=2||F6HH04||F6HH04_VITVI Putative uncharacterized protein OS=Vitis vinifera GN=VIT_11s0016g03420 PE=4 SV=1||bmy:Bm1_41885||"rnf126-prov protein; K11982 E3 ubiquitin-protein ligase RNF115/126 [EC:6.3.2.19]"|| PF13639.1|zf-RING_2|| IPR001841|Zinc finger, RING-type||" GO:0005…
Gh_A06G0573	ath-miR414	AT1G77180	chromatin protein family||Q5R7R9||SNW1_PONAB SNW domain-containing protein 1 OS=Pongo abelii GN=SNW1 PE=2 SV=1||B9NAS0||B9NAS0_POPTR Predicted protein OS=Populus trichocarpa GN=POPTRDRAFT_787442 PE=4 SV=1||pop:POPTR_787442||"hypothetical protein ; K06063 SKI interacting protein"||" PF02731.10|SKIP_SNW; PB002138|Pfam-B_2138"||" IPR004015|SKI-interacting protein SKIP, SNW domain; IPR017862|SKI-inte…
Gh_A06G0593	ath-miR5658	AT5G56550	oxidative stress 3||B9RKG1||B9RKG1_RICCO Putative uncharacterized protein OS=Ricinus communis GN=RCOM_1049080 PE=4 SV=1|| PB003819|Pfam-B_3819
Gh_A06G0616	ath-miR414	AT5G56710	Ribosomal protein L31e family protein||Q9M573||RL31_PERFR 60S ribosomal protein L31 OS=Perilla frutescens GN=RPL31 PE=2 SV=1||F6HGW8||F6HGW8_VITVI Putative uncharacterized protein OS=Vitis vinifera GN=VIT_11s0016g02650 PE=2 SV=1||vvi:100267870||"GSVIVT00016611001; hypothetical protein LOC100267870 ; K02910 large subunit ribosomal protein L31e"|| PF01198.14|Ribosomal_L31e||" IPR000054|Ribosomal pr…
Gh_A06G0623	gma-miR166u,zma-miR166h-3p,mtr-miR166b,vvi-miR166a,cme-miR166i	AT4G29490	Metallopeptidase M24 family protein||P12955||PEPD_HUMAN Xaa-Pro dipeptidase OS=Homo sapiens GN=PEPD PE=1 SV=3||M5W1Q8||M5W1Q8_PRUPE Uncharacterized protein OS=Prunus persica GN=PRUPE_ppa004708mg PE=4 SV=1||ath:AT4G29490||"X-Pro dipeptidase ; K01271 X-Pro dipeptidase [EC:3.4.13.9]"||" PF00557.19|Peptidase_M24; PF05195.11|AMP_N"||" IPR000994|Peptidase M24, structural domain; IPR007865|Aminopeptidas…
Gh_A06G0628	ath-miR5658	AT5G56840	myb-like transcription factor family protein||Q2V9B0||MY1R1_SOLTU Transcription factor MYB1R1 OS=Solanum tuberosum PE=2 SV=1||Q0PJI8||Q0PJI8_SOYBN MYB transcription factor MYB127 OS=Glycine max GN=MYB127 PE=2 SV=1||ddi:DDB_0220617||"mybH; SWIRM domain-containing protein ; K11865 protein MYSM1"|| PF00249.26|Myb_DNA-binding||" IPR001005|SANT/Myb domain; IPR001878|Zinc finger, CCHC-type; IPR017930|M…
Gh_A06G0635	gra-miR8741	AT4G29680	Alkaline-phosphatase-like family protein||O14638||ENPP3_HUMAN Ectonucleotide pyrophosphatase/phosphodiesterase family member 3 OS=Homo sapiens GN=ENPP3 PE=1 SV=2||B9H8W6||B9H8W6_POPTR Predicted protein OS=Populus trichocarpa GN=POPTRDRAFT_653311 PE=4 SV=1||ecb:100073097||"similar to ecto-nucleotide pyrophosphatase/phosphodiesterase 1 ; K01113 phosphodiesterase/alkaline phosphatase D [EC:3.1.4.1];…
Gh_A06G0637	ath-miR5658	AT5G56850	B9RK60||B9RK60_RICCO Putative uncharacterized protein OS=Ricinus communis GN=RCOM_1046750 PE=4 SV=1
Gh_A06G0648	ath-miR414	AT5G56950	nucleosome assembly protein 1;3||P28656||NP1L1_MOUSE Nucleosome assembly protein 1-like 1 OS=Mus musculus GN=Nap1l1 PE=1 SV=2||D7TB63||D7TB63_VITVI Putative uncharacterized protein OS=Vitis vinifera GN=VIT_11s0016g02050 PE=3 SV=1||vvi:100267878||"hypothetical protein LOC100267878 ; K11279 nucleosome assembly protein 1-like 1"|| PF00956.13|NAP|| IPR002164|Nucleosome assembly protein (NAP)||" GO:00…
Gh_A06G0659	ghr-miR7505	AT4G37900	Protein of unknown function (duplicated DUF1399)||B9GN66||B9GN66_POPTR Predicted protein OS=Populus trichocarpa GN=POPTRDRAFT_816409 PE=4 SV=1|| PF07173.7|DUF1399|| IPR009836|Protein of unknown function DUF1399
Gh_A06G0672	ath-miR414	AT3G42800	B9INA5||B9INA5_POPTR Predicted protein OS=Populus trichocarpa GN=POPTRDRAFT_778648 PE=4 SV=1||" PB007659|Pfam-B_7659; PB001097|Pfam-B_1097"
Gh_A06G0676	ath-miR858b,ath-miR858a	AT5G35550	Duplicated homeodomain-like superfamily protein||Q9FJA2||TT2_ARATH Transcription factor TT2 OS=Arabidopsis thaliana GN=TT2 PE=1 SV=1||Q9ATD5||Q9ATD5_GOSHI GHMYB10 OS=Gossypium hirsutum GN=ghmyb10 PE=2 SV=1||ath:AT5G35550||"TT2; TT2 (TRANSPARENT TESTA 2); DNA binding / transcription factor ; K09422 myb proto-oncogene protein, plant"||" PB005885|Pfam-B_5885; PF00249.26|Myb_DNA-binding; PB018780|Pfa…
Gh_A06G0692	gma-miR160a-3p	AT2G05910	Protein of unknown function (DUF567)||Q9ZUF7||LOR6_ARATH Protein LURP-one-related 6 OS=Arabidopsis thaliana GN=At2g05910 PE=2 SV=1||B9MT01||B9MT01_POPTR Predicted protein OS=Populus trichocarpa GN=POPTRDRAFT_589298 PE=4 SV=1|| PF04525.7|Tub_2|| IPR007612|LURP1-like domain
Gh_A06G0729	vun-miR164	AT2G26250	3-ketoacyl-CoA synthase 10||Q570B4||KCS10_ARATH 3-ketoacyl-CoA synthase 10 OS=Arabidopsis thaliana GN=FDH PE=1 SV=2||M1ABK5||M1ABK5_SOLTU 3-ketoacyl-CoA synthase OS=Solanum tuberosum GN=PGSC0003DMG400007390 PE=3 SV=1|| PF08392.7|FAE1_CUT1_RppA|| IPR013601|FAE1/Type III polyketide synthase-like protein||" GO:0016020|membrane ; GO:0016747|transferase activity, transferring acyl groups other than am…
Gh_A06G0736	gra-miR167a	AT1G02180	ferredoxin-related||B9RQX0||B9RQX0_RICCO Putative uncharacterized protein OS=Ricinus communis GN=RCOM_0707330 PE=4 SV=1
Gh_A06G0738	gra-miR8746	AT5G21482	cytokinin oxidase 7||Q9FUJ1||CKX7_ARATH Cytokinin dehydrogenase 7 OS=Arabidopsis thaliana GN=CKX7 PE=1 SV=1||F6H3S4||F6H3S4_VITVI Putative uncharacterized protein OS=Vitis vinifera GN=VIT_04s0008g01880 PE=4 SV=1||ath:AT5G21482||"CKX7; CKX7 (CYTOKININ OXIDASE 7); oxidoreductase ; K00279 cytokinin dehydrogenase [EC:1.5.99.12]"||" PF09265.5|Cytokin-bind; PF01565.18|FAD_binding_4"||" IPR006094|FAD li…
Gh_A06G0741	vvi-miR166a,gma-miR166m,ppt-miR166j,osa-miR166g-3p,osa-miR166m,cme-miR166i,ptc-miR166n,cpa-miR166e,ath-miR166a-3p,mtr-miR166b,zma-miR166h-3p	AT4G32880	homeobox gene 8||Q39123||ATHB8_ARATH Homeobox-leucine zipper protein ATHB-8 OS=Arabidopsis thaliana GN=ATHB-8 PE=1 SV=1||Q0Q413||Q0Q413_CYCRE Class III HD-Zip protein HDZ32 (Fragment) OS=Cycas revoluta PE=4 SV=1||ath:AT4G32880||"ATHB-8; ATHB-8 (HOMEOBOX GENE 8); DNA binding / transcription factor ; K09338 homeobox-leucine zipper protein"||" PF01852.14|START; PF00004.24|AAA"||" IPR002913|START dom…
Gh_A06G0742	gra-miR477	AT5G47430	DWNN domain, a CCHC-type zinc finger||O94264||YORF_SCHPO Uncharacterized RING finger protein P8B7.15c OS=Schizosaccharomyces pombe (strain 972 / ATCC 24843) GN=SPBP8B7.15c PE=4 SV=1||F8WLB9||F8WLB9_CITUN Putative uncharacterized protein ORF52 OS=Citrus unshiu GN=ORF52 PE=4 SV=1||mbr:MONBRDRAFT_25024||"hypothetical protein ; K10627 E3 ubiquitin-protein ligase RAD18 [EC:6.3.2.19]"||" PB000715|Pfam-…
Gh_A06G0752	ath-miR414	AT3G14270	phosphatidylinositol-4-phosphate 5-kinase family protein||Q9LUM0||FAB1B_ARATH 1-phosphatidylinositol-3-phosphate 5-kinase FAB1B OS=Arabidopsis thaliana GN=FAB1B PE=2 SV=1||M5W4R3||M5W4R3_PRUPE Uncharacterized protein OS=Prunus persica GN=PRUPE_ppa000098mg PE=4 SV=1||vvi:100267980||"hypothetical protein LOC100267980 ; K00889 1-phosphatidylinositol-4-phosphate 5-kinase [EC:2.7.1.68]"||" PB009643|Pf…
Gh_A06G0765	ath-miR5658	AT5G26160	F8WL83||F8WL83_CITUN Putative uncharacterized protein ORF16 OS=Citrus unshiu GN=ORF16 PE=4 SV=1|| PF10358.4|NT-C2|| IPR019448|EEIG1/EHBP1 N-terminal domain
Gh_A06G0766	ath-miR414	AT5G12010	Q96MB7||HARB1_HUMAN Putative nuclease HARBI1 OS=Homo sapiens GN=HARBI1 PE=1 SV=1||B9HDB9||B9HDB9_POPTR Predicted protein OS=Populus trichocarpa GN=POPTRDRAFT_653855 PE=4 SV=1|| PF13359.1|DDE_Tnp_4||" IPR026103|Harbinger transposase-derived nuclease; IPR027806|Harbinger transposase-derived nuclease domain"
Gh_A06G0767	ath-miR414	AT4G33060	Cyclophilin-like peptidyl-prolyl cis-trans isomerase family protein||Q5R7W3||CWC27_PONAB Peptidyl-prolyl cis-trans isomerase CWC27 homolog OS=Pongo abelii GN=CWC27 PE=2 SV=1||B9RQS7||B9RQS7_RICCO Peptidyl-prolyl cis-trans isomerase, putative OS=Ricinus communis GN=RCOM_0706290 PE=4 SV=1||ath:AT4G33060||"peptidyl-prolyl cis-trans isomerase cyclophilin-type family protein ; K12737 peptidyl-prolyl c…
Gh_A06G0770	osa-miR166h-5p	AT5G12000	Protein kinase protein with adenine nucleotide alpha hydrolases-like domain||Q8S8S7||PUB34_ARATH U-box domain-containing protein 34 OS=Arabidopsis thaliana GN=PUB34 PE=3 SV=1||F8WL73||F8WL73_CITUN Serine threonine kinase OS=Citrus unshiu GN=ORF06 PE=4 SV=1||ath:AT5G38990||"protein kinase family protein ; K04733 interleukin-1 receptor-associated kinase 4 [EC:2.7.11.1]"||" PF00069.20|Pkinase; PB000…
Gh_A06G0796	ath-miR156a-5p,ath-miR157a-5p,hbr-miR156,ahy-miR156a,ath-miR156g	AT1G17720	Protein phosphatase 2A, regulatory subunit PR55||Q39247||2ABB_ARATH Serine/threonine protein phosphatase 2A 55 kDa regulatory subunit B beta isoform OS=Arabidopsis thaliana GN=PP2AB2 PE=2 SV=1||B9HDP4||B9HDP4_POPTR Predicted protein OS=Populus trichocarpa GN=POPTRDRAFT_1081434 PE=4 SV=1||pop:POPTR_1081434||"hypothetical protein ; K04354 protein phosphatase 2 (formerly 2A), regulatory subunit B"||…
Gh_A06G0803	ath-miR5658	AT4G26150	cytokinin-responsive gata factor 1||Q9SZI6||GAT22_ARATH Putative GATA transcription factor 22 OS=Arabidopsis thaliana GN=GATA22 PE=2 SV=1||A9PGX1||A9PGX1_POPTR Putative uncharacterized protein OS=Populus trichocarpa PE=2 SV=1||yli:YALI0F17886g||"YALI0F17886p ; K09184 GATA-binding protein, other eukaryote"|| PF00320.22|GATA|| IPR000679|Zinc finger, GATA-type||" GO:0006355|regulation of transcripti…
Gh_A06G0810	ath-miR414	AT4G32940	gamma vacuolar processing enzyme||P49043||VPE_CITSI Vacuolar-processing enzyme OS=Citrus sinensis PE=2 SV=1||B9RRV3||B9RRV3_RICCO Vacuolar-processing enzyme, putative OS=Ricinus communis GN=RCOM_0798420 PE=4 SV=1||pop:POPTR_653937||"hypothetical protein ; K01369 legumain [EC:3.4.22.34]"||" PB003595|Pfam-B_3595; PF01650.13|Peptidase_C13"|| IPR001096|Peptidase C13, legumain||" GO:0006508|proteolysi…
Gh_A06G0829	ath-miR414	AT4G32860	D7STG6||D7STG6_VITVI Putative uncharacterized protein OS=Vitis vinifera GN=VIT_04s0008g00130 PE=4 SV=1|| PF05553.6|DUF761|| IPR008480|Protein of unknown function DUF761, plant
Gh_A06G0833	gma-miR166u,mes-miR166i,osa-miR166m,osa-miR166g-3p,gma-miR166m,vvi-miR166a,ppt-miR166j,ath-miR166a-3p,mtr-miR166b,zma-miR166h-3p,cpa-miR166e,cme-miR166i,ptc-miR166n	AT4G32880	homeobox gene 8||Q39123||ATHB8_ARATH Homeobox-leucine zipper protein ATHB-8 OS=Arabidopsis thaliana GN=ATHB-8 PE=1 SV=1||Q5D1L9||Q5D1L9_POPTR Class III HD-Zip protein 8 OS=Populus trichocarpa GN=HB8 PE=2 SV=1||ath:AT4G32880||"ATHB-8; ATHB-8 (HOMEOBOX GENE 8); DNA binding / transcription factor ; K09338 homeobox-leucine zipper protein"||" PF01852.14|START; PF08670.6|MEKHLA; PF00046.24|Homeobox"||"…
Gh_A06G0835	ath-miR5658	AT5G11620	SWIM zinc finger family protein / mitogen-activated protein kinase kinase kinase (MAPKKK)-related||Q62925||M3K1_RAT Mitogen-activated protein kinase kinase kinase 1 OS=Rattus norvegicus GN=Map3k1 PE=1 SV=1||B9H8Y6||B9H8Y6_POPTR Predicted protein OS=Populus trichocarpa GN=POPTRDRAFT_561745 PE=4 SV=1||bfo:BRAFLDRAFT_70437||"hypothetical protein ; K04416 mitogen-activated protein kinase kinase kinas…
Gh_A06G0839	ath-miR414	AT5G11600	C6T7C9||C6T7C9_SOYBN Putative uncharacterized protein OS=Glycine max PE=2 SV=1|| PB002550|Pfam-B_2550
Gh_A06G0848	gra-miR8768	AT5G11560	catalytics||Q5ZL00||EMC1_CHICK ER membrane protein complex subunit 1 OS=Gallus gallus GN=EMC1 PE=2 SV=1||B9RS37||B9RS37_RICCO Catalytic, putative OS=Ricinus communis GN=RCOM_0802660 PE=4 SV=1||" PF13360.1|PQQ_2; PF07774.8|DUF1620; PB004074|Pfam-B_4074"||" IPR011678|Domain of unknown function DUF1620; IPR026895|ER membrane protein complex subunit 1"|| GO:0072546|ER membrane protein complex
Gh_A06G0855	gra-miR7494b	AT1G55205	D7SUD1||D7SUD1_VITVI Putative uncharacterized protein OS=Vitis vinifera GN=VIT_04s0008g03710 PE=4 SV=1
Gh_A06G0860	gra-miR482c	AT4G32730	Homeodomain-like protein||Q9S7G7||MB3R1_ARATH Myb-related protein 3R-1 OS=Arabidopsis thaliana GN=MYB3R-1 PE=2 SV=1||M5XM69||M5XM69_PRUPE Uncharacterized protein OS=Prunus persica GN=PRUPE_ppa000676mg PE=4 SV=1||ath:AT3G09370||"MYB3R-3 (myb domain protein 3R-3) ; K09422 myb proto-oncogene protein, plant"||" PF00249.26|Myb_DNA-binding; PF13921.1|Myb_DNA-bind_6"||" IPR001005|SANT/Myb domain; IPR017…
Gh_A06G0874	ath-miR414	AT5G58000	Reticulon family protein||Q56X72||RTNLS_ARATH Reticulon-like protein B21 OS=Arabidopsis thaliana GN=RTNLB21 PE=2 SV=2||B9HB09||B9HB09_POPTR Predicted protein OS=Populus trichocarpa GN=POPTRDRAFT_561321 PE=4 SV=1||" PB014074|Pfam-B_14074; PF02453.12|Reticulon"|| IPR003388|Reticulon|| GO:0005783|endoplasmic reticulum
Gh_A06G0879	ath-miR414	AT4G30935	WRKY DNA-binding protein 32||P59583||WRK32_ARATH Probable WRKY transcription factor 32 OS=Arabidopsis thaliana GN=WRKY32 PE=2 SV=1||K4M474||K4M474_PONTR WRKY2 OS=Poncirus trifoliata PE=2 SV=1|| PF03106.10|WRKY|| IPR003657|DNA-binding WRKY||" GO:0006355|regulation of transcription, DNA-dependent ; GO:0043565|sequence-specific DNA binding ; GO:0003700|sequence-specific DNA binding transcription fac…
Gh_A06G0880	mes-miR477a	AT5G57970	DNA glycosylase superfamily protein||Q7VG78||GUAA_HELHP Probable GMP synthase [glutamine-hydrolyzing] OS=Helicobacter hepaticus (strain ATCC 51449 / 3B1) GN=guaA PE=3 SV=1||M5W9T8||M5W9T8_PRUPE Uncharacterized protein OS=Prunus persica GN=PRUPE_ppa026720mg PE=4 SV=1||pop:POPTR_578745||"hypothetical protein ; K01246 DNA-3-methyladenine glycosylase I [EC:3.2.2.20]"|| PF03352.8|Adenine_glyco|| IPR00…
Gh_A06G0896	ghr-miR7495a	--	--
Gh_A06G0901	gra-miR7506b	AT1G80490	TOPLESS-related 1||Q0WV90||TPR1_ARATH Topless-related protein 1 OS=Arabidopsis thaliana GN=TPR1 PE=1 SV=3||M5WSC2||M5WSC2_PRUPE Uncharacterized protein OS=Prunus persica GN=PRUPE_ppa000478mg PE=4 SV=1||afm:AFUA_7G07100||"Pfs, NACHT and WD domain protein (EC:2.4.2.-); K00777"||" PB019871|Pfam-B_19871; PF00400.27|WD40; PF08513.6|LisH"||" IPR001680|WD40 repeat; IPR006594|LisH dimerisation motif; IPR…
Gh_A06G0972	ath-miR414	AT5G24800	basic leucine zipper 9||Q9FUD3||BZIP9_ARATH Basic leucine zipper 9 OS=Arabidopsis thaliana GN=BZIP9 PE=1 SV=1||F6H3C4||F6H3C4_VITVI Putative uncharacterized protein OS=Vitis vinifera GN=VIT_04s0008g02750 PE=4 SV=1||vvi:100254083||"hypothetical protein LOC100254083 ; K04371 extracellular signal-regulated kinase 1/2 [EC:2.7.11.24]"||" PF00170.16|bZIP_1; PF12498.3|bZIP_C"||" IPR004827|Basic-leucine …
Gh_A06G0984	bna-miR167d,ptc-miR167f-5p,vvi-miR167c	AT5G19770	tubulin alpha-3||O22349||TBA3_ELEIN Tubulin alpha-3 chain OS=Eleusine indica GN=TUBA3 PE=2 SV=1||A9PL14||A9PL14_GOSHI Alpha-tubulin OS=Gossypium hirsutum GN=TUA5 PE=2 SV=1||vvi:100260286||"GSVIVT00024805001; hypothetical protein LOC100260286 ; K07374 tubulin alpha"||" PF00091.20|Tubulin; PF03953.12|Tubulin_C"||" IPR000217|Tubulin; IPR002452|Alpha tubulin; IPR003008|Tubulin/FtsZ, GTPase domain; IP…
Gh_A06G1036	ath-miR5658	AT1G80480	plastid transcriptionally active 17||Q8IUF1||CBWD2_HUMAN COBW domain-containing protein 2 OS=Homo sapiens GN=CBWD2 PE=1 SV=1||D7TZA8||D7TZA8_VITVI Putative uncharacterized protein OS=Vitis vinifera GN=VIT_09s0002g08260 PE=4 SV=1||fgr:FG05100.1||"hypothetical protein; K12605 CCR4-NOT transcription complex subunit 2"||" PB001543|Pfam-B_1543; PF02492.14|cobW; PF07683.9|CobW_C"||" IPR003495|CobW/HypB…
Gh_A06G1056	ath-miR414	AT5G28730	A5AXN9||A5AXN9_VITVI Putative uncharacterized protein OS=Vitis vinifera GN=VITISV_023669 PE=4 SV=1||" PF13359.1|DDE_Tnp_4; PB002897|Pfam-B_2897"|| IPR027806|Harbinger transposase-derived nuclease domain
Gh_A06G1068	ath-miR159c,ptc-miR319e,ath-miR159b-3p,lus-miR159b,osa-miR159a.1,pta-miR319,bdi-miR159a-3p	AT1G11300	protein serine/threonine kinases;protein kinases;ATP binding;sugar binding;kinases;carbohydrate binding||Q9M0X5||CRK25_ARATH Cysteine-rich receptor-like protein kinase 25 OS=Arabidopsis thaliana GN=CRK25 PE=2 SV=1||B9H1I3||B9H1I3_POPTR Predicted protein OS=Populus trichocarpa GN=POPTRDRAFT_856637 PE=4 SV=1||ath:AT4G35600||"CONNEXIN 32; kinase ; K00924"||" PF01657.12|Stress-antifung; PF07714.12|Pk…
Gh_A06G1072	gra-miR482	AT1G11300	protein serine/threonine kinases;protein kinases;ATP binding;sugar binding;kinases;carbohydrate binding||Q8GYA4||CRK10_ARATH Cysteine-rich receptor-like protein kinase 10 OS=Arabidopsis thaliana GN=CRK10 PE=1 SV=3||B9H1T8||B9H1T8_POPTR Predicted protein OS=Populus trichocarpa GN=POPTRDRAFT_800357 PE=3 SV=1||ath:AT4G35600||"CONNEXIN 32; kinase ; K00924"||" PF00069.20|Pkinase; PB003458|Pfam-B_3458"…
Gh_A06G1102	gra-miR7492e,ghr-miR7510a	AT1G52900	Toll-Interleukin-Resistance (TIR) domain family protein||Q40392||TMVRN_NICGU TMV resistance protein N OS=Nicotiana glutinosa GN=N PE=1 SV=1||M5WIS4||M5WIS4_PRUPE Uncharacterized protein OS=Prunus persica GN=PRUPE_ppa017573mg PE=4 SV=1|| PF13676.1|TIR_2|| IPR000157|Toll/interleukin-1 receptor homology (TIR) domain||" GO:0007165|signal transduction ; GO:0005515|protein binding "
Gh_A06G1148	ath-miR414	AT4G27310	B-box type zinc finger family protein||Q940T9||COL4_ARATH Zinc finger protein CONSTANS-LIKE 4 OS=Arabidopsis thaliana GN=COL4 PE=2 SV=2||I1ME84||I1ME84_SOYBN Uncharacterized protein OS=Glycine max PE=4 SV=1||ath:AT5G15840||"CO; CO (CONSTANS); transcription factor/ zinc ion binding ; K12135 zinc finger protein CONSTANS"||" PB005800|Pfam-B_5800; PF00643.19|zf-B_box; PB002045|Pfam-B_2045"|| IPR00031…
Gh_A06G1150	ath-miR414	AT4G20140	Leucine-rich repeat transmembrane protein kinase||P43298||TMK1_ARATH Probable receptor protein kinase TMK1 OS=Arabidopsis thaliana GN=TMK1 PE=1 SV=1||B9SW71||B9SW71_RICCO Protein binding protein, putative OS=Ricinus communis GN=RCOM_0327540 PE=4 SV=1||ath:AT1G66150||"TMK1; TMK1 (TRANSMEMBRANE KINASE 1) ; K00924"||" PF12799.2|LRR_4; PF00560.28|LRR_1; PF07714.12|Pkinase_Tyr; PB002673|Pfam-B_2673; P…
Gh_A06G1165	ath-miR414	AT2G42760	A9P9U9||A9P9U9_POPTR Putative uncharacterized protein OS=Populus trichocarpa PE=2 SV=1|| PF07939.6|DUF1685|| IPR012881|Protein of unknown function DUF1685
Gh_A06G1172	gma-miR159e-5p	AT1G29340	plant U-box 17||Q9C7R6||PUB17_ARATH U-box domain-containing protein 17 OS=Arabidopsis thaliana GN=PUB17 PE=2 SV=1||B9S8E7||B9S8E7_RICCO Ubiquitin-protein ligase, putative OS=Ricinus communis GN=RCOM_1251990 PE=4 SV=1||cgr:CAGL0M03355g||"hypothetical protein ; K08332 vacuolar protein 8"||" PF00514.18|Arm; PF04564.10|U-box; PB005897|Pfam-B_5897"||" IPR000225|Armadillo; IPR003613|U box domain"||" GO…
Gh_A06G1205	ath-miR5658	AT5G25620	Flavin-binding monooxygenase family protein||Q8VZ59||YUC6_ARATH Indole-3-pyruvate monooxygenase YUCCA6 OS=Arabidopsis thaliana GN=YUC6 PE=1 SV=1||B9RS61||B9RS61_RICCO Monooxygenase, putative OS=Ricinus communis GN=RCOM_0803140 PE=4 SV=1||ath:AT5G25620||"YUC6; YUC6 (YUCCA6); monooxygenase ; K11816 YUCCA family monooxygenase [EC:1.14.13.-]"||" PF00743.14|FMO-like; PB005997|Pfam-B_5997"||" IPR000960…
Gh_A06G1240	gma-miR172b-5p,nta-miR397	AT1G53730	STRUBBELIG-receptor family 6||Q9C8M9||SRF6_ARATH Protein STRUBBELIG-RECEPTOR FAMILY 6 OS=Arabidopsis thaliana GN=SRF6 PE=1 SV=1||D7TZI8||D7TZI8_VITVI Putative uncharacterized protein OS=Vitis vinifera GN=VIT_09s0002g00150 PE=4 SV=1||ath:AT1G14370||"APK2A; APK2A (PROTEIN KINASE 2A); kinase ; K00924"||" PB012106|Pfam-B_12106; PF00560.28|LRR_1; PB003458|Pfam-B_3458; PF13855.1|LRR_8; PF00069.20|Pkina…
Gh_A06G1250	ath-miR414	AT3G14270	phosphatidylinositol-4-phosphate 5-kinase family protein||Q9LUM0||FAB1B_ARATH 1-phosphatidylinositol-3-phosphate 5-kinase FAB1B OS=Arabidopsis thaliana GN=FAB1B PE=2 SV=1||M5WQM8||M5WQM8_PRUPE Uncharacterized protein OS=Prunus persica GN=PRUPE_ppa000102mg PE=4 SV=1||vvi:100254952||"hypothetical protein LOC100254952 ; K00889 1-phosphatidylinositol-4-phosphate 5-kinase [EC:2.7.1.68]"||" PB009643|Pf…
Gh_A06G1260	gra-miR167a	AT5G49880	mitotic checkpoint family protein||Q9Y6D9||MD1L1_HUMAN Mitotic spindle assembly checkpoint protein MAD1 OS=Homo sapiens GN=MAD1L1 PE=1 SV=2||F6HK02||F6HK02_VITVI Putative uncharacterized protein OS=Vitis vinifera GN=VIT_12s0035g01810 PE=4 SV=1||ath:AT5G49880||"mitotic checkpoint family protein ; K06638 mitotic spindle assembly checkpoint protein MAD1"|| PF05557.8|MAD|| IPR008672|Spindle assembly …
Gh_A06G1267	osa-miR397b	AT4G21220	Trimeric LpxA-like enzymes superfamily protein||F4JIP6||LPXD2_ARATH Probable UDP-3-O-acylglucosamine N-acyltransferase 2, mitochondrial OS=Arabidopsis thaliana GN=LPXD2 PE=3 SV=1||E0CVK2||E0CVK2_VITVI Putative uncharacterized protein OS=Vitis vinifera GN=VIT_10s0116g00280 PE=4 SV=1||ppp:PHYPADRAFT_152837||"hypothetical protein ; K00677 UDP-N-acetylglucosamine acyltransferase [EC:2.3.1.129]"|| PF0…
Gh_A06G1347	ath-miR414	AT1G62422	F6HRW1||F6HRW1_VITVI Putative uncharacterized protein OS=Vitis vinifera GN=VIT_00s0515g00030 PE=4 SV=1|| PB000368|Pfam-B_368
Gh_A06G1350	ath-miR5658	--	B9HCF6||B9HCF6_POPTR Predicted protein OS=Populus trichocarpa GN=POPTRDRAFT_761772 PE=4 SV=1
Gh_A06G1352	ath-miR414	AT4G12610	transcription activators;DNA binding;RNA polymerase II transcription factors;catalytics;transcription initiation factors||Q9SU25||T2FA_ARATH Transcription initiation factor IIF subunit alpha OS=Arabidopsis thaliana GN=RAP74 PE=1 SV=1||B9HCF8||B9HCF8_POPTR Predicted protein OS=Populus trichocarpa GN=POPTRDRAFT_1080142 PE=4 SV=1||pop:POPTR_1080142||"hypothetical protein ; K03138 transcription initi…
Gh_A06G1355	ath-miR414	AT4G22350	Ubiquitin C-terminal hydrolases superfamily protein||Q3TIX9||SNUT2_MOUSE U4/U6.U5 tri-snRNP-associated protein 2 OS=Mus musculus GN=Usp39 PE=2 SV=2||B9S3J3||B9S3J3_RICCO Ubiquitin specific protease 39 and snrnp assembly factor, putative OS=Ricinus communis GN=RCOM_0670010 PE=4 SV=1||dme:Dmel_CG7288||"CG7288 gene product from transcript CG7288-RA (EC:3.1.2.15); K01072 ubiquitin thiolesterase [EC:3…
Gh_A06G1377	gma-miR6300	AT4G17220	microtubule-associated proteins 70-5||Q8GYX3||MP705_ARATH Microtubule-associated protein 70-5 OS=Arabidopsis thaliana GN=MAP70.5 PE=1 SV=1||K7MJB1||K7MJB1_SOYBN Uncharacterized protein OS=Glycine max PE=4 SV=1||" PF07058.6|Myosin_HC-like; PB009867|Pfam-B_9867"|| IPR009768|Microtubule-associated protein 70||" GO:0007010|cytoskeleton organization ; GO:0008017|microtubule binding "
Gh_A06G1383	ama-miR396-3p	AT1G03370	C2 calcium/lipid-binding and GRAM domain containing protein||Q9ZVT9||C2GR1_ARATH C2 and GRAM domain-containing protein At1g03370 OS=Arabidopsis thaliana GN=At1g03370 PE=2 SV=4||M5WNR8||M5WNR8_PRUPE Uncharacterized protein OS=Prunus persica GN=PRUPE_ppa000747mg PE=4 SV=1||nvi:100115069||"Nedd4; neural precursor cell expressed, developmentally down-regulated 4 ; K10591 E3 ubiquitin-protein ligase N…
Gh_A06G1391	ghr-miR2950	AT1G02205	Fatty acid hydroxylase superfamily||F4HVY0||CER1_ARATH Protein ECERIFERUM 1 OS=Arabidopsis thaliana GN=CER1 PE=1 SV=1||F6GVH6||F6GVH6_VITVI Putative uncharacterized protein OS=Vitis vinifera GN=VIT_15s0021g00050 PE=4 SV=1||mdo:100029810||"hypothetical protein LOC100029810 ; K07750 methylsterol monooxygenase [EC:1.14.13.72]"||" PB006912|Pfam-B_6912; PF12076.3|Wax2_C; PB013168|Pfam-B_13168; PF04116…
Gh_A06G1407	ath-miR5658	AT3G10985	senescence associated gene 20||P20144||WUN1_SOLTU Wound-induced protein 1 OS=Solanum tuberosum GN=WUN1 PE=2 SV=1||B9HYI8||B9HYI8_POPTR Predicted protein OS=Populus trichocarpa GN=POPTRDRAFT_659435 PE=4 SV=1|| PF07107.6|WI12|| IPR009798|Wound-induced protein, Wun1
Gh_A06G1430	ath-miR399b,osa-miR399a,ath-miR399f,tcc-miR399e	AT3G11130	Clathrin, heavy chain||Q0WNJ6||CLAH1_ARATH Clathrin heavy chain 1 OS=Arabidopsis thaliana GN=CHC1 PE=1 SV=1||I1MZ13||I1MZ13_SOYBN Uncharacterized protein OS=Glycine max PE=4 SV=2||pop:POPTR_567249||"hypothetical protein ; K04646 clathrin, heavy polypeptide"||" PF09268.5|Clathrin-link; PF01394.15|Clathrin_propel; PF00637.15|Clathrin; PB018372|Pfam-B_18372; PB016317|Pfam-B_16317; PB006594|Pfam-B_65…
Gh_A06G1439	ath-miR5658	AT5G05660	sequence-specific DNA binding transcription factors;zinc ion binding;sequence-specific DNA binding transcription factors||Q9FFK8||NFXL2_ARATH NF-X1-type zinc finger protein NFXL2 OS=Arabidopsis thaliana GN=NFXL2 PE=1 SV=2||B9T565||B9T565_RICCO Nuclear transcription factor, X-box binding, putative OS=Ricinus communis GN=RCOM_0179350 PE=4 SV=1||gga:420796||"NFX1; nuclear transcription factor, X-box…
Gh_A06G1444	osa-miR393a	AT2G40090	ABC2 homolog 9||O04212||Y2090_ARATH Putative ABC1 protein At2g40090 OS=Arabidopsis thaliana GN=At2g40090 PE=2 SV=2||B9T5X6||B9T5X6_RICCO ATATH9, putative OS=Ricinus communis GN=RCOM_0339590 PE=4 SV=1||ath:AT2G40090||"ATATH9; ATATH9 (ABC2 homolog 9) ; K08869 aarF domain-containing kinase"||" PB019912|Pfam-B_19912; PB000665|Pfam-B_665; PB012368|Pfam-B_12368; PB018005|Pfam-B_18005; PF03109.11|ABC1"|…
Gh_A06G1481	bdi-miR159a-3p	AT5G04310	Pectin lyase-like superfamily protein||Q93Z04||PLY13_ARATH Probable pectate lyase 13 OS=Arabidopsis thaliana GN=PMR6 PE=1 SV=1||E7BTN2||E7BTN2_VITVI Pectate lyase-like protein 1 OS=Vitis vinifera PE=2 SV=1||ath:AT4G13710||"pectate lyase family protein ; K01728 pectate lyase [EC:4.2.2.2]"||" PB000238|Pfam-B_238; PF00544.14|Pec_lyase_C"||" IPR002022|Pectate lyase/Amb allergen; IPR018082|AmbAllergen"
Gh_A06G1496	ath-miR396a-5p,vvi-miR396b,gma-miR396h	AT3G48190	ataxia-telangiectasia mutated||Q9M3G7||ATM_ARATH Serine/threonine-protein kinase ATM OS=Arabidopsis thaliana GN=ATM PE=2 SV=1||B9RB18||B9RB18_RICCO Putative uncharacterized protein OS=Ricinus communis GN=RCOM_1510520 PE=4 SV=1||ath:AT3G48190||"ATM; ATM (ATAXIA-TELANGIECTASIA MUTATED) ; K04728 ataxia telangectasia mutated family protein [EC:2.7.11.1]"|| PF00855.12|PWWP|| IPR000313|PWWP domain
Gh_A06G1499	ath-miR414,gra-miR482,ghr-miR482a	AT3G14460	LRR and NB-ARC domains-containing disease resistance protein||Q9LRR4||R13L1_ARATH Putative disease resistance RPP13-like protein 1 OS=Arabidopsis thaliana GN=RPPL1 PE=3 SV=1||A5C669||A5C669_VITVI Putative uncharacterized protein OS=Vitis vinifera GN=VITISV_014536 PE=4 SV=1||ath:AT4G19050||"mob1/phocein family protein ; K06685 maintenance of ploidy protein MOB1 (MPS1 binder 1)"||" PB017720|Pfam-B_…
Gh_A06G1516	ptc-miR167f-3p	AT4G16444	M5VR96||M5VR96_PRUPE Uncharacterized protein OS=Prunus persica GN=PRUPE_ppa012068mg PE=4 SV=1|| PF04420.9|CHD5
Gh_A06G1517	mtr-miR319a-3p,osa-miR159a.1,osa-miR159f,aqc-miR159,ptc-miR319e,ath-miR159c,pta-miR319,bdi-miR159a-3p,ath-miR159b-3p,lus-miR159b,ppt-miR319a,gma-miR319q,ath-miR159a,ath-miR319c	AT5G06100	myb domain protein 33||Q0JIC2||GAM1_ORYSJ Transcription factor GAMYB OS=Oryza sativa subsp. japonica GN=GAM1 PE=2 SV=1||M5X3T1||M5X3T1_PRUPE Uncharacterized protein OS=Prunus persica GN=PRUPE_ppa003628mg PE=4 SV=1||ath:AT3G11440||"ATMYB65 (myb domain protein 65); DNA binding / transcription factor ; K09422 myb proto-oncogene protein, plant"|| PF13921.1|Myb_DNA-bind_6||" IPR001005|SANT/Myb domain;…
Gh_A06G1521	ath-miR414	AT1G65440	global transcription factor group B1||Q8UVK2||SPT6H_DANRE Transcription elongation factor SPT6 OS=Danio rerio GN=supt6h PE=1 SV=1||B9HDT6||B9HDT6_POPTR Global transcription factor group OS=Populus trichocarpa GN=GTB902 PE=4 SV=1||pop:POPTR_560322||"GTB902; global transcription factor group ; K11292 transcription elongation factor SPT6"||" PF14639.1|YqgF; PF14633.1|SH2_2; PF14632.1|SPT6_acidic; PF…
Gh_A06G1530	ath-miR414	AT3G12390	Nascent polypeptide-associated complex (NAC), alpha subunit family protein||Q9M612||NACA_PINTA Nascent polypeptide-associated complex subunit alpha-like protein OS=Pinus taeda PE=2 SV=1||M5X138||M5X138_PRUPE Uncharacterized protein OS=Prunus persica GN=PRUPE_ppa011592mg PE=4 SV=1||vvi:100245825||"similar to nascent polypeptide associated complex alpha ; K03626 nascent polypeptide-associated compl…
Gh_A06G1537	gra-miR8634	AT3G12490	cystatin B||Q0JNR2||CYT12_ORYSJ Cysteine proteinase inhibitor 12 OS=Oryza sativa subsp. japonica GN=Os01g0270100 PE=2 SV=1||A9P9T5||A9P9T5_POPTR Predicted protein OS=Populus trichocarpa GN=POPTRDRAFT_639787 PE=2 SV=1||api:100158959||"Ctsf; cathepsin F ; K01373 cathepsin F [EC:3.4.22.41]"|| PF00031.16|Cystatin||" IPR000010|Proteinase inhibitor I25, cystatin; IPR018073|Proteinase inhibitor I25, cys…
Gh_A06G1552	ptc-miR396g-5p	AT5G57655	xylose isomerase family protein||Q9FKK7||XYLA_ARATH Xylose isomerase OS=Arabidopsis thaliana GN=XYLA PE=2 SV=2||B9IM30||B9IM30_POPTR Xylose isomerase OS=Populus trichocarpa GN=POPTRDRAFT_737826 PE=3 SV=1||pop:POPTR_737826||"hypothetical protein ; K01805 xylose isomerase [EC:5.3.1.5]"||" PF01261.19|AP_endonuc_2; PB007405|Pfam-B_7405; PB007160|Pfam-B_7160; PB019321|Pfam-B_19321; PB000393|Pfam-B_393…
Gh_A06G1559	gra-miR8785	AT3G12360	Ankyrin repeat family protein||Q9C7A2||Y3236_ARATH Ankyrin repeat-containing protein At3g12360 OS=Arabidopsis thaliana GN=At3g12360 PE=2 SV=1||B9SLC2||B9SLC2_RICCO Ankyrin repeat-containing protein, putative OS=Ricinus communis GN=RCOM_0626240 PE=4 SV=1||xtr:100145198||"hypothetical protein LOC100145198 ; K12460 ankyrin repeat-rich membrane spanning protein"||" PF12796.2|Ank_2; PF13962.1|PGG"||" …
Gh_A06G1577	ath-miR414	AT3G56370	Leucine-rich repeat protein kinase family protein||Q9LRT1||Y3804_ARATH Probably inactive leucine-rich repeat receptor-like protein kinase At3g28040 OS=Arabidopsis thaliana GN=At3g28040 PE=2 SV=1||B9S4G0||B9S4G0_RICCO ATP binding protein, putative OS=Ricinus communis GN=RCOM_0690080 PE=4 SV=1||ath:AT1G28440||"HSL1; HSL1 (HAESA-LIKE 1); ATP binding / kinase/ protein serine/threonine kinase ; K00924…
Gh_A06G1583	ath-miR5658	AT3G56320	PAP/OAS1 substrate-binding domain superfamily||Q9VYS4||GLD2B_DROME Poly(A) RNA polymerase gld-2 homolog B OS=Drosophila melanogaster GN=wisp PE=1 SV=1||B9S4D4||B9S4D4_RICCO Nucleic acid binding protein, putative OS=Ricinus communis GN=RCOM_0689620 PE=4 SV=1||uma:UM01175.1||"hypothetical protein; K03514 DNA polymerase sigma subunit [EC:2.7.7.7]"||" PB010544|Pfam-B_10544; PB011571|Pfam-B_11571; PB0…
Gh_A06G1670	ath-miR414	AT3G13780	SMAD/FHA domain-containing protein ||M5XEU5||M5XEU5_PRUPE Uncharacterized protein OS=Prunus persica GN=PRUPE_ppa022613mg PE=4 SV=1|| PB014552|Pfam-B_14552
Gh_A06G1682	ath-miR414	AT3G09800	SNARE-like superfamily protein||Q84LG4||COPZ2_ARATH Coatomer subunit zeta-2 OS=Arabidopsis thaliana GN=At3g09800 PE=2 SV=1||A9PBF0||A9PBF0_POPTR Predicted protein OS=Populus trichocarpa GN=POPTRDRAFT_740965 PE=2 SV=1||hmg:100205103||"similar to predicted protein ; K12403 AP-4 complex subunit sigma-1"||" PB001783|Pfam-B_1783; PF01217.15|Clat_adaptor_s"|| IPR022775|AP complex, mu/sigma subunit
Gh_A06G1708	ath-miR414	AT3G14180	sequence-specific DNA binding transcription factors||F6HXQ1||F6HXQ1_VITVI Putative uncharacterized protein OS=Vitis vinifera GN=VIT_09s0002g00720 PE=4 SV=1|| PF13837.1|Myb_DNA-bind_4
Gh_A06G1721	ath-miR5658	AT5G49665	Zinc finger (C3HC4-type RING finger) family protein||B9SGW5||B9SGW5_RICCO Putative uncharacterized protein OS=Ricinus communis GN=RCOM_0820440 PE=4 SV=1|| PF13639.1|zf-RING_2|| IPR001841|Zinc finger, RING-type||" GO:0005515|protein binding ; GO:0008270|zinc ion binding "
Gh_A06G1724	ath-miR414	AT5G47790	SMAD/FHA domain-containing protein ||Q8R3G1||PP1R8_MOUSE Nuclear inhibitor of protein phosphatase 1 OS=Mus musculus GN=Ppp1r8 PE=1 SV=1||K4BQ20||K4BQ20_SOLLC Uncharacterized protein OS=Solanum lycopersicum GN=Solyc04g015170.2 PE=4 SV=1||cre:CHLREDRAFT_34069||"PIN4; peptidyl-prolyl cis-trans isomerase, parvulin-type ; K09578 peptidyl-prolyl cis-trans isomerase NIMA-interacting 1 [EC:5.2.1.8]"|| PF…
Gh_A06G1748	ath-miR414	AT4G22350	Ubiquitin C-terminal hydrolases superfamily protein||Q3TIX9||SNUT2_MOUSE U4/U6.U5 tri-snRNP-associated protein 2 OS=Mus musculus GN=Usp39 PE=2 SV=2||B9S3J3||B9S3J3_RICCO Ubiquitin specific protease 39 and snrnp assembly factor, putative OS=Ricinus communis GN=RCOM_0670010 PE=4 SV=1||dme:Dmel_CG7288||"CG7288 gene product from transcript CG7288-RA (EC:3.1.2.15); K01072 ubiquitin thiolesterase [EC:3…
Gh_A06G1774	ath-miR414	AT4G21920	K7KBF8||K7KBF8_SOYBN Uncharacterized protein OS=Glycine max PE=4 SV=1
Gh_A06G1805	ath-miR414	AT4G32480	Protein of unknown function (DUF506) ||B9H2U2||B9H2U2_POPTR Predicted protein OS=Populus trichocarpa GN=POPTRDRAFT_555791 PE=4 SV=1|| PF04720.7|DUF506|| IPR006502|Protein of unknown function DUF506, plant
Gh_A06G1807	ath-miR414	AT1G28270	ralf-like 4||Q9FZA0||RLF4_ARATH Protein RALF-like 4 OS=Arabidopsis thaliana GN=RALFL4 PE=3 SV=1||R0GTL5||R0GTL5_9BRAS Uncharacterized protein OS=Capsella rubella GN=CARUB_v10012072mg PE=4 SV=1|| PF05498.6|RALF|| IPR008801|Rapid ALkalinization Factor
Gh_A06G1811	ath-miR159a,aqc-miR159	AT2G33835	Zinc finger C-x8-C-x5-C-x3-H type family protein||Q84VG7||C3H27_ARATH Zinc finger CCCH domain-containing protein 27 OS=Arabidopsis thaliana GN=FES1 PE=2 SV=2||B9N3I2||B9N3I2_POPTR Predicted protein OS=Populus trichocarpa GN=POPTRDRAFT_784299 PE=4 SV=1|| PF00642.19|zf-CCCH|| IPR000571|Zinc finger, CCCH-type||" GO:0046872|metal ion binding ; GO:0008270|zinc ion binding ; GO:0003676|nucleic acid bin…
Gh_A06G1814	ath-miR414	AT1G28420	homeobox-1||P20269||HM05_CAEEL Homeobox protein ceh-5 OS=Caenorhabditis elegans GN=ceh-5 PE=4 SV=4||B9RB95||B9RB95_RICCO Homeobox protein, putative OS=Ricinus communis GN=RCOM_1673230 PE=3 SV=1||dme:Dmel_CG3935||"al; aristaless ; K09452 homeobox protein aristaless-related"||" PB000137|Pfam-B_137; PB001661|Pfam-B_1661; PB001397|Pfam-B_1397; PF02791.12|DDT; PF15612.1|WHIM1; PB001252|Pfam-B_1252; PB…
Gh_A06G1833	gra-miR8742a	AT1G35710	Protein kinase family protein with leucine-rich repeat domain||C0LGS2||Y4361_ARATH Probable LRR receptor-like serine/threonine-protein kinase At4g36180 OS=Arabidopsis thaliana GN=At4g36180 PE=1 SV=1||B9H4J1||B9H4J1_POPTR Predicted protein OS=Populus trichocarpa GN=POPTRDRAFT_652015 PE=4 SV=1||ath:AT1G28440||"HSL1; HSL1 (HAESA-LIKE 1); ATP binding / kinase/ protein serine/threonine kinase ; K00924…
Gh_A06G1841	gra-miR8742a	AT1G19715	Mannose-binding lectin superfamily protein||P82859||LECA_CASCR Agglutinin OS=Castanea crenata PE=1 SV=1||B9R809||B9R809_RICCO Pentatricopeptide repeat-containing protein, putative OS=Ricinus communis GN=RCOM_1595930 PE=4 SV=1|| PF01419.12|Jacalin|| IPR001229|Mannose-binding lectin
Gh_A06G1850	gra-miR530b	AT2G26570	Plant protein of unknown function (DUF827)||O48724||WEB1_ARATH Protein WEAK CHLOROPLAST MOVEMENT UNDER BLUE LIGHT 1 OS=Arabidopsis thaliana GN=WEB1 PE=1 SV=1||B9MVQ1||B9MVQ1_POPTR Predicted protein OS=Populus trichocarpa GN=POPTRDRAFT_810031 PE=4 SV=1|| PF05701.6|WEMBL|| IPR008545|WEB family
Gh_A06G1877	ath-miR414	AT5G60930	P-loop containing nucleoside triphosphate hydrolases superfamily protein||Q91784||KIF4_XENLA Chromosome-associated kinesin KIF4 OS=Xenopus laevis GN=kif4 PE=2 SV=1||B9RJX4||B9RJX4_RICCO Chromosome-associated kinesin KIF4A, putative OS=Ricinus communis GN=RCOM_1039560 PE=3 SV=1||pop:POPTR_279914||"hypothetical protein ; K10395 kinesin family member 4/7/21/27"||" PB009685|Pfam-B_9685; PF00225.18|Ki…
Gh_A06G1940	ath-miR414	AT2G39260	binding;RNA binding||F4IUX6||RENT2_ARATH Regulator of nonsense transcripts UPF2 OS=Arabidopsis thaliana GN=UPF2 PE=2 SV=1||B9HU08||B9HU08_POPTR Predicted protein OS=Populus trichocarpa GN=POPTRDRAFT_886092 PE=4 SV=1||" PF02854.14|MIF4G; PF04050.9|Upf2; PB005100|Pfam-B_5100"||" IPR003890|MIF4G-like, type 3; IPR007193|Up-frameshift suppressor 2"||" GO:0003723|RNA binding ; GO:0003677|DNA binding ; …
Gh_A06G1947	ath-miR5658	AT2G43000	NAC domain containing protein 42||Q9SK55||NAC42_ARATH Transcription factor JUNGBRUNNEN 1 OS=Arabidopsis thaliana GN=JUB1 PE=1 SV=1||B9GY54||B9GY54_POPTR NAC domain protein, IPR003441 OS=Populus trichocarpa GN=NAC080 PE=4 SV=1|| PF02365.10|NAM|| IPR003441|NAC domain||" GO:0003677|DNA binding ; GO:0006355|regulation of transcription, DNA-dependent "
Gh_A06G2038	gra-miR8741	AT2G33860	Transcriptional factor B3 family protein / auxin-responsive factor AUX/IAA-related||O23661||ARFC_ARATH Auxin response factor 3 OS=Arabidopsis thaliana GN=ARF3 PE=1 SV=2||B9S929||B9S929_RICCO Auxin response factor, putative OS=Ricinus communis GN=RCOM_1011410 PE=4 SV=1||ath:AT3G25730||"AP2 domain-containing transcription factor, putative ; K09287 RAV-like factor"||" PF06507.8|Auxin_resp; PB002360|…
Gh_A06G2044	ath-miR414	AT5G25390	Integrase-type DNA-binding superfamily protein||Q3E958||SHN3_ARATH Ethylene-responsive transcription factor SHINE 3 OS=Arabidopsis thaliana GN=SHN3 PE=2 SV=1||B9IMZ4||B9IMZ4_POPTR AP2/ERF domain-containing transcription factor OS=Populus trichocarpa GN=DREB31 PE=4 SV=1||ath:AT1G78080||"RAP2.4; RAP2.4 (related to AP2 4); DNA binding / transcription factor ; K09286 EREBP-like factor"|| PF00847.15|A…
Gh_A06G2053	ath-miR5658	AT3G58610	ketol-acid reductoisomerase||Q01292||ILV5_SPIOL Ketol-acid reductoisomerase, chloroplastic OS=Spinacia oleracea GN=AHRI PE=1 SV=1||B9S999||B9S999_RICCO Ketol-acid reductoisomerase, chloroplast, putative OS=Ricinus communis GN=RCOM_1014850 PE=4 SV=1||vvi:100262542||"GSVIVT00018719001; hypothetical protein LOC100262542 ; K00053 ketol-acid reductoisomerase [EC:1.1.1.86]"||" PB004060|Pfam-B_4060; PF0…
Gh_A06G2091	gra-miR8634	AT5G25060	RNA recognition motif (RRM)-containing protein||Q5R7X2||SR140_PONAB U2 snRNP-associated SURP motif-containing protein OS=Pongo abelii GN=U2SURP PE=2 SV=1||B9HB72||B9HB72_POPTR Predicted protein OS=Populus trichocarpa GN=POPTRDRAFT_819630 PE=4 SV=1||ang:An02g12640||"hypothetical protein; K11294 nucleolin"||" PF00076.17|RRM_1; PB003776|Pfam-B_3776; PF08312.7|cwf21; PF01805.15|Surp"||" IPR000061|SWA…
Gh_A06G2094	ath-miR414	AT3G60110	DNA-binding bromodomain-containing protein||Q9Y7N0||BDF1_SCHPO SWR1 complex bromodomain subunit bdf1 OS=Schizosaccharomyces pombe (strain 972 / ATCC 24843) GN=bdf1 PE=1 SV=1||B9RI61||B9RI61_RICCO DNA binding protein, putative OS=Ricinus communis GN=RCOM_1576560 PE=4 SV=1||ddi:DDB_0220686||"BRD group protein ; K11321 bromodomain-containing protein 8"|| PF00439.20|Bromodomain|| IPR001487|Bromodomai…
Gh_A06G2100	gra-miR8718	AT1G80460	Actin-like ATPase superfamily protein||Q9M8L4||GLPK_ARATH Glycerol kinase OS=Arabidopsis thaliana GN=GLPK PE=1 SV=1||D7TZ77||D7TZ77_VITVI Putative uncharacterized protein OS=Vitis vinifera GN=VIT_09s0002g07860 PE=3 SV=1||vvi:100251587||"GSVIVT00003297001; hypothetical protein LOC100251587 ; K00864 glycerol kinase [EC:2.7.1.30]"||" PF00370.16|FGGY_N; PF02782.11|FGGY_C"||" IPR005999|Glycerol kinase…
Gh_A07G0010	ath-miR414	AT4G31420	Zinc finger protein 622||O59811||YJVF_SCHPO Zinc finger protein C550.15c OS=Schizosaccharomyces pombe (strain 972 / ATCC 24843) GN=SPCC550.15c PE=1 SV=1||F6H3B4||F6H3B4_VITVI Putative uncharacterized protein OS=Vitis vinifera GN=VIT_04s0008g02540 PE=4 SV=1||" PF12756.2|zf-C2H2_2; PF12171.3|zf-C2H2_jaz"||" IPR003604|Zinc finger, U1-type; IPR007087|Zinc finger, C2H2; IPR015880|Zinc finger, C2H2-lik…
Gh_A07G0020	ath-miR414	AT5G20050	Protein kinase superfamily protein||Q94C25||Y5005_ARATH Probable receptor-like protein kinase At5g20050 OS=Arabidopsis thaliana GN=At5g20050 PE=2 SV=1||D7TBX3||D7TBX3_VITVI Putative uncharacterized protein OS=Vitis vinifera GN=VIT_11s0016g04840 PE=3 SV=1||osa:4337593||"Os05g0110900; hypothetical protein ; K00924"||" PF00069.20|Pkinase; PB000663|Pfam-B_663; PB003458|Pfam-B_3458"||" IPR000719|Prote…
Gh_A07G0029	ath-miR414	--	M5VQ57||M5VQ57_PRUPE Uncharacterized protein OS=Prunus persica GN=PRUPE_ppa008677mg PE=4 SV=1
Gh_A07G0039	ath-miR5658	AT4G28940	Phosphorylase superfamily protein||Q8S3D1||BH068_ARATH Transcription factor bHLH68 OS=Arabidopsis thaliana GN=BHLH68 PE=2 SV=2||B9N7D3||B9N7D3_POPTR Predicted protein OS=Populus trichocarpa GN=POPTRDRAFT_745794 PE=4 SV=1||" PF01048.15|PNP_UDP_1; PB013637|Pfam-B_13637; PB005343|Pfam-B_5343"||" IPR000845|Nucleoside phosphorylase domain; IPR011598|Myc-type, basic helix-loop-helix (bHLH) domain; IPR0…
Gh_A07G0056	ghr-miR7495a	--	G8A2J8||G8A2J8_MEDTR Putative uncharacterized protein OS=Medicago truncatula GN=MTR_136s0021 PE=4 SV=1
Gh_A07G0061	ath-miR5658	AT2G25735	M5VSS3||M5VSS3_PRUPE Uncharacterized protein OS=Prunus persica GN=PRUPE_ppa025205mg PE=4 SV=1
Gh_A07G0063	hbr-miR156	AT3G24503	aldehyde dehydrogenase 2C4||Q56YU0||AL2C4_ARATH Aldehyde dehydrogenase family 2 member C4 OS=Arabidopsis thaliana GN=ALDH2C4 PE=1 SV=2||B9RKT6||B9RKT6_RICCO Aldehyde dehydrogenase, putative OS=Ricinus communis GN=RCOM_1053330 PE=3 SV=1||ath:AT3G24503||"ALDH2C4 (REDUCED EPIDERMAL FLUORESCENCE1); 3-chloroallyl aldehyde dehydrogenase/ aldehyde dehydrogenase (NAD) ; K12355 coniferyl-aldehyde dehydrog…
Gh_A07G0064	ath-miR414	AT3G24490	Alcohol dehydrogenase transcription factor Myb/SANT-like family protein||Q9LV59||Q9LV59_ARATH Alcohol dehydrogenase transcription factor myb/SANT-like protein OS=Arabidopsis thaliana GN=AT3G24490 PE=4 SV=1||" PB005800|Pfam-B_5800; PF13837.1|Myb_DNA-bind_4"
Gh_A07G0096	ath-miR414	AT4G29520	D7TBA6||D7TBA6_VITVI Putative uncharacterized protein OS=Vitis vinifera GN=VIT_11s0016g02520 PE=4 SV=1|| PF11938.3|DUF3456||" IPR008139|Saposin B; IPR021852|Domain of unknown function DUF3456"
Gh_A07G0097	gra-miR8718	AT5G11780	B9RKB3||B9RKB3_RICCO Putative uncharacterized protein OS=Ricinus communis GN=RCOM_1048090 PE=4 SV=1
Gh_A07G0113	ath-miR414	AT5G56950	nucleosome assembly protein 1;3||Q5R4D4||NP1L1_PONAB Nucleosome assembly protein 1-like 1 OS=Pongo abelii GN=NAP1L1 PE=2 SV=1||D7TB63||D7TB63_VITVI Putative uncharacterized protein OS=Vitis vinifera GN=VIT_11s0016g02050 PE=3 SV=1||vvi:100267878||"hypothetical protein LOC100267878 ; K11279 nucleosome assembly protein 1-like 1"|| PF00956.13|NAP|| IPR002164|Nucleosome assembly protein (NAP)||" GO:00…
Gh_A07G0139	ath-miR5658	AT2G31670	Stress responsive alpha-beta barrel domain protein||R0HGA6||R0HGA6_9BRAS Uncharacterized protein OS=Capsella rubella GN=CARUB_v10024942mg PE=4 SV=1|| PF07876.7|Dabb|| IPR013097|Stress responsive alpha-beta barrel
Gh_A07G0140	ath-miR858a,ath-miR858b	AT1G22640	myb domain protein 3||Q9FJA2||TT2_ARATH Transcription factor TT2 OS=Arabidopsis thaliana GN=TT2 PE=1 SV=1||Q9ATD2||Q9ATD2_GOSHI GHMYB38 OS=Gossypium hirsutum GN=ghmyb38 PE=2 SV=1||ath:AT5G35550||"TT2; TT2 (TRANSPARENT TESTA 2); DNA binding / transcription factor ; K09422 myb proto-oncogene protein, plant"||" PB005885|Pfam-B_5885; PF00249.26|Myb_DNA-binding; PB018780|Pfam-B_18780"||" IPR001005|SAN…
Gh_A07G0163	ppt-miR166j,vvi-miR166a,gma-miR166m,osa-miR166m,osa-miR166g-3p,mes-miR166i,gma-miR166u,ptc-miR166n,cme-miR166i,cpa-miR166e,zma-miR166h-3p,mtr-miR166b,ath-miR166a-3p	AT4G32880	homeobox gene 8||Q39123||ATHB8_ARATH Homeobox-leucine zipper protein ATHB-8 OS=Arabidopsis thaliana GN=ATHB-8 PE=1 SV=1||Q5D1L9||Q5D1L9_POPTR Class III HD-Zip protein 8 OS=Populus trichocarpa GN=HB8 PE=2 SV=1||ath:AT4G32880||"ATHB-8; ATHB-8 (HOMEOBOX GENE 8); DNA binding / transcription factor ; K09338 homeobox-leucine zipper protein"||" PF01852.14|START; PF08670.6|MEKHLA; PF00046.24|Homeobox"||"…
Gh_A07G0173	lus-miR172j	AT5G11520	aspartate aminotransferase 3||P28734||AATC_DAUCA Aspartate aminotransferase, cytoplasmic OS=Daucus carota PE=2 SV=1||B9H919||B9H919_POPTR Aspartate aminotransferase OS=Populus trichocarpa GN=POPTRDRAFT_819550 PE=3 SV=1||pop:POPTR_819551||"hypothetical protein ; K00813 aspartate aminotransferase [EC:2.6.1.1]"|| PF00155.16|Aminotran_1_2||" IPR000796|Aspartate/other aminotransferase; IPR004838|Amino…
Gh_A07G0174	lus-miR172j	AT5G11520	aspartate aminotransferase 3||P46644||AAT3_ARATH Aspartate aminotransferase, chloroplastic OS=Arabidopsis thaliana GN=ASP3 PE=2 SV=1||H2D5S5||H2D5S5_GOSHI Aspartate aminotransferase OS=Gossypium hirsutum PE=2 SV=1||pop:POPTR_819551||"hypothetical protein ; K00813 aspartate aminotransferase [EC:2.6.1.1]"|| PF00155.16|Aminotran_1_2||" IPR000796|Aspartate/other aminotransferase; IPR004838|Aminotrans…
Gh_A07G0185	vvi-miR845a	AT4G32650	potassium channel in Arabidopsis thaliana 3||P92960||KAT3_ARATH Potassium channel KAT3 OS=Arabidopsis thaliana GN=KAT3 PE=1 SV=1||D7SUK4||D7SUK4_VITVI Putative uncharacterized protein OS=Vitis vinifera GN=VIT_04s0008g04510 PE=4 SV=1||tgu:100222970||"similar to potassium voltage-gated channel, subfamily H, member 1 ; K04904 potassium voltage-gated channel, Eag-related subfamily H, member 1"||" PF0…
Gh_A07G0192	ata-miR395b-3p	AT4G19810	Glycosyl hydrolase family protein with chitinase insertion domain||Q9BZP6||CHIA_HUMAN Acidic mammalian chitinase OS=Homo sapiens GN=CHIA PE=1 SV=1||B9IMH8||B9IMH8_POPTR Predicted protein OS=Populus trichocarpa GN=POPTRDRAFT_779607 PE=2 SV=1||mcc:703284||"CHIA; chitinase, acidic ; K01183 chitinase [EC:3.2.1.14]"|| PF00704.23|Glyco_hydro_18||" IPR001223|Glycoside hydrolase, family 18, catalytic dom…
Gh_A07G0197	ath-miR414	AT2G25180	response regulator 12||P62598||ARR12_ARATH Two-component response regulator ARR12 OS=Arabidopsis thaliana GN=ARR12 PE=2 SV=2||F6GZ31||F6GZ31_VITVI Putative uncharacterized protein OS=Vitis vinifera GN=VIT_11s0206g00060 PE=4 SV=1||ath:AT2G46790||"APRR9; APRR9 (PSEUDO-RESPONSE REGULATOR 9); transcription regulator ; K12128 pseudo-response regulator 9"||" PF00249.26|Myb_DNA-binding; PF00072.19|Respo…
Gh_A07G0205	ath-miR414	AT5G58040	homolog of yeast FIP1 [V]||Q5U317||FIP1_RAT Pre-mRNA 3'-end-processing factor FIP1 OS=Rattus norvegicus GN=Fip1l1 PE=2 SV=1||M5VWT4||M5VWT4_PRUPE Uncharacterized protein OS=Prunus persica GN=PRUPE_ppa000270mg PE=4 SV=1|| PF05182.8|Fip1|| IPR007854|Pre-mRNA polyadenylation factor Fip1
Gh_A07G0241	ath-miR414	--	A9PB79||A9PB79_POPTR Putative uncharacterized protein OS=Populus trichocarpa PE=2 SV=1||" PB010258|Pfam-B_10258; PB002897|Pfam-B_2897; PB003674|Pfam-B_3674"
Gh_A07G0245	ath-miR414	AT5G25220	KNOTTED1-like homeobox gene 3||P48000||KNAT3_ARATH Homeobox protein knotted-1-like 3 OS=Arabidopsis thaliana GN=KNAT3 PE=1 SV=1||I1JU99||I1JU99_SOYBN Uncharacterized protein OS=Glycine max PE=3 SV=2||cfa:607695||"PBX2; pre-B-cell leukemia homeobox 2 ; K09355 pre-B-cell leukemia transcription factor"||" PF03790.8|KNOX1; PF03791.8|KNOX2; PF05920.6|Homeobox_KN; PF03789.8|ELK"||" IPR001356|Homeobox d…
Gh_A07G0263	vvi-miR2950-5p	AT3G23780	nuclear RNA polymerase D2A||Q9LK40||RPD2A_ARATH DNA-directed RNA polymerase D subunit 2a OS=Arabidopsis thaliana GN=NRPD2a PE=1 SV=1||B9IL57||B9IL57_POPTR DNA-directed RNA polymerase OS=Populus trichocarpa GN=POPTRDRAFT_737361 PE=3 SV=1||pop:POPTR_737361||"hypothetical protein ; K03010 DNA-directed RNA polymerase II subunit B [EC:2.7.7.6]"||" PF04567.12|RNA_pol_Rpb2_5; PF04563.10|RNA_pol_Rpb2_1; …
Gh_A07G0277	ath-miR414	AT5G10750	Protein of unknown function (DUF1336)||M5XFX6||M5XFX6_PRUPE Uncharacterized protein OS=Prunus persica GN=PRUPE_ppa009131mg PE=4 SV=1|| PF07059.7|DUF1336|| IPR009769|Domain of unknown function DUF1336
Gh_A07G0309	ath-miR5658	AT4G02530	chloroplast thylakoid lumen protein||O22773||TL16_ARATH Thylakoid lumenal 16.5 kDa protein, chloroplastic OS=Arabidopsis thaliana GN=At4g02530 PE=1 SV=3||D7TC38||D7TC38_VITVI Putative uncharacterized protein OS=Vitis vinifera GN=VIT_11s0016g05570 PE=4 SV=1
Gh_A07G0322	gra-miR8638	AT5G17420	Cellulose synthase family protein||Q9SWW6||CESA7_ARATH Cellulose synthase A catalytic subunit 7 [UDP-forming] OS=Arabidopsis thaliana GN=CESA7 PE=1 SV=1||L7NUA2||L7NUA2_GOSHI CESA7 OS=Gossypium hirsutum GN=CesA7 PE=2 SV=1||ath:AT5G17420||"IRX3; IRX3 (IRREGULAR XYLEM 3, MURUS 10); cellulose synthase ; K10999 cellulose synthase A [EC:2.4.1.12]"||" PF14569.1|zf-UDP; PF03552.9|Cellulose_synt"||" IPR0…
Gh_A07G0324	aly-miR157d-3p	AT4G32420	Cyclophilin-like peptidyl-prolyl cis-trans isomerase family protein||P0C1I7||CYP5_RHIO9 Peptidyl-prolyl cis-trans isomerase cyp5 OS=Rhizopus delemar (strain RA 99-880 / ATCC MYA-4621 / FGSC 9543 / NRRL 43880) GN=cyp5 PE=3 SV=1||M0RLT4||M0RLT4_MUSAM Uncharacterized protein OS=Musa acuminata subsp. malaccensis PE=4 SV=1||sbi:SORBI_10g007410||"SORBIDRAFT_10g007410; hypothetical protein ; K05864 pept…
Gh_A07G0329	ata-miR395b-3p	AT4G32620	Enhancer of polycomb-like transcription factor protein||O04716||MSH6_ARATH DNA mismatch repair protein MSH6 OS=Arabidopsis thaliana GN=MSH6 PE=1 SV=2||B9RS85||B9RS85_RICCO Putative uncharacterized protein OS=Ricinus communis GN=RCOM_0804080 PE=4 SV=1||pop:POPTR_572625||"hypothetical protein ; K08737 DNA mismatch repair protein MSH6"|| PF10513.4|EPL1||" IPR002999|Tudor domain; IPR019542|Enhancer o…
Gh_A07G0332	ath-miR5658	AT1G68795	CLAVATA3/ESR-RELATED 12||Q29PU4||CLE12_ARATH CLAVATA3/ESR (CLE)-related protein 12 OS=Arabidopsis thaliana GN=CLE12 PE=2 SV=1||B9HWM5||B9HWM5_POPTR Predicted protein OS=Populus trichocarpa GN=POPTRDRAFT_566680 PE=4 SV=1
Gh_A07G0360	ath-miR414	AT3G60580	C2H2-like zinc finger protein||Q9M202||ZAT9_ARATH Zinc finger protein ZAT9 OS=Arabidopsis thaliana GN=ZAT9 PE=2 SV=1||B9MUI0||B9MUI0_POPTR Predicted protein OS=Populus trichocarpa GN=POPTRDRAFT_796605 PE=4 SV=1|| PF13912.1|zf-C2H2_6||" IPR007087|Zinc finger, C2H2; IPR015880|Zinc finger, C2H2-like"|| GO:0046872|metal ion binding
Gh_A07G0392	ath-miR414	AT5G51100	Fe superoxide dismutase 2||Q9LU64||SODF2_ARATH Superoxide dismutase [Fe] 2, chloroplastic OS=Arabidopsis thaliana GN=FSD2 PE=1 SV=1||B9RA25||B9RA25_RICCO Superoxide dismutase OS=Ricinus communis GN=RCOM_1502890 PE=3 SV=1||vvi:100258067||"hypothetical protein LOC100258067 ; K04564 superoxide dismutase, Fe-Mn family [EC:1.15.1.1]"||" PF00081.17|Sod_Fe_N; PF02777.13|Sod_Fe_C"||" IPR001189|Manganese/…
Gh_A07G0394	gma-miR4995	AT4G00650	FRIGIDA-like protein||P0DH90||FRIGI_ARATH Protein FRIGIDA OS=Arabidopsis thaliana GN=FRI PE=2 SV=1||K4FQN3||K4FQN3_ARAHA Uncharacterized protein OS=Arabidopsis halleri GN=11M19.16 PE=4 SV=1|| PF07899.6|Frigida|| IPR012474|Frigida-like
Gh_A07G0399	ath-miR414	AT5G07340	Calreticulin family protein||Q39817||CALX_SOYBN Calnexin homolog OS=Glycine max PE=2 SV=1||B9RA41||B9RA41_RICCO Calnexin, putative OS=Ricinus communis GN=RCOM_1503060 PE=3 SV=1||ath:AT5G61790||"calnexin 1 (CNX1) ; K08054 calnexin"|| PF00262.13|Calreticulin||" IPR001580|Calreticulin/calnexin; IPR018124|Calreticulin/calnexin, conserved site"||" GO:0006457|protein folding ; GO:0005783|endoplasmic re…
Gh_A07G0404	ath-miR414	AT5G61850	floral meristem identity control protein LEAFY (LFY)||O04064||FLLH_POPTR Floricaula/leafy homolog OS=Populus trichocarpa GN=FL PE=2 SV=1||M1L305||M1L305_9ROSI LEAFY-like protein OS=Pistacia chinensis GN=BLFYF PE=2 SV=1|| PF01698.11|FLO_LFY|| IPR002910|Floricaula/leafy protein||" GO:0003677|DNA binding ; GO:0006355|regulation of transcription, DNA-dependent "
Gh_A07G0421	ath-miR5658	AT4G25010	Nodulin MtN3 family protein||Q9SW25||SWT14_ARATH Bidirectional sugar transporter SWEET14 OS=Arabidopsis thaliana GN=SWEET14 PE=3 SV=1||B9IFG9||B9IFG9_POPTR Predicted protein OS=Populus trichocarpa GN=POPTRDRAFT_1101811 PE=4 SV=1|| PF03083.11|MtN3_slv|| IPR004316|SWEET sugar transporter|| GO:0016021|integral to membrane
Gh_A07G0423	gra-miR8633	AT5G50790	Nodulin MtN3 family protein||Q9LUE3||SWT10_ARATH Bidirectional sugar transporter SWEET10 OS=Arabidopsis thaliana GN=SWEET10 PE=2 SV=1||B9P656||B9P656_POPTR Predicted protein OS=Populus trichocarpa GN=POPTRDRAFT_592088 PE=2 SV=1|| PF03083.11|MtN3_slv|| IPR004316|SWEET sugar transporter|| GO:0016021|integral to membrane
Gh_A07G0429	ath-miR414	AT3G48710	DEK domain-containing chromatin associated protein||Q7TNV0||DEK_MOUSE Protein DEK OS=Mus musculus GN=Dek PE=1 SV=1||M5WDV5||M5WDV5_PRUPE Uncharacterized protein OS=Prunus persica GN=PRUPE_ppa003342mg PE=4 SV=1||" PB012310|Pfam-B_12310; PB001542|Pfam-B_1542; PF08766.6|DEK_C"|| IPR014876|DEK, C-terminal
Gh_A07G0442	stu-miR156f-5p,ath-miR156a-5p,ath-miR157a-5p,hbr-miR156,ahy-miR156a,cca-miR156b,ath-miR156g	AT5G50570	Squamosa promoter-binding protein-like (SBP domain) transcription factor family protein||P0DI11||SP13B_ARATH Squamosa promoter-binding-like protein 13B OS=Arabidopsis thaliana GN=SPL13B PE=3 SV=1||B8Y9B2||B8Y9B2_PONTR Squamosa promoter-binding protein OS=Poncirus trifoliata GN=SPL13 PE=2 SV=1|| PF03110.9|SBP|| IPR004333|Transcription factor, SBP-box||" GO:0005634|nucleus ; GO:0003677|DNA binding "
Gh_A07G0459	ppt-miR535a,mes-miR535a,mes-miR535b	AT5G63420	RNA-metabolising metallo-beta-lactamase family protein||P54122||RNJ_CORGL Ribonuclease J OS=Corynebacterium glutamicum (strain ATCC 13032 / DSM 20300 / JCM 1318 / LMG 3730 / NCIMB 10025) GN=Cgl1970 PE=3 SV=2||F6GST5||F6GST5_VITVI Putative uncharacterized protein OS=Vitis vinifera GN=VIT_17s0000g01640 PE=4 SV=1||ppp:PHYPADRAFT_10739||"hypothetical protein ; K07021"||" PF13837.1|Myb_DNA-bind_4; PF0…
Gh_A07G0463	ath-miR5658	AT4G20140	Leucine-rich repeat transmembrane protein kinase||Q8LFN2||Y3037_ARATH Probable inactive leucine-rich repeat receptor-like protein kinase At3g03770 OS=Arabidopsis thaliana GN=At3g03770 PE=2 SV=1||F6GST2||F6GST2_VITVI Putative uncharacterized protein OS=Vitis vinifera GN=VIT_17s0000g01700 PE=4 SV=1||ath:AT5G38990||"protein kinase family protein ; K04733 interleukin-1 receptor-associated kinase 4 [E…
Gh_A07G0469	ath-miR414	AT1G67580	Protein kinase superfamily protein||Q7XUF4||CDKG2_ORYSJ Cyclin-dependent kinase G-2 OS=Oryza sativa subsp. japonica GN=CDKG-2 PE=2 SV=2||B9RML9||B9RML9_RICCO Cdk10/11, putative OS=Ricinus communis GN=RCOM_1081710 PE=4 SV=1||osa:4336224||"Os04g0488000; hypothetical protein ; K08818 cell division cycle 2-like [EC:2.7.11.22]"|| PF00069.20|Pkinase||" IPR000719|Protein kinase domain; IPR002290|Serine/…
Gh_A07G0495	ath-miR5658	AT2G04220	Plant protein of unknown function (DUF868)||B9RAT3||B9RAT3_RICCO Putative uncharacterized protein OS=Ricinus communis GN=RCOM_1508460 PE=4 SV=1|| PF05910.7|DUF868|| IPR008586|Protein of unknown function DUF868, plant
Gh_A07G0498	ath-miR5658	AT5G44700	Leucine-rich repeat transmembrane protein kinase||Q5PP26||PII2_ARATH Piriformospora indica-insensitive protein 2 OS=Arabidopsis thaliana GN=PII-2 PE=2 SV=1||M5W9S9||M5W9S9_PRUPE Uncharacterized protein OS=Prunus persica GN=PRUPE_ppa026461mg PE=4 SV=1||ath:AT5G25930||"leucine-rich repeat family protein / protein kinase family protein ; K00924"||" PB012106|Pfam-B_12106; PB001569|Pfam-B_1569; PB0115…
Gh_A07G0529	ath-miR5658	AT1G73760	RING/U-box superfamily protein||Q9LT17||BBR_ARATH E3 ubiquitin ligase BIG BROTHER-related OS=Arabidopsis thaliana GN=BBR PE=2 SV=1||B9SFX2||B9SFX2_RICCO Ring finger containing protein, putative OS=Ricinus communis GN=RCOM_0724590 PE=4 SV=1||tad:TRIADDRAFT_54253||"hypothetical protein ; K11982 E3 ubiquitin-protein ligase RNF115/126 [EC:6.3.2.19]"|| PF13639.1|zf-RING_2|| IPR001841|Zinc finger, RING…
Gh_A07G0545	ath-miR414	AT1G73460	Protein kinase superfamily protein||Q54BC9||DYRK2_DICDI Probable serine/threonine-protein kinase dyrk2 OS=Dictyostelium discoideum GN=dyrk2 PE=3 SV=1||M5WE91||M5WE91_PRUPE Uncharacterized protein OS=Prunus persica GN=PRUPE_ppa000434mg PE=4 SV=1||pan:PODANSg7848||"hypothetical protein ; K08825 dual-specificity tyrosine-(Y)-phosphorylation regulated kinase [EC:2.7.12.1]"|| PF00069.20|Pkinase||" IPR…
Gh_A07G0553	ath-miR414	AT1G63800	ubiquitin-conjugating enzyme 5||P42749||UBC5_ARATH Ubiquitin-conjugating enzyme E2 5 OS=Arabidopsis thaliana GN=UBC5 PE=2 SV=2||I3SWF3||I3SWF3_MEDTR Uncharacterized protein OS=Medicago truncatula PE=2 SV=1||pop:POPTR_814402||"hypothetical protein ; K10576 ubiquitin-conjugating enzyme E2 H [EC:6.3.2.19]"|| PF00179.21|UQ_con||" IPR000608|Ubiquitin-conjugating enzyme, E2; IPR023313|Ubiquitin-conjuga…
Gh_A07G0562	ath-miR414	AT1G73350	F6HE78||F6HE78_VITVI Putative uncharacterized protein OS=Vitis vinifera GN=VIT_16s0039g00280 PE=4 SV=1
Gh_A07G0572	ath-miR414	AT1G18800	NAP1-related protein 2||Q01105||SET_HUMAN Protein SET OS=Homo sapiens GN=SET PE=1 SV=3||D7SIC8||D7SIC8_VITVI Putative uncharacterized protein OS=Vitis vinifera GN=VIT_17s0000g06030 PE=2 SV=1||vvi:100244926||"hypothetical protein LOC100244926 ; K11290 template-activating factor I"|| PF00956.13|NAP|| IPR002164|Nucleosome assembly protein (NAP)||" GO:0005634|nucleus ; GO:0006334|nucleosome assembly "
Gh_A07G0603	stu-miR156f-5p	AT3G18260	Reticulon family protein||Q9LJQ5||RTNLI_ARATH Reticulon-like protein B9 OS=Arabidopsis thaliana GN=RTNLB9 PE=2 SV=1||B9I2J5||B9I2J5_POPTR Predicted protein OS=Populus trichocarpa GN=POPTRDRAFT_834272 PE=4 SV=1|| PF02453.12|Reticulon|| IPR003388|Reticulon|| GO:0005783|endoplasmic reticulum
Gh_A07G0625	gra-miR8710a	AT5G15490	UDP-glucose 6-dehydrogenase family protein||Q2QS13||UGDH5_ORYSJ UDP-glucose 6-dehydrogenase 5 OS=Oryza sativa subsp. japonica GN=UGD5 PE=2 SV=1||A5AVX9||A5AVX9_VITVI UDP-glucose 6-dehydrogenase OS=Vitis vinifera GN=VITISV_020300 PE=2 SV=1||vvi:100264653||"hypothetical protein LOC100264653 ; K00012 UDPglucose 6-dehydrogenase [EC:1.1.1.22]"||" PF00984.14|UDPG_MGDP_dh; PF03721.9|UDPG_MGDP_dh_N; PF03…
Gh_A07G0672	rgl-miR5139	AT1G66810	Zinc finger C-x8-C-x5-C-x3-H type family protein||Q9C9N3||C3H14_ARATH Zinc finger CCCH domain-containing protein 14 OS=Arabidopsis thaliana GN=At1g66810 PE=2 SV=1||B9SQ02||B9SQ02_RICCO Zinc finger protein, putative OS=Ricinus communis GN=RCOM_0467770 PE=4 SV=1|| PF00642.19|zf-CCCH|| IPR000571|Zinc finger, CCCH-type||" GO:0046872|metal ion binding ; GO:0008270|zinc ion binding ; GO:0003676|nucleic…
Gh_A07G0679	ath-miR414	AT2G01275	RING/FYVE/PHD zinc finger superfamily protein||Q5I0I2||MARH2_RAT E3 ubiquitin-protein ligase MARCH2 OS=Rattus norvegicus GN=March2 PE=1 SV=1||M5WTM7||M5WTM7_PRUPE Uncharacterized protein OS=Prunus persica GN=PRUPE_ppa010144mg PE=4 SV=1||bfo:BRAFLDRAFT_169531||"hypothetical protein ; K10658 E3 ubiquitin-protein ligase MARCH3 [EC:6.3.2.19]"||" PF12906.2|RINGv; PF12428.3|DUF3675"||" IPR011016|Zinc f…
Gh_A07G0683	ath-miR414	AT1G71080	RNA polymerase II transcription elongation factor||Q91ZD6||EAF2_MOUSE ELL-associated factor 2 OS=Mus musculus GN=Eaf2 PE=1 SV=1||A5ATR1||A5ATR1_VITVI Putative uncharacterized protein OS=Vitis vinifera GN=VIT_14s0006g01890 PE=4 SV=1|| PF09816.4|EAF||" IPR019194|Transcription elognation factor Eaf, N-terminal; IPR027093|EAF family"||" GO:0006355|regulation of transcription, DNA-dependent ; GO:00327…
Gh_A07G0715	ath-miR414	AT1G23170	Protein of unknown function DUF2359, transmembrane||A0JMW6||T214A_XENLA Transmembrane protein 214-A OS=Xenopus laevis GN=tmem214-a PE=2 SV=1||M5WSG4||M5WSG4_PRUPE Uncharacterized protein OS=Prunus persica GN=PRUPE_ppa003153mg PE=4 SV=1||" PF10151.4|DUF2359; PB003040|Pfam-B_3040"|| IPR019308|Protein of unknown function DUF2359, TMEM214
Gh_A07G0726	gra-miR8668	AT3G51550	Malectin/receptor-like protein kinase family protein||Q9SCZ4||FERON_ARATH Receptor-like protein kinase FERONIA OS=Arabidopsis thaliana GN=FER PE=1 SV=1||B9NBM4||B9NBM4_POPTR Predicted protein OS=Populus trichocarpa GN=POPTRDRAFT_935938 PE=3 SV=1||ath:AT5G38990||"protein kinase family protein ; K04733 interleukin-1 receptor-associated kinase 4 [EC:2.7.11.1]"||" PF12819.2|Malectin_like; PF07714.12|…
Gh_A07G0787	ath-miR414	AT3G07880	Immunoglobulin E-set superfamily protein||Q9SFC6||GDIR_ARATH Rho GDP-dissociation inhibitor 1 OS=Arabidopsis thaliana GN=GDI1 PE=1 SV=1||B9T214||B9T214_RICCO Rho GDP-dissociation inhibitor, putative OS=Ricinus communis GN=RCOM_0549620 PE=4 SV=1||vvi:100244819||"hypothetical protein LOC100244819 ; K12462 Rho GDP-dissociation inhibitor"|| PF02115.12|Rho_GDI|| IPR000406|RHO protein GDP dissociation …
Gh_A07G0816	ath-miR414	AT3G25500	formin homology 1||Q9SE97||FH1_ARATH Formin-like protein 1 OS=Arabidopsis thaliana GN=FH1 PE=1 SV=1||B9T2I5||B9T2I5_RICCO Putative uncharacterized protein OS=Ricinus communis GN=RCOM_0101400 PE=4 SV=1||hsa:1729||"DIAPH1; diaphanous homolog 1 (Drosophila) ; K05740 diaphanous 1"|| PF02181.18|FH2|| IPR015425|Formin, FH2 domain
Gh_A07G0824	ath-miR5658,mes-miR535b,mes-miR535a,ppt-miR535a	AT3G07510	F6I1W8||F6I1W8_VITVI Putative uncharacterized protein OS=Vitis vinifera GN=VIT_00s0174g00110 PE=4 SV=1||" PB011947|Pfam-B_11947; PB001112|Pfam-B_1112"
Gh_A07G0838	ath-miR414	--	K7MG24||K7MG24_SOYBN Uncharacterized protein OS=Glycine max PE=4 SV=1
Gh_A07G0913	ath-miR414	AT1G07480	Transcription factor IIA, alpha/beta subunit||P52655||TF2AA_HUMAN Transcription initiation factor IIA subunit 1 OS=Homo sapiens GN=GTF2A1 PE=1 SV=1||M5WIA7||M5WIA7_PRUPE Uncharacterized protein OS=Prunus persica GN=PRUPE_ppa006992mg PE=4 SV=1||vvi:100241598||"hypothetical protein LOC100241598 ; K03122 transcription initiation factor TFIIA large subunit"|| PF03153.8|TFIIA|| IPR004855|Transcription…
Gh_A07G0959	ath-miR414	--	B9HQQ8||B9HQQ8_POPTR Predicted protein OS=Populus trichocarpa GN=POPTRDRAFT_558341 PE=4 SV=1
Gh_A07G0975	ath-miR414	AT5G22640	MORN (Membrane Occupation and Recognition Nexus) repeat-containing protein||M5W783||M5W783_PRUPE Uncharacterized protein OS=Prunus persica GN=PRUPE_ppa001268mg PE=4 SV=1||spu:580872||"similar to alsin ; K04575 amyotrophic lateral sclerosis 2 (juvenile)"|| PF02493.15|MORN|| IPR003409|MORN motif
Gh_A07G0979	ath-miR414	AT2G27770	Plant protein of unknown function (DUF868)||F6GW46||F6GW46_VITVI Putative uncharacterized protein OS=Vitis vinifera GN=VIT_06s0061g01360 PE=4 SV=1|| PF05910.7|DUF868|| IPR008586|Protein of unknown function DUF868, plant
Gh_A07G0992	nta-miR397	AT4G13650	Pentatricopeptide repeat (PPR) superfamily protein||Q9ZUW3||PP172_ARATH Pentatricopeptide repeat-containing protein At2g27610 OS=Arabidopsis thaliana GN=PCMP-H60 PE=2 SV=1||I1LTU4||I1LTU4_SOYBN Uncharacterized protein OS=Glycine max PE=4 SV=2||" PF01535.15|PPR; PB000293|Pfam-B_293; PF13812.1|PPR_3; PF14432.1|DYW_deaminase; PF13041.1|PPR_2; PB010214|Pfam-B_10214"|| IPR002885|Pentatricopeptide repe…
Gh_A07G1006	ath-miR414	AT5G22400	Rho GTPase activating protein with PAK-box/P21-Rho-binding domain||Q9FMR1||RGAP1_ARATH Rho GTPase-activating protein 1 OS=Arabidopsis thaliana GN=ROPGAP1 PE=2 SV=1||B9SCV2||B9SCV2_RICCO Gtpase activating protein, putative OS=Ricinus communis GN=RCOM_1281750 PE=4 SV=1||spo:SPAC26A3.09c||"rga2; GTPase activating protein Rga2 ; K08773 RalA-binding protein 1"||" PF00786.23|PBD; PF00620.22|RhoGAP"||" …
Gh_A07G1014	ath-miR5658	AT3G11590	Q66GQ2||Y5162_ARATH Uncharacterized protein At5g41620 OS=Arabidopsis thaliana GN=At5g41620 PE=1 SV=2||B9MYU2||B9MYU2_POPTR Predicted protein OS=Populus trichocarpa GN=POPTRDRAFT_1112217 PE=4 SV=1
Gh_A07G1028	gma-miR390b-5p,cca-miR390,gma-miR390e	AT3G44200	NIMA (never in mitosis, gene A)-related 6||Q0WPH8||NEK5_ARATH Serine/threonine-protein kinase Nek5 OS=Arabidopsis thaliana GN=NEK5 PE=1 SV=1||K7M2Y9||K7M2Y9_SOYBN Uncharacterized protein OS=Glycine max PE=4 SV=1||vvi:100258125||"hypothetical protein LOC100258125 ; K08857 NIMA (never in mitosis gene a)-related kinase [EC:2.7.11.1]"||" PB009096|Pfam-B_9096; PF00069.20|Pkinase; PB016892|Pfam-B_16892…
Gh_A07G1062	csi-miR160	AT3G09690	alpha/beta-Hydrolases superfamily protein||B9SK25||B9SK25_RICCO Hydrolase, putative OS=Ricinus communis GN=RCOM_1399300 PE=4 SV=1|| PF12697.2|Abhydrolase_6
Gh_A07G1063	ath-miR5658	AT5G60335	Thioesterase superfamily protein||O32472||PHAJ_AERPU (R)-specific enoyl-CoA hydratase OS=Aeromonas punctata GN=phaJ PE=1 SV=1||B9SK30||B9SK30_RICCO Oxidoreductase, putative OS=Ricinus communis GN=RCOM_1399350 PE=4 SV=1||ptr:747496||"hypothetical protein LOC747496 ; K01715 3-hydroxybutyryl-CoA dehydratase [EC:4.2.1.55]"|| PF01575.14|MaoC_dehydratas|| IPR002539|MaoC-like domain||" GO:0008152|metabo…
Gh_A07G1064	mes-miR477a	AT2G28490	RmlC-like cupins superfamily protein||Q9SPL4||AMP22_MACIN Vicilin-like antimicrobial peptides 2-2 OS=Macadamia integrifolia GN=AMP2-2 PE=2 SV=1||M5W7Z8||M5W7Z8_PRUPE Uncharacterized protein OS=Prunus persica GN=PRUPE_ppa020107mg PE=4 SV=1|| PF00190.17|Cupin_1|| IPR006045|Cupin 1|| GO:0045735|nutrient reservoir activity
Gh_A07G1073	ghr-miR7505,gra-miR7505b	AT5G59900	Pentatricopeptide repeat (PPR) superfamily protein||Q9LQ14||PPR96_ARATH Pentatricopeptide repeat-containing protein At1g62930, chloroplastic OS=Arabidopsis thaliana GN=At1g62930 PE=2 SV=2||B9MZK1||B9MZK1_POPTR Predicted protein OS=Populus trichocarpa GN=POPTRDRAFT_595494 PE=4 SV=1||pop:POPTR_874780||"hypothetical protein ; K03797 carboxyl-terminal processing protease [EC:3.4.21.102]"||" PF13041.1…
Gh_A07G1085	ath-miR5658	AT5G12200	pyrimidine 2||Q55DL0||DPYS_DICDI Dihydropyrimidinase OS=Dictyostelium discoideum GN=pyd2 PE=1 SV=1||D7T187||D7T187_VITVI Putative uncharacterized protein OS=Vitis vinifera GN=VIT_06s0009g02790 PE=4 SV=1||pop:POPTR_722702||"hypothetical protein ; K01464 dihydropyrimidinase [EC:3.5.2.2]"|| PF13147.1|Amidohydro_4
Gh_A07G1113	rgl-miR5139,cpa-miR8155	AT4G16260	Glycosyl hydrolase superfamily protein||A7PQW3||E13B_VITVI Glucan endo-1,3-beta-glucosidase OS=Vitis vinifera GN=VIT_06s0061g00120 PE=1 SV=2||M5WKR0||M5WKR0_PRUPE Uncharacterized protein (Fragment) OS=Prunus persica GN=PRUPE_ppa018225mg PE=4 SV=1||ath:AT3G57260||"BGL2; BGL2 (PATHOGENESIS-RELATED PROTEIN 2); glucan 1,3-beta-glucosidase/ hydrolase, hydrolyzing O-glycosyl compounds ; K01199 glucan e…
Gh_A07G1136	ath-miR414	AT1G21200	sequence-specific DNA binding transcription factors||B9RIA5||B9RIA5_RICCO Transcription factor, putative OS=Ricinus communis GN=RCOM_1577400 PE=4 SV=1||" PF13837.1|Myb_DNA-bind_4; PB007896|Pfam-B_7896"
Gh_A07G1144	ath-miR414	--	--
Gh_A07G1148	ata-miR395b-3p	AT1G33390	RNA helicase family protein||O46072||KZ_DROME Probable ATP-dependent RNA helicase kurz OS=Drosophila melanogaster GN=kz PE=1 SV=1||F6HZ72||F6HZ72_VITVI Putative uncharacterized protein OS=Vitis vinifera GN=VIT_07s0005g00860 PE=4 SV=1||dme:Dmel_CG3228||"kz; kurz (EC:3.4.21.- 3.6.1.3); K01509 adenosinetriphosphatase [EC:3.6.1.3]"||" PB000298|Pfam-B_298; PF04408.18|HA2; PF00270.24|DEAD; PF07717.11|O…
Gh_A07G1198	ath-miR5658	AT4G01720	WRKY family transcription factor||Q9ZSI7||WRK47_ARATH Probable WRKY transcription factor 47 OS=Arabidopsis thaliana GN=WRKY47 PE=2 SV=2||G3FFC0||G3FFC0_9ROSI WRKY transcription factor 47-2 OS=Dimocarpus longan PE=2 SV=2|| PF03106.10|WRKY|| IPR003657|DNA-binding WRKY||" GO:0006355|regulation of transcription, DNA-dependent ; GO:0043565|sequence-specific DNA binding ; GO:0003700|sequence-specific D…
Gh_A07G1205	ath-miR414	AT2G46940	B9I995||B9I995_POPTR Predicted protein OS=Populus trichocarpa GN=POPTRDRAFT_572511 PE=4 SV=1|| PB008316|Pfam-B_8316
Gh_A07G1209	aly-miR166g-5p	AT4G20140	Leucine-rich repeat transmembrane protein kinase||Q9S7I6||RPK2_ARATH LRR receptor-like serine/threonine-protein kinase RPK2 OS=Arabidopsis thaliana GN=RPK2 PE=1 SV=1||B9RN04||B9RN04_RICCO Leucine-rich repeat receptor protein kinase EXS, putative OS=Ricinus communis GN=RCOM_1342050 PE=4 SV=1||ath:AT1G75820||"CLV1; CLV1 (CLAVATA 1); ATP binding / kinase/ protein serine/threonine kinase ; K00924"||"…
Gh_A07G1220	ath-miR5658	AT2G46870	AP2/B3-like transcriptional factor family protein||O82799||NGA1_ARATH B3 domain-containing transcription factor NGA1 OS=Arabidopsis thaliana GN=NGA1 PE=1 SV=1||B9RMW1||B9RMW1_RICCO Putative uncharacterized protein OS=Ricinus communis GN=RCOM_1340820 PE=4 SV=1||ath:AT1G68840||"RAV2; RAV2 (REGULATOR OF THE ATPASE OF THE VACUOLAR MEMBRANE); DNA binding / transcription factor ; K09287 RAV-like factor…
Gh_A07G1222	ath-miR170-5p	AT1G01040	dicer-like 1||Q9SP32||DCL1_ARATH Endoribonuclease Dicer homolog 1 OS=Arabidopsis thaliana GN=DCL1 PE=1 SV=2||F6I2Z7||F6I2Z7_VITVI Putative uncharacterized protein OS=Vitis vinifera GN=VIT_15s0048g02380 PE=2 SV=1||vvi:100264308||"hypothetical protein LOC100264308 ; K11592 endoribonuclease Dicer [EC:3.1.26.-]"||" PF14709.1|DND1_DSRM; PF00636.21|Ribonuclease_3; PF03368.9|Dicer_dimer; PF02170.17|PAZ;…
Gh_A07G1245	novel_1	AT4G00900	ER-type Ca2+-ATPase 2||Q42883||ECAP_SOLLC Calcium-transporting ATPase, endoplasmic reticulum-type OS=Solanum lycopersicum GN=LCA1 PE=2 SV=1||F6I6G6||F6I6G6_VITVI Putative uncharacterized protein OS=Vitis vinifera GN=VIT_15s0046g00040 PE=3 SV=1||ath:AT4G00900||"ECA2; ECA2 (CALCIUM-TRANSPORTING ATPASE 2, ENDOPLASMIC RETICULUM-TYPE); calcium-transporting ATPase ; K01537 Ca2+-transporting ATPase [EC:…
Gh_A07G1271	gra-miR167c	AT1G01370	Histone superfamily protein||Q8RVQ9||HTR12_ARATH Histone H3-like centromeric protein HTR12 OS=Arabidopsis thaliana GN=HTR12 PE=1 SV=3||A4PIE9||A4PIE9_CRUWA Centromeric histone H3-like protein OS=Crucihimalaya wallichii GN=cenp-A PE=4 SV=1||ath:AT1G01370||"HTR12; HTR12 (CENTROMERIC HISTONE H3); DNA binding ; K11253 histone H3"
Gh_A07G1280	bra-miR408-5p	AT2G46370	Auxin-responsive GH3 family protein||Q6I581||GH35_ORYSJ Probable indole-3-acetic acid-amido synthetase GH3.5 OS=Oryza sativa subsp. japonica GN=GH3.5 PE=2 SV=1||M5XS30||M5XS30_PRUPE Uncharacterized protein OS=Prunus persica GN=PRUPE_ppa003388mg PE=4 SV=1|| PF03321.8|GH3|| IPR004993|GH3 auxin-responsive promoter
Gh_A07G1301	gra-miR8634	AT5G28350	Quinoprotein amine dehydrogenase, beta chain-like; RIC1-like guanyl-nucleotide exchange factor||Q69ZJ7||RIC1_MOUSE Protein RIC1 homolog OS=Mus musculus GN=Kiaa1432 PE=2 SV=2||B9RDV6||B9RDV6_RICCO Putative uncharacterized protein OS=Ricinus communis GN=RCOM_1616210 PE=4 SV=1||" PB000387|Pfam-B_387; PF07064.8|RIC1"|| IPR009771|Ribosome control protein 1
Gh_A07G1320	ath-miR414	AT5G28730	A5AXN9||A5AXN9_VITVI Putative uncharacterized protein OS=Vitis vinifera GN=VITISV_023669 PE=4 SV=1||" PF13359.1|DDE_Tnp_4; PB002897|Pfam-B_2897"||" IPR026103|Harbinger transposase-derived nuclease; IPR027806|Harbinger transposase-derived nuclease domain"
Gh_A07G1332	gra-miR8668	AT4G00730	Homeobox-leucine zipper family protein / lipid-binding START domain-containing protein||Q0WV12||ANL2_ARATH Homeobox-leucine zipper protein ANTHOCYANINLESS 2 OS=Arabidopsis thaliana GN=ANL2 PE=2 SV=1||B9IC55||B9IC55_POPTR Predicted protein OS=Populus trichocarpa GN=POPTRDRAFT_774292 PE=3 SV=1||ath:AT3G61150||"HDG1; HDG1 (HOMEODOMAIN GLABROUS1); DNA binding / transcription factor ; K09338 homeobox-…
Gh_A07G1360	ath-miR394a	AT2G45290	Transketolase||F4IW47||TKTC2_ARATH Transketolase-2, chloroplastic OS=Arabidopsis thaliana GN=TKL-2 PE=1 SV=1||B9RDA1||B9RDA1_RICCO Transketolase, putative OS=Ricinus communis GN=RCOM_1611360 PE=4 SV=1||pop:POPTR_552034||"hypothetical protein ; K00615 transketolase [EC:2.2.1.1]"||" PF02780.15|Transketolase_C; PF00456.16|Transketolase_N; PF02779.19|Transket_pyr"||" IPR005474|Transketolase, N-termin…
Gh_A07G1381	ath-miR5658	AT5G43410	Integrase-type DNA-binding superfamily protein||Q9LTC5||ERF98_ARATH Ethylene-responsive transcription factor ERF098 OS=Arabidopsis thaliana GN=ERF098 PE=1 SV=1||I1NI28||I1NI28_SOYBN Uncharacterized protein OS=Glycine max PE=4 SV=1||ath:AT3G23240||"ATERF1/ERF1 (ETHYLENE RESPONSE FACTOR 1); DNA binding / transcription activator/ transcription factor ; K09286 EREBP-like factor"||" PB013668|Pfam-B_13…
Gh_A07G1385	ath-miR858a,ath-miR858b	AT2G31180	myb domain protein 14||Q7XBH4||MYB4_ORYSJ Myb-related protein Myb4 OS=Oryza sativa subsp. japonica GN=MYB4 PE=2 SV=2||B9GS15||B9GS15_POPTR Predicted protein OS=Populus trichocarpa GN=MYB220 PE=4 SV=1||ath:AT2G31180||"AtMYB14/Myb14at (myb domain protein 14); DNA binding / transcription factor ; K09422 myb proto-oncogene protein, plant"||" PB005885|Pfam-B_5885; PF00249.26|Myb_DNA-binding"||" IPR001…
Gh_A07G1426	ghr-miR7505	AT5G43960	Nuclear transport factor 2 (NTF2) family protein with RNA binding (RRM-RBD-RNP motifs) domain||O94260||G3BP_SCHPO Putative G3BP-like protein OS=Schizosaccharomyces pombe (strain 972 / ATCC 24843) GN=nxt3 PE=1 SV=1||B9SKM6||B9SKM6_RICCO Ras-GTPase-activating protein-binding protein, putative OS=Ricinus communis GN=RCOM_0542300 PE=4 SV=1||" PF02136.15|NTF2; PF14259.1|RRM_6"||" IPR000504|RNA recogni…
Gh_A07G1428	ath-miR5658	AT4G28640	indole-3-acetic acid inducible 11||Q38829||IAA11_ARATH Auxin-responsive protein IAA11 OS=Arabidopsis thaliana GN=IAA11 PE=1 SV=1||I3NNW4||I3NNW4_GOSHI Auxin-responsive protein OS=Gossypium hirsutum GN=Aux4 PE=2 SV=1|| PF02309.11|AUX_IAA||" IPR003311|AUX/IAA protein; IPR011525|Aux/IAA-ARF-dimerisation"||" GO:0005634|nucleus ; GO:0006355|regulation of transcription, DNA-dependent ; GO:0046983|prote…
Gh_A07G1439	gra-miR8676	AT2G20340	Pyridoxal phosphate (PLP)-dependent transferases superfamily protein||Q8RY79||TYDC1_ARATH Tyrosine decarboxylase 1 OS=Arabidopsis thaliana GN=ELI5 PE=2 SV=1||B9SKL3||B9SKL3_RICCO Aromatic amino acid decarboxylase, putative OS=Ricinus communis GN=RCOM_0541470 PE=3 SV=1||pop:POPTR_816969||"hypothetical protein ; K01593 aromatic-L-amino-acid decarboxylase [EC:4.1.1.28]"|| PF00282.14|Pyridoxal_deC||"…
Gh_A07G1444	ath-miR5658	AT2G20300	Protein kinase superfamily protein||Q8RWW0||ALE2_ARATH Receptor-like serine/threonine-protein kinase ALE2 OS=Arabidopsis thaliana GN=ALE2 PE=1 SV=1||B9T5V6||B9T5V6_RICCO ATP binding protein, putative OS=Ricinus communis GN=RCOM_0995950 PE=3 SV=1||osa:4337593||"Os05g0110900; hypothetical protein ; K00924"||" PF07714.12|Pkinase_Tyr; PB003458|Pfam-B_3458"||" IPR000719|Protein kinase domain; IPR00124…
Gh_A07G1464	ath-miR414	AT5G48850	Tetratricopeptide repeat (TPR)-like superfamily protein||B9GNI9||B9GNI9_POPTR Predicted protein OS=Populus trichocarpa GN=POPTRDRAFT_756236 PE=4 SV=1|| PF00515.23|TPR_1||" IPR001440|Tetratricopeptide TPR-1; IPR013026|Tetratricopeptide repeat-containing domain; IPR019734|Tetratricopeptide repeat"|| GO:0005515|protein binding
Gh_A07G1471	ath-miR414	AT5G48740	Leucine-rich repeat protein kinase family protein||C0LGV0||Y5487_ARATH Probable LRR receptor-like serine/threonine-protein kinase At5g48740 OS=Arabidopsis thaliana GN=At5g48740 PE=2 SV=1||B9S521||B9S521_RICCO Kinase, putative OS=Ricinus communis GN=RCOM_1720210 PE=3 SV=1||ath:AT5G38990||"protein kinase family protein ; K04733 interleukin-1 receptor-associated kinase 4 [EC:2.7.11.1]"||" PF13855.1|…
Gh_A07G1495	gra-miR7484h,ath-miR5658	AT2G04240	RING/U-box superfamily protein||Q9ZT50||RHA2A_ARATH E3 ubiquitin-protein ligase RHA2A OS=Arabidopsis thaliana GN=RHA2A PE=1 SV=1||C6TE74||C6TE74_SOYBN Uncharacterized protein OS=Glycine max PE=2 SV=1||cqu:CpipJ_CPIJ010005||"RING finger protein 126-B ; K11982 E3 ubiquitin-protein ligase RNF115/126 [EC:6.3.2.19]"|| PF13639.1|zf-RING_2|| IPR001841|Zinc finger, RING-type||" GO:0005515|protein binding…
Gh_A07G1504	ath-miR414	AT1G67230	little nuclei1||Q9FLH0||NMCP_ARATH Putative nuclear matrix constituent protein 1-like protein OS=Arabidopsis thaliana GN=At5g65770 PE=2 SV=1||M5WQZ9||M5WQZ9_PRUPE Uncharacterized protein OS=Prunus persica GN=PRUPE_ppa000399mg PE=4 SV=1||" PB000818|Pfam-B_818; PB003290|Pfam-B_3290"
Gh_A07G1525	ath-miR414,gra-miR172b	AT2G04865	Aminotransferase-like, plant mobile domain family protein||Q9LNG5||PPP7L_ARATH Serine/threonine-protein phosphatase 7 long form homolog OS=Arabidopsis thaliana GN=At1g48120 PE=2 SV=1||B9T6J6||B9T6J6_RICCO Putative uncharacterized protein OS=Ricinus communis GN=RCOM_1120160 PE=4 SV=1|| PF10536.4|PMD|| IPR019557|Aminotransferase-like, plant mobile domain
Gh_A07G1554	osa-miR159a.1	AT2G17630	Pyridoxal phosphate (PLP)-dependent transferases superfamily protein||Q96255||SERC_ARATH Phosphoserine aminotransferase, chloroplastic OS=Arabidopsis thaliana GN=At4g35630 PE=2 SV=1||F6H8F3||F6H8F3_VITVI Putative uncharacterized protein OS=Vitis vinifera GN=VIT_00s2579g00010 PE=3 SV=1||vvi:100243722||"hypothetical protein LOC100243722 ; K00831 phosphoserine aminotransferase [EC:2.6.1.52]"||" PF01…
Gh_A07G1555	ath-miR414	AT4G35700	zinc finger (C2H2 type) family protein||B9H661||B9H661_POPTR Predicted protein OS=Populus trichocarpa GN=POPTRDRAFT_558771 PE=4 SV=1|| IPR007087|Zinc finger, C2H2|| GO:0046872|metal ion binding
Gh_A07G1559	ath-miR414	AT1G20696	high mobility group B3||Q42344||HMGB4_ARATH High mobility group B protein 4 OS=Arabidopsis thaliana GN=HMGB4 PE=1 SV=1||D4P597||D4P597_GOSHI High mobility group box 3 protein OS=Gossypium hirsutum PE=2 SV=2||vvi:100257544||"similar to F2D10.18 ; K10802 high mobility group protein B1"|| PF00505.14|HMG_box|| IPR009071|High mobility group box domain
Gh_A07G1572	ath-miR5658	AT1G67260	TCP family transcription factor ||Q9FYG7||TCP1_ARATH Transcription factor TCP1 OS=Arabidopsis thaliana GN=TCP1 PE=2 SV=1||A5BM07||A5BM07_VITVI Putative uncharacterized protein OS=Vitis vinifera GN=VITISV_012552 PE=4 SV=1||" PF03634.8|TCP; PB008939|Pfam-B_8939"||" IPR005333|Transcription factor, TCP; IPR017887|Transcription factor TCP subgroup; IPR017888|CYC/TB1, R domain"
Gh_A07G1602	gra-miR8785	AT3G02350	galacturonosyltransferase 9||Q9FWA4||GAUT9_ARATH Probable galacturonosyltransferase 9 OS=Arabidopsis thaliana GN=GAUT9 PE=2 SV=1||B9SXT3||B9SXT3_RICCO Glycosyltransferase QUASIMODO1, putative OS=Ricinus communis GN=RCOM_0876620 PE=4 SV=1||ath:AT3G02350||"GAUT9; GAUT9 (Galacturonosyltransferase 9); polygalacturonate 4-alpha-galacturonosyltransferase/ transferase, transferring glycosyl groups / tra…
Gh_A07G1607	gra-miR8718	AT5G15740	O-fucosyltransferase family protein||Q8W486||Y1491_ARATH Uncharacterized protein At1g04910 OS=Arabidopsis thaliana GN=At1g04910 PE=1 SV=1||B9N6Q1||B9N6Q1_POPTR Predicted protein OS=Populus trichocarpa GN=POPTRDRAFT_785822 PE=4 SV=1|| PF10250.4|O-FucT|| IPR019378|GDP-fucose protein O-fucosyltransferase
Gh_A07G1634	ath-miR414	--	--
Gh_A07G1660	ath-miR414	AT4G15130	phosphorylcholine cytidylyltransferase2||Q9Y5K3||PCY1B_HUMAN Choline-phosphate cytidylyltransferase B OS=Homo sapiens GN=PCYT1B PE=1 SV=1||M5X5Q2||M5X5Q2_PRUPE Uncharacterized protein OS=Prunus persica GN=PRUPE_ppa008428mg PE=4 SV=1||pop:POPTR_1102660||"hypothetical protein ; K00968 choline-phosphate cytidylyltransferase [EC:2.7.7.15]"||" PB002897|Pfam-B_2897; PF01467.21|CTP_transf_2"|| IPR004821…
Gh_A07G1701	ath-miR414	AT2G14120	dynamin related protein||Q8LFT2||DRP3B_ARATH Dynamin-related protein 3B OS=Arabidopsis thaliana GN=DRP3B PE=1 SV=2||B9I4N9||B9I4N9_POPTR Predicted protein (Fragment) OS=Populus trichocarpa GN=POPTRDRAFT_422933 PE=2 SV=1||osa:4327743||"Os01g0920400; hypothetical protein ; K01528 dynamin GTPase [EC:3.6.5.5]"||" PF00350.18|Dynamin_N; PB003147|Pfam-B_3147"||" IPR001401|Dynamin, GTPase domain; IPR0228…
Gh_A07G1725	gra-miR8718	AT2G05070	photosystem II light harvesting complex gene 2.2||P27518||CB21_GOSHI Chlorophyll a-b binding protein 151, chloroplastic OS=Gossypium hirsutum GN=CAB-151 PE=2 SV=2||B9T0C1||B9T0C1_RICCO Chlorophyll A/B binding protein, putative OS=Ricinus communis GN=RCOM_0483250 PE=3 SV=1||ath:AT2G05070||"LHCB2.2 (Photosystem II light harvesting complex gene 2.2); chlorophyll binding ; K08913 light-harvesting com…
Gh_A07G1730	ath-miR5658	AT5G35770	Transducin/WD40 repeat-like superfamily protein||Q9FKH1||SAP_ARATH Transcriptional regulator STERILE APETALA OS=Arabidopsis thaliana GN=SAP PE=1 SV=1||B9IAS7||B9IAS7_POPTR Predicted protein OS=Populus trichocarpa GN=POPTRDRAFT_775149 PE=4 SV=1|| PF00400.27|WD40||" IPR001680|WD40 repeat; IPR017986|WD40-repeat-containing domain; IPR019775|WD40 repeat, conserved site"|| GO:0005515|protein binding
Gh_A07G1759	gra-miR7494b	AT5G48300	ADP glucose pyrophosphorylase 1||P52417||GLGS2_VICFA Glucose-1-phosphate adenylyltransferase small subunit 2, chloroplastic OS=Vicia faba GN=AGPP PE=2 SV=1||I1JJP2||I1JJP2_SOYBN Glucose-1-phosphate adenylyltransferase OS=Glycine max PE=3 SV=1||vvi:100240927||"GSVIVT00029046001; hypothetical protein LOC100240927 ; K00975 glucose-1-phosphate adenylyltransferase [EC:2.7.7.27]"||" PB014406|Pfam-B_144…
Gh_A07G1783	ath-miR858a,ath-miR5658	AT3G22400	PLAT/LH2 domain-containing lipoxygenase family protein||Q43190||LOX14_SOLTU Probable linoleate 9S-lipoxygenase 4 OS=Solanum tuberosum GN=LOX1.4 PE=2 SV=1||B9SMP7||B9SMP7_RICCO Lipoxygenase OS=Ricinus communis GN=RCOM_1627250 PE=3 SV=1||osa:4338358||"Os05g0304600; hypothetical protein ; K00454 lipoxygenase [EC:1.13.11.12]"||" PF00305.14|Lipoxygenase; PF01477.18|PLAT"||" IPR000907|Lipoxygenase; IPR…
Gh_A07G1820	ath-miR414	AT3G25100	cell division cycle 45||O75419||CDC45_HUMAN Cell division control protein 45 homolog OS=Homo sapiens GN=CDC45 PE=1 SV=1||B9T3C8||B9T3C8_RICCO Putative uncharacterized protein OS=Ricinus communis GN=RCOM_1750210 PE=4 SV=1||pop:POPTR_666600||"hypothetical protein ; K06628 cell division control protein 45"||" PB018097|Pfam-B_18097; PF02724.9|CDC45"|| IPR003874|CDC45 family|| GO:0006270|DNA replicati…
Gh_A07G1821	ath-miR414	AT3G25100	cell division cycle 45||O74113||CDC45_SCHPO Cell division control protein 45 homolog OS=Schizosaccharomyces pombe (strain 972 / ATCC 24843) GN=sna41 PE=1 SV=1||B9T3C8||B9T3C8_RICCO Putative uncharacterized protein OS=Ricinus communis GN=RCOM_1750210 PE=4 SV=1||vvi:100253995||"GSVIVT00018925001; hypothetical protein LOC100253995 ; K06628 cell division control protein 45"|| PF02724.9|CDC45|| IPR003…
Gh_A07G1837	ath-miR414	AT5G48800	Phototropic-responsive NPH3 family protein||Q9FKB6||Y5880_ARATH BTB/POZ domain-containing protein At5g48800 OS=Arabidopsis thaliana GN=At5g48800 PE=1 SV=1||B9S529||B9S529_RICCO Protein binding protein, putative OS=Ricinus communis GN=RCOM_1720390 PE=4 SV=1||" PF03000.9|NPH3; PF00651.26|BTB"||" IPR000210|BTB/POZ-like; IPR013069|BTB/POZ; IPR027356|NPH3 domain"|| GO:0005515|protein binding
Gh_A07G1847	hbr-miR156	AT2G20190	CLIP-associated protein||Q8RWY6||CLASP_ARATH CLIP-associated protein OS=Arabidopsis thaliana GN=CLASP PE=1 SV=1||B9GR98||B9GR98_POPTR Predicted protein OS=Populus trichocarpa GN=POPTRDRAFT_816957 PE=4 SV=1||" PB006249|Pfam-B_6249; PB001454|Pfam-B_1454; PF12755.2|Vac14_Fab1_bd; PF02985.17|HEAT; PF12348.3|CLASP_N; PB019476|Pfam-B_19476"||" IPR000357|HEAT; IPR021133|HEAT, type 2; IPR024395|CLASP N-t…
Gh_A07G1876	ath-miR5658	AT3G28910	myb domain protein 30||P81392||MYB06_ANTMA Myb-related protein 306 OS=Antirrhinum majus GN=MYB306 PE=2 SV=1||Q2QDD5||Q2QDD5_GOSHI Myb transcription factor MYB30 OS=Gossypium hirsutum PE=2 SV=1||ath:AT3G28910||"MYB30; MYB30 (myb domain protein 30); DNA binding / transcription factor ; K09422 myb proto-oncogene protein, plant"||" PB005885|Pfam-B_5885; PF00249.26|Myb_DNA-binding"||" IPR001005|SANT/M…
Gh_A07G1886	ath-miR414	AT5G39570	Q9FKA5||Y5957_ARATH Uncharacterized protein At5g39570 OS=Arabidopsis thaliana GN=At5g39570 PE=1 SV=1||F6H5V8||F6H5V8_VITVI Putative uncharacterized protein OS=Vitis vinifera GN=VIT_14s0108g01160 PE=4 SV=1|| PB001193|Pfam-B_1193
Gh_A07G1970	ath-miR414	AT2G03820	nonsense-mediated mRNA decay NMD3 family protein||Q55BF2||NMD3_DICDI 60S ribosomal export protein NMD3 OS=Dictyostelium discoideum GN=nmd3 PE=3 SV=1||M5X0N4||M5X0N4_PRUPE Uncharacterized protein OS=Prunus persica GN=PRUPE_ppa004435mg PE=4 SV=1||vvi:100245020||"hypothetical protein LOC100245020 ; K07562 nonsense-mediated mRNA decay protein 3"|| PF04981.8|NMD3|| IPR007064|NMD3
Gh_A07G1979	ath-miR414	AT3G28580	P-loop containing nucleoside triphosphate hydrolases superfamily protein||Q54DY9||BCS1B_DICDI Probable mitochondrial chaperone BCS1-B OS=Dictyostelium discoideum GN=bcsl1b PE=3 SV=1||B9RUJ6||B9RUJ6_RICCO ATP binding protein, putative OS=Ricinus communis GN=RCOM_0853490 PE=4 SV=1||pop:POPTR_555294||"hypothetical protein ; K08900 mitochondrial chaperone BCS1"||" PF14363.1|AAA_assoc; PB000471|Pfam-B…
Gh_A07G1981	gma-miR390b-5p	AT3G28450	Leucine-rich repeat protein kinase family protein||O04567||Y1719_ARATH Probable inactive receptor kinase At1g27190 OS=Arabidopsis thaliana GN=At1g27190 PE=1 SV=1||B9RUI5||B9RUI5_RICCO BRASSINOSTEROID INSENSITIVE 1-associated receptor kinase 1, putative OS=Ricinus communis GN=RCOM_0853180 PE=4 SV=1||ath:AT1G28440||"HSL1; HSL1 (HAESA-LIKE 1); ATP binding / kinase/ protein serine/threonine kinase ; …
Gh_A07G1984	ath-miR414	AT3G28580	P-loop containing nucleoside triphosphate hydrolases superfamily protein||Q54DY9||BCS1B_DICDI Probable mitochondrial chaperone BCS1-B OS=Dictyostelium discoideum GN=bcsl1b PE=3 SV=1||B9RUJ6||B9RUJ6_RICCO ATP binding protein, putative OS=Ricinus communis GN=RCOM_0853490 PE=4 SV=1||pop:POPTR_555294||"hypothetical protein ; K08900 mitochondrial chaperone BCS1"||" PF14363.1|AAA_assoc; PB000471|Pfam-B…
Gh_A07G2001	ath-miR414	AT5G40160	Ankyrin repeat family protein||Q9SQK3||EM506_ARATH Ankyrin repeat domain-containing protein EMB506, chloroplastic OS=Arabidopsis thaliana GN=EMB506 PE=1 SV=1||A5ACZ8||A5ACZ8_VITVI Putative uncharacterized protein OS=Vitis vinifera GN=VIT_14s0066g01750 PE=4 SV=1||tca:655990||"similar to CG4719-PA ; K10799 tankyrase [EC:2.4.2.30]"|| PF12796.2|Ank_2||" IPR002110|Ankyrin repeat; IPR020683|Ankyrin rep…
Gh_A07G2004	ath-miR414	AT3G28030	5\'-3\' exonuclease family protein||Q9ATY5||UVH3_ARATH DNA repair protein UVH3 OS=Arabidopsis thaliana GN=UVH3 PE=2 SV=1||B9RUC5||B9RUC5_RICCO DNA-repair protein UVH3, putative OS=Ricinus communis GN=RCOM_0851780 PE=4 SV=1||ath:AT3G28030||"UVH3; UVH3 (ULTRAVIOLET HYPERSENSITIVE 3); nuclease ; K10846 DNA excision repair protein ERCC-5"||" PF00867.13|XPG_I; PF00752.12|XPG_N"||" IPR001044|XPG/Rad2 e…
Gh_A07G2007	ath-miR5658	AT5G40250	RING/U-box superfamily protein||Q9FL07||ATL46_ARATH RING-H2 finger protein ATL46 OS=Arabidopsis thaliana GN=ATL46 PE=2 SV=1||F6HV15||F6HV15_VITVI Putative uncharacterized protein OS=Vitis vinifera GN=VIT_14s0066g01610 PE=2 SV=1||spu:587526||"hypothetical LOC587526 ; K11980 E3 ubiquitin-protein ligase RNF11"|| PF13639.1|zf-RING_2|| IPR001841|Zinc finger, RING-type||" GO:0005515|protein binding ; G…
Gh_A07G2035	ath-miR414	AT3G27785	myb domain protein 118||Q9S7L2||MYB98_ARATH Transcription factor MYB98 OS=Arabidopsis thaliana GN=MYB98 PE=2 SV=1||B9GI43||B9GI43_POPTR Predicted protein OS=Populus trichocarpa GN=MYB004 PE=4 SV=1||ath:AT3G27785||"MYB118; MYB118 (myb domain protein 118); DNA binding / transcription factor ; K09422 myb proto-oncogene protein, plant"||" PB005885|Pfam-B_5885; PF13921.1|Myb_DNA-bind_6"||" IPR001005|S…
Gh_A07G2049	ath-miR414	AT5G40450	B9S644||B9S644_RICCO Microtubule-associated protein futsch, putative OS=Ricinus communis GN=RCOM_1064240 PE=4 SV=1
Gh_A07G2060	zma-miR396g-3p	AT3G27470	Protein of unknown function (DUF707)||B9IJK3||B9IJK3_POPTR Predicted protein OS=Populus trichocarpa GN=POPTRDRAFT_825506 PE=4 SV=1|| PF05212.7|DUF707|| IPR007877|Protein of unknown function DUF707
Gh_A07G2065	ath-miR414	AT3G56510	RNA-binding (RRM/RBD/RNP motifs) family protein||Q59YL9||ESF2_CANAL Pre-rRNA-processing protein ESF2 OS=Candida albicans (strain SC5314 / ATCC MYA-2876) GN=ESF2 PE=3 SV=2||D7SH86||D7SH86_VITVI Putative uncharacterized protein OS=Vitis vinifera GN=VIT_17s0000g00140 PE=4 SV=1
Gh_A07G2076	ath-miR858a,ath-miR858b	AT5G14340	myb domain protein 40||P81394||MYB15_ANTMA Myb-related protein 315 OS=Antirrhinum majus GN=MYB315 PE=2 SV=1||B9GIZ9||B9GIZ9_POPTR Predicted protein OS=Populus trichocarpa GN=MYB188 PE=4 SV=1||ath:AT5G14340||"AtMYB40 (myb domain protein 40); DNA binding / transcription factor ; K09422 myb proto-oncogene protein, plant"||" PB005885|Pfam-B_5885; PF00249.26|Myb_DNA-binding"||" IPR001005|SANT/Myb doma…
Gh_A07G2082	ath-miR414	AT3G14900	F6H2N0||F6H2N0_VITVI Putative uncharacterized protein OS=Vitis vinifera GN=VIT_19s0014g01300 PE=4 SV=1
Gh_A07G2094	gra-miR8643a	AT5G40890	chloride channel A||P92942||CLCB_ARATH Chloride channel protein CLC-b OS=Arabidopsis thaliana GN=CLC-B PE=1 SV=1||B9RBJ7||B9RBJ7_RICCO Chloride channel clc, putative OS=Ricinus communis GN=RCOM_1677610 PE=4 SV=1||ath:AT3G27170||"CLC-B; CLC-B (chloride channel protein B); anion channel/ voltage-gated chloride channel ; K05393 chloride channel, other eukaryote"||" PF00571.23|CBS; PF00654.15|Voltage…
Gh_A07G2096	ath-miR2111a-5p,ptc-miR2111a	AT3G27150	Galactose oxidase/kelch repeat superfamily protein||Q9LI89||FBK70_ARATH F-box/kelch-repeat protein At3g27150 OS=Arabidopsis thaliana GN=At3g27150 PE=2 SV=1||B9GJS6||B9GJS6_POPTR F-box family protein OS=Populus trichocarpa GN=POPTRDRAFT_842821 PE=4 SV=1||dre:406274||"klhl20; kelch-like 20 (Drosophila) ; K10457 kelch-like protein 20"|| PF01344.20|Kelch_1|| IPR006652|Kelch repeat type 1|| GO:0005515…
Gh_A07G2125	osa-miR393a,ata-miR393-5p,ppe-miR393a,ath-miR393a-5p	AT3G26810	auxin signaling F-box 2||Q9LPW7||AFB3_ARATH Protein AUXIN SIGNALING F-BOX 3 OS=Arabidopsis thaliana GN=AFB3 PE=1 SV=1||H6VRF4||H6VRF4_PRUPE Transport inhibitor response protein OS=Prunus persica GN=PRUPE_ppa003465mg PE=2 SV=1||cfa:485573||"FBXL2; F-box and leucine-rich repeat protein 2 ; K10268 F-box and leucine-rich repeat protein 2"||" PB006179|Pfam-B_6179; PB001423|Pfam-B_1423; PB003425|Pfam-B…
Gh_A07G2141	ghr-miR827a	AT5G14060	Aspartate kinase family protein||O23653||AK2_ARATH Aspartokinase 2, chloroplastic OS=Arabidopsis thaliana GN=AK2 PE=1 SV=2||M5XBS2||M5XBS2_PRUPE Uncharacterized protein OS=Prunus persica GN=PRUPE_ppa003561mg PE=4 SV=1||vvi:100260089||"hypothetical protein LOC100260089 ; K00928 aspartate kinase [EC:2.7.2.4]"||" PF00696.23|AA_kinase; PF01842.20|ACT"||" IPR001048|Aspartate/glutamate/uridylate kinase…
Gh_A07G2151	ath-miR414	AT2G44060	Late embryogenesis abundant protein, group 2||Q9FMA3||PEX5_ARATH Peroxisome biogenesis protein 5 OS=Arabidopsis thaliana GN=PEX5 PE=1 SV=1||B9HGA5||B9HGA5_POPTR Predicted protein OS=Populus trichocarpa GN=POPTRDRAFT_819645 PE=2 SV=1||" IPR013990|Water stress and hypersensitive response domain; IPR024111|Peroxisomal targeting signal 1 receptor family"|| GO:0009269|response to desiccation
Gh_A07G2182	gra-miR8718	AT2G05100	photosystem II light harvesting complex gene 2.1||P27518||CB21_GOSHI Chlorophyll a-b binding protein 151, chloroplastic OS=Gossypium hirsutum GN=CAB-151 PE=2 SV=2||B9T0C1||B9T0C1_RICCO Chlorophyll A/B binding protein, putative OS=Ricinus communis GN=RCOM_0483250 PE=3 SV=1||ath:AT2G05100||"LHCB2.1 (Photosystem II light harvesting complex gene 2.1); chlorophyll binding ; K08913 light-harvesting com…
Gh_A07G2184	gra-miR8718	AT2G05100	photosystem II light harvesting complex gene 2.1||P27518||CB21_GOSHI Chlorophyll a-b binding protein 151, chloroplastic OS=Gossypium hirsutum GN=CAB-151 PE=2 SV=2||B9T0C1||B9T0C1_RICCO Chlorophyll A/B binding protein, putative OS=Ricinus communis GN=RCOM_0483250 PE=3 SV=1||ath:AT2G05100||"LHCB2.1 (Photosystem II light harvesting complex gene 2.1); chlorophyll binding ; K08913 light-harvesting com…
Gh_A07G2187	gra-miR8633	AT5G16720	Protein of unknown function, DUF593||F6HSI7||F6HSI7_VITVI Putative uncharacterized protein OS=Vitis vinifera GN=VIT_14s0006g00920 PE=4 SV=1||" PF04576.10|Zein-binding; PB007563|Pfam-B_7563"|| IPR007656|Zein-binding domain
Gh_A07G2205	cpa-miR166e	AT4G12910	serine carboxypeptidase-like 20||P07519||CBP1_HORVU Serine carboxypeptidase 1 OS=Hordeum vulgare GN=CBP1 PE=1 SV=4||B9SMP4||B9SMP4_RICCO Serine carboxypeptidase, putative OS=Ricinus communis GN=RCOM_1627120 PE=4 SV=1||pop:POPTR_835003||"hypothetical protein ; K01287 carboxypeptidase C [EC:3.4.16.5]"|| PF00450.17|Peptidase_S10||" IPR001563|Peptidase S10, serine carboxypeptidase; IPR018202|Peptidas…
Gh_A07G2223	hbr-miR156	AT5G07280	Leucine-rich repeat transmembrane protein kinase||C0LGV1||RCH1_ARATH LRR receptor-like serine/threonine-protein kinase RCH1 OS=Arabidopsis thaliana GN=RCH1 PE=2 SV=1||B9S566||B9S566_RICCO Receptor protein kinase CLAVATA1, putative OS=Ricinus communis GN=RCOM_1721670 PE=4 SV=1||ath:AT1G28440||"HSL1; HSL1 (HAESA-LIKE 1); ATP binding / kinase/ protein serine/threonine kinase ; K00924"||" PB012106|Pf…
Gh_A07G2254	gra-miR8667	AT2G29690	anthranilate synthase 2||P32069||TRPX_ARATH Anthranilate synthase component I-2, chloroplastic OS=Arabidopsis thaliana GN=ASA2 PE=2 SV=1||Q41155||Q41155_RUTGR Anthranilate synthase alpha subunit (Precursor) OS=Ruta graveolens PE=2 SV=1||pop:POPTR_203361||"ASA2; anthranilate synthase, alpha subunit 2 ; K01657 anthranilate synthase component I [EC:4.1.3.27]"||" PF04715.8|Anth_synt_I_N; PF00425.13|C…
Gh_A07G2258	ath-miR414	AT2G29180	B9GJ96||B9GJ96_POPTR Predicted protein (Fragment) OS=Populus trichocarpa GN=POPTRDRAFT_641159 PE=4 SV=1
Gh_A07G2267	gra-miR8742a	AT5G48570	FKBP-type peptidyl-prolyl cis-trans isomerase family protein||Q38931||FKB62_ARATH Peptidyl-prolyl cis-trans isomerase FKBP62 OS=Arabidopsis thaliana GN=FKBP62 PE=1 SV=2||D7TGC8||D7TGC8_VITVI Putative uncharacterized protein OS=Vitis vinifera GN=VIT_00s0769g00010 PE=2 SV=1||vvi:100266654||"GSVIVT00011129001; hypothetical protein LOC100266654 ; K09571 FK506-binding protein 4/5 [EC:5.2.1.8]"||" PF13…
Gh_A07G2270	ath-miR414	AT1G03280	Transcription factor TFIIE, alpha subunit||O23038||PME8_ARATH Probable pectinesterase 8 OS=Arabidopsis thaliana GN=PME8 PE=2 SV=2||B9N8Y4||B9N8Y4_POPTR Predicted protein OS=Populus trichocarpa GN=POPTRDRAFT_828635 PE=2 SV=1||pop:POPTR_828635||"hypothetical protein ; K03136 transcription initiation factor TFIIE alpha subunit"|| PF01095.14|Pectinesterase||" IPR000070|Pectinesterase, catalytic; IPR0…
Gh_A07G2279	ath-miR414	AT5G50300	Xanthine/uracil permease family protein||Q84MA8||AZG2_ARATH Adenine/guanine permease AZG2 OS=Arabidopsis thaliana GN=AZG2 PE=2 SV=1||B9RAN2||B9RAN2_RICCO Purine permease, putative OS=Ricinus communis GN=RCOM_1507420 PE=4 SV=1||ath:AT3G10960||"xanthine/uracil permease family protein ; K06901 putative MFS transporter, AGZA family, xanthine/uracil permease"|| PF00860.15|Xan_ur_permease|| IPR006043|X…
Gh_A07G2287	atr-miR8577	AT5G51800	Protein kinase superfamily protein||F6HAQ5||F6HAQ5_VITVI Putative uncharacterized protein OS=Vitis vinifera GN=VIT_16s0022g02290 PE=4 SV=1
Gh_A07G2308	gra-miR8785	AT2G26140	FTSH protease 4||O80983||FTSH4_ARATH ATP-dependent zinc metalloprotease FTSH 4, mitochondrial OS=Arabidopsis thaliana GN=FTSH4 PE=1 SV=2||B9RRQ8||B9RRQ8_RICCO Protein YME1, putative OS=Ricinus communis GN=RCOM_0797270 PE=3 SV=1||nve:NEMVE_v1g158178||"hypothetical protein ; K08955 ATP-dependent metalloprotease [EC:3.4.24.-]"||" PB018691|Pfam-B_18691; PF01434.13|Peptidase_M41; PB018254|Pfam-B_18254…
Gh_A07G2323	ath-miR414	AT1G54200	M5Y7B8||M5Y7B8_PRUPE Uncharacterized protein OS=Prunus persica GN=PRUPE_ppa021746mg PE=4 SV=1|| PB007659|Pfam-B_7659
Gh_A07G2329	ath-miR156g,ahy-miR156a,hbr-miR156,ath-miR157a-5p	AT1G17720	Protein phosphatase 2A, regulatory subunit PR55||Q39247||2ABB_ARATH Serine/threonine protein phosphatase 2A 55 kDa regulatory subunit B beta isoform OS=Arabidopsis thaliana GN=PP2AB2 PE=2 SV=1||B9HDP4||B9HDP4_POPTR Predicted protein OS=Populus trichocarpa GN=POPTRDRAFT_1081434 PE=4 SV=1||pop:POPTR_1081434||"hypothetical protein ; K04354 protein phosphatase 2 (formerly 2A), regulatory subunit B"||…
Gh_A07G2341	ath-miR858b,ath-miR858a	AT5G35550	Duplicated homeodomain-like superfamily protein||Q9FJA2||TT2_ARATH Transcription factor TT2 OS=Arabidopsis thaliana GN=TT2 PE=1 SV=1||Q9ATD3||Q9ATD3_GOSHI GHMYB36 OS=Gossypium hirsutum GN=ghmyb36 PE=2 SV=1||ath:AT5G35550||"TT2; TT2 (TRANSPARENT TESTA 2); DNA binding / transcription factor ; K09422 myb proto-oncogene protein, plant"||" PB005885|Pfam-B_5885; PF00249.26|Myb_DNA-binding; PB018780|Pfa…
Gh_A07G2343	ath-miR5658	AT1G76880	Duplicated homeodomain-like superfamily protein||Q39117||TGT2_ARATH Trihelix transcription factor GT-2 OS=Arabidopsis thaliana GN=GT-2 PE=2 SV=1||B9RQW0||B9RQW0_RICCO Putative uncharacterized protein OS=Ricinus communis GN=RCOM_0707130 PE=4 SV=1|| PF13837.1|Myb_DNA-bind_4|| IPR017877|Myb-like domain
Gh_A07G2346	ath-miR414	AT2G06040	O74999||RAD7_SCHPO DNA repair protein rhp7 OS=Schizosaccharomyces pombe (strain 972 / ATCC 24843) GN=rhp7 PE=3 SV=1||F8WLD2||F8WLD2_CITUN DNA excision repair protein OS=Citrus unshiu GN=ORF65 PE=4 SV=1||dre:324835||"fbxl14; F-box and leucine-rich repeat protein 14b ; K10280 F-box and leucine-rich repeat protein 14"|| IPR006553|Leucine-rich repeat, cysteine-containing subtype
Gh_A07G2356	ath-miR5658	AT5G20630	germin 3||Q9ZRA4||AB19A_PRUPE Auxin-binding protein ABP19a OS=Prunus persica GN=ABP19A PE=3 SV=1||B9MSY4||B9MSY4_POPTR Predicted protein (Fragment) OS=Populus trichocarpa GN=POPTRDRAFT_281479 PE=4 SV=1|| PF00190.17|Cupin_1||" IPR001929|Germin; IPR006045|Cupin 1; IPR019780|Germin, manganese binding site"||" GO:0045735|nutrient reservoir activity ; GO:0030145|manganese ion binding "
Gh_A07G2360	lus-miR172j,gma-miR172b-5p,gra-miR172b	AT2G05830	NagB/RpiA/CoA transferase-like superfamily protein||B9HCR2||MTNA_POPTR Methylthioribose-1-phosphate isomerase OS=Populus trichocarpa GN=POPTRDRAFT_832064 PE=3 SV=1||M5W969||M5W969_PRUPE Uncharacterized protein OS=Prunus persica GN=PRUPE_ppa007089mg PE=4 SV=1||tcr:503971.40||"translation initiation factor 2 subunit ; K03239 translation initiation factor eIF-2B alpha subunit"|| PF01008.12|IF-2B||" …
Gh_A08G0005	ath-miR5658	AT1G07530	SCARECROW-like 14||P0C883||SCL33_ARATH Scarecrow-like protein 33 OS=Arabidopsis thaliana GN=SCL33 PE=3 SV=1||B9T680||B9T680_RICCO Transcription factor, putative OS=Ricinus communis GN=RCOM_0300300 PE=4 SV=1|| PF03514.9|GRAS|| IPR005202|Transcription factor GRAS
Gh_A08G0049	ath-miR398b-3p,ahy-miR398,ath-miR398a-3p	AT5G22450	B9SCS6||B9SCS6_RICCO Putative uncharacterized protein OS=Ricinus communis GN=RCOM_1280790 PE=4 SV=1
Gh_A08G0053	ath-miR414	AT3G52660	RNA-binding (RRM/RBD/RNP motifs) family protein||Q7TP47||HNRPQ_RAT Heterogeneous nuclear ribonucleoprotein Q OS=Rattus norvegicus GN=Syncrip PE=2 SV=1||F6HHF8||F6HHF8_VITVI Putative uncharacterized protein OS=Vitis vinifera GN=VIT_06s0080g00470 PE=4 SV=1||xla:397919||"nucleolin ; K11294 nucleolin"|| PF00076.17|RRM_1||" IPR000504|RNA recognition motif domain; IPR003954|RNA recognition motif domain…
Gh_A08G0080	ath-miR5658	AT2G28510	Dof-type zinc finger DNA-binding family protein||Q8LE43||DOF21_ARATH Dof zinc finger protein DOF2.1 OS=Arabidopsis thaliana GN=DOF2.1 PE=2 SV=2||I1LR01||I1LR01_SOYBN Uncharacterized protein OS=Glycine max PE=4 SV=2|| PF02701.10|zf-Dof|| IPR003851|Zinc finger, Dof-type||" GO:0003677|DNA binding ; GO:0006355|regulation of transcription, DNA-dependent ; GO:0008270|zinc ion binding "
Gh_A08G0085	ath-miR414	AT5G60550	geminivirus rep interacting kinase 2||Q5HZ38||GRIK2_ARATH Serine/threonine-protein kinase GRIK2 OS=Arabidopsis thaliana GN=GRIK2 PE=1 SV=1||F6GTZ9||F6GTZ9_VITVI Putative uncharacterized protein OS=Vitis vinifera GN=VIT_06s0004g02990 PE=4 SV=1||vvi:100260436||"hypothetical protein LOC100260436 ; K07359 calcium/calmodulin-dependent protein kinase kinase [EC:2.7.11.17]"|| PF00069.20|Pkinase||" IPR00…
Gh_A08G0092	osa-miR164d,zma-miR164h-5p,ath-miR164c-5p,hci-miR164a,gma-miR164b,ath-miR164a	AT5G12290	dgd1 suppressor 1||Q55GJ3||NCA2_DICDI Nuclear control of ATPase protein 2 OS=Dictyostelium discoideum GN=nca2 PE=3 SV=1||B9SB58||B9SB58_RICCO Putative uncharacterized protein OS=Ricinus communis GN=RCOM_0785080 PE=4 SV=1||" PF08637.5|NCA2; PB002088|Pfam-B_2088"|| IPR013946|Nuclear control of ATP synthase 2
Gh_A08G0123	ath-miR414	AT4G12620	origin of replication complex 1B||O16810||ORC1_DROME Origin recognition complex subunit 1 OS=Drosophila melanogaster GN=Orc1 PE=1 SV=2||B9RIC0||B9RIC0_RICCO Origin recognition complex subunit, putative OS=Ricinus communis GN=RCOM_1577650 PE=4 SV=1||pop:POPTR_1087966||"hypothetical protein ; K02603 origin recognition complex subunit 1"||" PF00628.24|PHD; PF01426.13|BAH; PF00004.24|AAA"||" IPR00102…
Gh_A08G0143	gma-miR172b-5p	AT2G07050	cycloartenol synthase 1||Q8W3Z3||CAS2_BETPL Cycloartenol synthase 2 OS=Betula platyphylla GN=CASBPX2 PE=1 SV=1||M5XKH5||M5XKH5_PRUPE Uncharacterized protein OS=Prunus persica GN=PRUPE_ppa001844mg PE=4 SV=1||vvi:100243389||"GSVIVT00016985001; hypothetical protein LOC100243389 ; K01853 cycloartenol synthase [EC:5.4.99.8]"||" PB012282|Pfam-B_12282; PB003550|Pfam-B_3550; PB003354|Pfam-B_3354; PB01241…
Gh_A08G0182	ptc-miR172b-5p	AT1G53050	Protein kinase superfamily protein||F4I114||Y1960_ARATH Probable serine/threonine-protein kinase At1g09600 OS=Arabidopsis thaliana GN=At1g09600 PE=2 SV=1||B9HZU6||B9HZU6_POPTR Predicted protein OS=Populus trichocarpa GN=POPTRDRAFT_834104 PE=2 SV=1||osa:4325730||"Os01g0367700; hypothetical protein ; K08819 Cdc2-related kinase, arginine/serine-rich [EC:2.7.11.22]"|| PF00069.20|Pkinase||" IPR000719|…
Gh_A08G0185	ath-miR414	AT3G15120	P-loop containing nucleoside triphosphate hydrolases superfamily protein||P40340||TBP7_YEAST Tat-binding homolog 7 OS=Saccharomyces cerevisiae (strain ATCC 204508 / S288c) GN=YTA7 PE=1 SV=2||B9SB99||B9SB99_RICCO Putative uncharacterized protein OS=Ricinus communis GN=RCOM_0649850 PE=4 SV=1||olu:OSTLU_30617||"predicted protein; K03062 26S proteasome regulatory subunit T2"||" PF00004.24|AAA; PF1377…
Gh_A08G0186	ath-miR414	AT3G15095	B9I1E3||B9I1E3_POPTR Predicted protein OS=Populus trichocarpa GN=POPTRDRAFT_771542 PE=4 SV=1|| PB014572|Pfam-B_14572
Gh_A08G0187	ath-miR5658	--	M5WHS4||M5WHS4_PRUPE Uncharacterized protein OS=Prunus persica GN=PRUPE_ppa005691mg PE=4 SV=1
Gh_A08G0214	ath-miR414	AT3G13130	M5WHL9||M5WHL9_PRUPE Uncharacterized protein OS=Prunus persica GN=PRUPE_ppa011191mg PE=4 SV=1
Gh_A08G0221	osa-miR397b	AT5G59810	Subtilase family protein||O65351||SUBL_ARATH Subtilisin-like protease OS=Arabidopsis thaliana GN=ARA12 PE=1 SV=1||B9GHH3||B9GHH3_POPTR Predicted protein OS=Populus trichocarpa GN=POPTRDRAFT_829963 PE=4 SV=1||osa:4334194||"Os03g0761500; hypothetical protein ; K01342 subtilisin [EC:3.4.21.62]"||" PF02225.17|PA; PF05922.11|Inhibitor_I9; PF00082.17|Peptidase_S8; PB017721|Pfam-B_17721"||" IPR000209|Pe…
Gh_A08G0225	ath-miR5658	AT5G56240	B9T0I2||B9T0I2_RICCO Putative uncharacterized protein OS=Ricinus communis GN=RCOM_0301280 PE=4 SV=1
Gh_A08G0227	ath-miR5658	AT2G44420	protein N-terminal asparagine amidohydrolase family protein||Q9FQ19||SCC13_ARATH Sister chromatid cohesion 1 protein 3 OS=Arabidopsis thaliana GN=SYN3 PE=2 SV=2||D7T2W2||D7T2W2_VITVI Putative uncharacterized protein OS=Vitis vinifera GN=VIT_13s0064g01440 PE=4 SV=1||ath:AT5G16270||"ATRAD21.3/SYN4 (ARABIDOPSIS HOMOLOG OF RAD21 3) ; K06670 cohesin complex subunit SCC1"||" PF14736.1|N_Asn_amidohyd; P…
Gh_A08G0236	ath-miR414	AT3G57670	C2H2-type zinc finger family protein||Q8VWG3||TT1_ARATH Protein TRANSPARENT TESTA 1 OS=Arabidopsis thaliana GN=TT1 PE=2 SV=1||K7LWM6||K7LWM6_SOYBN Uncharacterized protein OS=Glycine max PE=4 SV=1||ath:AT1G25250||"ATIDD16 (ARABIDOPSIS THALIANA INDETERMINATE(ID)-DOMAIN 16); nucleic acid binding / transcription factor/ zinc ion binding ; K03540 ribonuclease P subunit RPR2 [EC:3.1.26.5]"|| PF13894.1|…
Gh_A08G0275	ata-miR395b-3p	AT2G45540	WD-40 repeat family protein / beige-related||Q54U63||LVSC_DICDI BEACH domain-containing protein lvsC OS=Dictyostelium discoideum GN=lvsC PE=4 SV=2||M5X8G9||M5X8G9_PRUPE Uncharacterized protein OS=Prunus persica GN=PRUPE_ppa000012mg PE=4 SV=1||ago:AGOS_AEL246C||"AEL246Cp; K03130 transcription initiation factor TFIID subunit D4"||" PB010974|Pfam-B_10974; PF02138.13|Beach; PF00400.27|WD40; PB005901|…
Gh_A08G0301	ath-miR5658	AT2G46690	SAUR-like auxin-responsive protein family ||P33079||A10A5_SOYBN Auxin-induced protein 10A5 OS=Glycine max PE=2 SV=1||B9I925||B9I925_POPTR SAUR family protein OS=Populus trichocarpa GN=SAUR24 PE=4 SV=1|| PF02519.9|Auxin_inducible|| IPR003676|Auxin-induced protein, ARG7
Gh_A08G0328	ath-miR5658	AT3G02420	B9H3R7||B9H3R7_POPTR Predicted protein OS=Populus trichocarpa GN=POPTRDRAFT_759265 PE=4 SV=1|| PF03661.8|UPF0121|| IPR005344|Uncharacterised protein family UPF0121|| GO:0016021|integral to membrane
Gh_A08G0355	ath-miR414	AT2G47330	P-loop containing nucleoside triphosphate hydrolases superfamily protein||O22907||RH24_ARATH DEAD-box ATP-dependent RNA helicase 24 OS=Arabidopsis thaliana GN=RH24 PE=1 SV=2||B9RNC8||B9RNC8_RICCO Putative uncharacterized protein OS=Ricinus communis GN=RCOM_1346600 PE=3 SV=1||dme:Dmel_CG6418||"CG6418 gene product from transcript CG6418-RB (EC:3.6.1.3); K01509 adenosinetriphosphatase [EC:3.6.1.3]"|…
Gh_A08G0357	ath-miR414	AT2G47330	P-loop containing nucleoside triphosphate hydrolases superfamily protein||O22907||RH24_ARATH DEAD-box ATP-dependent RNA helicase 24 OS=Arabidopsis thaliana GN=RH24 PE=1 SV=2||G7KTM4||G7KTM4_MEDTR DEAD-box ATP-dependent RNA helicase OS=Medicago truncatula GN=MTR_7g109720 PE=3 SV=1||dme:Dmel_CG6418||"CG6418 gene product from transcript CG6418-RB (EC:3.6.1.3); K01509 adenosinetriphosphatase [EC:3.6.…
Gh_A08G0390	osa-miR393a,ppe-miR393a,ath-miR393a-5p,ata-miR393-5p	AT3G62980	F-box/RNI-like superfamily protein||Q570C0||TIR1_ARATH Protein TRANSPORT INHIBITOR RESPONSE 1 OS=Arabidopsis thaliana GN=TIR1 PE=1 SV=2||A4KA30||A4KA30_GOSHI Transport inhibitor response 1 OS=Gossypium hirsutum GN=TIR1 PE=2 SV=1||cfa:612832||"FBXL20; F-box and leucine-rich repeat protein 20 ; K10286 F-box and leucine-rich repeat protein 20"||" PB006179|Pfam-B_6179; PB001423|Pfam-B_1423; PB003425|…
Gh_A08G0402	ptc-miR166n,vvi-miR166a	AT4G02900	ERD (early-responsive to dehydration stress) family protein||Q09809||YAB9_SCHPO Uncharacterized membrane protein C2G11.09 OS=Schizosaccharomyces pombe (strain 972 / ATCC 24843) GN=SPAC2G11.09 PE=3 SV=2||F6HQ65||F6HQ65_VITVI Putative uncharacterized protein OS=Vitis vinifera GN=VIT_07s0104g00360 PE=4 SV=1||" PF14703.1|DUF4463; PF13967.1|RSN1_TM; PF02714.10|DUF221"||" IPR003864|Domain of unknown fu…
Gh_A08G0409	ata-miR395b-3p	AT3G63340	Protein phosphatase 2C family protein||Q93YS2||P2C51_ARATH Probable protein phosphatase 2C 51 OS=Arabidopsis thaliana GN=At3g63340 PE=2 SV=2||B9S4N3||B9S4N3_RICCO Protein phosphatase 2c, putative OS=Ricinus communis GN=RCOM_0990320 PE=4 SV=1||ath:AT5G57050||"ABI2; ABI2 (ABA INSENSITIVE 2); protein serine/threonine phosphatase ; K01090 protein phosphatase [EC:3.1.3.16]"||" PF00069.20|Pkinase; PF00…
Gh_A08G0411	ath-miR414,ath-miR5658	AT1G03060	Beige/BEACH domain ;WD domain, G-beta repeat protein||Q8IZQ1||WDFY3_HUMAN WD repeat and FYVE domain-containing protein 3 OS=Homo sapiens GN=WDFY3 PE=1 SV=2||B9S4P2||B9S4P2_RICCO Putative uncharacterized protein OS=Ricinus communis GN=RCOM_0990510 PE=4 SV=1||" PB016974|Pfam-B_16974; PF02138.13|Beach; PF14844.1|PH_BEACH; PF13385.1|Laminin_G_3"||" IPR000409|BEACH domain; IPR023362|PH-BEACH domain"
Gh_A08G0413	ptc-miR396g-5p	AT3G63380	ATPase E1-E2 type family protein / haloacid dehalogenase-like hydrolase family protein||Q9LY77||ACA12_ARATH Calcium-transporting ATPase 12, plasma membrane-type OS=Arabidopsis thaliana GN=ACA12 PE=2 SV=1||F6HBJ0||F6HBJ0_VITVI Putative uncharacterized protein OS=Vitis vinifera GN=VIT_00s0179g00260 PE=3 SV=1||ath:AT3G63380||"calcium-transporting ATPase, plasma membrane-type, putative / Ca(2+)-ATPas…
Gh_A08G0418	gra-miR8633	AT4G28520	cruciferin 3||P09802||LEGA_GOSHI Legumin A OS=Gossypium hirsutum GN=LEGA PE=2 SV=2||G3M3I5||G3M3I5_GOSAR Seed storage protein legumin A (Fragment) OS=Gossypium arboreum GN=legA_A2 PE=4 SV=1|| PF00190.17|Cupin_1||" IPR006044|11-S seed storage protein, plant; IPR006045|Cupin 1; IPR022379|11-S seed storage protein, conserved site"|| GO:0045735|nutrient reservoir activity
Gh_A08G0426	ath-miR414	AT2G20230	Tetraspanin family protein||Q93XY5||TET18_ARATH Tetraspanin-18 OS=Arabidopsis thaliana GN=At2g20230 PE=2 SV=1||D7U3B8||D7U3B8_VITVI Putative uncharacterized protein OS=Vitis vinifera GN=VIT_07s0005g04950 PE=4 SV=1||vvi:100258601||"hypothetical protein LOC100258601 ; K03144 transcription initiation factor TFIIH subunit H4"|| PF00335.15|Tetraspannin|| IPR018499|Tetraspanin/Peripherin|| GO:0016021|i…
Gh_A08G0449	ath-miR5658	AT4G18550	alpha/beta-Hydrolases superfamily protein||B9EYD3||PLA4_ORYSJ Phospholipase A1-II 4 OS=Oryza sativa subsp. japonica GN=Os01g0652300 PE=2 SV=2||M5WLH7||M5WLH7_PRUPE Uncharacterized protein OS=Prunus persica GN=PRUPE_ppa1027164mg PE=4 SV=1||tbr:Tb927.8.7440||"lipase (EC:3.1.1.-); K01066 esterase / lipase [EC:3.1.1.-]"||" PB001619|Pfam-B_1619; PF01764.20|Lipase_3"|| IPR002921|Lipase, class 3||" GO:0…
Gh_A08G0450	ath-miR414	AT2G04235	B9SF28||B9SF28_RICCO Putative uncharacterized protein OS=Ricinus communis GN=RCOM_1213190 PE=4 SV=1
Gh_A08G0464	gma-miR4995	AT1G24290	AAA-type ATPase family protein||Q8CG07||WRIP1_RAT ATPase WRNIP1 OS=Rattus norvegicus GN=Wrnip1 PE=2 SV=1||B9HZJ7||B9HZJ7_POPTR Predicted protein OS=Populus trichocarpa GN=POPTRDRAFT_889921 PE=4 SV=1||ath:AT1G24290||"AAA-type ATPase family protein ; K07478 putative ATPase"||" PB017735|Pfam-B_17735; PF12002.3|MgsA_C; PF00004.24|AAA"||" IPR003593|AAA+ ATPase domain; IPR003959|ATPase, AAA-type, core;…
Gh_A08G0479	ath-miR414	AT5G16600	myb domain protein 43||Q50EX6||ODO1_PETHY Protein ODORANT1 OS=Petunia hybrida GN=ODO1 PE=2 SV=1||B9GUS6||B9GUS6_POPTR Predicted protein OS=Populus trichocarpa GN=MYB152 PE=4 SV=1||ath:AT5G16600||"MYB43; MYB43 (myb domain protein 43); DNA binding / transcription factor ; K09422 myb proto-oncogene protein, plant"||" PB005885|Pfam-B_5885; PF00249.26|Myb_DNA-binding"||" IPR001005|SANT/Myb domain; IPR…
Gh_A08G0481	ath-miR170-5p	AT5G37690	SGNH hydrolase-type esterase superfamily protein||Q9FHQ1||GDL80_ARATH GDSL esterase/lipase At5g37690 OS=Arabidopsis thaliana GN=At5g37690 PE=2 SV=1||B9T102||B9T102_RICCO Zinc finger protein, putative OS=Ricinus communis GN=RCOM_0371840 PE=4 SV=1|| PF00657.17|Lipase_GDSL|| IPR001087|Lipase, GDSL||" GO:0016788|hydrolase activity, acting on ester bonds ; GO:0006629|lipid metabolic process "
Gh_A08G0507	gma-miR396h	AT5G13700	polyamine oxidase 1||Q9FNA2||PAO1_ARATH Polyamine oxidase 1 OS=Arabidopsis thaliana GN=PAO1 PE=1 SV=1||B9RVL4||B9RVL4_RICCO Polyamine oxidase, putative OS=Ricinus communis GN=RCOM_0964720 PE=4 SV=1||ath:AT5G13700||"APAO/ATPAO1 (POLYAMINE OXIDASE 1); FAD binding / polyamine oxidase ; K00308 polyamine oxidase [EC:1.5.3.11]"|| PF01593.19|Amino_oxidase||" IPR001613|Flavin amine oxidase; IPR002937|Ami…
Gh_A08G0574	gra-miR3476	AT3G63430	Q9LF24||LNG1_ARATH Protein LONGIFOLIA 1 OS=Arabidopsis thaliana GN=LNG1 PE=1 SV=1||B9GS85||B9GS85_POPTR Predicted protein OS=Populus trichocarpa GN=POPTRDRAFT_754257 PE=4 SV=1||" PF14309.1|DUF4378; PF14383.1|VARLMGL"|| IPR025486|Domain of unknown function DUF4378
Gh_A08G0577	ghr-miR7505	AT2G38290	ammonium transporter 2||Q84KJ6||AMT31_ORYSJ Ammonium transporter 3 member 1 OS=Oryza sativa subsp. japonica GN=AMT3-1 PE=2 SV=1||B9GS88||B9GS88_POPTR Ammonium transporter OS=Populus trichocarpa GN=PtrAMT4-1 PE=4 SV=1|| PF00909.16|Ammonium_transp||" IPR001905|Ammonium transporter; IPR002229|Blood group Rhesus C/E/D polypeptide; IPR018047|Ammonium transporter, conserved site; IPR024041|Ammonium tra…
Gh_A08G0581	vvi-miR396b,ath-miR396b-5p,ppe-miR396a,mdm-miR396a	AT3G63380	ATPase E1-E2 type family protein / haloacid dehalogenase-like hydrolase family protein||Q9LY77||ACA12_ARATH Calcium-transporting ATPase 12, plasma membrane-type OS=Arabidopsis thaliana GN=ACA12 PE=2 SV=1||F6HBJ0||F6HBJ0_VITVI Putative uncharacterized protein OS=Vitis vinifera GN=VIT_00s0179g00260 PE=3 SV=1||ath:AT3G63380||"calcium-transporting ATPase, plasma membrane-type, putative / Ca(2+)-ATPas…
Gh_A08G0584	ath-miR414	AT5G28730	A5AXN9||A5AXN9_VITVI Putative uncharacterized protein OS=Vitis vinifera GN=VITISV_023669 PE=4 SV=1||" PF13359.1|DDE_Tnp_4; PB002897|Pfam-B_2897"|| IPR027806|Harbinger transposase-derived nuclease domain
Gh_A08G0592	ath-miR5658	AT3G63300	FORKED 1||B9GSJ7||B9GSJ7_POPTR Predicted protein OS=Populus trichocarpa GN=POPTRDRAFT_849367 PE=4 SV=1||" PF05703.6|Auxin_canalis; PF08458.5|PH_2"||" IPR008546|Domain of unknown function DUF828; IPR013666|Pleckstrin-like, plant"
Gh_A08G0593	mtr-miR171e-5p	AT3G63280	NIMA-related kinase 4||Q2QMH1||NEK2_ORYSJ Serine/threonine-protein kinase Nek2 OS=Oryza sativa subsp. japonica GN=NEK2 PE=2 SV=1||F6HI67||F6HI67_VITVI Putative uncharacterized protein OS=Vitis vinifera GN=VIT_07s0151g00310 PE=4 SV=1||vvi:100241803||"hypothetical protein LOC100241803 ; K08857 NIMA (never in mitosis gene a)-related kinase [EC:2.7.11.1]"||" PF00069.20|Pkinase; PB016892|Pfam-B_16892;…
Gh_A08G0614	ath-miR414	AT3G63130	RAN GTPase activating protein 1||Q9LE82||RAGP1_ARATH RAN GTPase-activating protein 1 OS=Arabidopsis thaliana GN=RANGAP1 PE=1 SV=1||F6HQ59||F6HQ59_VITVI Putative uncharacterized protein OS=Vitis vinifera GN=VIT_07s0104g00520 PE=4 SV=1||mmu:107607||"Nod1; nucleotide-binding oligomerization domain containing 1 ; K08727 nucleotide-binding oligomerization domain-containing protein 1"||" PF13943.1|WPP;…
Gh_A08G0618	ath-miR414	AT4G02810	Protein of unknown function (DUF3049)||Q9SY06||FAF1_ARATH Protein FANTASTIC FOUR 1 OS=Arabidopsis thaliana GN=FAF1 PE=2 SV=1||B9H879||B9H879_POPTR Predicted protein OS=Populus trichocarpa GN=POPTRDRAFT_559547 PE=4 SV=1|| PF11250.3|DUF3049|| IPR021410|The fantastic four family
Gh_A08G0623	gra-miR8741	AT5G46600	Aluminium activated malate transporter family protein||O49696||ALMTC_ARATH Aluminum-activated malate transporter 12 OS=Arabidopsis thaliana GN=ALMT12 PE=2 SV=1||M5VK58||M5VK58_PRUPE Uncharacterized protein OS=Prunus persica GN=PRUPE_ppa014894mg PE=4 SV=1|| PF11744.3|ALMT|| IPR020966|Aluminum-activated malate transporter|| GO:0015743|malate transport
Gh_A08G0627	gra-miR7494b	AT1G03220	Eukaryotic aspartyl protease family protein||P13917||7SB1_SOYBN Basic 7S globulin OS=Glycine max GN=BG PE=1 SV=2||F6HQ75||F6HQ75_VITVI Putative uncharacterized protein OS=Vitis vinifera GN=VIT_07s0104g00180 PE=4 SV=1||" PF14543.1|TAXi_N; PF14541.1|TAXi_C"|| IPR001461|Peptidase A1||" GO:0006508|proteolysis ; GO:0004190|aspartic-type endopeptidase activity "
Gh_A08G0634	gra-miR166d	--	PF00745.15|GlutR_dimer|| IPR015896|Tetrapyrrole biosynthesis, glutamyl-tRNA reductase, dimerisation domain||" GO:0050661|NADP binding ; GO:0008883|glutamyl-tRNA reductase activity ; GO:0033014|tetrapyrrole biosynthetic process ; GO:0055114|oxidation-reduction process "
Gh_A08G0640	ath-miR414	AT1G03350	BSD domain-containing protein||Q5ZIK6||BSDC1_CHICK BSD domain-containing protein 1 OS=Gallus gallus GN=BSDC1 PE=2 SV=1||B9SFN4||B9SFN4_RICCO Synapse-associated protein, putative OS=Ricinus communis GN=RCOM_0647910 PE=4 SV=1|| IPR005607|BSD
Gh_A08G0662	osa-miR393a,ata-miR393-5p,ppe-miR393a,ath-miR393a-5p	AT3G62980	F-box/RNI-like superfamily protein||Q570C0||TIR1_ARATH Protein TRANSPORT INHIBITOR RESPONSE 1 OS=Arabidopsis thaliana GN=TIR1 PE=1 SV=2||A4KA30||A4KA30_GOSHI Transport inhibitor response 1 OS=Gossypium hirsutum GN=TIR1 PE=2 SV=1||bta:616212||"FBXL2; F-box and leucine-rich repeat protein 2 ; K10268 F-box and leucine-rich repeat protein 2"||" PB006179|Pfam-B_6179; PB001423|Pfam-B_1423; PB003425|Pfa…
Gh_A08G0668	ath-miR414	AT1G03010	Phototropic-responsive NPH3 family protein||Q9SA69||Y1301_ARATH BTB/POZ domain-containing protein At1g03010 OS=Arabidopsis thaliana GN=At1g03010 PE=2 SV=1||M5VJH2||M5VJH2_PRUPE Uncharacterized protein OS=Prunus persica GN=PRUPE_ppa002803mg PE=4 SV=1||" PF03000.9|NPH3; PF00651.26|BTB"||" IPR000210|BTB/POZ-like; IPR013069|BTB/POZ; IPR027356|NPH3 domain"|| GO:0005515|protein binding
Gh_A08G0680	ptc-miR172b-5p	AT4G13650	Pentatricopeptide repeat (PPR) superfamily protein||Q9FJY7||PP449_ARATH Pentatricopeptide repeat-containing protein At5g66520 OS=Arabidopsis thaliana GN=PCMP-H61 PE=2 SV=1||I1NB40||I1NB40_SOYBN Uncharacterized protein OS=Glycine max PE=4 SV=2||" PF01535.15|PPR; PB000293|Pfam-B_293; PB004526|Pfam-B_4526; PF13812.1|PPR_3; PB010214|Pfam-B_10214"|| IPR002885|Pentatricopeptide repeat
Gh_A08G0700	ath-miR414	AT5G01290	mRNA capping enzyme family protein||Q17607||MCE1_CAEEL mRNA-capping enzyme OS=Caenorhabditis elegans GN=cel-1 PE=1 SV=2||B9IG45||B9IG45_POPTR Predicted protein (Fragment) OS=Populus trichocarpa GN=POPTRDRAFT_735714 PE=2 SV=1||dme:Dmel_CG1810||"mRNA-capping-enzyme; CG1810 gene product from transcript CG1810-RA (EC:2.7.7.50 3.1.3.- 3.1.3.48); K00987 mRNA guanylyltransferase [EC:2.7.7.50]"|| PF00782…
Gh_A08G0706	stu-miR172c-3p	AT5G13000	glucan synthase-like 12||Q9LXT9||CALS3_ARATH Callose synthase 3 OS=Arabidopsis thaliana GN=CALS3 PE=2 SV=3||F6GUE7||F6GUE7_VITVI Putative uncharacterized protein OS=Vitis vinifera GN=VIT_06s0004g01270 PE=4 SV=1||ath:AT1G05570||"CALS1; CALS1 (CALLOSE SYNTHASE 1); transferase, transferring glycosyl groups ; K11000 callose synthase [EC:2.4.1.-]"||" PF14288.1|FKS1_dom1; PF02364.10|Glucan_synthase; PB…
Gh_A08G0707	stu-miR172c-3p	AT5G13000	glucan synthase-like 12||Q9LXT9||CALS3_ARATH Callose synthase 3 OS=Arabidopsis thaliana GN=CALS3 PE=2 SV=3||G7KWP5||G7KWP5_MEDTR Callose synthase OS=Medicago truncatula GN=MTR_7g005950 PE=4 SV=1||ath:AT1G05570||"CALS1; CALS1 (CALLOSE SYNTHASE 1); transferase, transferring glycosyl groups ; K11000 callose synthase [EC:2.4.1.-]"|| PF02364.10|Glucan_synthase||" IPR003440|Glycosyl transferase, family…
Gh_A08G0708	ath-miR414	AT5G19900	PRLI-interacting factor, putative||I1LFH8||I1LFH8_SOYBN Uncharacterized protein OS=Glycine max PE=4 SV=1|| PB002848|Pfam-B_2848
Gh_A08G0740	ath-miR5658	AT1G55540	Nuclear pore complex protein||B9SBM1||B9SBM1_RICCO Nuclear pore complex protein nup153, putative OS=Ricinus communis GN=RCOM_0342670 PE=4 SV=1|| IPR026054|Nuclear pore complex protein
Gh_A08G0754	ath-miR5658	AT4G25845	B9N307||B9N307_POPTR Predicted protein OS=Populus trichocarpa GN=POPTRDRAFT_783993 PE=4 SV=1|| PF05097.7|DUF688|| IPR007789|Protein of unknown function DUF688
Gh_A08G0765	gra-miR477	--	--
Gh_A08G0773	osa-miR5083	AT5G57630	CBL-interacting protein kinase 21||Q94CG0||CIPKL_ARATH CBL-interacting serine/threonine-protein kinase 21 OS=Arabidopsis thaliana GN=CIPK21 PE=1 SV=1||B9T2E1||B9T2E1_RICCO CBL-interacting serine/threonine-protein kinase, putative OS=Ricinus communis GN=RCOM_0078150 PE=4 SV=1||ath:AT1G30270||"CIPK23; CIPK23 (CBL-INTERACTING PROTEIN KINASE 23); kinase ; K00924"||" PF00069.20|Pkinase; PF03822.9|NAF"…
Gh_A08G0777	ath-miR414	AT1G11300	protein serine/threonine kinases;protein kinases;ATP binding;sugar binding;kinases;carbohydrate binding||Q9LSC2||Y3589_ARATH PTI1-like tyrosine-protein kinase At3g15890 OS=Arabidopsis thaliana GN=At3g15890 PE=1 SV=1||B9N8S8||B9N8S8_POPTR Predicted protein OS=Populus trichocarpa GN=POPTRDRAFT_932477 PE=3 SV=1||osa:4337593||"Os05g0110900; hypothetical protein ; K00924"||" PF00069.20|Pkinase; PB0034…
[truncated: 3,281 more rows]

## Sheet: The targets of novel miRNAs
Target Gene ID	MiRNA	Arabidopsis ID	ArabDesc||Swissprot_id||SwissProt_desc||Trembl_id||Trembl_desc||KEGG_id||KEGG_desc||Pfam_ids||InterProt_ids||GO_ids
[truncated: 351 more rows]
