# Supplementary material for: A combined small RNA and transcriptome sequencing analysis reveal regulatory roles of miRNAs during anther development of Upland cotton carrying cytoplasmic male sterile Gossypium harknessii (D2) cytoplasm
Source: BMC Plant Biol. 2018 Oct 17;18:242. doi: 10.1186/s12870-018-1446-7 (PMC6192183; doi:10.1186/s12870-018-1446-7)
Supplement: Supplementary file 6 — Table S6. GO and KEGG analysis of predicted target genes for DEMs in A-B and A-R compare group. (XLSX 403 kb) [file 12870_2018_1446_MOESM6_ESM.xlsx]

## Sheet: GO enrichment in A-B
GO_accession	Description	Term_type	Over_represented_pValue	Corrected_pValue	DEG_item	DEG_list	Bg_item	Bg_list	Gene_names
GO:0016668	oxidoreductase activity, acting on a sulfur group of donors, NAD(P) as acceptor	molecular_function	6.1012e-49	1.3377e-45	49	693	177	49603	Gh_D02G0177,Gh_A05G2511,Gh_D11G2848,Gh_D02G0172,Gh_D10G2227,Gh_D13G0064,Gh_D02G0162,Gh_D13G1791,Gh_A06G1556,Gh_A02G1727,Gh_D06G2372,Gh_D06G2386,Gh_A10G1929,Gh_D07G0175,Gh_A06G0759,Gh_Sca005287G01,Gh_D13G0107,Gh_A06G1508,Gh_D13G0077,Gh_D10G2185,Gh_A13G0091,Gh_D05G0403,Gh_D02G0175,Gh_Sca009673G01,Gh_D06G0894,Gh_D10G2207,Gh_D06G1843,Gh_D02G0211,Gh_A06G1488,Gh_A10G1875,Gh_A10G1916,Gh_Sca005219G01,Gh_…
GO:0047134	protein-disulfide reductase activity	molecular_function	6.1012e-49	1.3377e-45	49	693	177	49603	Gh_A13G0091,Gh_D10G2185,Gh_A06G1508,Gh_D13G0077,Gh_D13G0107,Gh_A06G0759,Gh_Sca005287G01,Gh_A10G1929,Gh_D07G0175,Gh_D06G2386,Gh_D06G2372,Gh_A06G1556,Gh_A02G1727,Gh_D02G0162,Gh_D13G1791,Gh_D11G2848,Gh_A05G2511,Gh_D02G0172,Gh_D10G2227,Gh_D13G0064,Gh_D02G0177,Gh_A10G1917,Gh_A13G0062,Gh_A05G0301,Gh_D13G0066,Gh_D10G2144,Gh_A13G0055,Gh_Sca014817G01,Gh_A13G0043,Gh_D05G2790,Gh_D13G0074,Gh_D06G1882,Gh_A01G…
GO:0016667	oxidoreductase activity, acting on a sulfur group of donors	molecular_function	3.0574e-31	4.4688e-28	51	693	436	49603	Gh_D02G0211,Gh_D06G1843,Gh_D06G0894,Gh_D10G2207,Gh_D05G0403,Gh_D02G0175,Gh_D11G0244,Gh_Sca009673G01,Gh_D02G0173,Gh_Sca008554G01,Gh_D10G2209,Gh_A10G1916,Gh_A10G1875,Gh_Sca005219G01,Gh_A06G1488,Gh_D06G1882,Gh_A01G0285,Gh_A07G2319,Gh_A10G1918,Gh_A10G1917,Gh_A13G0062,Gh_A05G0301,Gh_A13G0055,Gh_D13G0066,Gh_D10G2144,Gh_Sca014817G01,Gh_D05G2790,Gh_A13G0043,Gh_D13G0074,Gh_D02G0162,Gh_D13G1791,Gh_D11G2848…
GO:0016651	oxidoreductase activity, acting on NAD(P)H	molecular_function	5.793e-31	6.3505e-28	50	693	421	49603	Gh_D06G1882,Gh_A07G2319,Gh_A10G1918,Gh_A01G0285,Gh_D10G2144,Gh_D13G0066,Gh_A13G0055,Gh_Sca014817G01,Gh_A10G1917,Gh_A05G0301,Gh_A13G0062,Gh_A13G0043,Gh_D05G2790,Gh_D13G0074,Gh_D06G1843,Gh_D02G0211,Gh_D02G0175,Gh_D05G0403,Gh_Sca009673G01,Gh_D06G0894,Gh_D10G2207,Gh_D10G2209,Gh_Sca008554G01,Gh_D02G0173,Gh_A06G1488,Gh_A10G1916,Gh_Sca005219G01,Gh_A10G1875,Gh_D08G0203,Gh_Sca005287G01,Gh_A06G0759,Gh_D13G…
GO:0050789	regulation of biological process	biological_process	2.6837e-18	2.3536e-15	206	693	8256	49603	Gh_A05G0067,Gh_A10G0822,Gh_A01G1867,Gh_A11G0290,Gh_D10G2207,Gh_A06G2037,Gh_D06G0253,Gh_D02G1509,Gh_D02G0175,Gh_D07G1156,Gh_D02G0211,Gh_D10G0938,Gh_D06G1843,Gh_A03G0296,Gh_D10G1941,Gh_D13G0016,Gh_A13G0055,Gh_D08G1888,Gh_A08G1765,Gh_A07G2319,Gh_A11G0683,Gh_A06G0833,Gh_D11G2947,Gh_A01G0163,Gh_A01G1541,Gh_D03G1282,Gh_A02G1009,Gh_A07G0163,Gh_A01G0250,Gh_D10G0038,Gh_D08G0714,Gh_D12G2385,Gh_D10G2227,Gh_…
GO:0050794	regulation of cellular process	biological_process	5.0885e-18	3.3106e-15	200	693	7962	49603	Gh_A01G0285,Gh_A10G1918,Gh_D01G2368,Gh_D02G0161,Gh_A06G0741,Gh_A13G1340,Gh_A06G0668,Gh_A05G0892,Gh_A13G0043,Gh_D05G2790,Gh_A13G0062,Gh_A05G0301,Gh_A10G1917,Gh_A12G0485,Gh_D01G1791,Gh_A05G2817,Gh_A08G0932,Gh_D06G0894,Gh_Sca009673G01,Gh_A11G2580,Gh_D01G1779,Gh_A06G2038,Gh_D10G2080,Gh_D13G2409,Gh_A03G0276,Gh_D01G1437,Gh_D02G1492,Gh_A06G0251,Gh_D03G0555,Gh_A06G1555,Gh_A07G0056,Gh_A04G1199,Gh_D03G0218…
GO:0065007	biological regulation	biological_process	5.2849e-18	3.3106e-15	211	693	8594	49603	Gh_Sca008554G01,Gh_D10G2209,Gh_A06G0412,Gh_A13G1259,Gh_A06G1488,Gh_Sca004717G07,Gh_A10G1916,Gh_Sca005219G01,Gh_D11G0347,Gh_A10G1875,Gh_D08G0665,Gh_A02G1382,Gh_A05G1085,Gh_D01G1440,Gh_A02G1495,Gh_D05G1506,Gh_A06G0363,Gh_D11G0244,Gh_D03G1290,Gh_D04G1796,Gh_D05G0975,Gh_D10G2144,Gh_Sca014817G01,Gh_A08G0623,Gh_A11G0633,Gh_D09G0227,Gh_D12G1761,Gh_D09G1299,Gh_D09G1297,Gh_A11G1768,Gh_A08G1581,Gh_A02G0063…
GO:0035556	intracellular signal transduction	biological_process	2.4063e-17	1.3189e-14	65	693	1391	49603	Gh_A01G0285,Gh_A10G1918,Gh_A07G2319,Gh_D05G2790,Gh_A13G0043,Gh_A13G0062,Gh_A05G0301,Gh_A10G1917,Gh_A13G0055,Gh_D10G2207,Gh_D06G0894,Gh_Sca009673G01,Gh_D02G0175,Gh_D02G1509,Gh_D02G0211,Gh_D06G1843,Gh_A10G1929,Gh_A06G1555,Gh_D13G0107,Gh_A10G1621,Gh_A04G1199,Gh_A13G0091,Gh_D10G2185,Gh_D13G0077,Gh_A06G1508,Gh_D04G1809,Gh_D08G0714,Gh_D02G0177,Gh_A12G1376,Gh_D02G1508,Gh_D10G2227,Gh_D06G2386,Gh_D06G2372…
GO:0007154	cell communication	biological_process	3.7983e-15	1.8506e-12	99	693	3057	49603	Gh_D01G1779,Gh_D01G0260,Gh_D06G0894,Gh_D10G2207,Gh_D02G1509,Gh_D02G0175,Gh_Sca009673G01,Gh_D02G0211,Gh_D06G1843,Gh_A13G0043,Gh_D05G2790,Gh_A05G0580,Gh_A03G0296,Gh_A10G1917,Gh_A13G0062,Gh_A05G0301,Gh_A13G0055,Gh_A01G0285,Gh_A07G2319,Gh_A10G1918,Gh_D06G2372,Gh_A11G0683,Gh_D06G2386,Gh_D09G1488,Gh_A01G0163,Gh_A02G1009,Gh_D03G0522,Gh_A11G3172,Gh_A01G0250,Gh_D11G2268,Gh_D02G0177,Gh_D08G0714,Gh_D02G1508…
GO:0003677	DNA binding	molecular_function	3.737e-14	1.6387e-11	144	693	5500	49603	Gh_D13G0489,Gh_D11G0743,Gh_A05G2111,Gh_D01G0249,Gh_A11G2811,Gh_D06G0383,Gh_D04G1893,Gh_A10G0627,Gh_D01G1503,Gh_D04G1809,Gh_A04G1199,Gh_D02G1492,Gh_A06G1864,Gh_A06G0251,Gh_D03G0555,Gh_D10G2080,Gh_A09G1384,Gh_D12G2014,Gh_D01G1229,Gh_D13G2409,Gh_A03G0276,Gh_A13G1004,Gh_A06G2038,Gh_D03G0920,Gh_A11G2580,Gh_A08G0932,Gh_D01G1791,Gh_A05G0301,Gh_D02G0748,Gh_D05G0124,Gh_A05G0892,Gh_D13G0874,Gh_D11G0401,Gh_…
GO:0023052	signaling	biological_process	4.0101e-13	1.4654e-10	89	693	2816	49603	Gh_D09G1488,Gh_A01G0163,Gh_A11G0683,Gh_D06G2372,Gh_D06G2386,Gh_A11G3172,Gh_D11G2268,Gh_D03G0522,Gh_A02G1009,Gh_D02G0177,Gh_D08G0714,Gh_D10G2227,Gh_A12G1376,Gh_D02G1508,Gh_D13G0077,Gh_D04G1809,Gh_A06G1508,Gh_D10G2185,Gh_A13G0091,Gh_D08G0772,Gh_D02G1138,Gh_A06G1555,Gh_A10G1929,Gh_D07G0054,Gh_D13G0107,Gh_A10G1621,Gh_A07G0056,Gh_A04G1199,Gh_Sca009673G01,Gh_D02G0175,Gh_D02G1509,Gh_D10G2207,Gh_D06G0894…
GO:0044700	single organism signaling	biological_process	4.0101e-13	1.4654e-10	89	693	2816	49603	Gh_D09G0227,Gh_D09G1299,Gh_D13G0074,Gh_D10G2144,Gh_D13G0066,Gh_Sca014817G01,Gh_A02G1796,Gh_D09G1297,Gh_A02G0063,Gh_D06G1882,Gh_A06G1488,Gh_Sca004717G07,Gh_A10G1916,Gh_A10G1875,Gh_Sca005219G01,Gh_Sca008554G01,Gh_D10G2209,Gh_A06G0412,Gh_D02G0614,Gh_D02G0173,Gh_D05G0403,Gh_D06G1925,Gh_D03G0716,Gh_A02G0609,Gh_D12G1499,Gh_D05G0710,Gh_A02G1803,Gh_D01G0210,Gh_D07G0175,Gh_A10G0282,Gh_Sca005287G01,Gh_A06G…
GO:0003676	nucleic acid binding	molecular_function	6.265e-13	2.1132e-10	192	693	8467	49603	Gh_A08G1581,Gh_D06G0966,Gh_D09G1297,Gh_D11G0821,Gh_A01G1274,Gh_A04G1266,Gh_A01G1041,Gh_D05G0975,Gh_A11G0633,Gh_D04G1154,Gh_D03G1546,Gh_A11G0706,Gh_D09G1299,Gh_D12G1761,Gh_A06G0729,Gh_D05G2215,Gh_D05G3939,Gh_A05G1085,Gh_A09G0720,Gh_A06G0363,Gh_D05G1506,Gh_A10G1180,Gh_A11G0344,Gh_D06G0926,Gh_D05G2672,Gh_D03G1290,Gh_A06G0412,Gh_A06G0796,Gh_D06G0394,Gh_A13G1259,Gh_D11G0347,Gh_D01G1946,Gh_A03G1092,Gh_…
GO:0007165	signal transduction	biological_process	1.549e-12	4.8517e-10	87	693	2791	49603	Gh_A02G0063,Gh_D09G1297,Gh_D06G1882,Gh_A02G1796,Gh_Sca014817G01,Gh_D13G0066,Gh_D10G2144,Gh_D09G0227,Gh_D13G0074,Gh_D09G1299,Gh_D06G1925,Gh_D05G0403,Gh_D02G0614,Gh_A06G0412,Gh_D10G2209,Gh_Sca008554G01,Gh_D02G0173,Gh_Sca004717G07,Gh_A06G1488,Gh_Sca005219G01,Gh_A10G1916,Gh_A10G1875,Gh_Sca005287G01,Gh_A06G0759,Gh_A10G0282,Gh_D01G0210,Gh_A02G1803,Gh_D07G0175,Gh_D12G1499,Gh_A02G0609,Gh_D03G0716,Gh_D13G…
GO:0019219	regulation of nucleobase-containing compound metabolic process	biological_process	1.85e-12	5.4083e-10	123	693	4645	49603	Gh_D03G0524,Gh_D13G1561,Gh_A02G1206,Gh_D03G0218,Gh_D06G1415,Gh_A06G1479,Gh_D03G0555,Gh_D08G2109,Gh_A06G0251,Gh_D02G1492,Gh_A01G0440,Gh_D05G1263,Gh_D01G1437,Gh_D07G0220,Gh_D11G1956,Gh_A10G0627,Gh_A13G0091,Gh_A12G2206,Gh_D12G2385,Gh_D02G1508,Gh_A11G1795,Gh_D06G0383,Gh_A12G1376,Gh_D12G0675,Gh_A05G2111,Gh_A07G0163,Gh_A01G0250,Gh_D10G0038,Gh_D11G0743,Gh_D13G0489,Gh_D03G1282,Gh_A01G1541,Gh_D11G2947,Gh_…
GO:0051171	regulation of nitrogen compound metabolic process	biological_process	2.109e-12	5.7801e-10	124	693	4708	49603	Gh_D11G1956,Gh_A10G0627,Gh_A13G0091,Gh_A12G2206,Gh_D03G0524,Gh_D13G1561,Gh_A02G1206,Gh_D03G0218,Gh_D06G1415,Gh_A06G1479,Gh_D03G0555,Gh_D08G2109,Gh_A06G0251,Gh_A01G0440,Gh_D02G1492,Gh_D05G1263,Gh_D01G1437,Gh_D07G0220,Gh_A05G2111,Gh_A07G0163,Gh_D12G0675,Gh_A01G0250,Gh_D10G0038,Gh_D11G0743,Gh_D13G0489,Gh_D03G1282,Gh_A01G1541,Gh_A08G1027,Gh_A06G0833,Gh_D11G2947,Gh_D01G0249,Gh_A01G0163,Gh_D12G2385,Gh_…
GO:2000112	regulation of cellular macromolecule biosynthetic process	biological_process	2.9767e-12	7.0927e-10	123	693	4679	49603	Gh_A05G1337,Gh_D03G1290,Gh_D05G0403,Gh_A02G1495,Gh_A06G0363,Gh_D05G1506,Gh_D11G0245,Gh_A05G1085,Gh_A03G0292,Gh_D01G1440,Gh_A02G1382,Gh_D08G0665,Gh_D01G0448,Gh_A12G0670,Gh_D11G0347,Gh_A13G1259,Gh_A12G1620,Gh_A01G1203,Gh_A01G1041,Gh_D08G0014,Gh_D05G0479,Gh_A11G1768,Gh_D06G0966,Gh_A08G1581,Gh_D12G1761,Gh_D05G3873,Gh_A11G0633,Gh_D05G2211,Gh_A08G2566,Gh_D05G0975,Gh_A08G0623,Gh_A10G1860,Gh_D08G1138,Gh_…
GO:0009889	regulation of biosynthetic process	biological_process	3.235e-12	7.0927e-10	123	693	4685	49603	Gh_A01G1541,Gh_A08G1027,Gh_A06G0833,Gh_D11G2947,Gh_D01G0249,Gh_A01G0163,Gh_A05G2111,Gh_A07G0163,Gh_D12G0675,Gh_D10G0038,Gh_A01G0250,Gh_D11G0743,Gh_D13G0489,Gh_D03G1282,Gh_D12G2385,Gh_A11G1795,Gh_D02G1508,Gh_A12G1376,Gh_D06G0383,Gh_A13G0091,Gh_A12G2206,Gh_D11G1956,Gh_A10G0627,Gh_D03G0555,Gh_D08G2109,Gh_A06G0251,Gh_D05G1263,Gh_D02G1492,Gh_A01G0440,Gh_D07G0220,Gh_D01G1437,Gh_D13G1561,Gh_D03G0524,Gh_…
GO:0010556	regulation of macromolecule biosynthetic process	biological_process	3.235e-12	7.0927e-10	123	693	4685	49603	Gh_A06G0741,Gh_D02G0161,Gh_A07G2319,Gh_D01G2368,Gh_A08G1765,Gh_A05G0301,Gh_D10G1941,Gh_A03G0296,Gh_D08G1888,Gh_A12G0485,Gh_A06G0668,Gh_A05G0892,Gh_D10G0938,Gh_A11G2580,Gh_D01G1791,Gh_A06G2037,Gh_D06G0253,Gh_A05G2817,Gh_A08G0932,Gh_D06G0894,Gh_D07G1156,Gh_D02G1509,Gh_D10G2080,Gh_A11G0290,Gh_D13G2409,Gh_A03G0276,Gh_A10G0822,Gh_A01G1867,Gh_A06G2038,Gh_A06G1479,Gh_D06G1415,Gh_D03G0218,Gh_A02G1206,Gh_…
GO:0031326	regulation of cellular biosynthetic process	biological_process	3.235e-12	7.0927e-10	123	693	4685	49603	Gh_D12G2385,Gh_A12G1376,Gh_D06G0383,Gh_D02G1508,Gh_A11G1795,Gh_A01G1541,Gh_A08G1027,Gh_A01G0163,Gh_D11G2947,Gh_A06G0833,Gh_D01G0249,Gh_D10G0038,Gh_A01G0250,Gh_A05G2111,Gh_A07G0163,Gh_D12G0675,Gh_D03G1282,Gh_D13G0489,Gh_D11G0743,Gh_A06G0251,Gh_D08G2109,Gh_D03G0555,Gh_D07G0220,Gh_D01G1437,Gh_A01G0440,Gh_D02G1492,Gh_D05G1263,Gh_A02G1206,Gh_D03G0524,Gh_D13G1561,Gh_A06G1479,Gh_D06G1415,Gh_D03G0218,Gh_…
GO:0051716	cellular response to stimulus	biological_process	8.0607e-12	1.6832e-09	106	693	3847	49603	Gh_D06G2372,Gh_D06G2386,Gh_A11G0683,Gh_A01G0163,Gh_D09G1488,Gh_A02G1009,Gh_D03G0522,Gh_A11G3172,Gh_D11G2268,Gh_A01G0250,Gh_D08G0714,Gh_D02G0177,Gh_D02G1508,Gh_A12G1376,Gh_D10G2227,Gh_A13G0091,Gh_D10G2185,Gh_D04G1809,Gh_A06G1508,Gh_D13G0077,Gh_D08G0772,Gh_A10G1929,Gh_A06G1555,Gh_A07G1847,Gh_D02G1138,Gh_A04G1199,Gh_A10G1621,Gh_D13G0107,Gh_A07G0056,Gh_D07G0054,Gh_D01G1779,Gh_D06G0894,Gh_D10G2207,Gh_…
GO:0060255	regulation of macromolecule metabolic process	biological_process	1.1139e-11	2.2203e-09	125	693	4885	49603	Gh_D08G0665,Gh_A02G1382,Gh_D01G0448,Gh_A03G0292,Gh_A05G1085,Gh_D01G1440,Gh_D05G0403,Gh_A02G1495,Gh_A06G0363,Gh_D05G1506,Gh_D11G0245,Gh_D03G1290,Gh_A05G1337,Gh_D04G1796,Gh_A13G1259,Gh_A12G1620,Gh_A12G0670,Gh_D11G0347,Gh_A11G1768,Gh_D05G0479,Gh_A08G1581,Gh_D06G0966,Gh_D08G0014,Gh_A01G1203,Gh_A01G1041,Gh_D05G0975,Gh_A08G0623,Gh_A10G1860,Gh_D05G2211,Gh_A11G0633,Gh_A08G2566,Gh_D05G3873,Gh_D12G1761,Gh_…
GO:0080090	regulation of primary metabolic process	biological_process	1.5182e-11	2.7806e-09	124	693	4854	49603	Gh_D01G1437,Gh_D07G0220,Gh_D02G1492,Gh_A01G0440,Gh_D05G1263,Gh_A06G0251,Gh_D08G2109,Gh_D03G0555,Gh_A06G1479,Gh_D06G1415,Gh_D03G0218,Gh_A02G1206,Gh_D03G0524,Gh_D13G1561,Gh_A12G2206,Gh_A13G0091,Gh_A10G0627,Gh_D11G1956,Gh_A12G1376,Gh_D06G0383,Gh_A11G1795,Gh_D02G1508,Gh_D12G2385,Gh_A01G0163,Gh_D11G2947,Gh_D01G0249,Gh_A06G0833,Gh_A01G1541,Gh_A08G1027,Gh_D13G0489,Gh_D03G1282,Gh_D11G0743,Gh_D10G0038,Gh_…
GO:0006355	regulation of transcription, DNA-templated	biological_process	1.638e-11	2.7806e-09	119	693	4588	49603	Gh_D05G2211,Gh_A11G0633,Gh_A08G2566,Gh_D05G0975,Gh_A10G1860,Gh_A08G0623,Gh_D12G1761,Gh_D05G3873,Gh_D05G0479,Gh_A11G1768,Gh_D06G0966,Gh_A01G1203,Gh_A01G1041,Gh_D08G0014,Gh_A12G0670,Gh_D11G0347,Gh_A13G1259,Gh_A12G1620,Gh_A05G1085,Gh_A03G0292,Gh_D01G1440,Gh_A02G1382,Gh_D08G0665,Gh_D01G0448,Gh_A05G1337,Gh_D03G1290,Gh_D05G0403,Gh_A02G1495,Gh_A06G0363,Gh_D05G1506,Gh_D11G0245,Gh_A02G0609,Gh_D12G1499,Gh_…
GO:1903506	regulation of nucleic acid-templated transcription	biological_process	1.638e-11	2.7806e-09	119	693	4588	49603	Gh_A10G0822,Gh_A01G1867,Gh_A06G2038,Gh_D10G2080,Gh_D13G2409,Gh_A11G0290,Gh_A03G0276,Gh_A06G2037,Gh_D01G1791,Gh_A05G2817,Gh_D06G0253,Gh_A08G0932,Gh_D06G0894,Gh_D07G1156,Gh_D02G1509,Gh_D10G0938,Gh_A11G2580,Gh_A06G0668,Gh_A05G0892,Gh_A05G0301,Gh_D10G1941,Gh_A03G0296,Gh_A12G0485,Gh_D02G0161,Gh_D01G2368,Gh_A07G2319,Gh_A08G1765,Gh_A06G0741,Gh_A01G0163,Gh_A06G0833,Gh_D11G2947,Gh_D01G0249,Gh_A01G1541,Gh_…
GO:0008289	lipid binding	molecular_function	1.7628e-11	2.7806e-09	27	693	397	49603	Gh_D03G1290,Gh_A05G1085,Gh_A10G0649,Gh_A06G0833,Gh_A13G1004,Gh_A07G0163,Gh_A03G0276,Gh_A10G0035,Gh_D13G2409,Gh_D10G0038,Gh_A08G1765,Gh_A05G3029,Gh_D13G2118,Gh_D10G0745,Gh_A13G1768,Gh_D08G2109,Gh_D05G1263,Gh_D07G0220,Gh_D05G0479,Gh_D06G0966,Gh_A13G2011,Gh_A06G0741,Gh_A05G2055,Gh_D07G2022,Gh_A05G0892,Gh_D04G0613,Gh_D05G0975
GO:0051252	regulation of RNA metabolic process	biological_process	1.7756e-11	2.7806e-09	119	693	4594	49603	Gh_A12G2206,Gh_A13G0091,Gh_A10G0627,Gh_D11G1956,Gh_A06G0251,Gh_D08G2109,Gh_D03G0555,Gh_D01G1437,Gh_D07G0220,Gh_A01G0440,Gh_D02G1492,Gh_D05G1263,Gh_A02G1206,Gh_D13G1561,Gh_D03G0524,Gh_A06G1479,Gh_D06G1415,Gh_D03G0218,Gh_A01G1541,Gh_A01G0163,Gh_A06G0833,Gh_D01G0249,Gh_D11G2947,Gh_D10G0038,Gh_A01G0250,Gh_D12G0675,Gh_A05G2111,Gh_A07G0163,Gh_D13G0489,Gh_D03G1282,Gh_D11G0743,Gh_D12G2385,Gh_D06G0383,Gh_…
GO:2001141	regulation of RNA biosynthetic process	biological_process	1.7756e-11	2.7806e-09	119	693	4594	49603	Gh_A05G1085,Gh_A03G0292,Gh_D01G1440,Gh_A02G1382,Gh_D08G0665,Gh_D01G0448,Gh_D03G1290,Gh_A05G1337,Gh_D05G0403,Gh_A02G1495,Gh_D05G1506,Gh_A06G0363,Gh_D11G0245,Gh_A12G0670,Gh_D11G0347,Gh_A13G1259,Gh_A12G1620,Gh_A11G1768,Gh_D05G0479,Gh_D06G0966,Gh_A01G1203,Gh_A01G1041,Gh_D08G0014,Gh_A11G0633,Gh_D05G2211,Gh_A08G2566,Gh_D05G0975,Gh_A10G1860,Gh_A08G0623,Gh_D12G1761,Gh_D05G3873,Gh_D07G1166,Gh_D01G2112,Gh_…
GO:0019222	regulation of metabolic process	biological_process	2.6342e-11	3.9831e-09	131	693	5283	49603	Gh_A08G1027,Gh_D01G0249,Gh_A05G2111,Gh_D12G0675,Gh_D11G0743,Gh_D13G0489,Gh_D02G1508,Gh_A11G1795,Gh_A04G1184,Gh_A12G1376,Gh_D06G0383,Gh_A10G0627,Gh_D03G0555,Gh_A06G0251,Gh_D02G1492,Gh_A13G0001,Gh_D01G1437,Gh_D03G0524,Gh_D03G0218,Gh_A06G2038,Gh_A03G0276,Gh_D13G2409,Gh_D10G2080,Gh_D06G0894,Gh_D01G1791,Gh_A05G2817,Gh_A08G0932,Gh_A11G2580,Gh_A05G0892,Gh_A06G0668,Gh_A12G0485,Gh_A05G0301,Gh_D02G0161,Gh_…
GO:0010468	regulation of gene expression	biological_process	3.4447e-11	5.0351e-09	121	693	4753	49603	Gh_D13G1561,Gh_D03G0524,Gh_A02G1206,Gh_D03G0218,Gh_D06G1415,Gh_A06G1479,Gh_D03G0555,Gh_A06G0251,Gh_D08G2109,Gh_A01G0440,Gh_D02G1492,Gh_D05G1263,Gh_D07G0220,Gh_D01G1437,Gh_D11G1956,Gh_A10G0627,Gh_A13G0091,Gh_A12G2206,Gh_D12G2385,Gh_D02G1508,Gh_A11G1795,Gh_A04G1184,Gh_D06G0383,Gh_A12G1376,Gh_A05G2111,Gh_D12G0675,Gh_A07G0163,Gh_D10G0038,Gh_A01G0250,Gh_D11G0743,Gh_D03G1282,Gh_D13G0489,Gh_A01G1541,Gh_…
GO:0031323	regulation of cellular metabolic process	biological_process	4.1916e-11	5.929e-09	125	693	4988	49603	Gh_A06G0759,Gh_A10G0282,Gh_A05G0861,Gh_A13G2011,Gh_D01G0210,Gh_D07G0175,Gh_A06G0352,Gh_D12G1499,Gh_A02G0609,Gh_D11G1926,Gh_A13G0442,Gh_D10G2123,Gh_D07G1166,Gh_D01G2112,Gh_D07G0031,Gh_D05G2358,Gh_A05G3742,Gh_D03G1279,Gh_D08G1138,Gh_D06G0759,Gh_D12G2200,Gh_A10G0035,Gh_D02G1206,Gh_A10G1815,Gh_A03G0827,Gh_D12G1041,Gh_A08G1581,Gh_D06G0966,Gh_D05G0479,Gh_A11G1768,Gh_D08G0014,Gh_A01G1041,Gh_A01G1203,Gh_…
GO:0006351	transcription, DNA-templated	biological_process	3.0075e-10	3.9964e-08	128	693	5319	49603	Gh_A08G0932,Gh_D01G1791,Gh_A05G2817,Gh_D06G0894,Gh_A11G2580,Gh_A06G2038,Gh_D01G1779,Gh_D13G2409,Gh_A08G1952,Gh_A03G0276,Gh_D10G2080,Gh_D01G2368,Gh_D02G0161,Gh_A06G0741,Gh_A06G0668,Gh_A05G0892,Gh_A12G0485,Gh_A10G1854,Gh_A05G0301,Gh_D06G0383,Gh_A12G1376,Gh_A11G1795,Gh_D02G1508,Gh_D01G0249,Gh_A05G2111,Gh_D12G0675,Gh_D13G0489,Gh_D11G0743,Gh_A06G0251,Gh_D03G0555,Gh_D01G1437,Gh_D02G1492,Gh_D03G0524,Gh_…
GO:0097659	nucleic acid-templated transcription	biological_process	3.0075e-10	3.9964e-08	128	693	5319	49603	Gh_Sca173604G01,Gh_D12G2385,Gh_A01G0163,Gh_D11G2947,Gh_A06G0833,Gh_A01G1541,Gh_D03G1282,Gh_D10G0038,Gh_A01G0250,Gh_A07G0163,Gh_D07G0220,Gh_D05G1263,Gh_A01G0440,Gh_D08G2109,Gh_A06G1479,Gh_D06G1415,Gh_A02G1206,Gh_D13G1561,Gh_A12G2206,Gh_A13G0091,Gh_A03G1982,Gh_D11G1956,Gh_A06G2037,Gh_D06G0253,Gh_D07G1156,Gh_D02G1509,Gh_D10G0938,Gh_A01G1867,Gh_A10G0822,Gh_A11G0290,Gh_A08G1765,Gh_A07G2319,Gh_D10G1941…
GO:0032774	RNA biosynthetic process	biological_process	5.3213e-10	6.8629e-08	128	693	5369	49603	Gh_A01G0250,Gh_D10G0038,Gh_A07G0163,Gh_D03G1282,Gh_A01G1541,Gh_A01G0163,Gh_D11G2947,Gh_A06G0833,Gh_D12G2385,Gh_Sca173604G01,Gh_A03G1982,Gh_D11G1956,Gh_A12G2206,Gh_A13G0091,Gh_A02G1206,Gh_D13G1561,Gh_A06G1479,Gh_D06G1415,Gh_D08G2109,Gh_D07G0220,Gh_A01G0440,Gh_D05G1263,Gh_A11G0290,Gh_A10G0822,Gh_A01G1867,Gh_D10G0938,Gh_D07G1156,Gh_D02G1509,Gh_D06G0253,Gh_A06G2037,Gh_D10G1941,Gh_A03G0296,Gh_A07G2319…
GO:1901363	heterocyclic compound binding	molecular_function	9.8996e-09	1.2403e-06	302	693	16705	49603	Gh_A04G0457,Gh_A05G2111,Gh_D03G0522,Gh_D04G1873,Gh_D01G0249,Gh_A11G2811,Gh_A12G1376,Gh_D06G0383,Gh_A10G0627,Gh_D10G2115,Gh_A04G1199,Gh_A11G1228,Gh_A06G0251,Gh_D01G0260,Gh_D01G1229,Gh_D13G2409,Gh_A03G0276,Gh_D01G1779,Gh_A02G1609,Gh_A11G2580,Gh_D01G1791,Gh_A01G1695,Gh_A05G3528,Gh_A10G1854,Gh_D02G0748,Gh_A05G0892,Gh_A12G1225,Gh_A06G0741,Gh_D02G0161,Gh_D08G1945,Gh_D01G2368,Gh_D12G0947,Gh_D07G1166,Gh_…
GO:0097159	organic cyclic compound binding	molecular_function	1.0411e-08	1.2682e-06	302	693	16713	49603	Gh_D06G0383,Gh_A12G1376,Gh_A05G2111,Gh_D03G0522,Gh_A04G0457,Gh_A11G2811,Gh_D04G1873,Gh_D01G0249,Gh_A04G1199,Gh_A06G0251,Gh_A11G1228,Gh_A10G0627,Gh_D10G2115,Gh_A11G2580,Gh_A02G1609,Gh_A05G3528,Gh_A01G1695,Gh_D01G1791,Gh_D13G2409,Gh_D01G0260,Gh_D01G1229,Gh_A03G0276,Gh_D01G1779,Gh_A06G0741,Gh_D01G2368,Gh_D02G0161,Gh_D08G1945,Gh_A10G1854,Gh_A12G1225,Gh_D02G0748,Gh_A05G0892,Gh_A11G2714,Gh_D11G1375,Gh_…
GO:0050896	response to stimulus	biological_process	1.7161e-08	2.0338e-06	123	693	5408	49603	Gh_A06G1488,Gh_Sca004717G07,Gh_A10G1916,Gh_Sca005219G01,Gh_D01G1946,Gh_A10G1875,Gh_D10G2209,Gh_Sca008554G01,Gh_D02G0614,Gh_A06G0412,Gh_D01G0257,Gh_D02G0173,Gh_D05G0403,Gh_D05G1506,Gh_D06G1925,Gh_D11G0245,Gh_A05G1337,Gh_D04G1796,Gh_A05G1085,Gh_D05G3939,Gh_D09G0227,Gh_D09G1299,Gh_A02G0186,Gh_D13G0074,Gh_A06G0880,Gh_D13G0066,Gh_D10G2144,Gh_D05G0975,Gh_Sca014817G01,Gh_A02G1796,Gh_D09G1297,Gh_A02G0063…
GO:0034645	cellular macromolecule biosynthetic process	biological_process	1.8287e-08	2.0871e-06	179	693	8784	49603	Gh_D07G0380,Gh_A10G1815,Gh_D02G1206,Gh_A06G0334,Gh_A03G0827,Gh_D07G1166,Gh_A05G3742,Gh_D05G0671,Gh_D11G1926,Gh_D08G1904,Gh_A06G0759,Gh_D01G0210,Gh_D05G2179,Gh_D11G0347,Gh_D01G1946,Gh_A13G1259,Gh_A05G1085,Gh_D02G0169,Gh_D05G3939,Gh_D01G1440,Gh_A02G1382,Gh_D08G0665,Gh_A06G0729,Gh_D03G1290,Gh_A06G0572,Gh_D05G2672,Gh_A02G1495,Gh_D05G1506,Gh_A06G0363,Gh_A05G1950,Gh_A11G0633,Gh_D09G2167,Gh_D05G0975,Gh_…
GO:0009059	macromolecule biosynthetic process	biological_process	1.8563e-08	2.0871e-06	180	693	8848	49603	Gh_D02G1508,Gh_A11G1795,Gh_D06G0383,Gh_A12G1376,Gh_D11G2499,Gh_D11G0743,Gh_A04G0457,Gh_D13G0489,Gh_D12G0675,Gh_A05G2111,Gh_D01G0249,Gh_D06G0365,Gh_A08G1027,Gh_D03G0218,Gh_D03G0524,Gh_A07G0322,Gh_D02G1492,Gh_D01G1437,Gh_D03G0555,Gh_A06G0251,Gh_A10G0627,Gh_D10G2115,Gh_A11G2580,Gh_D06G0894,Gh_D01G1791,Gh_A08G0932,Gh_A05G2817,Gh_A09G1692,Gh_D12G2014,Gh_D10G2080,Gh_D06G0647,Gh_A03G0276,Gh_A08G1952,Gh_…
GO:0009987	cellular process	biological_process	3.1686e-08	3.4414e-06	428	693	25779	49603	Gh_A02G1206,Gh_D07G0054,Gh_D13G1561,Gh_A10G1621,Gh_D12G2549,Gh_D13G0107,Gh_D02G0464,Gh_D02G1138,Gh_D09G1111,Gh_A10G1929,Gh_D05G1263,Gh_D04G0887,Gh_A01G0440,Gh_A03G1982,Gh_A06G1508,Gh_D06G0921,Gh_A12G2206,Gh_A13G0091,Gh_D10G2185,Gh_D07G0705,Gh_D10G0038,Gh_D07G0381,Gh_A07G0163,Gh_D03G1282,Gh_A07G1981,Gh_D06G1230,Gh_A01G0163,Gh_A08G0182,Gh_A06G1391,Gh_D11G2947,Gh_D08G1899,Gh_D11G3165,Gh_A07G2319,Gh_…
GO:0034654	nucleobase-containing compound biosynthetic process	biological_process	3.2177e-08	3.4414e-06	130	693	5882	49603	Gh_A10G1815,Gh_D02G1206,Gh_A03G0827,Gh_D07G1166,Gh_A05G3742,Gh_D11G1926,Gh_A06G0759,Gh_D08G1904,Gh_D01G0210,Gh_D11G0347,Gh_A13G1259,Gh_Sca004717G07,Gh_A05G1085,Gh_D01G1440,Gh_A02G1382,Gh_D08G0665,Gh_D03G1290,Gh_A02G1495,Gh_D05G1506,Gh_A06G0363,Gh_A11G0633,Gh_D05G0975,Gh_A08G0623,Gh_D12G1761,Gh_D03G1546,Gh_A11G1768,Gh_D06G0966,Gh_A01G1041,Gh_D11G0743,Gh_D13G0489,Gh_A05G2111,Gh_D12G0675,Gh_D01G0249…
GO:0090304	nucleic acid metabolic process	biological_process	4.0974e-08	4.2779e-06	172	693	8452	49603	Gh_D01G0249,Gh_D13G0489,Gh_A04G0457,Gh_D11G0743,Gh_A05G2111,Gh_D12G0675,Gh_A12G1376,Gh_D06G0383,Gh_A11G1795,Gh_D02G1508,Gh_D10G2115,Gh_A10G0627,Gh_D01G1437,Gh_D02G1492,Gh_A06G0251,Gh_D03G0555,Gh_D03G0218,Gh_D09G1386,Gh_D03G0524,Gh_D01G1779,Gh_A05G3852,Gh_A06G2038,Gh_A09G1384,Gh_D12G2014,Gh_D10G2080,Gh_D13G2409,Gh_A03G0276,Gh_A08G1952,Gh_A05G2817,Gh_D01G1791,Gh_A08G0932,Gh_D06G0894,Gh_A01G1695,Gh_…
GO:0044260	cellular macromolecule metabolic process	biological_process	7.8608e-08	8.0162e-06	275	693	15219	49603	Gh_D07G0175,Gh_A06G0352,Gh_A13G2011,Gh_A12G2725,Gh_D11G1373,Gh_D05G2104,Gh_D09G2165,Gh_D05G0845,Gh_D12G1499,Gh_D03G1335,Gh_D09G2166,Gh_A11G1044,Gh_A05G4002,Gh_A06G1833,Gh_A05G0827,Gh_D05G3835,Gh_D01G2112,Gh_A11G2202,Gh_D05G2391,Gh_D08G2304,Gh_D08G0014,Gh_D05G0479,Gh_D05G3873,Gh_A05G1997,Gh_D01G0448,Gh_A12G0670,Gh_D07G0220,Gh_A12G0672,Gh_D08G2109,Gh_A07G1847,Gh_A06G1479,Gh_D08G2439,Gh_D06G1415,Gh_…
GO:0043170	macromolecule metabolic process	biological_process	1.1783e-07	1.1743e-05	295	693	16640	49603	Gh_D06G0966,Gh_Sca004803G06,Gh_D11G3242,Gh_D02G0817,Gh_D05G0948,Gh_A01G1041,Gh_A06G0880,Gh_A08G0623,Gh_D09G2167,Gh_D02G0598,Gh_D09G1973,Gh_D03G1546,Gh_A02G1382,Gh_D10G1117,Gh_A06G0729,Gh_D02G0169,Gh_A05G1085,Gh_D05G3939,Gh_D05G1506,Gh_A05G1950,Gh_D03G1290,Gh_A09G0944,Gh_D05G2672,Gh_D01G0257,Gh_A06G0796,Gh_A13G1259,Gh_D01G1946,Gh_D11G0347,Gh_D07G1551,Gh_D12G0586,Gh_A06G0759,Gh_D08G1121,Gh_D11G1926…
GO:0016070	RNA metabolic process	biological_process	1.3961e-07	1.3605e-05	143	693	6826	49603	Gh_D01G1791,Gh_A05G2817,Gh_A08G0932,Gh_D06G0894,Gh_A11G2580,Gh_A06G2038,Gh_D01G1779,Gh_A05G3852,Gh_D13G2409,Gh_A03G0276,Gh_A08G1952,Gh_A09G1384,Gh_D10G2080,Gh_D01G2368,Gh_D02G0161,Gh_A06G0741,Gh_A06G0668,Gh_A05G0892,Gh_A12G0485,Gh_A10G1854,Gh_A05G0301,Gh_A12G1376,Gh_D06G0383,Gh_A11G1795,Gh_D02G1508,Gh_D01G0249,Gh_D12G0675,Gh_A05G2111,Gh_D13G0489,Gh_A04G0457,Gh_D11G0743,Gh_A06G0251,Gh_D03G0555,Gh_…
GO:0032559	adenyl ribonucleotide binding	molecular_function	3.0684e-07	2.8827e-05	142	693	6862	49603	Gh_D10G2115,Gh_D07G1105,Gh_D04G1809,Gh_A05G2137,Gh_A04G1199,Gh_Sca152360G01,Gh_D01G1437,Gh_A05G2111,Gh_A04G0457,Gh_D03G0613,Gh_A12G1376,Gh_D02G1508,Gh_D08G2082,Gh_D11G2499,Gh_A10G1854,Gh_D03G0113,Gh_A12G1225,Gh_D13G1543,Gh_D08G2684,Gh_A06G0741,Gh_A09G1105,Gh_D08G1945,Gh_D12G1454,Gh_A13G1241,Gh_D01G0260,Gh_A08G1952,Gh_A03G0235,Gh_A13G1004,Gh_D05G3834,Gh_A02G1609,Gh_A01G1695,Gh_D01G1791,Gh_A08G2393…
GO:0005524	ATP binding	molecular_function	3.0897e-07	2.8827e-05	140	693	6741	49603	Gh_A08G1581,Gh_A13G2043,Gh_A05G2862,Gh_D11G3242,Gh_Sca004803G06,Gh_D02G0817,Gh_D07G2202,Gh_A02G1796,Gh_D09G0227,Gh_A02G0186,Gh_D02G0598,Gh_D09G1973,Gh_D10G1117,Gh_D05G3939,Gh_A10G1180,Gh_A05G1950,Gh_D06G0926,Gh_A06G0796,Gh_D01G0257,Gh_Sca004717G07,Gh_D12G0586,Gh_D07G1551,Gh_D01G2299,Gh_D06G1302,Gh_D05G2179,Gh_D01G0210,Gh_D08G1121,Gh_A08G2393,Gh_A01G0229,Gh_D02G0249,Gh_A11G2714,Gh_D13G1857,Gh_D12G…
GO:0019438	aromatic compound biosynthetic process	biological_process	8.4956e-07	7.7611e-05	135	693	6504	49603	Gh_D11G0347,Gh_Sca004717G07,Gh_A13G1259,Gh_D03G1290,Gh_D05G1506,Gh_A06G0363,Gh_A02G1495,Gh_D01G1440,Gh_A05G1085,Gh_A02G1382,Gh_D08G0665,Gh_D03G1546,Gh_D12G1761,Gh_A11G0633,Gh_A08G0623,Gh_D05G0975,Gh_A01G1041,Gh_D06G0966,Gh_A11G1768,Gh_A03G0827,Gh_D02G1206,Gh_A10G1815,Gh_A05G3742,Gh_D12G1350,Gh_D07G1166,Gh_D11G1926,Gh_D04G1519,Gh_D01G0210,Gh_A06G0759,Gh_D08G1904,Gh_D01G1779,Gh_A06G2038,Gh_D10G2080…
GO:0005488	binding	molecular_function	8.7161e-07	7.8e-05	482	693	30413	49603	Gh_D01G1502,Gh_A05G2539,Gh_D03G0613,Gh_D10G1865,Gh_D04G1893,Gh_D02G1508,Gh_D08G2082,Gh_D11G2499,Gh_A11G0579,Gh_D13G0489,Gh_D11G0743,Gh_A08G1027,Gh_D06G2372,Gh_D06G2386,Gh_A11G2860,Gh_A05G2137,Gh_Sca152360G01,Gh_D03G0555,Gh_D01G1437,Gh_A06G1864,Gh_D02G1492,Gh_D02G1653,Gh_A13G0001,Gh_A11G1333,Gh_D12G0544,Gh_D05G0297,Gh_D07G1105,Gh_D04G1809,Gh_D01G1503,Gh_D07G1124,Gh_D05G3834,Gh_A05G3746,Gh_D03G0920…
GO:0018130	heterocycle biosynthetic process	biological_process	9.8221e-07	8.614e-05	136	693	6583	49603	Gh_A02G0609,Gh_D12G1499,Gh_A13G0442,Gh_A10G0282,Gh_A13G2011,Gh_A05G0861,Gh_A06G0352,Gh_D07G0175,Gh_D06G0759,Gh_A10G0035,Gh_D12G1041,Gh_D01G2112,Gh_D10G2123,Gh_D05G2358,Gh_D08G1138,Gh_D03G1279,Gh_A10G1860,Gh_D05G2211,Gh_A08G2566,Gh_D05G3873,Gh_A05G1486,Gh_D05G0479,Gh_D13G0343,Gh_D08G0014,Gh_A01G1203,Gh_A12G1620,Gh_A12G0670,Gh_D01G0448,Gh_A03G0292,Gh_D05G0403,Gh_D11G0245,Gh_A05G1337,Gh_D11G1956,Gh_…
GO:0001071	nucleic acid binding transcription factor activity	molecular_function	1.6137e-06	0.00013608	61	693	2310	49603	Gh_D05G3873,Gh_A05G0892,Gh_A08G0623,Gh_A10G1860,Gh_D05G0975,Gh_A08G2566,Gh_D02G0161,Gh_D01G2368,Gh_D08G0014,Gh_A08G1765,Gh_A01G1041,Gh_D06G0966,Gh_A11G1768,Gh_D05G0479,Gh_A06G0741,Gh_A10G0822,Gh_A01G1867,Gh_A12G0670,Gh_D13G2409,Gh_A03G0276,Gh_D10G2080,Gh_A02G1495,Gh_A06G2037,Gh_A05G2817,Gh_D06G0253,Gh_D03G1290,Gh_A02G1382,Gh_D10G0938,Gh_A03G0292,Gh_A05G1085,Gh_A13G0442,Gh_D11G1926,Gh_A12G2206,Gh_…
GO:0003700	transcription factor activity, sequence-specific DNA binding	molecular_function	1.6137e-06	0.00013608	61	693	2310	49603	Gh_A06G0741,Gh_D05G0479,Gh_A11G1768,Gh_D06G0966,Gh_A01G1041,Gh_D02G0161,Gh_D08G0014,Gh_D01G2368,Gh_A08G1765,Gh_A08G2566,Gh_D05G0975,Gh_A10G1860,Gh_A08G0623,Gh_A05G0892,Gh_D05G3873,Gh_D10G0938,Gh_A05G1085,Gh_A03G0292,Gh_A02G1382,Gh_D03G1290,Gh_A05G2817,Gh_A06G2037,Gh_D06G0253,Gh_A02G1495,Gh_D10G2080,Gh_A03G0276,Gh_D13G2409,Gh_A12G0670,Gh_A01G1867,Gh_A10G0822,Gh_D03G0218,Gh_A13G2011,Gh_A05G0861,Gh_…
GO:0030554	adenyl nucleotide binding	molecular_function	2.0594e-06	0.00017039	142	693	7018	49603	Gh_D12G0586,Gh_D01G2299,Gh_D07G1551,Gh_D06G1302,Gh_D05G2179,Gh_D01G0210,Gh_D08G1121,Gh_A08G2393,Gh_A01G0229,Gh_D13G1857,Gh_A11G2714,Gh_D02G0249,Gh_D12G1350,Gh_D10G1318,Gh_Sca004803G05,Gh_D11G3068,Gh_A08G1581,Gh_A13G2043,Gh_A05G2862,Gh_Sca004803G06,Gh_D11G3242,Gh_D02G0817,Gh_D07G2202,Gh_A02G1796,Gh_D09G0227,Gh_A02G0186,Gh_D09G1973,Gh_D02G0598,Gh_D10G1117,Gh_D05G3939,Gh_A05G1950,Gh_A10G1180,Gh_D06G…
GO:0004779	sulfate adenylyltransferase activity	molecular_function	2.5179e-06	0.00020075	4	693	8	49603	Gh_D02G0399,Gh_D09G2130,Gh_A09G1922,Gh_A02G0333
GO:0004781	sulfate adenylyltransferase (ATP) activity	molecular_function	2.5179e-06	0.00020075	4	693	8	49603	Gh_A02G0333,Gh_D02G0399,Gh_D09G2130,Gh_A09G1922
GO:1901362	organic cyclic compound biosynthetic process	biological_process	2.574e-06	0.00020155	140	693	6910	49603	Gh_D12G2385,Gh_Sca173604G01,Gh_A01G0250,Gh_D10G0038,Gh_A07G0163,Gh_D03G1282,Gh_A01G1541,Gh_A01G0163,Gh_A06G0833,Gh_D11G2947,Gh_A02G1206,Gh_D13G1561,Gh_A06G1479,Gh_D06G1415,Gh_D08G2109,Gh_D07G0220,Gh_A01G0440,Gh_D05G1263,Gh_A03G1982,Gh_D11G1956,Gh_A12G2206,Gh_A13G0091,Gh_D10G0938,Gh_D07G1156,Gh_D02G1509,Gh_A06G2037,Gh_D06G0253,Gh_A11G0290,Gh_D11G1199,Gh_A01G1867,Gh_A10G0822,Gh_A08G1765,Gh_A07G2319…
GO:0042393	histone binding	molecular_function	2.69e-06	0.00020694	8	693	63	49603	Gh_A06G0759,Gh_A07G2319,Gh_D05G0403,Gh_D06G0894,Gh_D07G0175,Gh_D06G0759,Gh_A05G0301,Gh_A06G0668
GO:0008270	zinc ion binding	molecular_function	2.8201e-06	0.00021321	78	693	3278	49603	Gh_Sca008554G01,Gh_D02G0614,Gh_D02G1261,Gh_A06G0796,Gh_D06G0926,Gh_D05G0403,Gh_A12G1844,Gh_D01G1440,Gh_D08G1984,Gh_D02G0598,Gh_A02G0186,Gh_D07G1017,Gh_D05G2211,Gh_D06G1873,Gh_D03G0078,Gh_A01G1041,Gh_A10G1586,Gh_A02G0063,Gh_D12G1545,Gh_A03G0877,Gh_D12G1041,Gh_D05G2358,Gh_D09G2008,Gh_A05G3742,Gh_D13G1857,Gh_D02G0249,Gh_D13G0064,Gh_D02G0172,Gh_D13G1791,Gh_D10G1877,Gh_A11G2387,Gh_D11G1373,Gh_A13G0068…
GO:0003674	molecular_function	molecular_function	4.1339e-06	0.00030724	650	693	44191	49603	Gh_D09G0227,Gh_Sca014817G01,Gh_A08G0623,Gh_D07G0673,Gh_D05G0948,Gh_D02G0817,Gh_D06G0966,Gh_A07G1113,Gh_Sca004803G06,Gh_D06G1882,Gh_A10G1916,Gh_Sca005219G01,Gh_D11G0347,Gh_D01G1946,Gh_D02G1261,Gh_A06G0796,Gh_D05G1506,Gh_A09G0944,Gh_A06G0729,Gh_D07G0022,Gh_D10G1117,Gh_A05G1085,Gh_D02G0169,Gh_A03G1083,Gh_D11G1926,Gh_A10G1137,Gh_D08G1121,Gh_D11G0877,Gh_A12G0866,Gh_D01G0885,Gh_A06G1556,Gh_A13G1869,Gh_…
GO:0006139	nucleobase-containing compound metabolic process	biological_process	5.6996e-06	0.00041655	179	693	9462	49603	Gh_A06G0880,Gh_D05G0975,Gh_A08G0623,Gh_A11G0633,Gh_D12G1761,Gh_D03G1546,Gh_A02G0186,Gh_A11G1768,Gh_A08G1581,Gh_D06G0966,Gh_D11G3242,Gh_A01G1041,Gh_A06G0796,Gh_D06G0394,Gh_A13G1259,Gh_Sca004717G07,Gh_D01G1946,Gh_D11G0347,Gh_D08G0665,Gh_A02G1382,Gh_A06G0729,Gh_A09G0720,Gh_A05G1085,Gh_D01G1440,Gh_D05G3939,Gh_A02G1495,Gh_D06G0926,Gh_D05G1506,Gh_A06G0363,Gh_D03G1290,Gh_D04G1796,Gh_D11G1926,Gh_A06G0759…
GO:0001882	nucleoside binding	molecular_function	2.3845e-05	0.0017141	144	693	7449	49603	Gh_A12G0571,Gh_D02G1509,Gh_A08G2329,Gh_A08G2059,Gh_A02G0770,Gh_D10G1842,Gh_A10G0115,Gh_A08G2281,Gh_A11G0474,Gh_D10G1941,Gh_D10G1940,Gh_A03G0296,Gh_D08G1888,Gh_D06G0018,Gh_Sca004851G02,Gh_D07G0705,Gh_A12G0463,Gh_Sca173604G01,Gh_D12G0466,Gh_D08G0714,Gh_A07G1981,Gh_A01G0250,Gh_A02G1009,Gh_A06G0801,Gh_A01G0163,Gh_A08G0182,Gh_D06G1230,Gh_A01G1541,Gh_D12G2549,Gh_D13G0107,Gh_D08G2439,Gh_D03G1144,Gh_A12G…
GO:0008484	sulfuric ester hydrolase activity	molecular_function	2.4329e-05	0.0017207	4	693	13	49603	Gh_D05G0297,Gh_A05G0219,Gh_A06G0635,Gh_D06G0721
GO:0097367	carbohydrate derivative binding	molecular_function	2.6231e-05	0.0018258	146	693	7589	49603	Gh_D10G1842,Gh_A10G0115,Gh_A08G2281,Gh_A11G0474,Gh_D10G1941,Gh_A03G0296,Gh_D10G1940,Gh_D08G1888,Gh_D06G0018,Gh_D02G1509,Gh_A12G0571,Gh_A02G0770,Gh_A08G2059,Gh_A08G2329,Gh_A12G0672,Gh_D04G0887,Gh_D09G1111,Gh_D02G0464,Gh_D08G2439,Gh_D12G2549,Gh_D13G0107,Gh_D03G1144,Gh_D06G0921,Gh_D11G2526,Gh_A11G0071,Gh_A11G2217,Gh_Sca173604G01,Gh_D12G0466,Gh_D08G0714,Gh_Sca004851G02,Gh_A12G0463,Gh_D07G0705,Gh_A01G…
GO:0001883	purine nucleoside binding	molecular_function	3.2229e-05	0.0021413	143	693	7430	49603	Gh_A04G1199,Gh_A05G2137,Gh_Sca152360G01,Gh_D01G1437,Gh_D07G1105,Gh_D10G2115,Gh_D04G1809,Gh_D03G0613,Gh_D02G1508,Gh_A12G1376,Gh_D08G2082,Gh_D11G2499,Gh_A05G2111,Gh_A04G0457,Gh_D08G2684,Gh_A06G0741,Gh_D08G1945,Gh_A09G1105,Gh_A13G1241,Gh_D12G1454,Gh_A10G1854,Gh_D03G0113,Gh_A12G1225,Gh_D13G1543,Gh_A02G1609,Gh_D05G3834,Gh_A01G1695,Gh_D01G1791,Gh_A08G1952,Gh_D01G0260,Gh_A03G0235,Gh_A13G1004,Gh_D01G2299…
GO:0032549	ribonucleoside binding	molecular_function	3.2229e-05	0.0021413	143	693	7430	49603	Gh_A12G1225,Gh_D13G1543,Gh_A10G1854,Gh_D03G0113,Gh_A09G1105,Gh_D08G1945,Gh_D12G1454,Gh_A13G1241,Gh_D08G2684,Gh_A06G0741,Gh_A13G1004,Gh_D01G0260,Gh_A08G1952,Gh_A03G0235,Gh_A01G1695,Gh_D01G1791,Gh_D05G3834,Gh_A02G1609,Gh_D04G1809,Gh_D10G2115,Gh_D07G1105,Gh_Sca152360G01,Gh_D01G1437,Gh_A05G2137,Gh_A04G1199,Gh_A05G2111,Gh_A04G0457,Gh_D08G2082,Gh_D11G2499,Gh_D03G0613,Gh_A12G1376,Gh_D02G1508,Gh_D09G0227…
GO:0032550	purine ribonucleoside binding	molecular_function	3.2229e-05	0.0021413	143	693	7430	49603	Gh_D03G0716,Gh_A02G0609,Gh_A07G1028,Gh_D03G1335,Gh_D12G1499,Gh_D09G0142,Gh_A07G2223,Gh_A12G2725,Gh_D05G3161,Gh_A10G0282,Gh_D13G0082,Gh_A11G0811,Gh_D05G2391,Gh_D03G0099,Gh_A03G0397,Gh_A11G2202,Gh_D06G2136,Gh_D05G2358,Gh_A06G1988,Gh_D07G0031,Gh_D05G3835,Gh_A05G4002,Gh_D03G1279,Gh_A06G1833,Gh_A05G1997,Gh_D12G0076,Gh_A09G0152,Gh_A05G1486,Gh_A10G1586,Gh_D08G2304,Gh_A01G1203,Gh_D11G0552,Gh_D05G3799,Gh_…
GO:0032555	purine ribonucleotide binding	molecular_function	3.3749e-05	0.0022088	143	693	7437	49603	Gh_D03G0113,Gh_A10G1854,Gh_D13G1543,Gh_A12G1225,Gh_A06G0741,Gh_D08G2684,Gh_D12G1454,Gh_A13G1241,Gh_A09G1105,Gh_D08G1945,Gh_A03G0235,Gh_D01G0260,Gh_A08G1952,Gh_A13G1004,Gh_D05G3834,Gh_A02G1609,Gh_D01G1791,Gh_A01G1695,Gh_D10G2115,Gh_D07G1105,Gh_D04G1809,Gh_A05G2137,Gh_A04G1199,Gh_D01G1437,Gh_Sca152360G01,Gh_A04G0457,Gh_A05G2111,Gh_A12G1376,Gh_D02G1508,Gh_D03G0613,Gh_D11G2499,Gh_D08G2082,Gh_A02G0186…
GO:0035639	purine ribonucleoside triphosphate binding	molecular_function	3.4329e-05	0.0022137	141	693	7314	49603	Gh_A05G1486,Gh_D12G0076,Gh_A09G0152,Gh_A05G1997,Gh_D08G2304,Gh_A01G1203,Gh_A10G1586,Gh_D11G0552,Gh_D05G3799,Gh_D10G0119,Gh_A02G1065,Gh_A12G2725,Gh_A07G2223,Gh_D03G1335,Gh_D12G1499,Gh_A02G0609,Gh_A07G1028,Gh_D03G0716,Gh_D09G0142,Gh_A11G0811,Gh_D05G3161,Gh_A10G0282,Gh_D13G0082,Gh_D03G0099,Gh_D05G2391,Gh_A03G0397,Gh_A06G1988,Gh_D07G0031,Gh_D05G3835,Gh_D06G2136,Gh_D05G2358,Gh_A05G4002,Gh_A06G1833,Gh_…
GO:0032553	ribonucleotide binding	molecular_function	5.1146e-05	0.0032504	143	693	7500	49603	Gh_D06G0921,Gh_D11G2526,Gh_A11G2217,Gh_A11G0071,Gh_D02G0464,Gh_D04G0887,Gh_D09G1111,Gh_A12G0672,Gh_D03G1144,Gh_D13G0107,Gh_D12G2549,Gh_D08G2439,Gh_D06G1230,Gh_A01G1541,Gh_A08G0182,Gh_A01G0163,Gh_A06G0801,Gh_A02G1009,Gh_A01G0250,Gh_A07G1981,Gh_D08G0714,Gh_Sca173604G01,Gh_D12G0466,Gh_A12G0463,Gh_D07G0705,Gh_Sca004851G02,Gh_D08G1888,Gh_D06G0018,Gh_D10G1941,Gh_D10G1940,Gh_A03G0296,Gh_A11G0474,Gh_A08G…
GO:0030312	external encapsulating structure	cellular_component	5.5213e-05	0.0034587	16	693	359	49603	Gh_A11G3172,Gh_D11G2268,Gh_D01G1779,Gh_A07G0063,Gh_D10G1420,Gh_D12G1295,Gh_D05G2358,Gh_A12G1111,Gh_D08G1315,Gh_D12G2415,Gh_A12G2362,Gh_D12G1236,Gh_A08G1037,Gh_A12G2265,Gh_A12G1176,Gh_A09G1105
GO:0071944	cell periphery	cellular_component	5.7186e-05	0.0034916	29	693	925	49603	Gh_A11G0683,Gh_A05G3852,Gh_D01G1779,Gh_A07G0063,Gh_A10G1815,Gh_D10G2080,Gh_D11G2268,Gh_A11G3172,Gh_D06G1778,Gh_D12G1295,Gh_A12G1111,Gh_D05G2358,Gh_A08G1426,Gh_D10G1420,Gh_A05G1486,Gh_A12G2265,Gh_A05G0580,Gh_A08G1037,Gh_D05G0710,Gh_D09G2165,Gh_D08G1315,Gh_D12G2415,Gh_A12G2362,Gh_A08G0623,Gh_D12G1236,Gh_A12G1176,Gh_A09G1105,Gh_D11G3242,Gh_A06G1430
GO:0046483	heterocycle metabolic process	biological_process	5.733e-05	0.0034916	183	693	10084	49603	Gh_D11G1926,Gh_D04G1519,Gh_D01G0210,Gh_D06G1302,Gh_D12G0586,Gh_A06G0759,Gh_D08G1904,Gh_D11G0877,Gh_A03G0827,Gh_D02G1206,Gh_A10G1815,Gh_A05G3742,Gh_D13G1791,Gh_D12G1350,Gh_D07G1166,Gh_D02G0249,Gh_D13G1857,Gh_A02G0186,Gh_D03G1546,Gh_D12G1761,Gh_A11G0633,Gh_A08G0623,Gh_A06G0880,Gh_D05G0975,Gh_A01G1041,Gh_D11G3242,Gh_A08G1581,Gh_D06G0966,Gh_A11G1768,Gh_D01G1946,Gh_D11G0347,Gh_Sca004717G07,Gh_D06G0394…
GO:0017076	purine nucleotide binding	molecular_function	6.4902e-05	0.0038985	144	693	7600	49603	Gh_D07G2202,Gh_A02G1796,Gh_D02G0817,Gh_D11G3242,Gh_Sca004803G06,Gh_A08G1581,Gh_A13G2043,Gh_A05G2862,Gh_A02G0186,Gh_D09G1973,Gh_D02G0598,Gh_D09G0227,Gh_A10G1180,Gh_A05G1950,Gh_D06G0926,Gh_D05G3939,Gh_D10G1117,Gh_Sca004717G07,Gh_A06G0796,Gh_D01G0257,Gh_D01G0210,Gh_D08G1121,Gh_D05G2179,Gh_D06G1302,Gh_D12G0586,Gh_D01G2299,Gh_D07G1551,Gh_A01G0229,Gh_A08G2393,Gh_D12G1350,Gh_D02G0249,Gh_D13G1857,Gh_A11G…
GO:1901360	organic cyclic compound metabolic process	biological_process	6.8847e-05	0.0040797	187	693	10378	49603	Gh_D03G1279,Gh_A05G4002,Gh_A05G0827,Gh_D08G1138,Gh_D07G0031,Gh_A06G1988,Gh_D05G2358,Gh_D06G2136,Gh_D10G2123,Gh_D01G2112,Gh_D12G1041,Gh_D06G0759,Gh_D05G2391,Gh_A06G2100,Gh_A10G0035,Gh_D07G0175,Gh_A06G0352,Gh_A13G2011,Gh_A05G0861,Gh_D08G0203,Gh_A10G0282,Gh_A13G0442,Gh_D05G2104,Gh_D12G1499,Gh_A11G1044,Gh_A02G0609,Gh_A05G1337,Gh_A12G1844,Gh_D06G0181,Gh_D11G0245,Gh_D05G0403,Gh_A03G0292,Gh_D01G0448,Gh_…
GO:0016772	transferase activity, transferring phosphorus-containing groups	molecular_function	7.4083e-05	0.0043314	111	693	5564	49603	Gh_D07G2202,Gh_A01G1203,Gh_A02G1796,Gh_D08G2304,Gh_D02G0817,Gh_Sca004803G06,Gh_A11G1768,Gh_A05G1486,Gh_D09G1973,Gh_D09G0227,Gh_D04G1875,Gh_A05G1997,Gh_A05G1950,Gh_D10G0119,Gh_A02G1065,Gh_A06G0729,Gh_D05G3799,Gh_D11G0552,Gh_D10G1117,Gh_D01G1946,Gh_D01G0257,Gh_D01G0210,Gh_D08G1121,Gh_D05G2179,Gh_D13G0082,Gh_D06G1302,Gh_D08G1904,Gh_D07G1551,Gh_D11G1926,Gh_A12G2725,Gh_A07G2223,Gh_A08G2393,Gh_D12G1499…
GO:0006725	cellular aromatic compound metabolic process	biological_process	7.5663e-05	0.0043656	182	693	10068	49603	Gh_D01G0448,Gh_A03G0292,Gh_D05G0403,Gh_D06G0181,Gh_D11G0245,Gh_A12G1844,Gh_A05G1337,Gh_A12G1620,Gh_A12G0670,Gh_D05G0479,Gh_D13G0343,Gh_D08G0014,Gh_A01G1203,Gh_A10G1860,Gh_D05G2211,Gh_A08G2566,Gh_D05G3873,Gh_A05G1486,Gh_D01G2112,Gh_D10G2123,Gh_D05G2358,Gh_D06G2136,Gh_A06G1988,Gh_D07G0031,Gh_D08G1138,Gh_D03G1279,Gh_A05G4002,Gh_D05G2391,Gh_D06G0759,Gh_A10G0035,Gh_A06G2100,Gh_D12G1041,Gh_D08G0203,Gh_…
GO:0005674	transcription factor TFIIF complex	cellular_component	8.8245e-05	0.0050254	3	693	7	49603	Gh_A10G1854,Gh_D10G2115,Gh_Sca173604G01
GO:0044763	single-organism cellular process	biological_process	9.0768e-05	0.0051028	234	693	13547	49603	Gh_D08G0772,Gh_D10G1372,Gh_A06G1508,Gh_A13G0091,Gh_D10G2185,Gh_D07G0054,Gh_D03G1144,Gh_A10G1621,Gh_D13G0107,Gh_D02G1138,Gh_A07G1847,Gh_D02G0464,Gh_D04G0887,Gh_A10G1929,Gh_D05G1263,Gh_D07G0220,Gh_A02G1009,Gh_A01G0250,Gh_D08G0875,Gh_D01G1577,Gh_A01G1541,Gh_A11G0683,Gh_A06G1391,Gh_A01G0163,Gh_D10G2227,Gh_Sca004851G02,Gh_D08G0714,Gh_A13G0055,Gh_A03G0296,Gh_A11G0474,Gh_A13G0309,Gh_A05G0537,Gh_D02G2148…
GO:0035091	phosphatidylinositol binding	molecular_function	9.5075e-05	0.0052167	6	693	53	49603	Gh_A05G3029,Gh_D13G2118,Gh_A13G1768,Gh_D10G0745,Gh_A10G0649,Gh_D04G0613
GO:0071555	cell wall organization	biological_process	9.5174e-05	0.0052167	12	693	227	49603	Gh_A07G0063,Gh_A12G2265,Gh_D12G1236,Gh_D11G2268,Gh_A11G3172,Gh_D07G0673,Gh_D12G2415,Gh_A12G1111,Gh_A12G1176,Gh_D12G1295,Gh_D02G0169,Gh_D10G1420
GO:0044249	cellular biosynthetic process	biological_process	0.00010825	0.0058605	195	693	10987	49603	Gh_D02G1509,Gh_D07G1156,Gh_D06G0253,Gh_A06G2037,Gh_D10G0938,Gh_D08G2546,Gh_A10G0822,Gh_A01G1867,Gh_A05G0067,Gh_A02G0770,Gh_D12G0934,Gh_A11G0290,Gh_D11G1199,Gh_A08G1765,Gh_A07G2319,Gh_A05G0537,Gh_D02G2148,Gh_D08G1888,Gh_A05G1992,Gh_A03G0296,Gh_D10G1941,Gh_A11G0474,Gh_Sca173604G01,Gh_D12G2385,Gh_Sca004851G02,Gh_A01G1541,Gh_D11G2947,Gh_A06G1391,Gh_A06G0833,Gh_A01G0163,Gh_A07G0163,Gh_A01G0250,Gh_D10G…
GO:0045229	external encapsulating structure organization	biological_process	0.00011686	0.006249	12	693	232	49603	Gh_D10G1420,Gh_D02G0169,Gh_A12G1111,Gh_D12G1295,Gh_A12G1176,Gh_D11G2268,Gh_D12G1236,Gh_A11G3172,Gh_D07G0673,Gh_D12G2415,Gh_A12G2265,Gh_A07G0063
GO:0004672	protein kinase activity	molecular_function	0.00012065	0.006374	75	693	3469	49603	Gh_D01G0257,Gh_D05G3799,Gh_D11G0552,Gh_D10G1117,Gh_D10G0119,Gh_A02G1065,Gh_A05G1950,Gh_A05G1997,Gh_D09G1973,Gh_Sca004803G06,Gh_D08G2304,Gh_D02G0817,Gh_D07G2202,Gh_A02G1796,Gh_A01G1203,Gh_D03G0099,Gh_D05G2391,Gh_A03G0397,Gh_Sca004803G05,Gh_D11G3068,Gh_A11G2202,Gh_A11G2714,Gh_D05G3835,Gh_A06G1833,Gh_D03G1279,Gh_D12G1499,Gh_D03G1335,Gh_A02G0609,Gh_A07G1028,Gh_A08G2393,Gh_A12G2725,Gh_A07G2223,Gh_D07G…
GO:0006468	protein phosphorylation	biological_process	0.000135	0.0070471	71	693	3249	49603	Gh_A05G1997,Gh_D09G1973,Gh_Sca004803G06,Gh_D07G2202,Gh_A01G1203,Gh_A02G1796,Gh_D08G2304,Gh_D02G0817,Gh_D01G0257,Gh_D10G0119,Gh_A02G1065,Gh_D05G3799,Gh_D11G0552,Gh_D10G1117,Gh_A05G1950,Gh_A08G2393,Gh_D03G1335,Gh_A07G1028,Gh_A02G0609,Gh_A07G2223,Gh_A12G2725,Gh_D13G0082,Gh_D06G1302,Gh_D07G1551,Gh_D08G1121,Gh_D05G2179,Gh_A03G0397,Gh_D03G0099,Gh_D05G2391,Gh_Sca004803G05,Gh_D11G3068,Gh_A11G2202,Gh_A11G…
GO:0005515	protein binding	molecular_function	0.00019253	0.0099321	215	693	12428	49603	Gh_A08G0680,Gh_D13G0074,Gh_D12G0076,Gh_A07G1043,Gh_A09G0152,Gh_D10G0493,Gh_D06G1414,Gh_A01G2101,Gh_D13G0347,Gh_D01G1231,Gh_D13G0066,Gh_D06G1873,Gh_D08G2304,Gh_A10G1586,Gh_A05G3666,Gh_D02G0173,Gh_A01G1280,Gh_A11G2283,Gh_A05G3068,Gh_D06G1925,Gh_D05G0403,Gh_A02G1065,Gh_A11G2374,Gh_A13G0442,Gh_A07G2223,Gh_D11G1373,Gh_A11G2387,Gh_D10G1877,Gh_D05G1339,Gh_D09G0142,Gh_A12G2362,Gh_D07G0175,Gh_A02G1803,Gh_…
GO:0016301	kinase activity	molecular_function	0.0002444	0.01232	87	693	4267	49603	Gh_D07G2202,Gh_A02G1796,Gh_A01G1203,Gh_D08G2304,Gh_D02G0817,Gh_Sca004803G06,Gh_D09G1973,Gh_D09G0227,Gh_A05G1997,Gh_A05G1950,Gh_D10G0119,Gh_A02G1065,Gh_D05G3799,Gh_D11G0552,Gh_D10G1117,Gh_D01G0257,Gh_D01G0210,Gh_D08G1121,Gh_D05G2179,Gh_D13G0082,Gh_D06G1302,Gh_D07G1551,Gh_A12G2725,Gh_A07G2223,Gh_A08G2393,Gh_D12G1499,Gh_D03G1335,Gh_A07G1028,Gh_A02G0609,Gh_A06G1833,Gh_D03G1279,Gh_D05G3835,Gh_D05G2358…
GO:1901576	organic substance biosynthetic process	biological_process	0.00024444	0.01232	197	693	11279	49603	Gh_D06G2136,Gh_D05G2358,Gh_A06G1988,Gh_D07G0031,Gh_A05G0827,Gh_D08G1138,Gh_D03G1279,Gh_A05G4002,Gh_D01G2112,Gh_D10G2123,Gh_D12G1041,Gh_D06G0759,Gh_D05G2391,Gh_A10G0035,Gh_A06G0352,Gh_D07G0175,Gh_A10G0282,Gh_A05G0861,Gh_A08G2179,Gh_A13G2011,Gh_D05G2104,Gh_A13G0442,Gh_A11G1044,Gh_A02G0609,Gh_D09G2166,Gh_D12G1499,Gh_D09G2165,Gh_D05G0403,Gh_D06G0181,Gh_D11G0245,Gh_A12G1844,Gh_A05G1337,Gh_D05G3799,Gh_…
GO:0008152	metabolic process	biological_process	0.00030727	0.015311	420	693	26878	49603	Gh_D06G0365,Gh_D12G0802,Gh_D01G0249,Gh_A09G0725,Gh_A13G0305,Gh_A05G2111,Gh_A04G0457,Gh_D02G0177,Gh_A11G1795,Gh_D06G0383,Gh_A12G1376,Gh_A04G1184,Gh_D13G0077,Gh_A08G1146,Gh_D12G1236,Gh_A10G0627,Gh_D10G2115,Gh_A06G0251,Gh_D08G1809,Gh_A12G1176,Gh_A07G0322,Gh_D03G0218,Gh_A05G3852,Gh_D01G1779,Gh_A03G0276,Gh_D01G0260,Gh_D13G2409,Gh_A09G1692,Gh_D06G0647,Gh_A01G1695,Gh_A05G2817,Gh_D01G1791,Gh_A11G2580,Gh_…
GO:0005618	cell wall	cellular_component	0.00038243	0.018842	12	693	264	49603	Gh_D12G1295,Gh_A12G1176,Gh_D05G2358,Gh_A12G1111,Gh_A09G1105,Gh_D01G1779,Gh_A12G2265,Gh_A07G0063,Gh_D12G2415,Gh_D12G1236,Gh_D11G2268,Gh_A11G3172
GO:0016310	phosphorylation	biological_process	0.00039541	0.019265	74	693	3551	49603	Gh_A02G1065,Gh_D10G0119,Gh_D10G1117,Gh_D05G3799,Gh_D11G0552,Gh_A05G1950,Gh_D01G0257,Gh_Sca004803G06,Gh_A02G1796,Gh_A01G1203,Gh_D07G2202,Gh_D02G0817,Gh_D08G2304,Gh_A05G1997,Gh_D09G1973,Gh_A11G2714,Gh_A11G2202,Gh_A06G1833,Gh_D03G1279,Gh_D05G3835,Gh_A03G0397,Gh_D05G2391,Gh_D03G0099,Gh_D11G3068,Gh_Sca004803G05,Gh_D06G1302,Gh_D13G0082,Gh_D08G0203,Gh_D07G1551,Gh_D08G1121,Gh_D05G2179,Gh_A08G2393,Gh_A07G…
GO:0016773	phosphotransferase activity, alcohol group as acceptor	molecular_function	0.00045745	0.022043	82	693	4049	49603	Gh_A11G2714,Gh_A11G2202,Gh_D05G2358,Gh_D05G3835,Gh_A06G1833,Gh_D03G1279,Gh_D05G2391,Gh_A06G2100,Gh_D03G0099,Gh_A03G0397,Gh_D11G3068,Gh_Sca004803G05,Gh_D07G1551,Gh_D06G1302,Gh_D13G0082,Gh_D05G2179,Gh_D08G1121,Gh_A07G1028,Gh_A02G0609,Gh_D03G1335,Gh_D12G1499,Gh_A08G2393,Gh_A12G2725,Gh_A07G2223,Gh_D10G1117,Gh_D05G3799,Gh_D11G0552,Gh_A02G1065,Gh_D10G0119,Gh_A05G1950,Gh_D01G0257,Gh_Sca004803G06,Gh_D02G…
GO:0042545	cell wall modification	biological_process	0.00046492	0.02216	9	693	161	49603	Gh_D11G2268,Gh_A11G3172,Gh_D12G1236,Gh_D12G2415,Gh_A12G2265,Gh_A07G0063,Gh_A12G1111,Gh_D12G1295,Gh_A12G1176
GO:0004386	helicase activity	molecular_function	0.00047834	0.022554	29	693	1051	49603	Gh_D01G1791,Gh_A05G4002,Gh_D06G2136,Gh_A01G1695,Gh_D06G0926,Gh_A10G1180,Gh_A06G1988,Gh_D03G0920,Gh_D12G1350,Gh_D05G3939,Gh_A12G0571,Gh_D01G1946,Gh_A01G0163,Gh_D10G1318,Gh_A01G1541,Gh_A06G0796,Gh_A04G0457,Gh_A08G1952,Gh_D04G0887,Gh_A11G0811,Gh_D01G0210,Gh_D10G1842,Gh_A10G1586,Gh_D08G2684,Gh_D12G0586,Gh_D12G0076,Gh_A12G1225,Gh_D11G2526,Gh_A11G2217
GO:0030288	outer membrane-bounded periplasmic space	cellular_component	0.00054148	0.02526	3	693	12	49603	Gh_A08G1037,Gh_D10G1420,Gh_D08G1315
GO:0009058	biosynthetic process	biological_process	0.00066644	0.030761	203	693	11893	49603	Gh_A12G0670,Gh_A12G1620,Gh_A12G1844,Gh_A05G1337,Gh_D06G0181,Gh_D11G0245,Gh_D05G0403,Gh_A03G0292,Gh_D01G0448,Gh_D05G3799,Gh_A05G1486,Gh_A07G1043,Gh_D05G3873,Gh_A08G2566,Gh_D05G2211,Gh_A05G1997,Gh_A10G1860,Gh_D07G1017,Gh_A01G1203,Gh_D08G0014,Gh_D13G0343,Gh_D05G0479,Gh_D12G1041,Gh_D06G0759,Gh_A10G0035,Gh_D05G2391,Gh_D03G1279,Gh_A05G4002,Gh_A05G0827,Gh_D08G1138,Gh_D07G0031,Gh_A06G1988,Gh_D05G2358,Gh_…
GO:0008150	biological_process	biological_process	0.00077959	0.035609	529	693	35227	49603	Gh_A02G1727,Gh_A05G3742,Gh_A04G0987,Gh_A13G2287,Gh_D01G1495,Gh_A13G0068,Gh_A06G0759,Gh_D12G0586,Gh_D07G1551,Gh_A13G1259,Gh_A10G1875,Gh_D11G2590,Gh_A06G0412,Gh_D10G2209,Gh_D01G0257,Gh_D11G0244,Gh_A05G1950,Gh_D05G2672,Gh_D03G1290,Gh_A02G1382,Gh_D05G3939,Gh_D03G1546,Gh_D09G1973,Gh_D02G0598,Gh_D10G2144,Gh_A06G0880,Gh_D09G2167,Gh_A01G1041,Gh_D11G3242,Gh_D06G0365,Gh_D12G0802,Gh_A09G0725,Gh_D01G0249,Gh_…
GO:0043412	macromolecule modification	biological_process	0.00082591	0.037336	91	693	4683	49603	Gh_D05G3834,Gh_D01G0260,Gh_A08G2329,Gh_A01G0016,Gh_A09G1384,Gh_A03G0235,Gh_D06G0647,Gh_A02G0770,Gh_D08G1945,Gh_A08G2281,Gh_A10G0115,Gh_A13G1241,Gh_D12G1454,Gh_D06G0018,Gh_D10G1941,Gh_D10G1940,Gh_A03G0296,Gh_D09G0975,Gh_A11G0474,Gh_D13G1543,Gh_A12G0463,Gh_D07G0705,Gh_D03G0613,Gh_D12G0466,Gh_D08G2082,Gh_D11G2499,Gh_A07G1981,Gh_D06G0365,Gh_D06G1230,Gh_A08G0182,Gh_A06G0801,Gh_D09G1386,Gh_D03G1144,Gh_…
GO:0016759	cellulose synthase activity	molecular_function	0.00092116	0.040801	7	693	110	49603	Gh_D07G0380,Gh_A09G1692,Gh_D09G2167,Gh_D09G2165,Gh_D09G2166,Gh_A07G0322,Gh_D11G0245
GO:0016760	cellulose synthase (UDP-forming) activity	molecular_function	0.00092116	0.040801	7	693	110	49603	Gh_D09G2166,Gh_A07G0322,Gh_D07G0380,Gh_A09G1692,Gh_D09G2165,Gh_D09G2167,Gh_D11G0245
GO:0010467	gene expression	biological_process	0.00099415	0.043594	148	693	8342	49603	Gh_A02G0609,Gh_D12G1499,Gh_A13G0442,Gh_A10G0282,Gh_A13G2011,Gh_A05G0861,Gh_A08G2179,Gh_A06G0352,Gh_D07G0175,Gh_D06G0759,Gh_A06G2100,Gh_A10G0035,Gh_D12G1041,Gh_D01G2112,Gh_D10G2123,Gh_D05G2358,Gh_D08G1138,Gh_D03G1279,Gh_A10G1860,Gh_D05G2211,Gh_A08G2566,Gh_D05G3873,Gh_A05G1486,Gh_D05G0479,Gh_D08G0014,Gh_A01G1203,Gh_A12G1620,Gh_A12G0670,Gh_D01G0448,Gh_A03G0292,Gh_D05G0403,Gh_D11G0245,Gh_A05G1337,Gh_…
GO:0051052	regulation of DNA metabolic process	biological_process	0.0010208	0.044317	5	693	55	49603	Gh_D04G1796,Gh_A03G0827,Gh_D07G0031,Gh_D08G1888,Gh_A08G1581
GO:0050853	B cell receptor signaling pathway	biological_process	0.0011455	0.049244	2	693	4	49603	Gh_A01G0163,Gh_D01G0210
GO:0044271	cellular nitrogen compound biosynthetic process	biological_process	0.0012104	0.051532	148	693	8382	49603	Gh_A06G0833,Gh_D11G2947,Gh_A01G0163,Gh_A01G1541,Gh_D03G1282,Gh_A07G0163,Gh_D10G0038,Gh_A01G0250,Gh_Sca173604G01,Gh_Sca004851G02,Gh_D12G2385,Gh_A13G0091,Gh_A12G2206,Gh_D11G1956,Gh_A03G1982,Gh_D05G1263,Gh_D04G0887,Gh_A01G0440,Gh_D07G0220,Gh_D08G2109,Gh_D06G1415,Gh_A06G1479,Gh_D13G1561,Gh_A02G1206,Gh_D08G2546,Gh_A10G0822,Gh_A01G1867,Gh_A11G0290,Gh_A06G2037,Gh_D06G0253,Gh_D02G1509,Gh_D07G1156,Gh_D10G…
GO:0043168	anion binding	molecular_function	0.0014697	0.061969	151	693	8618	49603	Gh_A01G1203,Gh_D08G2304,Gh_A10G1586,Gh_A05G1486,Gh_D12G0076,Gh_A09G0152,Gh_A05G1997,Gh_D06G0181,Gh_D10G0119,Gh_A02G1065,Gh_D11G0552,Gh_D05G3799,Gh_A11G0811,Gh_D13G0082,Gh_D05G3161,Gh_A10G0282,Gh_A12G2725,Gh_A07G2223,Gh_D04G0613,Gh_D09G0142,Gh_D12G1499,Gh_D03G1335,Gh_A07G1028,Gh_A02G0609,Gh_D03G0716,Gh_D03G1279,Gh_A05G4002,Gh_A06G1833,Gh_D05G3835,Gh_A06G1988,Gh_D07G0031,Gh_D05G2358,Gh_D06G2136,Gh_…
GO:0098589	membrane region	cellular_component	0.0015542	0.064905	4	693	36	49603	Gh_A05G0580,Gh_D05G0710,Gh_A06G1430,Gh_D06G1778
GO:0002253	activation of immune response	biological_process	0.0018914	0.072122	2	693	5	49603	Gh_A01G0163,Gh_D01G0210
GO:0002429	immune response-activating cell surface receptor signaling pathway	biological_process	0.0018914	0.072122	2	693	5	49603	Gh_D01G0210,Gh_A01G0163
GO:0002684	positive regulation of immune system process	biological_process	0.0018914	0.072122	2	693	5	49603	Gh_D01G0210,Gh_A01G0163
GO:0002757	immune response-activating signal transduction	biological_process	0.0018914	0.072122	2	693	5	49603	Gh_A01G0163,Gh_D01G0210
GO:0002764	immune response-regulating signaling pathway	biological_process	0.0018914	0.072122	2	693	5	49603	Gh_A01G0163,Gh_D01G0210
GO:0002768	immune response-regulating cell surface receptor signaling pathway	biological_process	0.0018914	0.072122	2	693	5	49603	Gh_D01G0210,Gh_A01G0163
GO:0050776	regulation of immune response	biological_process	0.0018914	0.072122	2	693	5	49603	Gh_A01G0163,Gh_D01G0210
GO:0050778	positive regulation of immune response	biological_process	0.0018914	0.072122	2	693	5	49603	Gh_D01G0210,Gh_A01G0163
GO:0050851	antigen receptor-mediated signaling pathway	biological_process	0.0018914	0.072122	2	693	5	49603	Gh_A01G0163,Gh_D01G0210
GO:0050852	T cell receptor signaling pathway	biological_process	0.0018914	0.072122	2	693	5	49603	Gh_A01G0163,Gh_D01G0210
GO:0044238	primary metabolic process	biological_process	0.0022032	0.083285	326	693	20683	49603	Gh_A06G0352,Gh_D07G0175,Gh_A13G2011,Gh_D11G1373,Gh_A12G2725,Gh_A01G1575,Gh_D05G2104,Gh_D09G2165,Gh_D05G1339,Gh_A11G1044,Gh_D03G1335,Gh_D09G2166,Gh_D12G1499,Gh_A05G0827,Gh_A05G4002,Gh_A06G1833,Gh_D05G3835,Gh_D01G2112,Gh_A11G2202,Gh_D09G0354,Gh_D05G2391,Gh_D03G0078,Gh_D08G0014,Gh_D08G2304,Gh_D05G0479,Gh_D13G0343,Gh_D12G0076,Gh_D05G3873,Gh_D10G0493,Gh_A05G1997,Gh_D06G0181,Gh_D01G1884,Gh_D01G0448,Gh_…
GO:0046914	transition metal ion binding	molecular_function	0.0022448	0.084132	89	693	4718	49603	Gh_D12G1041,Gh_D13G1791,Gh_D13G0064,Gh_D02G0172,Gh_D13G1857,Gh_D02G0249,Gh_A05G3742,Gh_D09G2008,Gh_D05G2358,Gh_D05G0710,Gh_D12G1499,Gh_A13G0068,Gh_A11G2387,Gh_D11G1373,Gh_D10G1877,Gh_D09G1680,Gh_A06G0759,Gh_D08G1904,Gh_A11G1226,Gh_D08G1463,Gh_A07G2254,Gh_D07G0175,Gh_D01G0210,Gh_A06G0796,Gh_D02G0614,Gh_D02G1261,Gh_Sca008554G01,Gh_A10G0027,Gh_D08G1984,Gh_D01G1440,Gh_A12G1844,Gh_D05G0403,Gh_D06G0926…
GO:0006464	cellular protein modification process	biological_process	0.0024369	0.089798	84	693	4419	49603	Gh_D05G3799,Gh_D11G0552,Gh_D10G1117,Gh_D10G0119,Gh_A02G1065,Gh_D02G0169,Gh_A05G1950,Gh_A06G0572,Gh_A09G0944,Gh_D01G0257,Gh_A13G2043,Gh_Sca004803G06,Gh_D08G2304,Gh_D02G0817,Gh_D07G2202,Gh_A01G1203,Gh_A02G1796,Gh_A05G1997,Gh_D09G1973,Gh_A11G2202,Gh_A11G2714,Gh_D05G3835,Gh_D03G1279,Gh_A06G1833,Gh_D03G0099,Gh_A06G0334,Gh_D05G2391,Gh_A03G0397,Gh_Sca004803G05,Gh_D11G3068,Gh_A11G1226,Gh_D07G1551,Gh_D13G…
GO:0036211	protein modification process	biological_process	0.0024369	0.089798	84	693	4419	49603	Gh_D09G1973,Gh_A05G1997,Gh_A01G1203,Gh_A02G1796,Gh_D07G2202,Gh_D02G0817,Gh_D08G2304,Gh_Sca004803G06,Gh_A13G2043,Gh_D01G0257,Gh_A09G0944,Gh_A06G0572,Gh_A05G1950,Gh_D02G0169,Gh_A02G1065,Gh_D10G0119,Gh_D10G1117,Gh_D05G3799,Gh_D11G0552,Gh_D11G1373,Gh_A12G2725,Gh_A07G2223,Gh_A08G2393,Gh_A02G0609,Gh_A07G1028,Gh_D03G1335,Gh_D08G1121,Gh_D01G0015,Gh_D05G2179,Gh_D06G1302,Gh_D13G0082,Gh_D07G1551,Gh_A11G1226…
GO:0003968	RNA-directed RNA polymerase activity	molecular_function	0.0025205	0.091655	8	693	167	49603	Gh_A11G1768,Gh_A04G1250,Gh_A09G0261,Gh_D04G1875,Gh_A09G0725,Gh_D04G1873,Gh_D11G1926,Gh_D01G1779
GO:0006275	regulation of DNA replication	biological_process	0.0025291	0.091655	4	693	41	49603	Gh_D07G0031,Gh_A03G0827,Gh_A08G1581,Gh_D08G1888
GO:0030244	cellulose biosynthetic process	biological_process	0.0026267	0.094411	7	693	132	49603	Gh_D11G0245,Gh_D09G2166,Gh_A07G0322,Gh_A09G1692,Gh_D07G0380,Gh_D09G2167,Gh_D09G2165
GO:0016740	transferase activity	molecular_function	0.0030053	0.10714	171	693	10103	49603	Gh_A05G1997,Gh_D04G1875,Gh_D06G1414,Gh_A05G1486,Gh_D08G2304,Gh_A01G1203,Gh_D12G1151,Gh_A11G3052,Gh_D05G3799,Gh_D11G0552,Gh_A02G1065,Gh_D10G0119,Gh_D11G0245,Gh_A02G0609,Gh_A07G1028,Gh_D03G1335,Gh_D12G1499,Gh_D09G2166,Gh_D09G2165,Gh_A11G2387,Gh_D11G1373,Gh_A12G2725,Gh_A07G2223,Gh_D04G0613,Gh_D10G2558,Gh_D13G0082,Gh_A06G2100,Gh_D08G1429,Gh_D05G2391,Gh_D03G0099,Gh_A09G0261,Gh_A03G0397,Gh_D08G1196,Gh_…
GO:0071554	cell wall organization or biogenesis	biological_process	0.003148	0.11132	13	693	383	49603	Gh_A07G0063,Gh_A12G2265,Gh_D12G2415,Gh_D05G0845,Gh_D07G0673,Gh_D11G2268,Gh_D12G1236,Gh_A11G3172,Gh_D12G1295,Gh_A12G1176,Gh_A12G1111,Gh_D02G0169,Gh_D10G1420
GO:0030243	cellulose metabolic process	biological_process	0.0032309	0.11334	7	693	137	49603	Gh_D09G2166,Gh_A07G0322,Gh_D09G2165,Gh_D09G2167,Gh_D07G0380,Gh_A09G1692,Gh_D11G0245
GO:0009432	SOS response	biological_process	0.0035569	0.12379	4	693	45	49603	Gh_D01G1779,Gh_A05G4002,Gh_A01G0250,Gh_D05G3939
GO:0000166	nucleotide binding	molecular_function	0.0041393	0.1418	147	693	8584	49603	Gh_D04G1809,Gh_D10G2115,Gh_D07G1105,Gh_D01G1437,Gh_Sca152360G01,Gh_A05G2137,Gh_A04G1199,Gh_A04G0457,Gh_A05G2111,Gh_D11G2499,Gh_D08G2082,Gh_A12G1376,Gh_D02G1508,Gh_D03G0613,Gh_D13G1543,Gh_A12G1225,Gh_D03G0113,Gh_A10G1854,Gh_D12G1454,Gh_A13G1241,Gh_A09G1105,Gh_D08G1945,Gh_A06G0741,Gh_D08G2684,Gh_A13G1004,Gh_A03G0235,Gh_D01G0260,Gh_A06G0185,Gh_A08G1952,Gh_D01G1791,Gh_A05G3528,Gh_A01G1695,Gh_D05G3834…
GO:1901265	nucleoside phosphate binding	molecular_function	0.0041393	0.1418	147	693	8584	49603	Gh_A01G0229,Gh_A08G2393,Gh_D05G2179,Gh_D01G0210,Gh_D08G1121,Gh_D12G0586,Gh_D07G1551,Gh_D01G2299,Gh_D06G1302,Gh_D10G1318,Gh_Sca004803G05,Gh_D11G3068,Gh_D02G0249,Gh_A11G2714,Gh_D13G1857,Gh_D12G1350,Gh_D09G0227,Gh_A02G0186,Gh_D02G0598,Gh_D09G1973,Gh_D02G0817,Gh_D07G2202,Gh_A02G1796,Gh_A08G1581,Gh_A13G2043,Gh_A05G2862,Gh_D11G3242,Gh_Sca004803G06,Gh_Sca004717G07,Gh_A06G0796,Gh_D01G0257,Gh_A10G1180,Gh_…
GO:0030145	manganese ion binding	molecular_function	0.0045009	0.153	4	693	48	49603	Gh_D06G0708,Gh_A08G1765,Gh_D08G2109,Gh_A06G0623
GO:0036094	small molecule binding	molecular_function	0.0046276	0.15609	150	693	8809	49603	Gh_D08G1888,Gh_D06G0018,Gh_A07G0324,Gh_D10G1940,Gh_D10G1941,Gh_A03G0296,Gh_A11G0474,Gh_A08G2281,Gh_A10G0115,Gh_D10G1842,Gh_A02G0770,Gh_A08G2329,Gh_A08G2059,Gh_D02G1509,Gh_A12G0571,Gh_D06G0921,Gh_D08G0772,Gh_A11G0071,Gh_A11G2217,Gh_D11G2526,Gh_D02G0464,Gh_D09G1111,Gh_D04G0887,Gh_A12G0672,Gh_D03G1144,Gh_D12G2549,Gh_D08G2439,Gh_D13G0107,Gh_D06G1230,Gh_A01G1541,Gh_A08G0182,Gh_A01G0163,Gh_A06G0801,Gh_…
GO:0030313	cell envelope	cellular_component	0.0048462	0.16222	4	693	49	49603	Gh_D01G1779,Gh_A08G1037,Gh_D08G1315,Gh_D10G1420
GO:0009725	response to hormone	biological_process	0.0058836	0.19545	6	693	116	49603	Gh_D06G1415,Gh_D10G1941,Gh_D05G1506,Gh_D11G0245,Gh_A06G2038,Gh_A05G1337
GO:0009719	response to endogenous stimulus	biological_process	0.0061303	0.20211	6	693	117	49603	Gh_A06G2038,Gh_D11G0245,Gh_D05G1506,Gh_A05G1337,Gh_D10G1941,Gh_D06G1415
GO:0035251	UDP-glucosyltransferase activity	molecular_function	0.0065324	0.2124	7	693	156	49603	Gh_D09G2166,Gh_A07G0322,Gh_A09G1692,Gh_D07G0380,Gh_D09G2167,Gh_D09G2165,Gh_D11G0245
GO:0000150	recombinase activity	molecular_function	0.0065391	0.2124	2	693	9	49603	Gh_A05G0301,Gh_D05G0403
GO:0006904	vesicle docking involved in exocytosis	biological_process	0.0068516	0.22092	4	693	54	49603	Gh_A10G1815,Gh_D10G2080,Gh_A11G0683,Gh_A05G3852
GO:0033692	cellular polysaccharide biosynthetic process	biological_process	0.0074328	0.2379	23	693	940	49603	Gh_D05G3799,Gh_A05G1950,Gh_D11G0245,Gh_A05G0827,Gh_A09G1692,Gh_D07G0380,Gh_D11G1199,Gh_A02G0770,Gh_D12G0934,Gh_A07G0322,Gh_D02G0817,Gh_D05G2179,Gh_D05G0948,Gh_A02G1796,Gh_A11G1044,Gh_A02G0609,Gh_D05G0671,Gh_D09G2166,Gh_A05G1997,Gh_A11G0474,Gh_D09G2167,Gh_D09G2165,Gh_A05G0537
GO:0043167	ion binding	molecular_function	0.0075622	0.24029	239	693	14980	49603	Gh_D02G0464,Gh_D10G0745,Gh_D08G2109,Gh_A12G0672,Gh_D09G1111,Gh_D04G0887,Gh_D03G1144,Gh_D12G2549,Gh_A10G1621,Gh_D13G0107,Gh_D08G2439,Gh_D06G0921,Gh_A11G0071,Gh_A11G2217,Gh_D11G2526,Gh_D08G0772,Gh_Sca173604G01,Gh_D12G0466,Gh_D08G0714,Gh_A12G0463,Gh_D07G0705,Gh_Sca004851G02,Gh_A01G1541,Gh_D06G1230,Gh_A06G0801,Gh_A01G0163,Gh_A01G1240,Gh_A06G1391,Gh_A08G0182,Gh_A08G1651,Gh_A01G0250,Gh_A02G1009,Gh_A07G…
GO:0000271	polysaccharide biosynthetic process	biological_process	0.0082718	0.26095	23	693	949	49603	Gh_D07G0380,Gh_A09G1692,Gh_D11G1199,Gh_A02G0770,Gh_D12G0934,Gh_D05G3799,Gh_A05G0827,Gh_D11G0245,Gh_A05G1950,Gh_D09G2167,Gh_A11G0474,Gh_D09G2165,Gh_A02G0609,Gh_D05G0671,Gh_A11G1044,Gh_D09G2166,Gh_A05G1997,Gh_A05G0537,Gh_A07G0322,Gh_A02G1796,Gh_D02G0817,Gh_D05G2179,Gh_D05G0948
GO:0071704	organic substance metabolic process	biological_process	0.0085936	0.26737	333	693	21607	49603	Gh_D07G2202,Gh_A02G1796,Gh_A08G1581,Gh_A13G2043,Gh_A05G2862,Gh_A11G1768,Gh_A02G0186,Gh_D12G1761,Gh_D05G0975,Gh_A11G0633,Gh_A06G0363,Gh_A10G1088,Gh_D06G0926,Gh_A02G1495,Gh_A06G0572,Gh_D04G1796,Gh_D08G0665,Gh_A09G1907,Gh_A09G0350,Gh_D01G1440,Gh_A09G0720,Gh_Sca004717G07,Gh_D06G0394,Gh_D05G2179,Gh_D01G0015,Gh_D01G0210,Gh_D08G1904,Gh_D10G0396,Gh_A11G1226,Gh_D06G1302,Gh_D08G2129,Gh_D05G0671,Gh_D04G1519…
GO:0034641	cellular nitrogen compound metabolic process	biological_process	0.0085974	0.26737	191	693	11728	49603	Gh_D12G1041,Gh_D06G0759,Gh_D05G2391,Gh_A10G0035,Gh_A06G2100,Gh_D07G0031,Gh_A06G1988,Gh_D05G2358,Gh_D06G2136,Gh_D03G1279,Gh_A05G4002,Gh_D08G1138,Gh_D10G2123,Gh_D01G2112,Gh_D05G2104,Gh_A13G0442,Gh_D12G1499,Gh_A02G0609,Gh_D07G0175,Gh_A06G0352,Gh_A10G0282,Gh_D08G0203,Gh_A05G0861,Gh_A13G2011,Gh_A08G2179,Gh_A12G1620,Gh_A12G0670,Gh_D06G0181,Gh_D11G0245,Gh_D05G0403,Gh_A05G1337,Gh_A12G1844,Gh_D01G0448,Gh_…
GO:0070566	adenylyltransferase activity	molecular_function	0.0088001	0.27175	4	693	58	49603	Gh_A02G0333,Gh_D02G0399,Gh_D09G2130,Gh_A09G1922
GO:0046527	glucosyltransferase activity	molecular_function	0.0090466	0.27741	7	693	166	49603	Gh_D09G2167,Gh_D09G2165,Gh_D07G0380,Gh_A09G1692,Gh_A07G0322,Gh_D09G2166,Gh_D11G0245
GO:0006796	phosphate-containing compound metabolic process	biological_process	0.0091536	0.27874	87	693	4846	49603	Gh_D10G0119,Gh_A02G1065,Gh_D11G0552,Gh_D05G3799,Gh_D10G1117,Gh_D06G0181,Gh_A05G1950,Gh_D01G0257,Gh_Sca004717G07,Gh_Sca004803G06,Gh_D13G0343,Gh_D07G2202,Gh_A01G1203,Gh_A02G1796,Gh_D08G2304,Gh_D02G0817,Gh_A05G1997,Gh_D09G1973,Gh_D10G2123,Gh_A11G2202,Gh_A11G2714,Gh_D03G1279,Gh_A06G1833,Gh_D05G3835,Gh_D05G2358,Gh_A03G0397,Gh_D03G0099,Gh_D05G2391,Gh_Sca004803G05,Gh_D11G3068,Gh_D13G0082,Gh_D06G1302,Gh_…
GO:0006793	phosphorus metabolic process	biological_process	0.0093399	0.28245	87	693	4850	49603	Gh_Sca004803G06,Gh_D13G0343,Gh_A01G1203,Gh_A02G1796,Gh_D07G2202,Gh_D02G0817,Gh_D08G2304,Gh_A05G1997,Gh_D09G1973,Gh_A02G1065,Gh_D10G0119,Gh_D10G1117,Gh_D05G3799,Gh_D11G0552,Gh_D06G0181,Gh_A05G1950,Gh_D01G0257,Gh_Sca004717G07,Gh_D06G1302,Gh_D13G0082,Gh_D07G1551,Gh_D08G0203,Gh_D08G1121,Gh_D05G2179,Gh_A08G2393,Gh_A02G0609,Gh_A07G1028,Gh_D03G1335,Gh_A07G2223,Gh_A12G2725,Gh_D10G2123,Gh_A11G2714,Gh_A11G…
GO:0055114	oxidation-reduction process	biological_process	0.0094628	0.28365	89	693	4981	49603	Gh_Sca009673G01,Gh_D02G0175,Gh_D10G2207,Gh_D06G0894,Gh_D06G1843,Gh_A08G1589,Gh_D02G0211,Gh_A06G0185,Gh_D07G0047,Gh_D11G1199,Gh_A10G1918,Gh_A07G2319,Gh_D05G0738,Gh_A01G0285,Gh_D08G1899,Gh_A13G0518,Gh_A10G0584,Gh_D05G2790,Gh_A13G0043,Gh_A05G0892,Gh_A13G0055,Gh_A13G0062,Gh_A05G0301,Gh_A10G1917,Gh_D02G0177,Gh_D10G1865,Gh_D10G2227,Gh_A13G0305,Gh_D11G1863,Gh_D06G2386,Gh_D06G2372,Gh_A06G1391,Gh_D08G1809…
GO:0008201	heparin binding	molecular_function	0.0098407	0.28365	2	693	11	49603	Gh_D02G1509,Gh_D02G1508
GO:0033130	acetylcholine receptor binding	molecular_function	0.0098407	0.28365	2	693	11	49603	Gh_D05G0710,Gh_A05G0580
GO:0045211	postsynaptic membrane	cellular_component	0.0098407	0.28365	2	693	11	49603	Gh_D05G0710,Gh_A05G0580
GO:0097060	synaptic membrane	cellular_component	0.0098407	0.28365	2	693	11	49603	Gh_A05G0580,Gh_D05G0710
GO:0098590	plasma membrane region	cellular_component	0.0098407	0.28365	2	693	11	49603	Gh_D05G0710,Gh_A05G0580
GO:0098794	postsynapse	cellular_component	0.0098407	0.28365	2	693	11	49603	Gh_D05G0710,Gh_A05G0580
GO:0048278	vesicle docking	biological_process	0.0098971	0.28365	4	693	60	49603	Gh_A05G3852,Gh_A11G0683,Gh_D10G2080,Gh_A10G1815
GO:0061695	transferase complex, transferring phosphorus-containing groups	cellular_component	0.010005	0.28489	8	693	211	49603	Gh_A10G1854,Gh_A08G1952,Gh_D10G2115,Gh_A05G1486,Gh_D01G1946,Gh_A06G1988,Gh_D06G2136,Gh_Sca173604G01
GO:0004348	glucosylceramidase activity	molecular_function	0.0117	0.32618	2	693	12	49603	Gh_A10G1088,Gh_D10G1420
GO:0005539	glycosaminoglycan binding	molecular_function	0.0117	0.32618	2	693	12	49603	Gh_D02G1508,Gh_D02G1509
GO:0044462	external encapsulating structure part	cellular_component	0.011742	0.32618	3	693	34	49603	Gh_A08G1037,Gh_D10G1420,Gh_D08G1315
GO:0009378	four-way junction helicase activity	molecular_function	0.011753	0.32618	11	693	354	49603	Gh_D01G0210,Gh_A01G1695,Gh_D06G2136,Gh_A06G1988,Gh_D12G1350,Gh_D08G2684,Gh_A12G0571,Gh_D12G0586,Gh_D01G1946,Gh_A01G0163,Gh_A12G1225
GO:0051274	beta-glucan biosynthetic process	biological_process	0.012206	0.33662	7	693	176	49603	Gh_D11G0245,Gh_D09G2165,Gh_D09G2167,Gh_D07G0380,Gh_A09G1692,Gh_A07G0322,Gh_D09G2166
GO:0044237	cellular metabolic process	biological_process	0.012727	0.3488	303	693	19621	49603	Gh_A13G0442,Gh_A07G2223,Gh_A02G0609,Gh_A07G1028,Gh_A05G0861,Gh_A08G2179,Gh_D13G0082,Gh_D08G0203,Gh_A10G0282,Gh_D12G1041,Gh_A03G0397,Gh_D03G0099,Gh_A10G0035,Gh_A06G2100,Gh_D12G2200,Gh_D06G0759,Gh_D03G1279,Gh_D08G1138,Gh_A06G1988,Gh_D07G0031,Gh_D05G2358,Gh_D06G2136,Gh_D10G2123,Gh_A05G1486,Gh_A08G2566,Gh_D05G2211,Gh_A10G1860,Gh_A01G1203,Gh_A12G1620,Gh_A05G1337,Gh_A12G1844,Gh_D11G0245,Gh_D05G0403,Gh_…
GO:0022406	membrane docking	biological_process	0.013016	0.3545	4	693	65	49603	Gh_A11G0683,Gh_A05G3852,Gh_D10G2080,Gh_A10G1815
GO:0033643	host cell part	cellular_component	0.013279	0.35944	8	693	222	49603	Gh_D11G1926,Gh_A03G0827,Gh_A06G0531,Gh_A09G1384,Gh_A07G2322,Gh_A05G2817,Gh_D06G0587,Gh_A11G1768
GO:0008537	proteasome activator complex	cellular_component	0.013701	0.35956	2	693	13	49603	Gh_A02G1803,Gh_D03G0522
GO:0022624	proteasome accessory complex	cellular_component	0.013701	0.35956	2	693	13	49603	Gh_D03G0522,Gh_A02G1803
GO:0044456	synapse part	cellular_component	0.013701	0.35956	2	693	13	49603	Gh_A05G0580,Gh_D05G0710
GO:0048584	positive regulation of response to stimulus	biological_process	0.013701	0.35956	2	693	13	49603	Gh_A01G0163,Gh_D01G0210
GO:0008536	Ran GTPase binding	molecular_function	0.013706	0.35956	4	693	66	49603	Gh_A01G0016,Gh_A02G1342,Gh_D03G0477,Gh_D01G0015
GO:0004857	enzyme inhibitor activity	molecular_function	0.013891	0.35956	14	693	512	49603	Gh_A13G1340,Gh_D13G1648,Gh_D12G1295,Gh_A12G1176,Gh_D02G1138,Gh_A12G1111,Gh_D13G0347,Gh_D12G2415,Gh_D11G2268,Gh_D12G1236,Gh_A11G3172,Gh_A12G0855,Gh_A12G2265,Gh_A03G0827
GO:0008918	lipopolysaccharide 3-alpha-galactosyltransferase activity	molecular_function	0.013956	0.35956	1	693	1	49603	Gh_D12G0934
GO:0035250	UDP-galactosyltransferase activity	molecular_function	0.013956	0.35956	1	693	1	49603	Gh_D12G0934
GO:0051273	beta-glucan metabolic process	biological_process	0.014053	0.35956	7	693	181	49603	Gh_D11G0245,Gh_D09G2167,Gh_D09G2165,Gh_A09G1692,Gh_D07G0380,Gh_D09G2166,Gh_A07G0322
GO:0010033	response to organic substance	biological_process	0.014104	0.35956	6	693	140	49603	Gh_D06G1415,Gh_D10G1941,Gh_A05G1337,Gh_D11G0245,Gh_D05G1506,Gh_A06G2038
GO:0051301	cell division	biological_process	0.014488	0.36071	13	693	464	49603	Gh_A05G1085,Gh_A04G1199,Gh_A06G0741,Gh_D08G0714,Gh_D05G1263,Gh_D07G0220,Gh_D01G1791,Gh_D03G0716,Gh_A02G1009,Gh_D04G1809,Gh_A01G1541,Gh_D05G1953,Gh_D01G1779
GO:0018995	host	cellular_component	0.014642	0.36071	8	693	226	49603	Gh_A11G1768,Gh_D06G0587,Gh_A05G2817,Gh_A06G0531,Gh_A09G1384,Gh_A07G2322,Gh_D11G1926,Gh_A03G0827
GO:0043657	host cell	cellular_component	0.014642	0.36071	8	693	226	49603	Gh_A11G1768,Gh_D06G0587,Gh_A05G2817,Gh_A06G0531,Gh_A09G1384,Gh_A07G2322,Gh_D11G1926,Gh_A03G0827
GO:0044215	other organism	cellular_component	0.014642	0.36071	8	693	226	49603	Gh_A03G0827,Gh_D11G1926,Gh_A07G2322,Gh_A09G1384,Gh_A06G0531,Gh_A05G2817,Gh_D06G0587,Gh_A11G1768
GO:0044216	other organism cell	cellular_component	0.014642	0.36071	8	693	226	49603	Gh_D06G0587,Gh_A05G2817,Gh_A11G1768,Gh_A03G0827,Gh_D11G1926,Gh_A07G2322,Gh_A09G1384,Gh_A06G0531
GO:0044217	other organism part	cellular_component	0.014642	0.36071	8	693	226	49603	Gh_A07G2322,Gh_A09G1384,Gh_A06G0531,Gh_A03G0827,Gh_D11G1926,Gh_A11G1768,Gh_A05G2817,Gh_D06G0587
GO:0006310	DNA recombination	biological_process	0.014841	0.36356	15	693	568	49603	Gh_A05G0301,Gh_D01G1946,Gh_D05G0124,Gh_A01G0163,Gh_A05G0067,Gh_A12G1225,Gh_D12G1350,Gh_D12G0586,Gh_D08G2684,Gh_A12G0571,Gh_D01G0210,Gh_A06G1988,Gh_D05G0403,Gh_D06G2136,Gh_A01G1695
GO:0006959	humoral immune response	biological_process	0.015815	0.37951	2	693	14	49603	Gh_D13G2257,Gh_A13G1869
GO:0042381	hemolymph coagulation	biological_process	0.015815	0.37951	2	693	14	49603	Gh_A13G1869,Gh_D13G2257
GO:0045087	innate immune response	biological_process	0.015815	0.37951	2	693	14	49603	Gh_A13G1869,Gh_D13G2257
GO:0004618	phosphoglycerate kinase activity	molecular_function	0.015838	0.37951	2	693	14	49603	Gh_D09G1386,Gh_A09G1384
GO:0044448	cell cortex part	cellular_component	0.017011	0.4054	6	693	146	49603	Gh_A11G0683,Gh_A05G3852,Gh_D09G2165,Gh_A10G1815,Gh_D10G2080,Gh_D11G3242
GO:0033646	host intracellular part	cellular_component	0.017512	0.41241	6	693	147	49603	Gh_A07G2322,Gh_A11G1768,Gh_A09G1384,Gh_A03G0827,Gh_D11G1926,Gh_A05G2817
GO:0043656	intracellular region of host	cellular_component	0.017512	0.41241	6	693	147	49603	Gh_D11G1926,Gh_A05G2817,Gh_A03G0827,Gh_A09G1384,Gh_A07G2322,Gh_A11G1768
GO:0034637	cellular carbohydrate biosynthetic process	biological_process	0.017587	0.41241	23	693	1018	49603	Gh_A07G0322,Gh_A02G1796,Gh_D02G0817,Gh_D05G0948,Gh_D05G2179,Gh_A11G0474,Gh_D09G2167,Gh_D09G2165,Gh_D05G0671,Gh_A02G0609,Gh_A11G1044,Gh_A05G1997,Gh_D09G2166,Gh_A05G0537,Gh_D05G3799,Gh_A05G0827,Gh_A05G1950,Gh_D11G0245,Gh_A09G1692,Gh_D07G0380,Gh_D11G1199,Gh_A02G0770,Gh_D12G0934
GO:0009856	pollination	biological_process	0.018064	0.41355	6	693	148	49603	Gh_D01G0260,Gh_D03G1144,Gh_A03G0397,Gh_D13G0082,Gh_D01G0257,Gh_D01G0254
GO:0009875	pollen-pistil interaction	biological_process	0.018064	0.41355	6	693	148	49603	Gh_D01G0254,Gh_D13G0082,Gh_A03G0397,Gh_D01G0257,Gh_D03G1144,Gh_D01G0260
GO:0048544	recognition of pollen	biological_process	0.018064	0.41355	6	693	148	49603	Gh_D01G0254,Gh_D03G1144,Gh_D01G0260,Gh_A03G0397,Gh_D13G0082,Gh_D01G0257
GO:0004932	mating-type factor pheromone receptor activity	molecular_function	0.018104	0.41355	2	693	15	49603	Gh_D09G1299,Gh_D09G1297
GO:0016774	phosphotransferase activity, carboxyl group as acceptor	molecular_function	0.018107	0.41355	2	693	15	49603	Gh_A09G1384,Gh_D09G1386
GO:0004455	ketol-acid reductoisomerase activity	molecular_function	0.018313	0.41607	4	693	72	49603	Gh_A13G0305,Gh_D06G0181,Gh_A06G0185,Gh_D13G0343
GO:0016020	membrane	cellular_component	0.018908	0.42737	172	693	10670	49603	Gh_D04G0818,Gh_D10G0442,Gh_A08G1765,Gh_A06G1430,Gh_D02G2148,Gh_A13G0309,Gh_A13G2041,Gh_A11G0474,Gh_A11G2392,Gh_A06G2037,Gh_D04G1770,Gh_D08G0004,Gh_D02G1509,Gh_A08G1426,Gh_D02G0211,Gh_D10G1965,Gh_A12G0571,Gh_A02G0770,Gh_A01G0321,Gh_A01G0016,Gh_D07G0220,Gh_D08G1335,Gh_D04G0887,Gh_D05G1263,Gh_D08G2109,Gh_A07G1847,Gh_A10G1621,Gh_A06G1479,Gh_D06G0921,Gh_A13G0091,Gh_A06G1508,Gh_D10G1372,Gh_D08G0714,Gh_…
GO:0009250	glucan biosynthetic process	biological_process	0.019286	0.43369	7	693	193	49603	Gh_D09G2165,Gh_D09G2167,Gh_D07G0380,Gh_A09G1692,Gh_A07G0322,Gh_D09G2166,Gh_D11G0245
GO:0016833	oxo-acid-lyase activity	molecular_function	0.020505	0.45875	2	693	16	49603	Gh_A07G2254,Gh_D07G1017
GO:0009360	DNA polymerase III complex	cellular_component	0.022096	0.48936	3	693	43	49603	Gh_D01G1946,Gh_A06G1988,Gh_D06G2136
GO:0042575	DNA polymerase complex	cellular_component	0.022096	0.48936	3	693	43	49603	Gh_D01G1946,Gh_A06G1988,Gh_D06G2136
GO:0044264	cellular polysaccharide metabolic process	biological_process	0.022293	0.49124	23	693	1042	49603	Gh_D05G3799,Gh_D11G0245,Gh_A05G1950,Gh_A05G0827,Gh_A09G1692,Gh_D07G0380,Gh_D11G1199,Gh_A02G0770,Gh_D12G0934,Gh_A07G0322,Gh_D02G0817,Gh_D05G2179,Gh_D05G0948,Gh_A02G1796,Gh_A02G0609,Gh_D05G0671,Gh_A11G1044,Gh_D09G2166,Gh_A05G1997,Gh_D09G2167,Gh_D09G2165,Gh_A11G0474,Gh_A05G0537
GO:0016503	pheromone receptor activity	molecular_function	0.023024	0.50236	2	693	17	49603	Gh_D09G1299,Gh_D09G1297
GO:0071941	nitrogen cycle metabolic process	biological_process	0.023027	0.50236	2	693	17	49603	Gh_A05G0067,Gh_A10G0027
GO:0003824	catalytic activity	molecular_function	0.024682	0.5358	374	693	24923	49603	Gh_D03G0716,Gh_A02G0609,Gh_A07G1028,Gh_D09G0142,Gh_A07G2223,Gh_A11G2387,Gh_D08G0203,Gh_D05G3161,Gh_A10G0282,Gh_D13G0082,Gh_A11G0811,Gh_D03G0099,Gh_D08G1429,Gh_A06G2100,Gh_A03G0397,Gh_D10G0301,Gh_A09G0261,Gh_D12G1041,Gh_D08G1196,Gh_D13G0064,Gh_A05G2511,Gh_A06G1988,Gh_A12G1111,Gh_D06G2136,Gh_D13G1801,Gh_D05G2358,Gh_D03G1279,Gh_A05G0219,Gh_D13G0066,Gh_A05G1486,Gh_A07G1043,Gh_A10G1586,Gh_A01G1203,Gh_…
GO:0009244	lipopolysaccharide core region biosynthetic process	biological_process	0.025669	0.54636	2	693	18	49603	Gh_A05G0537,Gh_D05G0671
GO:0046401	lipopolysaccharide core region metabolic process	biological_process	0.025669	0.54636	2	693	18	49603	Gh_A05G0537,Gh_D05G0671
GO:0000184	nuclear-transcribed mRNA catabolic process, nonsense-mediated decay	biological_process	0.025669	0.54636	2	693	18	49603	Gh_D06G0926,Gh_A06G0796
GO:0000956	nuclear-transcribed mRNA catabolic process	biological_process	0.025669	0.54636	2	693	18	49603	Gh_D06G0926,Gh_A06G0796
GO:0006367	transcription initiation from RNA polymerase II promoter	biological_process	0.025792	0.54636	4	693	80	49603	Gh_A08G1952,Gh_A10G1854,Gh_D10G2115,Gh_Sca173604G01
GO:0008037	cell recognition	biological_process	0.026018	0.54851	6	693	161	49603	Gh_A03G0397,Gh_D13G0082,Gh_D01G0257,Gh_D03G1144,Gh_D01G0260,Gh_D01G0254
GO:0043565	sequence-specific DNA binding	molecular_function	0.027872	0.58478	30	693	1478	49603	Gh_A06G0833,Gh_D13G2409,Gh_D10G0038,Gh_A07G0163,Gh_A10G0035,Gh_A03G0276,Gh_D06G0253,Gh_D03G1290,Gh_D07G0031,Gh_D07G1166,Gh_A05G1085,Gh_D03G1546,Gh_A13G0091,Gh_A05G0892,Gh_A03G1982,Gh_D08G1888,Gh_D05G0975,Gh_A01G1041,Gh_D07G0220,Gh_D02G1492,Gh_D05G1263,Gh_D08G2109,Gh_A06G0251,Gh_D01G2368,Gh_A08G1765,Gh_A13G2011,Gh_A06G0741,Gh_D06G0966,Gh_A08G1581,Gh_D05G0479
GO:0004089	carbonate dehydratase activity	molecular_function	0.028374	0.58559	2	693	19	49603	Gh_A03G1218,Gh_D02G1653
GO:0045202	synapse	cellular_component	0.028428	0.58559	2	693	19	49603	Gh_A05G0580,Gh_D05G0710
GO:0007219	Notch signaling pathway	biological_process	0.028428	0.58559	2	693	19	49603	Gh_D11G2268,Gh_A11G3172
GO:0003678	DNA helicase activity	molecular_function	0.028549	0.58559	13	693	510	49603	Gh_A12G1225,Gh_A01G0163,Gh_D01G1946,Gh_D12G0586,Gh_D08G2684,Gh_A12G0571,Gh_D12G1350,Gh_D05G3939,Gh_A06G1988,Gh_A01G1695,Gh_D06G2136,Gh_D01G0210,Gh_A05G4002
GO:0030154	cell differentiation	biological_process	0.028579	0.58559	5	693	122	49603	Gh_D11G3165,Gh_A07G1759,Gh_D10G1117,Gh_A11G3172,Gh_D11G2268
GO:0044706	multi-multicellular organism process	biological_process	0.028869	0.58655	6	693	165	49603	Gh_D01G0254,Gh_A03G0397,Gh_D13G0082,Gh_D01G0257,Gh_D01G0260,Gh_D03G1144
GO:0006807	nitrogen compound metabolic process	biological_process	0.028893	0.58655	196	693	12454	49603	Gh_A10G0627,Gh_D10G2115,Gh_D03G0555,Gh_A06G0251,Gh_D02G1492,Gh_D01G1437,Gh_D03G0524,Gh_D09G1386,Gh_D03G0218,Gh_A08G1027,Gh_D01G0249,Gh_A13G0305,Gh_D12G0675,Gh_A05G2111,Gh_D11G0743,Gh_A04G0457,Gh_D13G0489,Gh_A11G1795,Gh_D02G1508,Gh_D06G0383,Gh_A12G1376,Gh_D08G0273,Gh_A12G1225,Gh_D07G2022,Gh_A05G0892,Gh_D05G0124,Gh_A06G0668,Gh_A10G1854,Gh_A12G0485,Gh_A10G1917,Gh_A05G0301,Gh_D02G0161,Gh_D01G2368,Gh_…
GO:0042025	host cell nucleus	cellular_component	0.031272	0.63193	5	693	125	49603	Gh_D11G1926,Gh_A05G2817,Gh_A03G0827,Gh_A09G1384,Gh_A11G1768
GO:0044710	single-organism metabolic process	biological_process	0.033402	0.67187	174	693	10992	49603	Gh_D07G1105,Gh_D12G1236,Gh_A08G1146,Gh_D13G0077,Gh_D09G1029,Gh_A07G0322,Gh_D09G1386,Gh_D08G1809,Gh_D02G1492,Gh_D02G1653,Gh_A04G0457,Gh_A05G2111,Gh_A13G0305,Gh_D06G2386,Gh_D06G2372,Gh_D06G0365,Gh_A12G1376,Gh_D10G1865,Gh_D03G0613,Gh_D02G0177,Gh_A05G0301,Gh_A13G0062,Gh_A10G1917,Gh_A03G2174,Gh_D05G0124,Gh_A13G0043,Gh_A05G0892,Gh_D05G2790,Gh_A12G1225,Gh_D07G2022,Gh_D08G0273,Gh_A13G0518,Gh_D08G2684,Gh_…
GO:0001653	peptide receptor activity	molecular_function	0.034276	0.67908	2	693	21	49603	Gh_D09G1297,Gh_D09G1299
GO:0008528	G-protein coupled peptide receptor activity	molecular_function	0.034276	0.67908	2	693	21	49603	Gh_D09G1297,Gh_D09G1299
GO:0005938	cell cortex	cellular_component	0.034338	0.67908	6	693	172	49603	Gh_A05G3852,Gh_A11G0683,Gh_D09G2165,Gh_A10G1815,Gh_D10G2080,Gh_D11G3242
GO:0030054	cell junction	cellular_component	0.03438	0.67908	3	693	51	49603	Gh_D05G0710,Gh_A13G0518,Gh_A05G0580
GO:0005976	polysaccharide metabolic process	biological_process	0.035788	0.70373	23	693	1094	49603	Gh_A05G0537,Gh_A02G0609,Gh_D05G0671,Gh_A11G1044,Gh_A05G1997,Gh_D09G2166,Gh_D09G2167,Gh_A11G0474,Gh_D09G2165,Gh_D02G0817,Gh_D05G0948,Gh_D05G2179,Gh_A02G1796,Gh_A07G0322,Gh_A02G0770,Gh_D12G0934,Gh_D07G0380,Gh_A09G1692,Gh_D11G1199,Gh_A05G1950,Gh_D11G0245,Gh_A05G0827,Gh_D05G3799
GO:0016307	phosphatidylinositol phosphate kinase activity	molecular_function	0.0379	0.74193	3	693	53	49603	Gh_A05G2111,Gh_D05G2358,Gh_A09G1105
GO:0044723	single-organism carbohydrate metabolic process	biological_process	0.038299	0.74641	36	693	1888	49603	Gh_D02G0817,Gh_D05G0948,Gh_A02G1796,Gh_D03G0078,Gh_D03G0476,Gh_D05G2790,Gh_D05G0124,Gh_A05G0537,Gh_A05G1997,Gh_A11G0474,Gh_D09G2167,Gh_D11G0245,Gh_A05G1950,Gh_A06G0572,Gh_D05G3799,Gh_A02G1644,Gh_A05G0067,Gh_A02G0770,Gh_D12G0934,Gh_A09G1384,Gh_A09G1692,Gh_D11G1199,Gh_D06G0647,Gh_D05G2179,Gh_D09G1386,Gh_A07G0322,Gh_D05G0671,Gh_A02G0609,Gh_A11G1044,Gh_D09G2166,Gh_D09G2165,Gh_A05G0827,Gh_D03G0613,Gh_…
GO:0032940	secretion by cell	biological_process	0.038768	0.74924	7	693	224	49603	Gh_D10G2080,Gh_A10G1815,Gh_A12G0571,Gh_D10G1965,Gh_D12G0586,Gh_A11G0683,Gh_A05G3852
GO:0042597	periplasmic space	cellular_component	0.039719	0.74924	3	693	54	49603	Gh_A08G1037,Gh_D08G1315,Gh_D10G1420
GO:0001522	pseudouridine synthesis	biological_process	0.039722	0.74924	3	693	54	49603	Gh_D06G0394,Gh_A09G0720,Gh_A06G1479
GO:0006260	DNA replication	biological_process	0.03977	0.74924	16	693	702	49603	Gh_D08G1888,Gh_D05G2104,Gh_A08G1581,Gh_D08G1904,Gh_A10G0282,Gh_D12G2014,Gh_D05G2391,Gh_D01G1946,Gh_A03G0827,Gh_D05G3939,Gh_A06G0729,Gh_A05G4002,Gh_A12G1844,Gh_A06G1988,Gh_D07G0031,Gh_D06G2136
GO:0033647	host intracellular organelle	cellular_component	0.040293	0.74924	5	693	134	49603	Gh_A03G0827,Gh_D11G1926,Gh_A05G2817,Gh_A11G1768,Gh_A09G1384
GO:0033648	host intracellular membrane-bounded organelle	cellular_component	0.040293	0.74924	5	693	134	49603	Gh_A03G0827,Gh_A05G2817,Gh_D11G1926,Gh_A11G1768,Gh_A09G1384
GO:0009289	pilus	cellular_component	0.040547	0.74924	2	693	23	49603	Gh_A01G1203,Gh_D01G1437
GO:0006013	mannose metabolic process	biological_process	0.040554	0.74924	2	693	23	49603	Gh_D03G0078,Gh_A02G1644
GO:0004222	metalloendopeptidase activity	molecular_function	0.041149	0.74924	7	693	227	49603	Gh_A12G1380,Gh_D08G0091,Gh_A08G0049,Gh_A09G1105,Gh_D05G2358,Gh_A01G0163,Gh_D01G0210
GO:0007160	cell-matrix adhesion	biological_process	0.04121	0.74924	1	693	3	49603	Gh_D13G2136
GO:0031589	cell-substrate adhesion	biological_process	0.04121	0.74924	1	693	3	49603	Gh_D13G2136
GO:0008990	rRNA (guanine-N2-)-methyltransferase activity	molecular_function	0.041288	0.74924	1	693	3	49603	Gh_A06G2100
GO:0016435	rRNA (guanine) methyltransferase activity	molecular_function	0.041288	0.74924	1	693	3	49603	Gh_A06G2100
GO:0004074	biliverdin reductase activity	molecular_function	0.041288	0.74924	1	693	3	49603	Gh_D13G1791
GO:0042167	heme catabolic process	biological_process	0.041288	0.74924	1	693	3	49603	Gh_D13G1791
GO:0009991	response to extracellular stimulus	biological_process	0.04152	0.74924	4	693	93	49603	Gh_A01G0250,Gh_D05G3939,Gh_D01G1779,Gh_A05G4002
GO:0031668	cellular response to extracellular stimulus	biological_process	0.04152	0.74924	4	693	93	49603	Gh_A01G0250,Gh_D05G3939,Gh_A05G4002,Gh_D01G1779
GO:0071496	cellular response to external stimulus	biological_process	0.04152	0.74924	4	693	93	49603	Gh_D01G1779,Gh_A05G4002,Gh_A01G0250,Gh_D05G3939
GO:0044699	single-organism process	biological_process	0.041959	0.7512	285	693	18810	49603	Gh_D05G0403,Gh_D11G0245,Gh_D06G1925,Gh_D10G0629,Gh_A11G2374,Gh_D05G3799,Gh_A05G3666,Gh_D02G0614,Gh_A05G1486,Gh_D13G0066,Gh_D13G0347,Gh_D06G2136,Gh_A12G1111,Gh_D05G2358,Gh_A06G1988,Gh_D03G1279,Gh_A05G2511,Gh_D13G0064,Gh_D10G2123,Gh_A11G0488,Gh_A01G1424,Gh_D12G1041,Gh_D05G1119,Gh_D10G0301,Gh_A03G0397,Gh_A08G2556,Gh_D05G1463,Gh_A02G1803,Gh_A10G0282,Gh_D08G0203,Gh_D05G3161,Gh_D13G0082,Gh_D01G0254,Gh_…
GO:0046903	secretion	biological_process	0.041971	0.7512	7	693	228	49603	Gh_A11G0683,Gh_A05G3852,Gh_A12G0571,Gh_D10G1965,Gh_D12G0586,Gh_A10G1815,Gh_D10G2080
GO:0005543	phospholipid binding	molecular_function	0.042292	0.75386	6	693	181	49603	Gh_A05G3029,Gh_A13G1768,Gh_D13G2118,Gh_D10G0745,Gh_A10G0649,Gh_D04G0613
GO:0044183	protein binding involved in protein folding	molecular_function	0.043511	0.75388	3	693	56	49603	Gh_D11G2848,Gh_A01G0016,Gh_D01G0015
GO:0005905	coated pit	cellular_component	0.04384	0.75388	2	693	24	49603	Gh_A06G1430,Gh_D06G1778
GO:0012510	trans-Golgi network transport vesicle membrane	cellular_component	0.04384	0.75388	2	693	24	49603	Gh_D06G1778,Gh_A06G1430
GO:0030125	clathrin vesicle coat	cellular_component	0.04384	0.75388	2	693	24	49603	Gh_D06G1778,Gh_A06G1430
GO:0030130	clathrin coat of trans-Golgi network vesicle	cellular_component	0.04384	0.75388	2	693	24	49603	Gh_A06G1430,Gh_D06G1778
GO:0030132	clathrin coat of coated pit	cellular_component	0.04384	0.75388	2	693	24	49603	Gh_D06G1778,Gh_A06G1430
GO:0030136	clathrin-coated vesicle	cellular_component	0.04384	0.75388	2	693	24	49603	Gh_D06G1778,Gh_A06G1430
GO:0030140	trans-Golgi network transport vesicle	cellular_component	0.04384	0.75388	2	693	24	49603	Gh_D06G1778,Gh_A06G1430
GO:0030665	clathrin-coated vesicle membrane	cellular_component	0.04384	0.75388	2	693	24	49603	Gh_D06G1778,Gh_A06G1430
GO:0006259	DNA metabolic process	biological_process	0.044771	0.76688	39	693	2100	49603	Gh_D10G2185,Gh_D05G2104,Gh_D12G0586,Gh_D08G1904,Gh_A10G0282,Gh_D01G0210,Gh_D05G1263,Gh_A07G1847,Gh_A01G0250,Gh_D05G2391,Gh_A01G0163,Gh_A03G0827,Gh_D12G1350,Gh_D02G0249,Gh_D13G1857,Gh_A05G4002,Gh_A06G1988,Gh_D07G0031,Gh_D06G2136,Gh_A05G0301,Gh_D08G1888,Gh_A06G0880,Gh_D05G0124,Gh_A02G0186,Gh_A12G1225,Gh_D11G3165,Gh_A08G1581,Gh_D08G2684,Gh_D12G2014,Gh_D01G1946,Gh_A05G0067,Gh_D05G3939,Gh_A05G1085,Gh_…
GO:0000428	DNA-directed RNA polymerase complex	cellular_component	0.045839	0.77607	5	693	139	49603	Gh_Sca173604G01,Gh_A05G1486,Gh_A10G1854,Gh_A08G1952,Gh_D10G2115
GO:0030880	RNA polymerase complex	cellular_component	0.045839	0.77607	5	693	139	49603	Gh_D10G2115,Gh_A10G1854,Gh_A08G1952,Gh_A05G1486,Gh_Sca173604G01
GO:0055029	nuclear DNA-directed RNA polymerase complex	cellular_component	0.045839	0.77607	5	693	139	49603	Gh_A05G1486,Gh_Sca173604G01,Gh_D10G2115,Gh_A10G1854,Gh_A08G1952
GO:0016491	oxidoreductase activity	molecular_function	0.046901	0.791	88	693	5286	49603	Gh_D10G0629,Gh_D11G0244,Gh_D06G0181,Gh_D05G0403,Gh_D02G0173,Gh_Sca008554G01,Gh_D10G2209,Gh_Sca005219G01,Gh_A10G1916,Gh_A10G1875,Gh_A06G1488,Gh_D06G1882,Gh_D13G0343,Gh_A02G0063,Gh_A08G1178,Gh_D05G0948,Gh_Sca014817G01,Gh_D13G0066,Gh_D10G2144,Gh_D05G0975,Gh_D13G0074,Gh_D13G1791,Gh_D02G0162,Gh_D13G0064,Gh_D02G0172,Gh_A05G2511,Gh_D11G2848,Gh_A05G0827,Gh_A12G1111,Gh_D10G0301,Gh_A02G1727,Gh_A07G0063,Gh_…
GO:0000156	phosphorelay response regulator activity	molecular_function	0.047105	0.7914	5	693	140	49603	Gh_D02G1509,Gh_D12G1041,Gh_D12G1499,Gh_A12G1376,Gh_D02G1508
GO:0017111	nucleoside-triphosphatase activity	molecular_function	0.048394	0.80996	50	693	2811	49603	Gh_A12G1225,Gh_D09G0227,Gh_D12G0076,Gh_A09G0152,Gh_A05G1486,Gh_A02G0186,Gh_A10G1586,Gh_D08G2684,Gh_A05G2862,Gh_D10G1842,Gh_A08G1952,Gh_A08G2059,Gh_A06G0796,Gh_Sca004717G07,Gh_A05G3852,Gh_D01G1946,Gh_A12G0571,Gh_D07G0022,Gh_D03G0920,Gh_D05G3939,Gh_A01G1695,Gh_D06G0926,Gh_A10G1180,Gh_D01G1791,Gh_D03G0716,Gh_D09G0142,Gh_D08G0772,Gh_A11G2217,Gh_D11G2526,Gh_D04G1809,Gh_A10G0282,Gh_D05G3161,Gh_D12G0586…
GO:0030599	pectinesterase activity	molecular_function	0.049334	0.82254	9	693	338	49603	Gh_D12G2415,Gh_A11G3172,Gh_D11G2268,Gh_D12G1236,Gh_A07G0063,Gh_A12G2265,Gh_A12G1176,Gh_D12G1295,Gh_A12G1111
GO:0016051	carbohydrate biosynthetic process	biological_process	0.051334	0.84876	23	693	1138	49603	Gh_A05G0827,Gh_D11G0245,Gh_A05G1950,Gh_D05G3799,Gh_A02G0770,Gh_D12G0934,Gh_A09G1692,Gh_D07G0380,Gh_D11G1199,Gh_A02G1796,Gh_D02G0817,Gh_D05G0948,Gh_D05G2179,Gh_A07G0322,Gh_A05G0537,Gh_D09G2167,Gh_D09G2165,Gh_A11G0474,Gh_A02G0609,Gh_D05G0671,Gh_A11G1044,Gh_A05G1997,Gh_D09G2166
GO:0000990	transcription factor activity, core RNA polymerase binding	molecular_function	0.051954	0.84876	5	693	144	49603	Gh_A05G2111,Gh_D12G2385,Gh_D02G0161,Gh_D05G2358,Gh_A12G2206
GO:0000996	core DNA-dependent RNA polymerase binding promoter specificity activity	molecular_function	0.051954	0.84876	5	693	144	49603	Gh_D02G0161,Gh_D05G2358,Gh_A12G2206,Gh_D12G2385,Gh_A05G2111
GO:0016987	sigma factor activity	molecular_function	0.051954	0.84876	5	693	144	49603	Gh_A05G2111,Gh_D12G2385,Gh_A12G2206,Gh_D02G0161,Gh_D05G2358
GO:0003697	single-stranded DNA binding	molecular_function	0.053688	0.84876	3	693	61	49603	Gh_A05G4002,Gh_A01G0250,Gh_D05G3939
GO:0042618	poly-hydroxybutyrate metabolic process	biological_process	0.054632	0.84876	1	693	4	49603	Gh_A06G0729
GO:0042619	poly-hydroxybutyrate biosynthetic process	biological_process	0.054632	0.84876	1	693	4	49603	Gh_A06G0729
GO:1901440	poly(hydroxyalkanoate) metabolic process	biological_process	0.054632	0.84876	1	693	4	49603	Gh_A06G0729
GO:1901441	poly(hydroxyalkanoate) biosynthetic process	biological_process	0.054632	0.84876	1	693	4	49603	Gh_A06G0729
GO:0004474	malate synthase activity	molecular_function	0.054669	0.84876	1	693	4	49603	Gh_D03G0613
GO:0005845	mRNA cap binding complex	cellular_component	0.054669	0.84876	1	693	4	49603	Gh_D03G0555
GO:0006097	glyoxylate cycle	biological_process	0.054669	0.84876	1	693	4	49603	Gh_D03G0613
GO:0008073	ornithine decarboxylase inhibitor activity	molecular_function	0.054669	0.84876	1	693	4	49603	Gh_A12G0855
GO:0009399	nitrogen fixation	biological_process	0.054669	0.84876	1	693	4	49603	Gh_A10G0027
GO:0015321	sodium-dependent phosphate transmembrane transporter activity	molecular_function	0.054669	0.84876	1	693	4	49603	Gh_A06G1479
GO:0034518	RNA cap binding complex	cellular_component	0.054669	0.84876	1	693	4	49603	Gh_D03G0555
GO:0042979	ornithine decarboxylase regulator activity	molecular_function	0.054669	0.84876	1	693	4	49603	Gh_A12G0855
GO:0044341	sodium-dependent phosphate transport	biological_process	0.054669	0.84876	1	693	4	49603	Gh_A06G1479
GO:0046487	glyoxylate metabolic process	biological_process	0.054669	0.84876	1	693	4	49603	Gh_D03G0613
GO:0044703	multi-organism reproductive process	biological_process	0.054777	0.84876	8	693	293	49603	Gh_A08G1838,Gh_D03G1144,Gh_D11G3165,Gh_D13G0082,Gh_D01G0254,Gh_D01G0260,Gh_A03G0397,Gh_D01G0257
GO:0070008	serine-type exopeptidase activity	molecular_function	0.057176	0.88008	5	693	148	49603	Gh_A08G1783,Gh_D08G2129,Gh_D11G1926,Gh_A11G1768,Gh_A04G1228
GO:0006801	superoxide metabolic process	biological_process	0.057872	0.88008	2	693	28	49603	Gh_A08G1589,Gh_D08G1899
GO:0007268	synaptic transmission	biological_process	0.057905	0.88008	2	693	28	49603	Gh_D05G0710,Gh_A05G0580
GO:0005798	Golgi-associated vesicle	cellular_component	0.058022	0.88008	3	693	63	49603	Gh_D02G0161,Gh_A06G1430,Gh_D06G1778
GO:0030660	Golgi-associated vesicle membrane	cellular_component	0.058022	0.88008	3	693	63	49603	Gh_D02G0161,Gh_D06G1778,Gh_A06G1430
GO:0031224	intrinsic component of membrane	cellular_component	0.058181	0.88008	79	693	4747	49603	Gh_D10G0442,Gh_A08G1765,Gh_A06G0741,Gh_D11G0566,Gh_A10G1803,Gh_A11G2392,Gh_D01G1791,Gh_D06G0894,Gh_D08G0004,Gh_D11G2688,Gh_D02G1509,Gh_A05G3746,Gh_D02G0211,Gh_D07G0220,Gh_D08G1335,Gh_D02G1492,Gh_D05G1263,Gh_D08G2109,Gh_A10G1621,Gh_A04G1199,Gh_D06G0921,Gh_A13G0091,Gh_D04G1809,Gh_A06G1508,Gh_D10G1372,Gh_D11G2499,Gh_D08G0714,Gh_D12G1522,Gh_A12G1376,Gh_D12G1129,Gh_A01G0163,Gh_D11G1863,Gh_D06G2386,Gh_…
GO:0007166	cell surface receptor signaling pathway	biological_process	0.058204	0.88008	4	693	104	49603	Gh_D01G0210,Gh_A01G0163,Gh_A11G3172,Gh_D11G2268
GO:0072593	reactive oxygen species metabolic process	biological_process	0.061601	0.92558	2	693	29	49603	Gh_A08G1589,Gh_D08G1899
GO:0007267	cell-cell signaling	biological_process	0.061635	0.92558	2	693	29	49603	Gh_A05G0580,Gh_D05G0710
GO:0006081	cellular aldehyde metabolic process	biological_process	0.0626	0.93686	5	693	152	49603	Gh_A13G0305,Gh_D06G0181,Gh_D03G0613,Gh_A06G0185,Gh_D13G0343
GO:0016462	pyrophosphatase activity	molecular_function	0.062817	0.93692	50	693	2865	49603	Gh_D04G1809,Gh_A11G2217,Gh_D11G2526,Gh_D08G0772,Gh_D09G0142,Gh_D03G0716,Gh_D01G0210,Gh_A11G0811,Gh_D04G0887,Gh_A07G1847,Gh_A04G1199,Gh_D12G0586,Gh_A10G0282,Gh_D05G3161,Gh_A09G0725,Gh_A01G0163,Gh_A01G1541,Gh_D10G1318,Gh_A04G0457,Gh_A02G1009,Gh_A05G4002,Gh_A06G1988,Gh_D08G0714,Gh_D06G2136,Gh_D12G1350,Gh_D02G0249,Gh_A05G1486,Gh_A02G0186,Gh_A09G0152,Gh_D12G0076,Gh_D09G0227,Gh_A12G1225,Gh_D10G1842,Gh_…
GO:0043086	negative regulation of catalytic activity	biological_process	0.06405	0.94884	5	693	153	49603	Gh_D10G0493,Gh_A10G0470,Gh_A13G0001,Gh_D05G1339,Gh_D13G0016
GO:0044092	negative regulation of molecular function	biological_process	0.06405	0.94884	5	693	153	49603	Gh_D10G0493,Gh_A13G0001,Gh_A10G0470,Gh_D13G0016,Gh_D05G1339
GO:0008146	sulfotransferase activity	molecular_function	0.064864	0.95544	4	693	108	49603	Gh_D10G2560,Gh_A05G3528,Gh_A10G1697,Gh_D10G2558
GO:0044262	cellular carbohydrate metabolic process	biological_process	0.064931	0.95544	24	693	1230	49603	Gh_A07G0322,Gh_D02G0817,Gh_D05G0948,Gh_D05G2179,Gh_A02G1796,Gh_A11G1044,Gh_A02G0609,Gh_D05G0671,Gh_A05G1997,Gh_D09G2166,Gh_A11G0474,Gh_D09G2167,Gh_D09G2165,Gh_A05G0537,Gh_D05G3799,Gh_D03G0613,Gh_A05G1950,Gh_D11G0245,Gh_A05G0827,Gh_D07G0380,Gh_A09G1692,Gh_D11G1199,Gh_A02G0770,Gh_D12G0934
GO:0055036	virion membrane	cellular_component	0.065366	0.95863	2	693	30	49603	Gh_D06G0587,Gh_A06G0531
GO:0022414	reproductive process	biological_process	0.065928	0.96365	8	693	305	49603	Gh_A08G1838,Gh_D03G1144,Gh_D11G3165,Gh_D13G0082,Gh_D01G0254,Gh_D01G0260,Gh_D01G0257,Gh_A03G0397
GO:0006352	DNA-templated transcription, initiation	biological_process	0.067499	0.97249	9	693	360	49603	Gh_A12G2206,Gh_D10G2115,Gh_A05G2111,Gh_A08G1952,Gh_A10G1854,Gh_D02G0161,Gh_D05G2358,Gh_Sca173604G01,Gh_D12G2385
GO:0007286	spermatid development	biological_process	0.067817	0.97249	1	693	5	49603	Gh_D11G3165
GO:0007289	spermatid nucleus differentiation	biological_process	0.067817	0.97249	1	693	5	49603	Gh_D11G3165
GO:0035092	sperm chromatin condensation	biological_process	0.067817	0.97249	1	693	5	49603	Gh_D11G3165
GO:0048515	spermatid differentiation	biological_process	0.067817	0.97249	1	693	5	49603	Gh_D11G3165
GO:0043419	urea catabolic process	biological_process	0.067864	0.97249	1	693	5	49603	Gh_A05G0067
GO:1903509	liposaccharide metabolic process	biological_process	0.068394	0.97577	17	693	816	49603	Gh_D05G3799,Gh_A05G1950,Gh_A05G0067,Gh_A02G0770,Gh_D12G0934,Gh_D02G0817,Gh_D05G2179,Gh_A02G1796,Gh_D02G1653,Gh_A03G1218,Gh_D05G0671,Gh_A02G0609,Gh_A05G1997,Gh_A11G0474,Gh_A13G0091,Gh_D05G0124,Gh_A05G0537
GO:0098772	molecular function regulator	molecular_function	0.068538	0.97577	20	693	995	49603	Gh_A12G0855,Gh_D07G2022,Gh_A12G2265,Gh_D12G2415,Gh_D09G2165,Gh_D13G0347,Gh_A02G1164,Gh_D12G1236,Gh_A12G1176,Gh_D02G1138,Gh_A13G1340,Gh_D13G1648,Gh_A02G0063,Gh_A03G0827,Gh_D03G1775,Gh_A11G3172,Gh_D02G0614,Gh_D11G2268,Gh_D12G1295,Gh_A12G1111
GO:0016192	vesicle-mediated transport	biological_process	0.070102	0.98913	24	693	1241	49603	Gh_D01G1503,Gh_D07G2022,Gh_A08G0198,Gh_A01G0852,Gh_D02G1492,Gh_D01G0015,Gh_A07G1847,Gh_D02G0161,Gh_D01G0885,Gh_A06G1430,Gh_A11G0683,Gh_A05G3852,Gh_D01G1245,Gh_A01G0016,Gh_D10G2080,Gh_A04G0487,Gh_A10G1815,Gh_D06G1778,Gh_D04G1796,Gh_A01G1141,Gh_D04G0928,Gh_A04G1184,Gh_D08G0275,Gh_D02G0172
GO:0016782	transferase activity, transferring sulfur-containing groups	molecular_function	0.070235	0.98913	4	693	111	49603	Gh_D10G2560,Gh_A05G3528,Gh_A10G1697,Gh_D10G2558
GO:0004616	phosphogluconate dehydrogenase (decarboxylating) activity	molecular_function	0.070351	0.98913	4	693	111	49603	Gh_A06G0185,Gh_D13G0343,Gh_D06G0181,Gh_A13G0305
GO:0005634	nucleus	cellular_component	0.070509	0.98913	79	693	4800	49603	Gh_D04G1827,Gh_A11G1954,Gh_D07G0506,Gh_A03G1083,Gh_A13G0442,Gh_D11G1373,Gh_A11G2387,Gh_D01G1495,Gh_D08G0134,Gh_A11G1226,Gh_A13G0749,Gh_A12G0866,Gh_D06G1302,Gh_A03G0632,Gh_A07G0442,Gh_D02G1515,Gh_D12G0947,Gh_D02G1206,Gh_D02G1499,Gh_A03G0827,Gh_D12G1041,Gh_D13G1857,Gh_A04G1486,Gh_D07G1166,Gh_A05G1486,Gh_A11G0706,Gh_D02G0598,Gh_A01G2095,Gh_D11G0821,Gh_A01G1274,Gh_A04G1266,Gh_A03G1092,Gh_A02G1382,Gh_…
GO:0016021	integral component of membrane	cellular_component	0.070604	0.98913	77	693	4667	49603	Gh_A13G2287,Gh_A06G0364,Gh_D10G1420,Gh_D05G2358,Gh_A12G1111,Gh_D05G1119,Gh_A05G1000,Gh_A11G0488,Gh_D12G1691,Gh_A13G1597,Gh_A03G0788,Gh_A10G1137,Gh_A08G2556,Gh_D01G0210,Gh_D12G1499,Gh_D03G0716,Gh_D09G0142,Gh_D07G0022,Gh_A11G2374,Gh_D11G2303,Gh_D10G1117,Gh_D05G2215,Gh_D02G0169,Gh_A05G1085,Gh_A10G1088,Gh_D01G0257,Gh_D11G2590,Gh_D09G1297,Gh_D11G3242,Gh_D09G0227,Gh_A05G1486,Gh_D09G1299,Gh_D09G1973,Gh_…
GO:0000145	exocyst	cellular_component	0.072244	1	4	693	112	49603	Gh_D10G2080,Gh_A10G1815,Gh_A11G0683,Gh_A05G3852
GO:0004576	oligosaccharyl transferase activity	molecular_function	0.07329	1	2	693	32	49603	Gh_D06G0647,Gh_A06G0572
GO:0000502	proteasome complex	cellular_component	0.074038	1	4	693	113	49603	Gh_A09G1907,Gh_D03G0522,Gh_A02G1803,Gh_A12G0672
GO:0016817	hydrolase activity, acting on acid anhydrides	molecular_function	0.076401	1	54	693	3169	49603	Gh_D11G2526,Gh_A11G2217,Gh_D09G0142,Gh_D08G0772,Gh_D03G0716,Gh_D11G1926,Gh_D04G1809,Gh_A04G1199,Gh_D12G0586,Gh_D05G3161,Gh_A10G0282,Gh_D01G0210,Gh_A11G0811,Gh_D04G0887,Gh_A07G1847,Gh_A04G0457,Gh_A02G1009,Gh_A09G0725,Gh_A01G0163,Gh_A01G1541,Gh_D10G1318,Gh_D12G1350,Gh_D02G0249,Gh_D11G2848,Gh_A05G4002,Gh_A06G1988,Gh_D08G0714,Gh_D06G2136,Gh_A05G1486,Gh_A02G0186,Gh_D12G0076,Gh_A09G0152,Gh_A12G1225,Gh_…
GO:0048193	Golgi vesicle transport	biological_process	0.076922	1	10	693	425	49603	Gh_D07G2022,Gh_A08G0198,Gh_D01G1245,Gh_A04G0487,Gh_A01G1141,Gh_D04G0928,Gh_D02G1492,Gh_D02G0172,Gh_D08G0275,Gh_A04G1184
GO:0004559	alpha-mannosidase activity	molecular_function	0.07732	1	2	693	33	49603	Gh_A02G1644,Gh_D03G0078
GO:0008544	epidermis development	biological_process	0.080779	1	1	693	6	49603	Gh_D12G1504
GO:0030515	snoRNA binding	molecular_function	0.08087	1	1	693	6	49603	Gh_A09G0720
GO:0072588	box H/ACA RNP complex	cellular_component	0.08087	1	1	693	6	49603	Gh_A09G0720
GO:0006906	vesicle fusion	biological_process	0.080874	1	1	693	6	49603	Gh_D02G0172
GO:0048280	vesicle fusion with Golgi apparatus	biological_process	0.080874	1	1	693	6	49603	Gh_D02G0172
GO:0090174	organelle membrane fusion	biological_process	0.080874	1	1	693	6	49603	Gh_D02G0172
GO:0015074	DNA integration	biological_process	0.081418	1	2	693	34	49603	Gh_A05G0067,Gh_D05G0124
GO:0006665	sphingolipid metabolic process	biological_process	0.081419	1	2	693	34	49603	Gh_A10G1088,Gh_D10G1420
GO:0016887	ATPase activity	molecular_function	0.083491	1	30	693	1642	49603	Gh_A04G1199,Gh_D12G0586,Gh_A10G0282,Gh_D08G2684,Gh_D01G0210,Gh_D04G0887,Gh_A11G0811,Gh_A07G1847,Gh_D09G0142,Gh_D03G0716,Gh_A02G0186,Gh_A09G0152,Gh_A12G1225,Gh_D09G0227,Gh_D04G1809,Gh_D12G1350,Gh_D07G0022,Gh_D02G0249,Gh_A12G0571,Gh_D01G1791,Gh_A10G1180,Gh_D08G0714,Gh_A04G0457,Gh_A08G2059,Gh_A02G1009,Gh_A08G1952,Gh_A01G0163,Gh_A01G1541,Gh_Sca004717G07,Gh_D10G1318
GO:0008237	metallopeptidase activity	molecular_function	0.084666	1	7	693	269	49603	Gh_D01G0210,Gh_A01G0163,Gh_A09G1105,Gh_D05G2358,Gh_A08G0049,Gh_D08G0091,Gh_A12G1380
GO:0030234	enzyme regulator activity	molecular_function	0.087072	1	16	693	785	49603	Gh_A13G1340,Gh_D13G1648,Gh_A12G1176,Gh_D02G1138,Gh_D13G0347,Gh_D12G2415,Gh_D12G1236,Gh_A12G0855,Gh_D07G2022,Gh_A12G2265,Gh_D12G1295,Gh_A12G1111,Gh_A11G3172,Gh_D11G2268,Gh_D02G0614,Gh_A03G0827
GO:0090575	RNA polymerase II transcription factor complex	cellular_component	0.089757	1	4	693	121	49603	Gh_Sca173604G01,Gh_D10G2115,Gh_A10G1854,Gh_A08G1952
GO:0008194	UDP-glycosyltransferase activity	molecular_function	0.08978	1	8	693	327	49603	Gh_A07G0322,Gh_D11G0245,Gh_A09G1692,Gh_D07G0380,Gh_D09G2167,Gh_D09G2165,Gh_D09G2166,Gh_D12G0934
GO:0015923	mannosidase activity	molecular_function	0.089809	1	2	693	36	49603	Gh_D03G0078,Gh_A02G1644
GO:0006955	immune response	biological_process	0.089876	1	4	693	121	49603	Gh_A13G1869,Gh_D01G0210,Gh_A01G0163,Gh_D13G2257
GO:0006643	membrane lipid metabolic process	biological_process	0.09243	1	7	693	275	49603	Gh_A03G1218,Gh_D02G1653,Gh_A13G0091,Gh_A05G0067,Gh_D05G0124,Gh_A10G1088,Gh_D10G1420
GO:0004252	serine-type endopeptidase activity	molecular_function	0.09289	1	9	693	385	49603	Gh_D13G0016,Gh_D05G1339,Gh_D12G0076,Gh_D11G1926,Gh_A05G1486,Gh_D10G0493,Gh_A11G1768,Gh_A13G0001,Gh_A10G0470
GO:0006281	DNA repair	biological_process	0.092992	1	20	693	1036	49603	Gh_A02G0186,Gh_A12G1225,Gh_A06G0880,Gh_D01G0210,Gh_A07G1847,Gh_D08G2684,Gh_D12G0586,Gh_D01G1946,Gh_A01G0163,Gh_A01G0250,Gh_A05G4002,Gh_D04G1796,Gh_A01G1695,Gh_D06G2136,Gh_A06G1988,Gh_D12G1350,Gh_D05G3939,Gh_A12G0571,Gh_D13G1857,Gh_D02G0249
GO:0008378	galactosyltransferase activity	molecular_function	0.093091	1	3	693	77	49603	Gh_D06G0365,Gh_D12G0934,Gh_A06G0334
GO:0009976	tocopherol cyclase activity	molecular_function	0.093696	1	1	693	7	49603	Gh_D11G0041
GO:0043189	H4/H2A histone acetyltransferase complex	cellular_component	0.093703	1	1	693	7	49603	Gh_D07G1156
GO:1902562	H4 histone acetyltransferase complex	cellular_component	0.093703	1	1	693	7	49603	Gh_D07G1156
GO:0007605	sensory perception of sound	biological_process	0.093703	1	1	693	7	49603	Gh_D10G0557
GO:0050954	sensory perception of mechanical stimulus	biological_process	0.093703	1	1	693	7	49603	Gh_D10G0557
GO:0043487	regulation of RNA stability	biological_process	0.093703	1	1	693	7	49603	Gh_A04G1184
GO:0043488	regulation of mRNA stability	biological_process	0.093703	1	1	693	7	49603	Gh_A04G1184
GO:0043489	RNA stabilization	biological_process	0.093703	1	1	693	7	49603	Gh_A04G1184
GO:0048255	mRNA stabilization	biological_process	0.093703	1	1	693	7	49603	Gh_A04G1184
GO:0016050	vesicle organization	biological_process	0.093703	1	1	693	7	49603	Gh_D02G0172
GO:0034755	iron ion transmembrane transport	biological_process	0.093703	1	1	693	7	49603	Gh_A13G2287
GO:0004602	glutathione peroxidase activity	molecular_function	0.094096	1	2	693	37	49603	Gh_D05G0975,Gh_A05G0892
GO:0008238	exopeptidase activity	molecular_function	0.095135	1	7	693	277	49603	Gh_A08G1783,Gh_D08G2129,Gh_A06G0623,Gh_D11G1926,Gh_A11G1768,Gh_A04G1228,Gh_D06G0708
GO:0048583	regulation of response to stimulus	biological_process	0.097669	1	5	693	174	49603	Gh_A01G0163,Gh_D09G1488,Gh_D04G1796,Gh_D01G0210,Gh_D02G0614
GO:0015886	heme transport	biological_process	0.09844	1	2	693	38	49603	Gh_A05G3746,Gh_D05G2215
GO:0051181	cofactor transport	biological_process	0.09844	1	2	693	38	49603	Gh_A05G3746,Gh_D05G2215
GO:1901678	iron coordination entity transport	biological_process	0.09844	1	2	693	38	49603	Gh_D05G2215,Gh_A05G3746
GO:0003724	RNA helicase activity	molecular_function	0.098544	1	9	693	390	49603	Gh_D12G0076,Gh_A12G1225,Gh_A08G1952,Gh_A06G1988,Gh_D06G2136,Gh_D12G1350,Gh_D12G0586,Gh_D08G2684,Gh_A12G0571
GO:0016779	nucleotidyltransferase activity	molecular_function	0.10081	1	19	693	986	49603	Gh_A06G0729,Gh_A07G1759,Gh_A06G1988,Gh_D06G2136,Gh_A04G1250,Gh_A09G0261,Gh_A09G1922,Gh_D02G0399,Gh_D04G1873,Gh_A09G0725,Gh_D01G1946,Gh_D01G1779,Gh_A02G0333,Gh_D08G1904,Gh_D09G2130,Gh_A11G1768,Gh_D11G1926,Gh_A05G1486,Gh_D04G1875
GO:0016818	hydrolase activity, acting on acid anhydrides, in phosphorus-containing anhydrides	molecular_function	0.10103	1	50	693	2974	49603	Gh_A12G0571,Gh_D07G0022,Gh_D03G0920,Gh_D05G3939,Gh_D06G0926,Gh_A01G1695,Gh_A10G1180,Gh_D01G1791,Gh_A08G1952,Gh_A08G2059,Gh_A06G0796,Gh_Sca004717G07,Gh_A05G3852,Gh_D01G1946,Gh_A10G1586,Gh_D08G2684,Gh_A05G2862,Gh_D10G1842,Gh_A12G1225,Gh_D09G0227,Gh_A09G0152,Gh_D12G0076,Gh_A05G1486,Gh_A02G0186,Gh_D02G0249,Gh_D12G1350,Gh_D06G2136,Gh_D08G0714,Gh_A06G1988,Gh_A05G4002,Gh_A02G1009,Gh_A04G0457,Gh_D10G1318…
GO:0009306	protein secretion	biological_process	0.10151	1	3	693	80	49603	Gh_A12G0571,Gh_D12G0586,Gh_D10G1965
GO:0044798	nuclear transcription factor complex	cellular_component	0.10256	1	4	693	127	49603	Gh_Sca173604G01,Gh_A10G1854,Gh_A08G1952,Gh_D10G2115
GO:0006098	pentose-phosphate shunt	biological_process	0.10264	1	4	693	127	49603	Gh_D06G0181,Gh_A13G0305,Gh_A06G0185,Gh_D13G0343
GO:0005096	GTPase activator activity	molecular_function	0.10277	1	2	693	39	49603	Gh_D07G2022,Gh_D02G0614
GO:0019054	modulation by virus of host process	biological_process	0.10284	1	2	693	39	49603	Gh_D13G1648,Gh_A13G1340
GO:0044068	modulation by symbiont of host cellular process	biological_process	0.10284	1	2	693	39	49603	Gh_D13G1648,Gh_A13G1340
GO:0034061	DNA polymerase activity	molecular_function	0.10309	1	5	693	177	49603	Gh_A06G0729,Gh_D08G1904,Gh_D06G2136,Gh_A06G1988,Gh_D01G1946
GO:0016591	DNA-directed RNA polymerase II, holoenzyme	cellular_component	0.10477	1	4	693	128	49603	Gh_A10G1854,Gh_A08G1952,Gh_D10G2115,Gh_Sca173604G01
GO:0051156	glucose 6-phosphate metabolic process	biological_process	0.10486	1	4	693	128	49603	Gh_D13G0343,Gh_A06G0185,Gh_D06G0181,Gh_A13G0305
GO:0052736	beta-glucanase activity	molecular_function	0.1059	1	1	693	8	49603	Gh_D05G0845
GO:0052861	glucan endo-1,3-beta-glucanase activity, C-3 substituted reducing group	molecular_function	0.1059	1	1	693	8	49603	Gh_D05G0845
GO:0052862	glucan endo-1,4-beta-glucanase activity, C-3 substituted reducing group	molecular_function	0.1059	1	1	693	8	49603	Gh_D05G0845
GO:0015114	phosphate ion transmembrane transporter activity	molecular_function	0.10635	1	1	693	8	49603	Gh_A06G1479
GO:0004715	non-membrane spanning protein tyrosine kinase activity	molecular_function	0.10635	1	1	693	8	49603	Gh_A11G0071
GO:0008653	lipopolysaccharide metabolic process	biological_process	0.10693	1	12	693	571	49603	Gh_A05G1997,Gh_D05G0671,Gh_A02G0609,Gh_A11G0474,Gh_A05G0537,Gh_D12G0934,Gh_A02G0770,Gh_D05G3799,Gh_A05G1950,Gh_D05G2179,Gh_D02G0817,Gh_A02G1796
GO:0009103	lipopolysaccharide biosynthetic process	biological_process	0.10693	1	12	693	571	49603	Gh_D05G3799,Gh_A02G1796,Gh_A05G1950,Gh_D05G2179,Gh_D02G0817,Gh_A11G0474,Gh_A05G1997,Gh_A02G0609,Gh_D05G0671,Gh_A05G0537,Gh_D12G0934,Gh_A02G0770
GO:0016840	carbon-nitrogen lyase activity	molecular_function	0.10727	1	3	693	82	49603	Gh_A04G0621,Gh_D07G1124,Gh_A07G1043
GO:0030118	clathrin coat	cellular_component	0.10728	1	3	693	82	49603	Gh_A06G1430,Gh_D06G1778,Gh_D01G1503
GO:0009982	pseudouridine synthase activity	molecular_function	0.10728	1	2	693	40	49603	Gh_A06G1479,Gh_D06G0394
GO:0005088	Ras guanyl-nucleotide exchange factor activity	molecular_function	0.1118	1	2	693	41	49603	Gh_A02G1164,Gh_D03G1775
GO:0005089	Rho guanyl-nucleotide exchange factor activity	molecular_function	0.1118	1	2	693	41	49603	Gh_D03G1775,Gh_A02G1164
GO:0002682	regulation of immune system process	biological_process	0.1118	1	2	693	41	49603	Gh_D01G0210,Gh_A01G0163
GO:0006974	cellular response to DNA damage stimulus	biological_process	0.11785	1	20	693	1071	49603	Gh_A02G0186,Gh_A12G1225,Gh_A06G0880,Gh_D01G0210,Gh_A07G1847,Gh_D08G2684,Gh_D12G0586,Gh_A01G0163,Gh_D01G1946,Gh_A01G0250,Gh_D04G1796,Gh_A05G4002,Gh_D06G2136,Gh_A01G1695,Gh_A06G1988,Gh_D05G3939,Gh_D12G1350,Gh_D02G0249,Gh_D13G1857,Gh_A12G0571
GO:0006276	plasmid maintenance	biological_process	0.11883	1	1	693	9	49603	Gh_D05G2391
GO:0030638	polyketide metabolic process	biological_process	0.11883	1	1	693	9	49603	Gh_A05G2862
GO:0030639	polyketide biosynthetic process	biological_process	0.11883	1	1	693	9	49603	Gh_A05G2862
GO:0032994	protein-lipid complex	cellular_component	0.11883	1	1	693	9	49603	Gh_D13G0347
GO:0034358	plasma lipoprotein particle	cellular_component	0.11883	1	1	693	9	49603	Gh_D13G0347
GO:0042151	nematocyst	cellular_component	0.11883	1	1	693	9	49603	Gh_D09G2165
GO:0042627	chylomicron	cellular_component	0.11883	1	1	693	9	49603	Gh_D13G0347
GO:0043605	cellular amide catabolic process	biological_process	0.11883	1	1	693	9	49603	Gh_A05G0067
GO:1990777	lipoprotein particle	cellular_component	0.11883	1	1	693	9	49603	Gh_D13G0347
GO:0019682	glyceraldehyde-3-phosphate metabolic process	biological_process	0.12093	1	4	693	135	49603	Gh_D13G0343,Gh_A06G0185,Gh_D06G0181,Gh_A13G0305
GO:0006073	cellular glucan metabolic process	biological_process	0.12115	1	7	693	295	49603	Gh_D09G2166,Gh_A07G0322,Gh_A09G1692,Gh_D07G0380,Gh_D09G2167,Gh_D09G2165,Gh_D11G0245
GO:0044042	glucan metabolic process	biological_process	0.12115	1	7	693	295	49603	Gh_D11G0245,Gh_D09G2166,Gh_A07G0322,Gh_D07G0380,Gh_A09G1692,Gh_D09G2165,Gh_D09G2167
GO:0017016	Ras GTPase binding	molecular_function	0.1222	1	5	693	187	49603	Gh_D03G0477,Gh_D01G0015,Gh_A01G0016,Gh_D07G0380,Gh_A02G1342
GO:0031267	small GTPase binding	molecular_function	0.1222	1	5	693	187	49603	Gh_A02G1342,Gh_D07G0380,Gh_A01G0016,Gh_D01G0015,Gh_D03G0477
GO:0051020	GTPase binding	molecular_function	0.1222	1	5	693	187	49603	Gh_D03G0477,Gh_D01G0015,Gh_A02G1342,Gh_D07G0380,Gh_A01G0016
GO:0033554	cellular response to stress	biological_process	0.12268	1	21	693	1140	49603	Gh_A12G0571,Gh_D02G0249,Gh_D13G1857,Gh_D12G1350,Gh_D05G3939,Gh_A01G1695,Gh_D06G2136,Gh_A06G1988,Gh_D04G1796,Gh_A05G4002,Gh_A01G0250,Gh_D01G1779,Gh_A01G0163,Gh_D01G1946,Gh_D08G2684,Gh_D12G0586,Gh_A07G1847,Gh_D01G0210,Gh_A06G0880,Gh_A12G1225,Gh_A02G0186
GO:0008236	serine-type peptidase activity	molecular_function	0.12291	1	14	693	707	49603	Gh_D08G2129,Gh_D09G0354,Gh_D10G0493,Gh_A08G1783,Gh_A05G1486,Gh_D11G1926,Gh_D12G0076,Gh_D05G2391,Gh_D05G1339,Gh_D13G0016,Gh_A13G0001,Gh_A10G0470,Gh_A11G1768,Gh_A04G1228
GO:0017171	serine hydrolase activity	molecular_function	0.12291	1	14	693	707	49603	Gh_D12G0076,Gh_A05G1486,Gh_D11G1926,Gh_A08G1783,Gh_D10G0493,Gh_D09G0354,Gh_D08G2129,Gh_D13G0016,Gh_D05G1339,Gh_D05G2391,Gh_A10G0470,Gh_A13G0001,Gh_A04G1228,Gh_A11G1768
GO:0016571	histone methylation	biological_process	0.12559	1	2	693	44	49603	Gh_D11G1373,Gh_A11G1226
GO:0018022	peptidyl-lysine methylation	biological_process	0.12559	1	2	693	44	49603	Gh_A11G1226,Gh_D11G1373
GO:0034968	histone lysine methylation	biological_process	0.12559	1	2	693	44	49603	Gh_D11G1373,Gh_A11G1226
GO:0032501	multicellular organismal process	biological_process	0.12585	1	14	693	710	49603	Gh_D11G3165,Gh_D13G0082,Gh_D13G2257,Gh_D03G1144,Gh_A06G1864,Gh_A03G0397,Gh_D01G0257,Gh_D01G0260,Gh_D11G2268,Gh_A11G3172,Gh_A12G2362,Gh_D10G0557,Gh_A13G1869,Gh_D01G0254
GO:0016888	endodeoxyribonuclease activity, producing 5'-phosphomonoesters	molecular_function	0.1284	1	3	693	89	49603	Gh_D11G2303,Gh_A05G1085,Gh_D05G1263
GO:0006282	regulation of DNA repair	biological_process	0.13113	1	1	693	10	49603	Gh_D04G1796
GO:0080135	regulation of cellular response to stress	biological_process	0.13113	1	1	693	10	49603	Gh_D04G1796
GO:2001020	regulation of response to DNA damage stimulus	biological_process	0.13113	1	1	693	10	49603	Gh_D04G1796
GO:0006887	exocytosis	biological_process	0.13806	1	4	693	142	49603	Gh_A05G3852,Gh_A11G0683,Gh_D10G2080,Gh_A10G1815
GO:0016843	amine-lyase activity	molecular_function	0.13974	1	2	693	47	49603	Gh_A07G1043,Gh_D07G1124
GO:0016844	strictosidine synthase activity	molecular_function	0.13974	1	2	693	47	49603	Gh_D07G1124,Gh_A07G1043
GO:0043385	mycotoxin metabolic process	biological_process	0.14304	1	1	693	11	49603	Gh_D07G1166
GO:0043386	mycotoxin biosynthetic process	biological_process	0.14304	1	1	693	11	49603	Gh_D07G1166
GO:0045122	aflatoxin biosynthetic process	biological_process	0.14304	1	1	693	11	49603	Gh_D07G1166
GO:0046222	aflatoxin metabolic process	biological_process	0.14304	1	1	693	11	49603	Gh_D07G1166
GO:1901376	organic heteropentacyclic compound metabolic process	biological_process	0.14304	1	1	693	11	49603	Gh_D07G1166
GO:1901378	organic heteropentacyclic compound biosynthetic process	biological_process	0.14304	1	1	693	11	49603	Gh_D07G1166
GO:0005666	DNA-directed RNA polymerase III complex	cellular_component	0.14317	1	1	693	11	49603	Gh_A05G1486
GO:0005732	small nucleolar ribonucleoprotein complex	cellular_component	0.14325	1	1	693	11	49603	Gh_A09G0720
GO:0005885	Arp2/3 protein complex	cellular_component	0.14326	1	1	693	11	49603	Gh_A05G0067
GO:0005921	gap junction	cellular_component	0.14326	1	1	693	11	49603	Gh_A13G0518
GO:0010638	positive regulation of organelle organization	biological_process	0.14326	1	1	693	11	49603	Gh_A05G0067
GO:0030838	positive regulation of actin filament polymerization	biological_process	0.14326	1	1	693	11	49603	Gh_A05G0067
GO:0031334	positive regulation of protein complex assembly	biological_process	0.14326	1	1	693	11	49603	Gh_A05G0067
GO:0032273	positive regulation of protein polymerization	biological_process	0.14326	1	1	693	11	49603	Gh_A05G0067
GO:0034314	Arp2/3 complex-mediated actin nucleation	biological_process	0.14326	1	1	693	11	49603	Gh_A05G0067
GO:0044089	positive regulation of cellular component biogenesis	biological_process	0.14326	1	1	693	11	49603	Gh_A05G0067
GO:0045010	actin nucleation	biological_process	0.14326	1	1	693	11	49603	Gh_A05G0067
GO:0051495	positive regulation of cytoskeleton organization	biological_process	0.14326	1	1	693	11	49603	Gh_A05G0067
GO:0005085	guanyl-nucleotide exchange factor activity	molecular_function	0.14434	1	3	693	94	49603	Gh_D03G1775,Gh_A02G0063,Gh_A02G1164
GO:0006402	mRNA catabolic process	biological_process	0.14455	1	2	693	48	49603	Gh_D06G0926,Gh_A06G0796
GO:0070011	peptidase activity, acting on L-amino acid peptides	molecular_function	0.14722	1	29	693	1686	49603	Gh_D05G1339,Gh_D13G0016,Gh_D10G0493,Gh_D08G2129,Gh_A05G1486,Gh_D11G1926,Gh_D12G0076,Gh_A11G1768,Gh_A09G1105,Gh_A12G0672,Gh_D01G0210,Gh_A13G0001,Gh_D05G2391,Gh_D13G2136,Gh_A08G0049,Gh_D08G0091,Gh_D06G0708,Gh_A13G2322,Gh_D09G0354,Gh_A08G1783,Gh_A01G0163,Gh_A09G0725,Gh_A06G0623,Gh_A12G1380,Gh_A09G1907,Gh_A04G1228,Gh_D05G2358,Gh_A04G0987,Gh_A10G0470
GO:0007059	chromosome segregation	biological_process	0.15386	1	7	693	315	49603	Gh_A04G1199,Gh_D03G0716,Gh_A02G1009,Gh_D01G1791,Gh_D04G1809,Gh_D08G0714,Gh_A01G1541
GO:0019627	urea metabolic process	biological_process	0.15522	1	1	693	12	49603	Gh_A05G0067
GO:0019048	modulation by virus of host morphology or physiology	biological_process	0.15865	1	4	693	150	49603	Gh_D13G1648,Gh_D09G0142,Gh_A13G1340,Gh_A09G0152
GO:0003887	DNA-directed DNA polymerase activity	molecular_function	0.16395	1	4	693	152	49603	Gh_D01G1946,Gh_D06G2136,Gh_A06G1988,Gh_D08G1904
GO:0016851	magnesium chelatase activity	molecular_function	0.16618	1	7	693	322	49603	Gh_D12G1350,Gh_D08G2684,Gh_A08G1952,Gh_A10G0282,Gh_A01G0163,Gh_D01G0210,Gh_A12G1225
GO:0051002	ligase activity, forming nitrogen-metal bonds	molecular_function	0.16618	1	7	693	322	49603	Gh_A10G0282,Gh_A08G1952,Gh_D08G2684,Gh_D12G1350,Gh_A12G1225,Gh_A01G0163,Gh_D01G0210
GO:0051003	ligase activity, forming nitrogen-metal bonds, forming coordination complexes	molecular_function	0.16618	1	7	693	322	49603	Gh_A08G1952,Gh_A10G0282,Gh_D08G2684,Gh_D12G1350,Gh_A12G1225,Gh_A01G0163,Gh_D01G0210
GO:0006997	nucleus organization	biological_process	0.16697	1	1	693	13	49603	Gh_D11G3165
GO:0007052	mitotic spindle organization	biological_process	0.16701	1	1	693	13	49603	Gh_D08G0134
GO:0008899	homoserine O-succinyltransferase activity	molecular_function	0.16701	1	1	693	13	49603	Gh_D11G2590
GO:0009092	homoserine metabolic process	biological_process	0.16701	1	1	693	13	49603	Gh_D11G2590
GO:0016750	O-succinyltransferase activity	molecular_function	0.16701	1	1	693	13	49603	Gh_D11G2590
GO:0019279	L-methionine biosynthetic process from L-homoserine via cystathionine	biological_process	0.16701	1	1	693	13	49603	Gh_D11G2590
GO:0019281	L-methionine biosynthetic process from homoserine via O-succinyl-L-homoserine and cystathionine	biological_process	0.16701	1	1	693	13	49603	Gh_D11G2590
GO:0019955	cytokine binding	molecular_function	0.16701	1	1	693	13	49603	Gh_A13G0043
GO:0030472	mitotic spindle organization in nucleus	biological_process	0.16701	1	1	693	13	49603	Gh_D08G0134
GO:0071265	L-methionine biosynthetic process	biological_process	0.16701	1	1	693	13	49603	Gh_D11G2590
GO:0071266	'de novo' L-methionine biosynthetic process	biological_process	0.16701	1	1	693	13	49603	Gh_D11G2590
GO:0009036	Type II site-specific deoxyribonuclease activity	molecular_function	0.169	1	2	693	53	49603	Gh_D05G1263,Gh_A05G1085
GO:0015666	restriction endodeoxyribonuclease activity	molecular_function	0.169	1	2	693	53	49603	Gh_A05G1085,Gh_D05G1263
GO:0009247	glycolipid biosynthetic process	biological_process	0.17107	1	3	693	102	49603	Gh_D05G0124,Gh_A13G0091,Gh_A05G0067
GO:0046467	membrane lipid biosynthetic process	biological_process	0.17107	1	3	693	102	49603	Gh_D05G0124,Gh_A05G0067,Gh_A13G0091
GO:0005667	transcription factor complex	cellular_component	0.17187	1	4	693	155	49603	Gh_Sca173604G01,Gh_D10G2115,Gh_A08G1952,Gh_A10G1854
GO:0044550	secondary metabolite biosynthetic process	biological_process	0.17388	1	2	693	54	49603	Gh_A05G2862,Gh_D07G1166
GO:0046872	metal ion binding	molecular_function	0.17504	1	109	693	7161	49603	Gh_D10G1877,Gh_A06G0635,Gh_A11G2387,Gh_D11G1373,Gh_D12G1499,Gh_A12G2362,Gh_A02G0609,Gh_A13G0068,Gh_D05G0710,Gh_D01G0015,Gh_D07G0175,Gh_D01G0210,Gh_D08G1463,Gh_A06G0759,Gh_A11G1226,Gh_D08G1904,Gh_A07G2254,Gh_D09G1680,Gh_D12G1041,Gh_A13G1869,Gh_D05G2358,Gh_A05G3742,Gh_D09G2008,Gh_D13G0064,Gh_D02G0172,Gh_D02G0249,Gh_D13G1857,Gh_D13G1791,Gh_A02G0186,Gh_D02G0598,Gh_A05G0219,Gh_D07G1017,Gh_D05G2211,Gh_…
GO:0030410	nicotianamine synthase activity	molecular_function	0.17852	1	1	693	14	49603	Gh_D08G0273
GO:0030417	nicotianamine metabolic process	biological_process	0.17852	1	1	693	14	49603	Gh_D08G0273
GO:0030418	nicotianamine biosynthetic process	biological_process	0.17852	1	1	693	14	49603	Gh_D08G0273
GO:0018149	peptide cross-linking	biological_process	0.17864	1	1	693	14	49603	Gh_D02G0169
GO:0004812	aminoacyl-tRNA ligase activity	molecular_function	0.18264	1	7	693	331	49603	Gh_A02G0609,Gh_A04G0457,Gh_Sca004851G02,Gh_D11G3242,Gh_D02G0464,Gh_D04G0887,Gh_D01G1779
GO:0006401	RNA catabolic process	biological_process	0.18399	1	2	693	56	49603	Gh_D06G0926,Gh_A06G0796
GO:0009664	plant-type cell wall organization	biological_process	0.18399	1	2	693	56	49603	Gh_D07G0673,Gh_D02G0169
GO:0071669	plant-type cell wall organization or biogenesis	biological_process	0.18399	1	2	693	56	49603	Gh_D02G0169,Gh_D07G0673
GO:0015995	chlorophyll biosynthetic process	biological_process	0.18451	1	7	693	332	49603	Gh_D12G1350,Gh_A08G1952,Gh_D08G2684,Gh_A10G0282,Gh_D01G0210,Gh_A01G0163,Gh_A12G1225
GO:0048869	cellular developmental process	biological_process	0.18801	1	5	693	217	49603	Gh_A11G3172,Gh_D11G2268,Gh_D10G1117,Gh_A07G1759,Gh_D11G3165
GO:0008176	tRNA (guanine-N7-)-methyltransferase activity	molecular_function	0.18902	1	2	693	57	49603	Gh_A09G1384,Gh_D09G1386
GO:0018205	peptidyl-lysine modification	biological_process	0.18902	1	2	693	57	49603	Gh_D11G1373,Gh_A11G1226
GO:0017089	glycolipid transporter activity	molecular_function	0.18992	1	1	693	15	49603	Gh_A05G2055
GO:0046836	glycolipid transport	biological_process	0.18992	1	1	693	15	49603	Gh_A05G2055
GO:0051861	glycolipid binding	molecular_function	0.18992	1	1	693	15	49603	Gh_A05G2055
GO:0005047	signal recognition particle binding	molecular_function	0.19002	1	1	693	15	49603	Gh_A05G1486
GO:0005785	signal recognition particle receptor complex	cellular_component	0.19002	1	1	693	15	49603	Gh_A05G1486
GO:0006004	fucose metabolic process	biological_process	0.1901	1	1	693	15	49603	Gh_D05G2790
GO:0008736	L-fucose isomerase activity	molecular_function	0.1901	1	1	693	15	49603	Gh_D05G2790
GO:0009274	peptidoglycan-based cell wall	cellular_component	0.1901	1	1	693	15	49603	Gh_D01G1779
GO:0009276	Gram-negative-bacterium-type cell wall	cellular_component	0.1901	1	1	693	15	49603	Gh_D01G1779
GO:0044425	membrane part	cellular_component	0.19048	1	96	693	6299	49603	Gh_A04G1199,Gh_A10G1621,Gh_D05G1263,Gh_D02G1492,Gh_D08G1335,Gh_D07G0220,Gh_A07G1847,Gh_D08G2109,Gh_D10G1372,Gh_A13G0091,Gh_D06G0921,Gh_D01G1503,Gh_D04G1809,Gh_A06G1508,Gh_A12G1376,Gh_D12G1129,Gh_D11G2499,Gh_D08G0714,Gh_D12G1522,Gh_D04G0291,Gh_A12G1400,Gh_A02G1009,Gh_A05G2111,Gh_D06G1778,Gh_A01G1315,Gh_D08G0875,Gh_A11G3172,Gh_D11G2268,Gh_D06G2386,Gh_D11G1863,Gh_A01G0163,Gh_D01G1577,Gh_A01G1541,Gh_…
GO:0044003	modification by symbiont of host morphology or physiology	biological_process	0.19146	1	4	693	162	49603	Gh_A13G1340,Gh_D09G0142,Gh_D13G1648,Gh_A09G0152
GO:0043021	ribonucleoprotein complex binding	molecular_function	0.19404	1	2	693	58	49603	Gh_A05G1486,Gh_A08G1027
GO:0009307	DNA restriction-modification system	biological_process	0.19408	1	2	693	58	49603	Gh_D05G1263,Gh_A05G1085
GO:0044355	clearance of foreign intracellular DNA	biological_process	0.19408	1	2	693	58	49603	Gh_D05G1263,Gh_A05G1085
GO:0043231	intracellular membrane-bounded organelle	cellular_component	0.19648	1	98	693	6451	49603	Gh_A06G2038,Gh_A05G3852,Gh_D01G1229,Gh_A08G1952,Gh_D12G2014,Gh_D07G1156,Gh_D04G0575,Gh_D11G2702,Gh_D03G0920,Gh_D13G0874,Gh_D07G2022,Gh_D11G0401,Gh_A10G1854,Gh_A12G0485,Gh_A13G1526,Gh_D10G1941,Gh_D02G0161,Gh_A01G1281,Gh_D10G0442,Gh_A06G1430,Gh_D11G3165,Gh_A08G1027,Gh_A11G2811,Gh_A08G1651,Gh_D06G1778,Gh_D13G0489,Gh_D04G1985,Gh_Sca173604G01,Gh_D11G2499,Gh_A12G1380,Gh_D10G1865,Gh_A04G1331,Gh_D12G1504…
GO:0043227	membrane-bounded organelle	cellular_component	0.19693	1	98	693	6452	49603	Gh_A10G1854,Gh_A12G0485,Gh_D10G1941,Gh_A13G1526,Gh_D11G0401,Gh_D07G2022,Gh_D13G0874,Gh_A06G1430,Gh_D11G3165,Gh_A01G1281,Gh_D02G0161,Gh_D10G0442,Gh_A08G1952,Gh_D01G1229,Gh_D12G2014,Gh_A06G2038,Gh_A05G3852,Gh_D11G2702,Gh_D03G0920,Gh_D07G1156,Gh_D04G0575,Gh_D08G1305,Gh_D10G2115,Gh_Sca035233G01,Gh_A13G0091,Gh_D01G1503,Gh_D03G0524,Gh_A02G1206,Gh_D06G1415,Gh_A06G1479,Gh_D02G1138,Gh_D03G0555,Gh_A07G1847…
GO:0030695	GTPase regulator activity	molecular_function	0.19907	1	2	693	59	49603	Gh_D02G0614,Gh_D07G2022
GO:0015740	C4-dicarboxylate transport	biological_process	0.19915	1	2	693	59	49603	Gh_A08G1426,Gh_A08G0623
GO:0015743	malate transport	biological_process	0.19915	1	2	693	59	49603	Gh_A08G1426,Gh_A08G0623
GO:0016875	ligase activity, forming carbon-oxygen bonds	molecular_function	0.19976	1	7	693	340	49603	Gh_D02G0464,Gh_D04G0887,Gh_D01G1779,Gh_A02G0609,Gh_A04G0457,Gh_Sca004851G02,Gh_D11G3242
GO:0016876	ligase activity, forming aminoacyl-tRNA and related compounds	molecular_function	0.19976	1	7	693	340	49603	Gh_D02G0464,Gh_D04G0887,Gh_D01G1779,Gh_A02G0609,Gh_D11G3242,Gh_Sca004851G02,Gh_A04G0457
GO:0006739	NADP metabolic process	biological_process	0.19989	1	4	693	165	49603	Gh_D06G0181,Gh_A13G0305,Gh_A06G0185,Gh_D13G0343
GO:0009892	negative regulation of metabolic process	biological_process	0.20112	1	6	693	281	49603	Gh_A13G0001,Gh_A10G0470,Gh_D10G0493,Gh_D05G1339,Gh_A06G1479,Gh_D13G0016
GO:0000149	SNARE binding	molecular_function	0.20141	1	1	693	16	49603	Gh_D05G2673
GO:0005911	cell-cell junction	cellular_component	0.20141	1	1	693	16	49603	Gh_A13G0518
GO:0007051	spindle organization	biological_process	0.20141	1	1	693	16	49603	Gh_D08G0134
GO:0019905	syntaxin binding	molecular_function	0.20141	1	1	693	16	49603	Gh_D05G2673
GO:0044270	cellular nitrogen compound catabolic process	biological_process	0.20248	1	5	693	223	49603	Gh_A05G0067,Gh_D06G0926,Gh_A06G0796,Gh_D13G1791,Gh_D11G0877
GO:0004185	serine-type carboxypeptidase activity	molecular_function	0.20264	1	3	693	111	49603	Gh_D08G2129,Gh_A08G1783,Gh_A04G1228
GO:0000155	phosphorelay sensor kinase activity	molecular_function	0.20284	1	4	693	166	49603	Gh_D12G1499,Gh_D02G1508,Gh_A12G1376,Gh_D02G1509
GO:0051817	modification of morphology or physiology of other organism involved in symbiotic interaction	biological_process	0.20284	1	4	693	166	49603	Gh_A09G0152,Gh_D13G1648,Gh_A13G1340,Gh_D09G0142
GO:0043169	cation binding	molecular_function	0.20368	1	109	693	7230	49603	Gh_D06G1873,Gh_A02G1796,Gh_D03G0078,Gh_A01G1041,Gh_A13G1768,Gh_D13G2118,Gh_A03G0877,Gh_D12G1545,Gh_A10G1586,Gh_A08G1178,Gh_A02G0063,Gh_D02G0598,Gh_A02G0186,Gh_D05G2211,Gh_D07G1017,Gh_A05G0219,Gh_A12G1844,Gh_D06G0926,Gh_D05G0403,Gh_A05G1085,Gh_D08G1984,Gh_D01G1440,Gh_A10G0027,Gh_A06G0796,Gh_Sca008554G01,Gh_D02G1261,Gh_D02G0614,Gh_D01G0210,Gh_D07G0175,Gh_D01G0015,Gh_D09G1680,Gh_A07G2254,Gh_D08G1463…
GO:0005791	rough endoplasmic reticulum	cellular_component	0.21248	1	1	693	17	49603	Gh_A05G1486
GO:0006383	transcription from RNA polymerase III promoter	biological_process	0.21248	1	1	693	17	49603	Gh_A05G1486
GO:0030867	rough endoplasmic reticulum membrane	cellular_component	0.21248	1	1	693	17	49603	Gh_A05G1486
GO:0070085	glycosylation	biological_process	0.21347	1	7	693	347	49603	Gh_D06G0647,Gh_A06G0334,Gh_D03G0476,Gh_A06G0572,Gh_D05G0124,Gh_A05G0067,Gh_D06G0365
GO:0035821	modification of morphology or physiology of other organism	biological_process	0.21441	1	4	693	170	49603	Gh_A09G0152,Gh_D13G1648,Gh_D09G0142,Gh_A13G1340
GO:0005575	cellular_component	cellular_component	0.2147	1	308	693	21302	49603	Gh_D09G0975,Gh_A12G2265,Gh_A13G0309,Gh_D02G2148,Gh_A06G1430,Gh_D11G3165,Gh_D10G0442,Gh_D04G0818,Gh_A13G1018,Gh_D08G2546,Gh_D05G1953,Gh_A05G0067,Gh_D11G2702,Gh_D10G1965,Gh_D02G0211,Gh_D04G1770,Gh_D08G0004,Gh_A06G2037,Gh_A11G2392,Gh_D04G0575,Gh_A06G1508,Gh_A13G0091,Gh_D10G2185,Gh_D06G0921,Gh_A02G1206,Gh_A10G1621,Gh_D02G1138,Gh_D02G0464,Gh_D05G1263,Gh_D04G0887,Gh_D08G1335,Gh_D11G1863,Gh_A01G0163,Gh_…
GO:0008175	tRNA methyltransferase activity	molecular_function	0.21694	1	3	693	115	49603	Gh_A09G1384,Gh_D09G1386,Gh_A05G0698
GO:0008831	dTDP-4-dehydrorhamnose reductase activity	molecular_function	0.21731	1	4	693	171	49603	Gh_A11G1044,Gh_D11G1199,Gh_D05G0948,Gh_A05G0827
GO:0051649	establishment of localization in cell	biological_process	0.21814	1	35	693	2178	49603	Gh_D07G2022,Gh_A08G0198,Gh_A05G1486,Gh_A01G0852,Gh_D02G0161,Gh_A03G1218,Gh_A06G1430,Gh_D01G1245,Gh_A05G3852,Gh_A02G1342,Gh_A08G2059,Gh_D10G2080,Gh_A01G0016,Gh_D04G1796,Gh_D01G1791,Gh_A12G0571,Gh_D10G1965,Gh_D01G1503,Gh_A07G1847,Gh_D03G0477,Gh_D01G0015,Gh_D02G1653,Gh_D02G1492,Gh_D12G0586,Gh_D01G0885,Gh_A11G0683,Gh_D06G1778,Gh_A10G1815,Gh_A04G0487,Gh_D07G0380,Gh_D04G0928,Gh_A01G1141,Gh_D02G0172,Gh_…
GO:0004520	endodeoxyribonuclease activity	molecular_function	0.2207	1	3	693	116	49603	Gh_D11G2303,Gh_A05G1085,Gh_D05G1263
GO:0004826	phenylalanine-tRNA ligase activity	molecular_function	0.22355	1	1	693	18	49603	Gh_D01G1779
GO:0046488	phosphatidylinositol metabolic process	biological_process	0.22521	1	6	693	292	49603	Gh_A05G2111,Gh_A03G1218,Gh_D02G1653,Gh_A13G0091,Gh_D05G2358,Gh_A09G1105
GO:0002376	immune system process	biological_process	0.22613	1	4	693	174	49603	Gh_D13G2257,Gh_A01G0163,Gh_D01G0210,Gh_A13G1869
GO:1901137	carbohydrate derivative biosynthetic process	biological_process	0.22786	1	22	693	1321	49603	Gh_A06G0572,Gh_A05G1950,Gh_D10G2123,Gh_D05G3799,Gh_D12G0934,Gh_A02G0770,Gh_A05G0067,Gh_Sca004717G07,Gh_D06G0365,Gh_D06G0647,Gh_A06G0334,Gh_A02G1796,Gh_D05G2179,Gh_D02G0817,Gh_D05G0124,Gh_A05G0537,Gh_A13G0091,Gh_D07G2022,Gh_A11G0474,Gh_A05G1997,Gh_A02G0609,Gh_D05G0671
GO:0045226	extracellular polysaccharide biosynthetic process	biological_process	0.2291	1	4	693	175	49603	Gh_A11G1044,Gh_D11G1199,Gh_D05G0948,Gh_A05G0827
GO:0046379	extracellular polysaccharide metabolic process	biological_process	0.2291	1	4	693	175	49603	Gh_D05G0948,Gh_A05G0827,Gh_A11G1044,Gh_D11G1199
GO:0051130	positive regulation of cellular component organization	biological_process	0.22986	1	2	693	65	49603	Gh_A05G0067,Gh_A08G1027
GO:0019087	transformation of host cell by virus	biological_process	0.22987	1	2	693	65	49603	Gh_D09G0142,Gh_A09G0152
GO:0050790	regulation of catalytic activity	biological_process	0.23248	1	5	693	235	49603	Gh_D05G1339,Gh_D13G0016,Gh_A10G0470,Gh_A13G0001,Gh_D10G0493
GO:0008725	DNA-3-methyladenine glycosylase activity	molecular_function	0.23437	1	1	693	19	49603	Gh_A06G0880
GO:0043733	DNA-3-methylbase glycosylase activity	molecular_function	0.23437	1	1	693	19	49603	Gh_A06G0880
GO:0000275	mitochondrial proton-transporting ATP synthase complex, catalytic core F(1)	cellular_component	0.23439	1	1	693	19	49603	Gh_Sca004717G07
GO:0045444	fat cell differentiation	biological_process	0.23439	1	1	693	19	49603	Gh_A07G1759
GO:1901135	carbohydrate derivative metabolic process	biological_process	0.23542	1	34	693	2132	49603	Gh_D10G2123,Gh_A12G1376,Gh_A13G0305,Gh_D06G0365,Gh_A06G0334,Gh_D12G2200,Gh_D02G1653,Gh_D05G2179,Gh_D08G0203,Gh_D09G1386,Gh_A13G0091,Gh_D12G1499,Gh_D05G0671,Gh_A02G0609,Gh_A06G0572,Gh_A05G1950,Gh_D06G0181,Gh_D05G3799,Gh_D12G0934,Gh_A02G0770,Gh_A05G0067,Gh_Sca004717G07,Gh_D06G0647,Gh_A09G1384,Gh_A06G0185,Gh_A02G1796,Gh_A03G1218,Gh_D02G0817,Gh_D13G0343,Gh_A05G0537,Gh_D05G0124,Gh_D07G2022,Gh_A11G0474…
GO:0098519	nucleotide phosphatase activity, acting on free nucleotides	molecular_function	0.24107	1	4	693	179	49603	Gh_D04G1809,Gh_D03G0716,Gh_A02G1009,Gh_A04G1199
GO:0005216	ion channel activity	molecular_function	0.24109	1	8	693	423	49603	Gh_D04G0818,Gh_A13G1597,Gh_D01G1577,Gh_A13G0309,Gh_A05G3666,Gh_D06G0921,Gh_A05G1486,Gh_D13G0347
GO:0022838	substrate-specific channel activity	molecular_function	0.24109	1	8	693	423	49603	Gh_D13G0347,Gh_A05G1486,Gh_D06G0921,Gh_D01G1577,Gh_A05G3666,Gh_A13G0309,Gh_A13G1597,Gh_D04G0818
GO:0005975	carbohydrate metabolic process	biological_process	0.24444	1	49	693	3164	49603	Gh_A07G1113,Gh_A12G0700,Gh_A09G1155,Gh_D02G0817,Gh_D05G0948,Gh_A02G1796,Gh_D03G0078,Gh_D03G0476,Gh_A05G1997,Gh_D12G0713,Gh_D09G2167,Gh_A11G0474,Gh_D05G2790,Gh_D05G0124,Gh_A05G0537,Gh_A10G0385,Gh_D05G3799,Gh_D01G1884,Gh_A02G1644,Gh_D11G0245,Gh_A05G1950,Gh_A06G0572,Gh_A09G1692,Gh_A09G1384,Gh_D06G0647,Gh_D11G1199,Gh_A02G0770,Gh_A05G0067,Gh_D12G0934,Gh_D09G1386,Gh_D10G0396,Gh_A07G0322,Gh_D05G2179,Gh_…
GO:1901264	carbohydrate derivative transport	biological_process	0.24491	1	1	693	20	49603	Gh_A05G2055
GO:0004713	protein tyrosine kinase activity	molecular_function	0.24508	1	1	693	20	49603	Gh_A11G0071
GO:0007631	feeding behavior	biological_process	0.24508	1	1	693	20	49603	Gh_A06G0412
GO:0008144	drug binding	molecular_function	0.24508	1	1	693	20	49603	Gh_D01G1779
GO:0006835	dicarboxylic acid transport	biological_process	0.24534	1	2	693	68	49603	Gh_A08G0623,Gh_A08G1426
GO:0016569	covalent chromatin modification	biological_process	0.24534	1	2	693	68	49603	Gh_D11G1373,Gh_A11G1226
GO:0016570	histone modification	biological_process	0.24534	1	2	693	68	49603	Gh_A11G1226,Gh_D11G1373
GO:0004180	carboxypeptidase activity	molecular_function	0.24654	1	3	693	123	49603	Gh_A08G1783,Gh_D08G2129,Gh_A04G1228
GO:0016820	hydrolase activity, acting on acid anhydrides, catalyzing transmembrane movement of substances	molecular_function	0.24833	1	9	693	490	49603	Gh_A02G1009,Gh_D03G0716,Gh_D04G1809,Gh_D09G0227,Gh_Sca004717G07,Gh_A04G1199,Gh_D02G0169,Gh_D11G2848,Gh_A07G1847
GO:0000139	Golgi membrane	cellular_component	0.25002	1	4	693	182	49603	Gh_D06G1778,Gh_D02G0172,Gh_A06G1430,Gh_D02G0161
GO:0006650	glycerophospholipid metabolic process	biological_process	0.25023	1	6	693	303	49603	Gh_D02G1653,Gh_A03G1218,Gh_A13G0091,Gh_D05G2358,Gh_A09G1105,Gh_A05G2111
GO:0042626	ATPase activity, coupled to transmembrane movement of substances	molecular_function	0.25023	1	7	693	365	49603	Gh_D04G1809,Gh_A07G1847,Gh_D09G0227,Gh_Sca004717G07,Gh_D03G0716,Gh_A02G1009,Gh_A04G1199
GO:0043492	ATPase activity, coupled to movement of substances	molecular_function	0.25023	1	7	693	365	49603	Gh_A04G1199,Gh_D03G0716,Gh_A02G1009,Gh_A07G1847,Gh_D04G1809,Gh_Sca004717G07,Gh_D09G0227
GO:0016884	carbon-nitrogen ligase activity, with glutamine as amido-N-donor	molecular_function	0.25051	1	2	693	69	49603	Gh_A12G0153,Gh_D12G0166
GO:0015994	chlorophyll metabolic process	biological_process	0.2546	1	8	693	430	49603	Gh_A08G1952,Gh_A01G0163,Gh_A12G1225,Gh_D12G1350,Gh_D11G0877,Gh_A10G0282,Gh_D08G2684,Gh_D01G0210
GO:0004298	threonine-type endopeptidase activity	molecular_function	0.25548	1	2	693	70	49603	Gh_A09G1907,Gh_A12G0672
GO:0070003	threonine-type peptidase activity	molecular_function	0.25548	1	2	693	70	49603	Gh_A09G1907,Gh_A12G0672
GO:0072351	tricarboxylic acid biosynthetic process	biological_process	0.25551	1	1	693	21	49603	Gh_D08G0273
GO:0009975	cyclase activity	molecular_function	0.25562	1	1	693	21	49603	Gh_D11G0041
GO:0016423	tRNA (guanine) methyltransferase activity	molecular_function	0.25568	1	2	693	70	49603	Gh_A09G1384,Gh_D09G1386
GO:0006664	glycolipid metabolic process	biological_process	0.25832	1	5	693	245	49603	Gh_D05G0124,Gh_D02G1653,Gh_A03G1218,Gh_A05G0067,Gh_A13G0091
GO:0005654	nucleoplasm	cellular_component	0.26028	1	8	693	433	49603	Gh_D07G1156,Gh_Sca173604G01,Gh_A02G1382,Gh_A05G1486,Gh_A12G0485,Gh_A10G1854,Gh_A08G1952,Gh_D10G2115
GO:0044451	nucleoplasm part	cellular_component	0.26028	1	8	693	433	49603	Gh_A05G1486,Gh_A12G0485,Gh_A10G1854,Gh_A08G1952,Gh_D10G2115,Gh_D07G1156,Gh_Sca173604G01,Gh_A02G1382
GO:0015267	channel activity	molecular_function	0.26038	1	8	693	433	49603	Gh_A13G0309,Gh_A05G3666,Gh_D01G1577,Gh_A05G1486,Gh_D06G0921,Gh_D13G0347,Gh_D04G0818,Gh_A13G1597
GO:0022803	passive transmembrane transporter activity	molecular_function	0.26038	1	8	693	433	49603	Gh_D04G0818,Gh_A13G1597,Gh_D01G1577,Gh_A13G0309,Gh_A05G3666,Gh_A05G1486,Gh_D06G0921,Gh_D13G0347
GO:0004803	transposase activity	molecular_function	0.26086	1	2	693	71	49603	Gh_A05G0067,Gh_D05G0124
GO:0019362	pyridine nucleotide metabolic process	biological_process	0.26183	1	6	693	308	49603	Gh_D06G0181,Gh_A13G0305,Gh_A06G0185,Gh_D13G0343,Gh_D09G1386,Gh_A09G1384
GO:0046496	nicotinamide nucleotide metabolic process	biological_process	0.26183	1	6	693	308	49603	Gh_D09G1386,Gh_A06G0185,Gh_D13G0343,Gh_A09G1384,Gh_D06G0181,Gh_A13G0305
GO:0019899	enzyme binding	molecular_function	0.2619	1	6	693	308	49603	Gh_A02G1342,Gh_D07G0380,Gh_A01G0016,Gh_D03G0477,Gh_D01G0015,Gh_D10G0399
GO:0004673	protein histidine kinase activity	molecular_function	0.26231	1	4	693	186	49603	Gh_D12G1499,Gh_A12G1376,Gh_D02G1508,Gh_D02G1509
GO:0003905	alkylbase DNA N-glycosylase activity	molecular_function	0.266	1	1	693	22	49603	Gh_A06G0880
GO:0000346	transcription export complex	cellular_component	0.26602	1	1	693	22	49603	Gh_A05G3852
GO:0000347	THO complex	cellular_component	0.26602	1	1	693	22	49603	Gh_A05G3852
GO:0000445	THO complex part of transcription export complex	cellular_component	0.26602	1	1	693	22	49603	Gh_A05G3852
GO:0016748	succinyltransferase activity	molecular_function	0.26602	1	1	693	22	49603	Gh_D11G2590
GO:0016278	lysine N-methyltransferase activity	molecular_function	0.26603	1	2	693	72	49603	Gh_D11G1373,Gh_A11G1226
GO:0016279	protein-lysine N-methyltransferase activity	molecular_function	0.26603	1	2	693	72	49603	Gh_D11G1373,Gh_A11G1226
GO:0018024	histone-lysine N-methyltransferase activity	molecular_function	0.26603	1	2	693	72	49603	Gh_D11G1373,Gh_A11G1226
GO:0042054	histone methyltransferase activity	molecular_function	0.26603	1	2	693	72	49603	Gh_D11G1373,Gh_A11G1226
GO:0044765	single-organism transport	biological_process	0.26688	1	76	693	5063	49603	Gh_A12G1111,Gh_A01G1141,Gh_D11G2848,Gh_D02G0172,Gh_A13G2287,Gh_D10G2123,Gh_A11G0488,Gh_A04G1159,Gh_A01G1424,Gh_D05G1119,Gh_A05G1000,Gh_A10G1815,Gh_A08G2556,Gh_A10G1137,Gh_D05G1463,Gh_D08G1463,Gh_D12G0586,Gh_D03G0716,Gh_D01G0358,Gh_A06G0531,Gh_A05G1292,Gh_A11G2374,Gh_D07G0022,Gh_D08G1984,Gh_D05G2215,Gh_Sca004717G07,Gh_A05G3666,Gh_A08G1178,Gh_D09G0227,Gh_A08G0623,Gh_D13G0347,Gh_D04G0928,Gh_D08G0275…
GO:0042623	ATPase activity, coupled	molecular_function	0.26745	1	14	693	826	49603	Gh_D09G0227,Gh_A01G1541,Gh_Sca004717G07,Gh_D04G1809,Gh_D10G1318,Gh_A04G0457,Gh_A02G1009,Gh_D03G0716,Gh_D01G1791,Gh_D04G0887,Gh_A11G0811,Gh_A10G1180,Gh_A07G1847,Gh_A04G1199
GO:0045735	nutrient reservoir activity	molecular_function	0.26901	1	3	693	129	49603	Gh_D07G1156,Gh_A07G1064,Gh_D11G3165
GO:0010608	posttranscriptional regulation of gene expression	biological_process	0.2712	1	2	693	73	49603	Gh_A04G1184,Gh_A08G1027
GO:0065009	regulation of molecular function	biological_process	0.27954	1	5	693	253	49603	Gh_D05G1339,Gh_D13G0016,Gh_A10G0470,Gh_A13G0001,Gh_D10G0493
GO:0044255	cellular lipid metabolic process	biological_process	0.27991	1	29	693	1843	49603	Gh_A05G2111,Gh_A06G1391,Gh_A02G0770,Gh_A05G0067,Gh_A13G0305,Gh_D12G0934,Gh_D05G3799,Gh_A06G0729,Gh_D10G1420,Gh_D05G2358,Gh_A10G1088,Gh_A05G1950,Gh_D05G0671,Gh_A02G0609,Gh_A05G1997,Gh_A03G2174,Gh_A11G0474,Gh_A13G0091,Gh_D05G0124,Gh_A05G0537,Gh_D02G2148,Gh_D13G0343,Gh_D02G0817,Gh_D05G2179,Gh_A09G1105,Gh_D02G1653,Gh_A03G1218,Gh_A02G1796,Gh_D03G0476
GO:0030117	membrane coat	cellular_component	0.27997	1	7	693	379	49603	Gh_A01G0016,Gh_A06G1430,Gh_D06G1778,Gh_D01G1503,Gh_D01G0015,Gh_A07G1847,Gh_D02G0161
GO:0048475	coated membrane	cellular_component	0.27997	1	7	693	379	49603	Gh_D01G1503,Gh_D01G0015,Gh_D02G0161,Gh_A07G1847,Gh_A01G0016,Gh_A06G1430,Gh_D06G1778
GO:0008234	cysteine-type peptidase activity	molecular_function	0.28313	1	6	693	317	49603	Gh_A13G2322,Gh_D13G2136,Gh_A11G1768,Gh_A04G0987,Gh_A09G0725,Gh_D11G1926
GO:0009403	toxin biosynthetic process	biological_process	0.28619	1	1	693	24	49603	Gh_D07G1166
GO:0008641	small protein activating enzyme activity	molecular_function	0.28637	1	1	693	24	49603	Gh_A13G2043
GO:0009314	response to radiation	biological_process	0.28637	1	1	693	24	49603	Gh_D01G1577
GO:0009416	response to light stimulus	biological_process	0.28637	1	1	693	24	49603	Gh_D01G1577
GO:0016841	ammonia-lyase activity	molecular_function	0.28637	1	1	693	24	49603	Gh_A04G0621
GO:0051641	cellular localization	biological_process	0.28871	1	35	693	2262	49603	Gh_D12G0586,Gh_D01G0885,Gh_A07G1847,Gh_D03G0477,Gh_D01G0015,Gh_D02G1492,Gh_D02G1653,Gh_D01G1503,Gh_D02G0172,Gh_A04G1184,Gh_D08G0275,Gh_D04G0928,Gh_A01G1141,Gh_D06G1778,Gh_D07G0380,Gh_A10G1815,Gh_A04G0487,Gh_A11G0683,Gh_A06G1430,Gh_D02G0161,Gh_A03G1218,Gh_A01G0852,Gh_D07G2022,Gh_A08G0198,Gh_A05G1486,Gh_A12G0571,Gh_D10G1965,Gh_D01G1791,Gh_D04G1796,Gh_A02G1342,Gh_A08G2059,Gh_D10G2080,Gh_A01G0016,Gh_…
GO:0008047	enzyme activator activity	molecular_function	0.2918	1	2	693	77	49603	Gh_D07G2022,Gh_D02G0614
GO:0006810	transport	biological_process	0.29294	1	106	693	7206	49603	Gh_D11G2848,Gh_D02G0172,Gh_D11G1375,Gh_A13G2287,Gh_D10G2123,Gh_A12G1111,Gh_D05G2358,Gh_A01G1141,Gh_D05G1119,Gh_A05G1000,Gh_A10G1815,Gh_D07G0380,Gh_A11G0488,Gh_A04G1159,Gh_A01G1424,Gh_A13G1597,Gh_D08G1463,Gh_D12G0586,Gh_D01G0885,Gh_D03G0477,Gh_A08G2556,Gh_A10G1137,Gh_D01G0015,Gh_D05G1463,Gh_D03G0716,Gh_D01G0358,Gh_A05G1292,Gh_D08G1315,Gh_A06G0531,Gh_A08G1037,Gh_D04G1681,Gh_A11G2374,Gh_D07G0022,Gh_…
GO:0072524	pyridine-containing compound metabolic process	biological_process	0.29506	1	6	693	322	49603	Gh_A06G0185,Gh_D13G0343,Gh_D09G1386,Gh_A09G1384,Gh_D06G0181,Gh_A13G0305
GO:0003964	RNA-directed DNA polymerase activity	molecular_function	0.29631	1	1	693	25	49603	Gh_A06G0729
GO:0000921	septin ring assembly	biological_process	0.29633	1	1	693	25	49603	Gh_D11G3242
GO:0005940	septin ring	cellular_component	0.29633	1	1	693	25	49603	Gh_D11G3242
GO:0031106	septin ring organization	biological_process	0.29633	1	1	693	25	49603	Gh_D11G3242
GO:0032156	septin cytoskeleton	cellular_component	0.29633	1	1	693	25	49603	Gh_D11G3242
GO:0032185	septin cytoskeleton organization	biological_process	0.29633	1	1	693	25	49603	Gh_D11G3242
GO:0008233	peptidase activity	molecular_function	0.29655	1	29	693	1860	49603	Gh_A10G0470,Gh_A04G0987,Gh_D05G2358,Gh_A04G1228,Gh_A09G1907,Gh_A12G1380,Gh_A06G0623,Gh_A01G0163,Gh_A09G0725,Gh_A08G1783,Gh_D09G0354,Gh_A08G0049,Gh_D13G2136,Gh_D06G0708,Gh_A13G2322,Gh_D08G0091,Gh_D05G2391,Gh_A13G0001,Gh_A12G0672,Gh_D01G0210,Gh_A09G1105,Gh_A11G1768,Gh_D12G0076,Gh_D11G1926,Gh_A05G1486,Gh_D08G2129,Gh_D10G0493,Gh_D13G0016,Gh_D05G1339
GO:0008677	2-dehydropantoate 2-reductase activity	molecular_function	0.30204	1	2	693	79	49603	Gh_D13G0343,Gh_A13G0305
GO:0046486	glycerolipid metabolic process	biological_process	0.30231	1	6	693	325	49603	Gh_A05G2111,Gh_D02G1653,Gh_A13G0091,Gh_A03G1218,Gh_D05G2358,Gh_A09G1105
GO:0051234	establishment of localization	biological_process	0.30513	1	106	693	7229	49603	Gh_A04G1184,Gh_D08G0275,Gh_D04G0928,Gh_D06G1778,Gh_A05G2111,Gh_A02G1009,Gh_D08G0875,Gh_A04G0487,Gh_A04G0457,Gh_D01G1577,Gh_A01G1541,Gh_D01G1346,Gh_A11G0683,Gh_A08G1651,Gh_A04G1199,Gh_A10G1621,Gh_A06G1479,Gh_A07G1847,Gh_D02G1492,Gh_D02G1653,Gh_D04G0887,Gh_A11G1228,Gh_D10G1372,Gh_D04G1809,Gh_A06G1508,Gh_D01G1503,Gh_D06G0921,Gh_A12G0571,Gh_D10G1965,Gh_A08G1589,Gh_A08G1426,Gh_A05G3746,Gh_D11G2688,Gh_…
GO:0005199	structural constituent of cell wall	molecular_function	0.30616	1	1	693	26	49603	Gh_D02G0169
GO:0016877	ligase activity, forming carbon-sulfur bonds	molecular_function	0.30616	1	1	693	26	49603	Gh_A13G2043
GO:0004315	3-oxoacyl-[acyl-carrier-protein] synthase activity	molecular_function	0.30734	1	2	693	80	49603	Gh_D02G2148,Gh_A03G2174
GO:0072330	monocarboxylic acid biosynthetic process	biological_process	0.30914	1	5	693	264	49603	Gh_D08G0273,Gh_D02G2148,Gh_A06G1391,Gh_A06G0729,Gh_A03G2174
GO:1902578	single-organism localization	biological_process	0.3099	1	76	693	5134	49603	Gh_A05G3666,Gh_Sca004717G07,Gh_D05G2215,Gh_D08G1984,Gh_D07G0022,Gh_A11G2374,Gh_D09G0227,Gh_D13G0347,Gh_A08G0623,Gh_A08G1178,Gh_A04G1159,Gh_A01G1424,Gh_A11G0488,Gh_A10G1815,Gh_A05G1000,Gh_D05G1119,Gh_A01G1141,Gh_A12G1111,Gh_A13G2287,Gh_D10G2123,Gh_D02G0172,Gh_D11G2848,Gh_A05G1292,Gh_A06G0531,Gh_D01G0358,Gh_D03G0716,Gh_D05G1463,Gh_A10G1137,Gh_A08G2556,Gh_D12G0586,Gh_D08G1463,Gh_A05G3852,Gh_D01G1662…
GO:0004175	endopeptidase activity	molecular_function	0.30991	1	19	693	1192	49603	Gh_A11G1768,Gh_A13G0001,Gh_A12G0672,Gh_D01G0210,Gh_A09G1105,Gh_D13G0016,Gh_D05G1339,Gh_D12G0076,Gh_A05G1486,Gh_D11G1926,Gh_D10G0493,Gh_A09G1907,Gh_A12G1380,Gh_A10G0470,Gh_D05G2358,Gh_A08G0049,Gh_D08G0091,Gh_A01G0163,Gh_A09G0725
GO:0016757	transferase activity, transferring glycosyl groups	molecular_function	0.31286	1	21	693	1330	49603	Gh_D05G0124,Gh_A08G1146,Gh_D09G2165,Gh_D09G2167,Gh_D09G2166,Gh_D03G0476,Gh_A07G0322,Gh_A05G0067,Gh_D12G0934,Gh_D06G0365,Gh_A09G1692,Gh_D07G0380,Gh_D06G0647,Gh_D11G0880,Gh_A06G0334,Gh_D08G1429,Gh_A11G3052,Gh_D03G1279,Gh_A06G0572,Gh_D11G0245,Gh_D09G1145
GO:0008026	ATP-dependent helicase activity	molecular_function	0.31289	1	7	693	394	49603	Gh_A04G0457,Gh_D01G1791,Gh_A11G0811,Gh_D04G0887,Gh_A10G1180,Gh_A01G1541,Gh_D10G1318
GO:0070035	purine NTP-dependent helicase activity	molecular_function	0.31289	1	7	693	394	49603	Gh_A11G0811,Gh_D04G0887,Gh_D01G1791,Gh_D10G1318,Gh_A10G1180,Gh_A01G1541,Gh_A04G0457
GO:0015399	primary active transmembrane transporter activity	molecular_function	0.31511	1	7	693	395	49603	Gh_A04G1199,Gh_D03G0716,Gh_A02G1009,Gh_A07G1847,Gh_D04G1809,Gh_Sca004717G07,Gh_D09G0227
GO:0015405	P-P-bond-hydrolysis-driven transmembrane transporter activity	molecular_function	0.31511	1	7	693	395	49603	Gh_A02G1009,Gh_D03G0716,Gh_A04G1199,Gh_D04G1809,Gh_A07G1847,Gh_Sca004717G07,Gh_D09G0227
GO:0006278	RNA-dependent DNA replication	biological_process	0.31582	1	1	693	27	49603	Gh_A06G0729
GO:0008064	regulation of actin polymerization or depolymerization	biological_process	0.31585	1	1	693	27	49603	Gh_A05G0067
GO:0008154	actin polymerization or depolymerization	biological_process	0.31585	1	1	693	27	49603	Gh_A05G0067
GO:0030041	actin filament polymerization	biological_process	0.31585	1	1	693	27	49603	Gh_A05G0067
GO:0030832	regulation of actin filament length	biological_process	0.31585	1	1	693	27	49603	Gh_A05G0067
GO:0030833	regulation of actin filament polymerization	biological_process	0.31585	1	1	693	27	49603	Gh_A05G0067
GO:0032271	regulation of protein polymerization	biological_process	0.31585	1	1	693	27	49603	Gh_A05G0067
GO:0032535	regulation of cellular component size	biological_process	0.31585	1	1	693	27	49603	Gh_A05G0067
GO:0032956	regulation of actin cytoskeleton organization	biological_process	0.31585	1	1	693	27	49603	Gh_A05G0067
GO:0032970	regulation of actin filament-based process	biological_process	0.31585	1	1	693	27	49603	Gh_A05G0067
GO:0043254	regulation of protein complex assembly	biological_process	0.31585	1	1	693	27	49603	Gh_A05G0067
GO:0055085	transmembrane transport	biological_process	0.31613	1	43	693	2845	49603	Gh_D13G0347,Gh_A10G1803,Gh_A12G0485,Gh_A13G0309,Gh_D11G0566,Gh_D07G2022,Gh_D09G0227,Gh_A08G1178,Gh_D04G0818,Gh_A01G0321,Gh_D01G1662,Gh_A05G3666,Gh_Sca004717G07,Gh_A11G2374,Gh_A06G2037,Gh_A11G2392,Gh_D04G1770,Gh_D11G2688,Gh_D08G0004,Gh_D10G1372,Gh_A05G1292,Gh_D01G0358,Gh_D03G0716,Gh_A06G1508,Gh_D04G1809,Gh_A10G1621,Gh_A04G1199,Gh_D08G1463,Gh_D05G1463,Gh_A07G1847,Gh_A08G2556,Gh_A05G1000,Gh_D08G0875…
GO:1990234	transferase complex	cellular_component	0.31618	1	22	693	1401	49603	Gh_D08G1984,Gh_D11G2702,Gh_D13G1857,Gh_A09G0944,Gh_Sca173604G01,Gh_D06G2136,Gh_D07G1156,Gh_A06G1988,Gh_A08G1952,Gh_A08G1651,Gh_D12G1041,Gh_D01G1946,Gh_A08G1027,Gh_A13G1526,Gh_D10G2115,Gh_D09G0975,Gh_D08G1305,Gh_A10G1854,Gh_A11G2387,Gh_D02G0598,Gh_A05G1486,Gh_D10G0399
GO:0043531	ADP binding	molecular_function	0.31662	1	8	693	461	49603	Gh_A04G1199,Gh_A02G1609,Gh_D03G0716,Gh_A02G1009,Gh_D03G0113,Gh_A08G2059,Gh_Sca004717G07,Gh_D04G1809
GO:0006733	oxidoreduction coenzyme metabolic process	biological_process	0.31685	1	6	693	331	49603	Gh_D06G0181,Gh_A13G0305,Gh_A06G0185,Gh_D13G0343,Gh_D09G1386,Gh_A09G1384
GO:0005886	plasma membrane	cellular_component	0.31731	1	7	693	396	49603	Gh_A05G0580,Gh_A05G1486,Gh_A08G0623,Gh_A06G1430,Gh_D06G1778,Gh_D05G0710,Gh_A08G1426
GO:0004930	G-protein coupled receptor activity	molecular_function	0.3176	1	2	693	82	49603	Gh_D09G1299,Gh_D09G1297
GO:0008173	RNA methyltransferase activity	molecular_function	0.31811	1	4	693	204	49603	Gh_A05G0698,Gh_D09G1386,Gh_A06G2100,Gh_A09G1384
GO:0006486	protein glycosylation	biological_process	0.31823	1	4	693	204	49603	Gh_D06G0647,Gh_A06G0334,Gh_A06G0572,Gh_D06G0365
GO:0009100	glycoprotein metabolic process	biological_process	0.31823	1	4	693	204	49603	Gh_D06G0365,Gh_A06G0572,Gh_A06G0334,Gh_D06G0647
GO:0009101	glycoprotein biosynthetic process	biological_process	0.31823	1	4	693	204	49603	Gh_A06G0334,Gh_D06G0647,Gh_D06G0365,Gh_A06G0572
GO:0043413	macromolecule glycosylation	biological_process	0.31823	1	4	693	204	49603	Gh_A06G0334,Gh_D06G0647,Gh_D06G0365,Gh_A06G0572
GO:0005604	basement membrane	cellular_component	0.31835	1	3	693	142	49603	Gh_D09G0142,Gh_D11G3234,Gh_A09G0152
GO:0016775	phosphotransferase activity, nitrogenous group as acceptor	molecular_function	0.32138	1	4	693	205	49603	Gh_D02G1509,Gh_D02G1508,Gh_A12G1376,Gh_D12G1499
GO:0030259	lipid glycosylation	biological_process	0.32215	1	3	693	143	49603	Gh_A05G0067,Gh_D05G0124,Gh_D03G0476
GO:0033644	host cell membrane	cellular_component	0.32262	1	2	693	83	49603	Gh_A06G0531,Gh_D06G0587
GO:0044218	other organism cell membrane	cellular_component	0.32262	1	2	693	83	49603	Gh_D06G0587,Gh_A06G0531
GO:0044279	other organism membrane	cellular_component	0.32262	1	2	693	83	49603	Gh_D06G0587,Gh_A06G0531
GO:0003755	peptidyl-prolyl cis-trans isomerase activity	molecular_function	0.32272	1	2	693	83	49603	Gh_D07G0381,Gh_A07G0324
GO:0004312	fatty acid synthase activity	molecular_function	0.32272	1	2	693	83	49603	Gh_D02G2148,Gh_A03G2174
GO:0016859	cis-trans isomerase activity	molecular_function	0.32272	1	2	693	83	49603	Gh_A07G0324,Gh_D07G0381
GO:0008565	protein transporter activity	molecular_function	0.32784	1	2	693	84	49603	Gh_D05G2358,Gh_A05G2111
GO:0019538	protein metabolic process	biological_process	0.32813	1	126	693	8682	49603	Gh_D01G0257,Gh_D10G1117,Gh_A09G1907,Gh_D11G0552,Gh_D05G3799,Gh_A02G1065,Gh_D02G0169,Gh_D10G0119,Gh_A05G1950,Gh_A09G0944,Gh_A06G0572,Gh_D05G2672,Gh_A05G1997,Gh_D10G0493,Gh_D09G1973,Gh_D12G0076,Gh_D02G0598,Gh_A13G2043,Gh_Sca004803G06,Gh_D11G3242,Gh_D02G0817,Gh_D08G2304,Gh_A02G1796,Gh_A01G1203,Gh_D07G2202,Gh_A06G0334,Gh_D05G2391,Gh_D03G0099,Gh_A03G0397,Gh_D09G0354,Gh_D11G3068,Gh_Sca004803G05,Gh_A11G…
GO:0005057	receptor signaling protein activity	molecular_function	0.32827	1	5	693	271	49603	Gh_D12G1041,Gh_D02G1509,Gh_D02G1508,Gh_A12G1376,Gh_D12G1499
GO:1902582	single-organism intracellular transport	biological_process	0.32895	1	14	693	868	49603	Gh_A11G0683,Gh_A05G3852,Gh_D01G1245,Gh_A08G0198,Gh_D07G2022,Gh_A04G0487,Gh_A08G2059,Gh_D02G1492,Gh_D01G1791,Gh_D04G0928,Gh_A01G1141,Gh_D08G0275,Gh_A04G1184,Gh_D02G0172
GO:0044420	extracellular matrix component	cellular_component	0.32977	1	3	693	145	49603	Gh_A09G0152,Gh_D11G3234,Gh_D09G0142
GO:0004842	ubiquitin-protein transferase activity	molecular_function	0.33276	1	16	693	1006	49603	Gh_A09G0944,Gh_D08G1984,Gh_D13G1857,Gh_D11G2702,Gh_A08G1651,Gh_D12G1041,Gh_A08G1027,Gh_A01G0016,Gh_D12G1151,Gh_D01G0015,Gh_A12G1032,Gh_D02G0598,Gh_A11G2387,Gh_A13G1526,Gh_D09G0975,Gh_D08G1305
GO:0019787	ubiquitin-like protein transferase activity	molecular_function	0.33276	1	16	693	1006	49603	Gh_A01G0016,Gh_A08G1651,Gh_D12G1041,Gh_A08G1027,Gh_D08G1984,Gh_D11G2702,Gh_D13G1857,Gh_A09G0944,Gh_A13G1526,Gh_D08G1305,Gh_D09G0975,Gh_A12G1032,Gh_D02G0598,Gh_A11G2387,Gh_D12G1151,Gh_D01G0015
GO:0018193	peptidyl-amino acid modification	biological_process	0.33294	1	2	693	85	49603	Gh_D11G1373,Gh_A11G1226
GO:0030430	host cell cytoplasm	cellular_component	0.33451	1	1	693	29	49603	Gh_A07G2322
GO:0005227	calcium activated cation channel activity	molecular_function	0.33482	1	1	693	29	49603	Gh_D06G0921
GO:0015269	calcium-activated potassium channel activity	molecular_function	0.33482	1	1	693	29	49603	Gh_D06G0921
GO:0016972	thiol oxidase activity	molecular_function	0.33482	1	1	693	29	49603	Gh_A08G1146
GO:0022839	ion gated channel activity	molecular_function	0.33482	1	1	693	29	49603	Gh_D06G0921
GO:0032502	developmental process	biological_process	0.33516	1	8	693	470	49603	Gh_D12G1504,Gh_D11G3165,Gh_A07G1759,Gh_D10G1117,Gh_A06G1864,Gh_D11G2268,Gh_A12G2362,Gh_A11G3172
GO:0044267	cellular protein metabolic process	biological_process	0.33729	1	106	693	7288	49603	Gh_D01G0257,Gh_D11G0552,Gh_D05G3799,Gh_A09G1907,Gh_D10G1117,Gh_D10G0119,Gh_A02G1065,Gh_D02G0169,Gh_A05G1950,Gh_D05G2672,Gh_A06G0572,Gh_A09G0944,Gh_A05G1997,Gh_D09G1973,Gh_D02G0598,Gh_A13G2043,Gh_D11G3242,Gh_Sca004803G06,Gh_D08G2304,Gh_D02G0817,Gh_D07G2202,Gh_A01G1203,Gh_A02G1796,Gh_D03G0099,Gh_A06G0334,Gh_D05G2391,Gh_A03G0397,Gh_Sca004803G05,Gh_D11G3068,Gh_A11G2202,Gh_A11G2714,Gh_D05G3835,Gh_D05G…
GO:0006366	transcription from RNA polymerase II promoter	biological_process	0.33876	1	6	693	340	49603	Gh_A10G1854,Gh_A08G1952,Gh_A02G1382,Gh_A12G0485,Gh_D10G2115,Gh_Sca173604G01
GO:0043038	amino acid activation	biological_process	0.33894	1	6	693	340	49603	Gh_A02G0609,Gh_A04G0457,Gh_D11G3242,Gh_Sca004851G02,Gh_D02G0464,Gh_D04G0887
GO:0043039	tRNA aminoacylation	biological_process	0.33894	1	6	693	340	49603	Gh_D02G0464,Gh_D04G0887,Gh_A02G0609,Gh_A04G0457,Gh_D11G3242,Gh_Sca004851G02
GO:0046907	intracellular transport	biological_process	0.33896	1	30	693	1971	49603	Gh_D01G0885,Gh_A06G1430,Gh_D02G1492,Gh_D02G1653,Gh_A03G1218,Gh_D01G0015,Gh_D02G0161,Gh_A07G1847,Gh_D03G0477,Gh_A01G0852,Gh_A05G1486,Gh_D01G1503,Gh_A08G0198,Gh_D07G2022,Gh_D08G0275,Gh_A04G1184,Gh_D02G0172,Gh_D01G1791,Gh_D04G1796,Gh_A01G1141,Gh_D04G0928,Gh_A01G0016,Gh_A08G2059,Gh_A04G0487,Gh_D07G0380,Gh_D06G1778,Gh_A02G1342,Gh_A05G3852,Gh_A11G0683,Gh_D01G1245
GO:0017004	cytochrome complex assembly	biological_process	0.3431	1	2	693	87	49603	Gh_D05G2215,Gh_A05G3746
GO:0007275	multicellular organismal development	biological_process	0.34343	1	4	693	212	49603	Gh_D11G2268,Gh_A12G2362,Gh_A11G3172,Gh_A06G1864
GO:0030151	molybdenum ion binding	molecular_function	0.34411	1	1	693	30	49603	Gh_A10G0027
GO:0006778	porphyrin-containing compound metabolic process	biological_process	0.34419	1	10	693	608	49603	Gh_A08G1952,Gh_A01G0163,Gh_A12G1225,Gh_D12G1350,Gh_D13G1791,Gh_A10G0282,Gh_D11G0877,Gh_D08G2684,Gh_D13G0343,Gh_D01G0210
GO:0000160	phosphorelay signal transduction system	biological_process	0.34472	1	5	693	277	49603	Gh_D12G1041,Gh_D02G1509,Gh_A12G1376,Gh_D02G1508,Gh_D12G1499
GO:0048519	negative regulation of biological process	biological_process	0.3464	1	7	693	409	49603	Gh_D10G0493,Gh_A10G0470,Gh_A13G0001,Gh_D01G1779,Gh_A06G1479,Gh_D05G1339,Gh_D13G0016
GO:0005839	proteasome core complex	cellular_component	0.34797	1	2	693	88	49603	Gh_A09G1907,Gh_A12G0672
GO:0003723	RNA binding	molecular_function	0.35283	1	28	693	1846	49603	Gh_D12G1350,Gh_A05G3746,Gh_D05G2215,Gh_A09G0720,Gh_A06G0729,Gh_A12G0571,Gh_D05G2672,Gh_A06G1988,Gh_D06G2136,Gh_D03G0522,Gh_A08G1952,Gh_D01G1779,Gh_A10G0649,Gh_D10G0029,Gh_A03G0827,Gh_A08G1027,Gh_A10G0027,Gh_D06G0394,Gh_A06G1479,Gh_D12G0586,Gh_D08G2684,Gh_A11G0563,Gh_D02G0464,Gh_D03G0555,Gh_D02G1138,Gh_A05G1992,Gh_D12G0076,Gh_A12G1225
GO:0019748	secondary metabolic process	biological_process	0.35313	1	2	693	89	49603	Gh_D07G1166,Gh_A05G2862
GO:0016758	transferase activity, transferring hexosyl groups	molecular_function	0.35313	1	15	693	952	49603	Gh_A05G0067,Gh_D05G0124,Gh_D12G0934,Gh_D06G0365,Gh_A09G1692,Gh_D07G0380,Gh_D06G0647,Gh_D09G2165,Gh_D09G2167,Gh_A06G0334,Gh_D09G2166,Gh_D03G0476,Gh_A06G0572,Gh_D11G0245,Gh_A07G0322
GO:0051782	negative regulation of cell division	biological_process	0.35327	1	1	693	31	49603	Gh_D01G1779
GO:0016071	mRNA metabolic process	biological_process	0.35372	1	6	693	346	49603	Gh_A03G0827,Gh_D06G0926,Gh_D02G1138,Gh_A05G3852,Gh_A06G0796,Gh_D06G1302
GO:0009451	RNA modification	biological_process	0.35571	1	5	693	281	49603	Gh_D09G1386,Gh_A06G1479,Gh_A09G0720,Gh_A09G1384,Gh_D06G0394
GO:0016670	oxidoreductase activity, acting on a sulfur group of donors, oxygen as acceptor	molecular_function	0.3623	1	1	693	32	49603	Gh_A08G1146
GO:0042710	biofilm formation	biological_process	0.3623	1	1	693	32	49603	Gh_D04G1242
GO:0004177	aminopeptidase activity	molecular_function	0.36328	1	2	693	91	49603	Gh_A06G0623,Gh_D06G0708
GO:0019104	DNA N-glycosylase activity	molecular_function	0.37119	1	1	693	33	49603	Gh_A06G0880
GO:0030120	vesicle coat	cellular_component	0.37143	1	3	693	156	49603	Gh_D02G0161,Gh_A06G1430,Gh_D06G1778
GO:0030135	coated vesicle	cellular_component	0.37143	1	3	693	156	49603	Gh_D06G1778,Gh_A06G1430,Gh_D02G0161
GO:0030662	coated vesicle membrane	cellular_component	0.37143	1	3	693	156	49603	Gh_D02G0161,Gh_A06G1430,Gh_D06G1778
GO:0006779	porphyrin-containing compound biosynthetic process	biological_process	0.3748	1	8	693	489	49603	Gh_A01G0163,Gh_A12G1225,Gh_A08G1952,Gh_D01G0210,Gh_D12G1350,Gh_D08G2684,Gh_A10G0282,Gh_D13G0343
GO:0030659	cytoplasmic vesicle membrane	cellular_component	0.37521	1	3	693	157	49603	Gh_D06G1778,Gh_A06G1430,Gh_D02G0161
GO:0030269	tetrahydromethanopterin S-methyltransferase activity	molecular_function	0.37966	1	1	693	34	49603	Gh_D02G1492
GO:0042086	5-methyl-5,6,7,8-tetrahydromethanopterin-dependent methyltransferase activity	molecular_function	0.37966	1	1	693	34	49603	Gh_D02G1492
GO:0007618	mating	biological_process	0.37999	1	1	693	34	49603	Gh_A08G1838
GO:0009086	methionine biosynthetic process	biological_process	0.37999	1	1	693	34	49603	Gh_D11G2590
GO:0012506	vesicle membrane	cellular_component	0.38276	1	3	693	159	49603	Gh_D06G1778,Gh_A06G1430,Gh_D02G0161
GO:0046700	heterocycle catabolic process	biological_process	0.38441	1	4	693	225	49603	Gh_D11G0877,Gh_D13G1791,Gh_A06G0796,Gh_D06G0926
GO:0009605	response to external stimulus	biological_process	0.38582	1	6	693	359	49603	Gh_A01G0250,Gh_A12G0153,Gh_D05G3939,Gh_D12G0166,Gh_A05G4002,Gh_D01G1779
GO:0016568	chromatin modification	biological_process	0.38665	1	3	693	160	49603	Gh_D11G1373,Gh_D03G0920,Gh_A11G1226
GO:0007015	actin filament organization	biological_process	0.38865	1	1	693	35	49603	Gh_A05G0067
GO:0009832	plant-type cell wall biogenesis	biological_process	0.38865	1	1	693	35	49603	Gh_D07G0673
GO:0010215	cellulose microfibril organization	biological_process	0.38865	1	1	693	35	49603	Gh_D07G0673
GO:0070726	cell wall assembly	biological_process	0.38865	1	1	693	35	49603	Gh_D07G0673
GO:0071668	plant-type cell wall assembly	biological_process	0.38865	1	1	693	35	49603	Gh_D07G0673
GO:0015031	protein transport	biological_process	0.39053	1	29	693	1951	49603	Gh_A01G0852,Gh_A05G1486,Gh_D01G1503,Gh_D01G0885,Gh_D12G0586,Gh_A06G1430,Gh_A03G1218,Gh_D02G1653,Gh_D03G0477,Gh_D02G0161,Gh_A07G1847,Gh_D01G0015,Gh_A08G2059,Gh_D07G0380,Gh_D10G2080,Gh_A01G0016,Gh_A10G1815,Gh_A05G2111,Gh_A02G1342,Gh_D06G1778,Gh_A11G0683,Gh_A05G3852,Gh_A04G1184,Gh_A12G0571,Gh_D10G1965,Gh_D02G0172,Gh_D01G1791,Gh_D04G1796,Gh_D05G2358
GO:0051179	localization	biological_process	0.39405	1	106	693	7388	49603	Gh_D04G1809,Gh_A06G1508,Gh_D06G0921,Gh_D01G1503,Gh_D10G1372,Gh_A07G1847,Gh_A11G1228,Gh_D02G1653,Gh_D02G1492,Gh_D04G0887,Gh_A06G1479,Gh_A10G1621,Gh_A04G1199,Gh_D01G1346,Gh_A01G1541,Gh_D01G1577,Gh_A11G0683,Gh_A08G1651,Gh_D08G0875,Gh_A05G2111,Gh_D06G1778,Gh_A02G1009,Gh_A04G0457,Gh_A04G0487,Gh_D04G0928,Gh_D08G0275,Gh_A04G1184,Gh_A08G0198,Gh_D11G0566,Gh_A13G0309,Gh_D07G2022,Gh_A12G0485,Gh_A01G0852,Gh_…
GO:0034062	RNA polymerase activity	molecular_function	0.39516	1	9	693	567	49603	Gh_A09G0261,Gh_A04G1250,Gh_D04G1875,Gh_D01G1779,Gh_A09G0725,Gh_A05G1486,Gh_D04G1873,Gh_D11G1926,Gh_A11G1768
GO:0006325	chromatin organization	biological_process	0.39698	1	4	693	229	49603	Gh_A11G1226,Gh_D03G0920,Gh_D11G3165,Gh_D11G1373
GO:0006449	regulation of translational termination	biological_process	0.39718	1	1	693	36	49603	Gh_A08G1027
GO:0006452	translational frameshifting	biological_process	0.39718	1	1	693	36	49603	Gh_A08G1027
GO:0034250	positive regulation of cellular amide metabolic process	biological_process	0.39718	1	1	693	36	49603	Gh_A08G1027
GO:0043243	positive regulation of protein complex disassembly	biological_process	0.39718	1	1	693	36	49603	Gh_A08G1027
GO:0045727	positive regulation of translation	biological_process	0.39718	1	1	693	36	49603	Gh_A08G1027
GO:0045901	positive regulation of translational elongation	biological_process	0.39718	1	1	693	36	49603	Gh_A08G1027
GO:0045905	positive regulation of translational termination	biological_process	0.39718	1	1	693	36	49603	Gh_A08G1027
GO:0008170	N-methyltransferase activity	molecular_function	0.39792	1	3	693	163	49603	Gh_A11G1226,Gh_A06G2100,Gh_D11G1373
GO:0044431	Golgi apparatus part	cellular_component	0.39965	1	5	693	297	49603	Gh_A06G1430,Gh_D02G0172,Gh_D12G2200,Gh_D06G1778,Gh_D02G0161
GO:0005753	mitochondrial proton-transporting ATP synthase complex	cellular_component	0.4016	1	3	693	164	49603	Gh_D10G2123,Gh_Sca004717G07,Gh_D07G2022
GO:0006817	phosphate ion transport	biological_process	0.40561	1	1	693	37	49603	Gh_A06G1479
GO:0016049	cell growth	biological_process	0.40561	1	1	693	37	49603	Gh_D07G0673
GO:0030198	extracellular matrix organization	biological_process	0.40561	1	1	693	37	49603	Gh_D07G0673
GO:0043062	extracellular structure organization	biological_process	0.40561	1	1	693	37	49603	Gh_D07G0673
GO:0006633	fatty acid biosynthetic process	biological_process	0.40638	1	4	693	232	49603	Gh_A06G0729,Gh_A03G2174,Gh_D02G2148,Gh_A06G1391
GO:0043566	structure-specific DNA binding	molecular_function	0.40906	1	3	693	166	49603	Gh_A05G4002,Gh_D05G3939,Gh_A01G0250
GO:1901361	organic cyclic compound catabolic process	biological_process	0.4095	1	4	693	233	49603	Gh_D06G0926,Gh_D11G0877,Gh_D13G1791,Gh_A06G0796
GO:0000988	transcription factor activity, protein binding	molecular_function	0.40966	1	7	693	437	49603	Gh_A05G2111,Gh_A02G1382,Gh_D12G2385,Gh_A12G0485,Gh_A12G2206,Gh_D05G2358,Gh_D02G0161
GO:0046149	pigment catabolic process	biological_process	0.41259	1	2	693	101	49603	Gh_D13G1791,Gh_D11G0877
GO:0008061	chitin binding	molecular_function	0.41391	1	1	693	38	49603	Gh_D12G2200
GO:0031225	anchored component of membrane	cellular_component	0.41391	1	1	693	38	49603	Gh_D07G0673
GO:0046912	transferase activity, transferring acyl groups, acyl groups converted into alkyl on transfer	molecular_function	0.41391	1	1	693	38	49603	Gh_D03G0613
GO:0031981	nuclear lumen	cellular_component	0.41639	1	10	693	647	49603	Gh_D07G1156,Gh_Sca173604G01,Gh_D11G3165,Gh_A02G1382,Gh_A05G1486,Gh_D08G0134,Gh_D10G2115,Gh_A08G1952,Gh_A10G1854,Gh_A12G0485
GO:0098805	whole membrane	cellular_component	0.41684	1	8	693	509	49603	Gh_D11G2848,Gh_A06G1430,Gh_D02G0161,Gh_A07G1847,Gh_D05G0710,Gh_D06G1778,Gh_D12G1761,Gh_A05G0580
GO:0034655	nucleobase-containing compound catabolic process	biological_process	0.41743	1	2	693	102	49603	Gh_A06G0796,Gh_D06G0926
GO:0045184	establishment of protein localization	biological_process	0.4205	1	29	693	1979	49603	Gh_D01G0885,Gh_A06G1430,Gh_D12G0586,Gh_A03G1218,Gh_D02G1653,Gh_D02G0161,Gh_D03G0477,Gh_A07G1847,Gh_D01G0015,Gh_A01G0852,Gh_A05G1486,Gh_D01G1503,Gh_A04G1184,Gh_A12G0571,Gh_D02G0172,Gh_D10G1965,Gh_D04G1796,Gh_D01G1791,Gh_D05G2358,Gh_A01G0016,Gh_A08G2059,Gh_A10G1815,Gh_D07G0380,Gh_D10G2080,Gh_D06G1778,Gh_A05G2111,Gh_A02G1342,Gh_A05G3852,Gh_A11G0683
GO:0042221	response to chemical	biological_process	0.42103	1	7	693	442	49603	Gh_A06G2037,Gh_A05G1337,Gh_D05G1506,Gh_D11G0245,Gh_A06G2038,Gh_D06G1415,Gh_D10G1941
GO:0030126	COPI vesicle coat	cellular_component	0.42181	1	1	693	39	49603	Gh_D02G0161
GO:0030137	COPI-coated vesicle	cellular_component	0.42181	1	1	693	39	49603	Gh_D02G0161
GO:0030663	COPI-coated vesicle membrane	cellular_component	0.42181	1	1	693	39	49603	Gh_D02G0161
GO:0009309	amine biosynthetic process	biological_process	0.42201	1	1	693	39	49603	Gh_D08G0273
GO:0042401	cellular biogenic amine biosynthetic process	biological_process	0.42201	1	1	693	39	49603	Gh_D08G0273
GO:0007283	spermatogenesis	biological_process	0.42206	1	1	693	39	49603	Gh_D11G3165
GO:0048232	male gamete generation	biological_process	0.42206	1	1	693	39	49603	Gh_D11G3165
GO:0044801	single-organism membrane fusion	biological_process	0.42209	1	1	693	39	49603	Gh_D02G0172
GO:0048284	organelle fusion	biological_process	0.42209	1	1	693	39	49603	Gh_D02G0172
GO:0044767	single-organism developmental process	biological_process	0.42333	1	7	693	443	49603	Gh_A06G1864,Gh_D11G3165,Gh_A12G2362,Gh_D11G2268,Gh_A11G3172,Gh_A07G1759,Gh_D10G1117
GO:0019318	hexose metabolic process	biological_process	0.42765	1	3	693	171	49603	Gh_A02G1644,Gh_D03G0078,Gh_D05G2790
GO:0019439	aromatic compound catabolic process	biological_process	0.42818	1	4	693	239	49603	Gh_D13G1791,Gh_A06G0796,Gh_D11G0877,Gh_D06G0926
GO:0018580	nitronate monooxygenase activity	molecular_function	0.43013	1	1	693	40	49603	Gh_D04G1519
GO:0016168	chlorophyll binding	molecular_function	0.43016	1	1	693	40	49603	Gh_Sca009673G01
GO:0017080	sodium channel regulator activity	molecular_function	0.43016	1	1	693	40	49603	Gh_D09G2165
GO:0019871	sodium channel inhibitor activity	molecular_function	0.43016	1	1	693	40	49603	Gh_D09G2165
GO:0051493	regulation of cytoskeleton organization	biological_process	0.43016	1	1	693	40	49603	Gh_A05G0067
GO:0044459	plasma membrane part	cellular_component	0.43129	1	4	693	240	49603	Gh_A06G1430,Gh_D06G1778,Gh_D05G0710,Gh_A05G0580
GO:0016866	intramolecular transferase activity	molecular_function	0.43179	1	2	693	105	49603	Gh_A06G1479,Gh_D06G0394
GO:0006644	phospholipid metabolic process	biological_process	0.43763	1	6	693	380	49603	Gh_A05G2111,Gh_D05G2358,Gh_A09G1105,Gh_A03G1218,Gh_D02G1653,Gh_A13G0091
GO:0005794	Golgi apparatus	cellular_component	0.43793	1	5	693	311	49603	Gh_D12G2200,Gh_D06G1778,Gh_D02G0172,Gh_A06G1430,Gh_D02G0161
GO:0007218	neuropeptide signaling pathway	biological_process	0.43812	1	1	693	41	49603	Gh_A06G0412
GO:0090066	regulation of anatomical structure size	biological_process	0.43812	1	1	693	41	49603	Gh_A05G0067
GO:0042802	identical protein binding	molecular_function	0.44139	1	7	693	451	49603	Gh_A13G0001,Gh_A05G3852,Gh_A10G0470,Gh_D10G0493,Gh_D11G3242,Gh_D13G0016,Gh_D05G1339
GO:0004536	deoxyribonuclease activity	molecular_function	0.44594	1	3	693	176	49603	Gh_A05G1085,Gh_D11G2303,Gh_D05G1263
GO:0006448	regulation of translational elongation	biological_process	0.44597	1	1	693	42	49603	Gh_A08G1027
GO:0000049	tRNA binding	molecular_function	0.44597	1	1	693	42	49603	Gh_D02G0464
GO:0006555	methionine metabolic process	biological_process	0.44597	1	1	693	42	49603	Gh_D11G2590
GO:0006313	transposition, DNA-mediated	biological_process	0.44598	1	2	693	108	49603	Gh_D05G0124,Gh_A05G0067
GO:0032196	transposition	biological_process	0.44598	1	2	693	108	49603	Gh_D05G0124,Gh_A05G0067
GO:0016023	cytoplasmic membrane-bounded vesicle	cellular_component	0.44947	1	3	693	177	49603	Gh_D02G0161,Gh_A06G1430,Gh_D06G1778
GO:0006270	DNA replication initiation	biological_process	0.4496	1	3	693	177	49603	Gh_A08G1581,Gh_D08G1888,Gh_D07G0031
GO:0008168	methyltransferase activity	molecular_function	0.45023	1	15	693	1017	49603	Gh_D08G0273,Gh_D12G0802,Gh_D06G1414,Gh_D11G1373,Gh_D04G0613,Gh_A06G2100,Gh_A09G1384,Gh_A10G1688,Gh_A05G3029,Gh_A05G0698,Gh_D02G1492,Gh_A06G2037,Gh_D09G1386,Gh_A11G1226,Gh_D10G1965
GO:0044433	cytoplasmic vesicle part	cellular_component	0.4531	1	3	693	178	49603	Gh_D02G0161,Gh_D06G1778,Gh_A06G1430
GO:0009404	toxin metabolic process	biological_process	0.45357	1	1	693	43	49603	Gh_D07G1166
GO:0043022	ribosome binding	molecular_function	0.45371	1	1	693	43	49603	Gh_A08G1027
GO:0000123	histone acetyltransferase complex	cellular_component	0.45371	1	1	693	43	49603	Gh_D07G1156
GO:0031248	protein acetyltransferase complex	cellular_component	0.45371	1	1	693	43	49603	Gh_D07G1156
GO:1902493	acetyltransferase complex	cellular_component	0.45371	1	1	693	43	49603	Gh_D07G1156
GO:0031988	membrane-bounded vesicle	cellular_component	0.45672	1	3	693	179	49603	Gh_A06G1430,Gh_D06G1778,Gh_D02G0161
GO:0006787	porphyrin-containing compound catabolic process	biological_process	0.45994	1	2	693	111	49603	Gh_D11G0877,Gh_D13G1791
GO:0033015	tetrapyrrole catabolic process	biological_process	0.45994	1	2	693	111	49603	Gh_D11G0877,Gh_D13G1791
GO:0030658	transport vesicle membrane	cellular_component	0.45996	1	2	693	111	49603	Gh_D06G1778,Gh_A06G1430
GO:0036355	2-iminoacetate synthase activity	molecular_function	0.46131	1	1	693	44	49603	Gh_D04G1519
GO:0044087	regulation of cellular component biogenesis	biological_process	0.46134	1	1	693	44	49603	Gh_A05G0067
GO:0051187	cofactor catabolic process	biological_process	0.47371	1	2	693	114	49603	Gh_D11G0877,Gh_D13G1791
GO:0000097	sulfur amino acid biosynthetic process	biological_process	0.47629	1	1	693	46	49603	Gh_D11G2590
GO:0044707	single-multicellular organism process	biological_process	0.48161	1	7	693	469	49603	Gh_D13G2257,Gh_A12G2362,Gh_D11G2268,Gh_A11G3172,Gh_A13G1869,Gh_A06G1864,Gh_D10G0557
GO:0004871	signal transducer activity	molecular_function	0.48239	1	13	693	896	49603	Gh_D03G1279,Gh_D02G1509,Gh_D02G1508,Gh_A12G1376,Gh_A07G0056,Gh_D09G1297,Gh_D07G0054,Gh_D09G1299,Gh_D12G1041,Gh_D09G0227,Gh_A03G0296,Gh_D08G0772,Gh_D12G1499
GO:0008104	protein localization	biological_process	0.48299	1	29	693	2037	49603	Gh_A04G1184,Gh_D10G1965,Gh_D02G0172,Gh_A12G0571,Gh_D01G1791,Gh_D04G1796,Gh_D05G2358,Gh_A08G2059,Gh_D07G0380,Gh_A01G0016,Gh_A10G1815,Gh_D10G2080,Gh_A05G2111,Gh_A02G1342,Gh_D06G1778,Gh_A05G3852,Gh_A11G0683,Gh_D01G0885,Gh_A06G1430,Gh_D12G0586,Gh_D02G1653,Gh_A03G1218,Gh_D01G0015,Gh_D02G0161,Gh_A07G1847,Gh_D03G0477,Gh_A01G0852,Gh_A05G1486,Gh_D01G1503
GO:0016567	protein ubiquitination	biological_process	0.48316	1	4	693	257	49603	Gh_D09G0975,Gh_A01G0016,Gh_D01G0015,Gh_A09G0944
GO:0016624	oxidoreductase activity, acting on the aldehyde or oxo group of donors, disulfide as acceptor	molecular_function	0.4836	1	1	693	47	49603	Gh_A07G1360
GO:0005996	monosaccharide metabolic process	biological_process	0.48539	1	3	693	187	49603	Gh_A02G1644,Gh_D03G0078,Gh_D05G2790
GO:0015298	solute:cation antiporter activity	molecular_function	0.48728	1	2	693	117	49603	Gh_A08G2556,Gh_D08G0004
GO:0015299	solute:proton antiporter activity	molecular_function	0.48728	1	2	693	117	49603	Gh_A08G2556,Gh_D08G0004
GO:0008610	lipid biosynthetic process	biological_process	0.48787	1	23	693	1613	49603	Gh_A05G1997,Gh_A11G1044,Gh_A02G0609,Gh_D05G0671,Gh_A11G0474,Gh_A03G2174,Gh_D02G2148,Gh_D05G0124,Gh_A05G0537,Gh_A13G0091,Gh_D05G0948,Gh_D05G2179,Gh_D02G0817,Gh_A02G1796,Gh_D11G1199,Gh_D12G0934,Gh_A05G0067,Gh_A06G1391,Gh_A02G0770,Gh_D05G3799,Gh_A06G0729,Gh_A05G1950,Gh_A05G0827
GO:0006418	tRNA aminoacylation for protein translation	biological_process	0.48898	1	5	693	330	49603	Gh_D04G0887,Gh_Sca004851G02,Gh_D11G3242,Gh_A04G0457,Gh_A02G0609
GO:0080134	regulation of response to stress	biological_process	0.49082	1	1	693	48	49603	Gh_D04G1796
GO:0000221	vacuolar proton-transporting V-type ATPase, V1 domain	cellular_component	0.49175	1	2	693	118	49603	Gh_A07G1847,Gh_D11G2848
GO:0005774	vacuolar membrane	cellular_component	0.49175	1	2	693	118	49603	Gh_D11G2848,Gh_A07G1847
GO:0006400	tRNA modification	biological_process	0.49175	1	2	693	118	49603	Gh_D09G1386,Gh_A09G1384
GO:0016471	vacuolar proton-transporting V-type ATPase complex	cellular_component	0.49175	1	2	693	118	49603	Gh_A07G1847,Gh_D11G2848
GO:0044437	vacuolar part	cellular_component	0.49175	1	2	693	118	49603	Gh_D11G2848,Gh_A07G1847
GO:0042995	cell projection	cellular_component	0.49208	1	4	693	260	49603	Gh_A05G3852,Gh_A01G1203,Gh_D01G1437,Gh_D07G2022
GO:0032446	protein modification by small protein conjugation	biological_process	0.49213	1	4	693	260	49603	Gh_D09G0975,Gh_A01G0016,Gh_A09G0944,Gh_D01G0015
GO:0070647	protein modification by small protein conjugation or removal	biological_process	0.49213	1	4	693	260	49603	Gh_A01G0016,Gh_D09G0975,Gh_A09G0944,Gh_D01G0015
GO:0016874	ligase activity	molecular_function	0.49387	1	17	693	1189	49603	Gh_D11G3242,Gh_A10G0282,Gh_D08G2684,Gh_A13G2043,Gh_D04G0887,Gh_D01G0210,Gh_D02G0464,Gh_A02G0609,Gh_A12G0153,Gh_A12G1225,Gh_Sca004851G02,Gh_D12G1350,Gh_A04G0457,Gh_A08G1952,Gh_D01G1779,Gh_A01G0163,Gh_D12G0166
GO:0008757	S-adenosylmethionine-dependent methyltransferase activity	molecular_function	0.49426	1	5	693	332	49603	Gh_D11G1373,Gh_A11G1226,Gh_D09G1386,Gh_A06G2100,Gh_A09G1384
GO:1901681	sulfur compound binding	molecular_function	0.4962	1	2	693	119	49603	Gh_D02G1508,Gh_D02G1509
GO:0016053	organic acid biosynthetic process	biological_process	0.49692	1	11	693	762	49603	Gh_D06G0181,Gh_D13G0343,Gh_A06G0729,Gh_D08G0273,Gh_D11G2590,Gh_A06G1391,Gh_A13G0305,Gh_D02G2148,Gh_D04G1519,Gh_A06G0185,Gh_A03G2174
GO:0046394	carboxylic acid biosynthetic process	biological_process	0.49692	1	11	693	762	49603	Gh_A03G2174,Gh_A06G0185,Gh_D04G1519,Gh_D02G2148,Gh_A13G0305,Gh_A06G1391,Gh_D11G2590,Gh_D08G0273,Gh_D13G0343,Gh_A06G0729,Gh_D06G0181
GO:0005319	lipid transporter activity	molecular_function	0.49781	1	1	693	49	49603	Gh_A05G2055
GO:0060429	epithelium development	biological_process	0.49788	1	1	693	49	49603	Gh_D12G1504
GO:0007281	germ cell development	biological_process	0.4979	1	1	693	49	49603	Gh_D11G3165
GO:0022412	cellular process involved in reproduction in multicellular organism	biological_process	0.4979	1	1	693	49	49603	Gh_D11G3165
GO:0048468	cell development	biological_process	0.4979	1	1	693	49	49603	Gh_D11G3165
GO:0009401	phosphoenolpyruvate-dependent sugar phosphotransferase system	biological_process	0.49793	1	1	693	49	49603	Gh_A10G1137
GO:0009966	regulation of signal transduction	biological_process	0.50055	1	2	693	120	49603	Gh_D09G1488,Gh_D02G0614
GO:0005217	intracellular ligand-gated ion channel activity	molecular_function	0.50489	1	1	693	50	49603	Gh_A05G1486
GO:0005218	intracellular ligand-gated calcium channel activity	molecular_function	0.50489	1	1	693	50	49603	Gh_A05G1486
GO:0005219	ryanodine-sensitive calcium-release channel activity	molecular_function	0.50489	1	1	693	50	49603	Gh_A05G1486
GO:0006874	cellular calcium ion homeostasis	biological_process	0.50489	1	1	693	50	49603	Gh_A05G1486
GO:0015278	calcium-release channel activity	molecular_function	0.50489	1	1	693	50	49603	Gh_A05G1486
GO:0055074	calcium ion homeostasis	biological_process	0.50489	1	1	693	50	49603	Gh_A05G1486
GO:0072503	cellular divalent inorganic cation homeostasis	biological_process	0.50489	1	1	693	50	49603	Gh_A05G1486
GO:0072507	divalent inorganic cation homeostasis	biological_process	0.50489	1	1	693	50	49603	Gh_A05G1486
GO:0030176	integral component of endoplasmic reticulum membrane	cellular_component	0.50494	1	1	693	50	49603	Gh_D11G2499
GO:0005773	vacuole	cellular_component	0.50501	1	2	693	121	49603	Gh_A07G1847,Gh_D11G2848
GO:0010646	regulation of cell communication	biological_process	0.51798	1	2	693	124	49603	Gh_D02G0614,Gh_D09G1488
GO:0023051	regulation of signaling	biological_process	0.51798	1	2	693	124	49603	Gh_D09G1488,Gh_D02G0614
GO:0004866	endopeptidase inhibitor activity	molecular_function	0.51804	1	2	693	124	49603	Gh_D02G1138,Gh_A03G0827
GO:0061135	endopeptidase regulator activity	molecular_function	0.51804	1	2	693	124	49603	Gh_A03G0827,Gh_D02G1138
GO:0006890	retrograde vesicle-mediated transport, Golgi to ER	biological_process	0.51868	1	1	693	52	49603	Gh_A04G1184
GO:0072686	mitotic spindle	cellular_component	0.51868	1	1	693	52	49603	Gh_D08G0134
GO:0038023	signaling receptor activity	molecular_function	0.5218	1	6	693	415	49603	Gh_D02G1509,Gh_D09G1299,Gh_D12G1499,Gh_D09G1297,Gh_A12G1376,Gh_D02G1508
GO:0006304	DNA modification	biological_process	0.52234	1	2	693	125	49603	Gh_D05G1263,Gh_A05G1085
GO:0030133	transport vesicle	cellular_component	0.52234	1	2	693	125	49603	Gh_D06G1778,Gh_A06G1430
GO:0036442	hydrogen-exporting ATPase activity	molecular_function	0.52234	1	2	693	125	49603	Gh_Sca004717G07,Gh_A07G1847
GO:0046961	proton-transporting ATPase activity, rotational mechanism	molecular_function	0.52234	1	2	693	125	49603	Gh_A07G1847,Gh_Sca004717G07
GO:0031410	cytoplasmic vesicle	cellular_component	0.5233	1	3	693	198	49603	Gh_A06G1430,Gh_D06G1778,Gh_D02G0161
GO:0071702	organic substance transport	biological_process	0.52382	1	35	693	2507	49603	Gh_A08G1426,Gh_D05G2215,Gh_A05G3746,Gh_D10G1965,Gh_A12G0571,Gh_D04G1796,Gh_D01G1791,Gh_D10G2080,Gh_A08G2059,Gh_A01G0016,Gh_A02G1342,Gh_A05G3852,Gh_A05G2055,Gh_A06G1430,Gh_A03G1218,Gh_D02G0161,Gh_A01G0852,Gh_A08G0623,Gh_A05G1486,Gh_A04G1184,Gh_D02G0172,Gh_D05G2358,Gh_A10G1815,Gh_D07G0380,Gh_D06G1778,Gh_A05G2111,Gh_A11G0683,Gh_D01G0885,Gh_D12G0586,Gh_D02G1653,Gh_D01G0015,Gh_A10G1137,Gh_A07G1847,Gh_…
GO:0016799	hydrolase activity, hydrolyzing N-glycosyl compounds	molecular_function	0.52539	1	1	693	53	49603	Gh_A06G0880
GO:0031982	vesicle	cellular_component	0.53005	1	3	693	200	49603	Gh_D02G0161,Gh_A06G1430,Gh_D06G1778
GO:0006284	base-excision repair	biological_process	0.53202	1	1	693	54	49603	Gh_A06G0880
GO:0005672	transcription factor TFIIA complex	cellular_component	0.53203	1	1	693	54	49603	Gh_A08G1952
GO:0009628	response to abiotic stimulus	biological_process	0.53203	1	1	693	54	49603	Gh_D01G1577
GO:0043233	organelle lumen	cellular_component	0.53389	1	10	693	711	49603	Gh_D08G0134,Gh_A05G1486,Gh_A10G1854,Gh_A08G1952,Gh_A12G0485,Gh_D10G2115,Gh_Sca173604G01,Gh_D07G1156,Gh_A02G1382,Gh_D11G3165
GO:0070013	intracellular organelle lumen	cellular_component	0.53389	1	10	693	711	49603	Gh_D08G0134,Gh_A05G1486,Gh_A10G1854,Gh_A08G1952,Gh_A12G0485,Gh_D10G2115,Gh_Sca173604G01,Gh_D07G1156,Gh_A02G1382,Gh_D11G3165
GO:0003854	3-beta-hydroxy-delta5-steroid dehydrogenase activity	molecular_function	0.5359	1	4	693	275	49603	Gh_A05G0827,Gh_D05G0948,Gh_D11G1199,Gh_A11G1044
GO:0016229	steroid dehydrogenase activity	molecular_function	0.5359	1	4	693	275	49603	Gh_A11G1044,Gh_D11G1199,Gh_D05G0948,Gh_A05G0827
GO:0033764	steroid dehydrogenase activity, acting on the CH-OH group of donors, NAD or NADP as acceptor	molecular_function	0.5359	1	4	693	275	49603	Gh_D05G0948,Gh_A05G0827,Gh_A11G1044,Gh_D11G1199
GO:0033036	macromolecule localization	biological_process	0.53822	1	30	693	2161	49603	Gh_A02G1342,Gh_A05G2111,Gh_D06G1778,Gh_D07G0380,Gh_A08G2059,Gh_A01G0016,Gh_A10G1815,Gh_D10G2080,Gh_A05G3852,Gh_A11G0683,Gh_A12G0571,Gh_D10G1965,Gh_D02G0172,Gh_A04G1184,Gh_D05G2358,Gh_D01G1791,Gh_D04G1796,Gh_A01G0852,Gh_A05G1486,Gh_D01G1503,Gh_D12G0586,Gh_A06G1430,Gh_A05G2055,Gh_D01G0885,Gh_D02G0161,Gh_A07G1847,Gh_D03G0477,Gh_D01G0015,Gh_A03G1218,Gh_D02G1653
GO:0015948	methanogenesis	biological_process	0.53833	1	1	693	55	49603	Gh_D02G1492
GO:0015975	energy derivation by oxidation of reduced inorganic compounds	biological_process	0.53833	1	1	693	55	49603	Gh_D02G1492
GO:0043447	alkane biosynthetic process	biological_process	0.53833	1	1	693	55	49603	Gh_D02G1492
GO:0005875	microtubule associated complex	cellular_component	0.53857	1	1	693	55	49603	Gh_D03G1775
GO:0045261	proton-transporting ATP synthase complex, catalytic core F(1)	cellular_component	0.53857	1	1	693	55	49603	Gh_Sca004717G07
GO:0005783	endoplasmic reticulum	cellular_component	0.54026	1	6	693	423	49603	Gh_D08G1315,Gh_A05G1486,Gh_A13G0091,Gh_D11G2499,Gh_A08G1037,Gh_D02G0161
GO:0042440	pigment metabolic process	biological_process	0.54111	1	10	693	715	49603	Gh_A01G0163,Gh_A12G1225,Gh_A08G1952,Gh_D01G0210,Gh_D13G1791,Gh_D12G1350,Gh_D13G0343,Gh_A10G0282,Gh_D11G0877,Gh_D08G2684
GO:0051701	interaction with host	biological_process	0.54162	1	4	693	277	49603	Gh_A09G0152,Gh_D13G1648,Gh_A13G1340,Gh_D09G0142
GO:0006614	SRP-dependent cotranslational protein targeting to membrane	biological_process	0.54342	1	2	693	130	49603	Gh_A08G2059,Gh_D01G1791
GO:0045047	protein targeting to ER	biological_process	0.54342	1	2	693	130	49603	Gh_D01G1791,Gh_A08G2059
GO:0072599	establishment of protein localization to endoplasmic reticulum	biological_process	0.54342	1	2	693	130	49603	Gh_A08G2059,Gh_D01G1791
GO:0007049	cell cycle	biological_process	0.54375	1	15	693	1080	49603	Gh_D03G0716,Gh_A02G1009,Gh_D01G0260,Gh_D08G0134,Gh_A13G0091,Gh_D04G1809,Gh_D05G1953,Gh_A01G1541,Gh_A04G1199,Gh_A05G1085,Gh_A06G0741,Gh_D05G1263,Gh_D01G1791,Gh_D07G0220,Gh_D08G0714
GO:0009061	anaerobic respiration	biological_process	0.54478	1	1	693	56	49603	Gh_D02G1492
GO:0008121	ubiquinol-cytochrome-c reductase activity	molecular_function	0.54502	1	1	693	56	49603	Gh_D11G1863
GO:0016681	oxidoreductase activity, acting on diphenols and related substances as donors, cytochrome as acceptor	molecular_function	0.54502	1	1	693	56	49603	Gh_D11G1863
GO:0007610	behavior	biological_process	0.54502	1	1	693	56	49603	Gh_A06G0412
GO:0032787	monocarboxylic acid metabolic process	biological_process	0.5464	1	10	693	718	49603	Gh_A06G0729,Gh_D13G0343,Gh_D03G0613,Gh_D09G1386,Gh_A03G2174,Gh_A09G1384,Gh_D02G2148,Gh_A13G0305,Gh_A06G1391,Gh_D08G0273
GO:0052689	carboxylic ester hydrolase activity	molecular_function	0.54823	1	10	693	719	49603	Gh_A11G3172,Gh_D11G2268,Gh_D12G1236,Gh_D12G2415,Gh_A12G2265,Gh_A07G0063,Gh_D11G0877,Gh_A12G1111,Gh_A12G1176,Gh_D12G1295
GO:0031974	membrane-enclosed lumen	cellular_component	0.54985	1	10	693	720	49603	Gh_D11G3165,Gh_A02G1382,Gh_Sca173604G01,Gh_D07G1156,Gh_D10G2115,Gh_A10G1854,Gh_A08G1952,Gh_A12G0485,Gh_D08G0134,Gh_A05G1486
GO:0005789	endoplasmic reticulum membrane	cellular_component	0.55006	1	3	693	206	49603	Gh_D11G2499,Gh_A13G0091,Gh_A05G1486
GO:0042175	nuclear outer membrane-endoplasmic reticulum membrane network	cellular_component	0.55006	1	3	693	206	49603	Gh_A05G1486,Gh_A13G0091,Gh_D11G2499
GO:0015947	methane metabolic process	biological_process	0.55114	1	1	693	57	49603	Gh_D02G1492
GO:0043446	cellular alkane metabolic process	biological_process	0.55114	1	1	693	57	49603	Gh_D02G1492
GO:0016703	oxidoreductase activity, acting on single donors with incorporation of molecular oxygen, incorporation of one atom of oxygen (internal monooxygenases or internal mixed function oxidases)	molecular_function	0.55135	1	1	693	57	49603	Gh_D04G1519
GO:0032270	positive regulation of cellular protein metabolic process	biological_process	0.55137	1	1	693	57	49603	Gh_A08G1027
GO:0051247	positive regulation of protein metabolic process	biological_process	0.55137	1	1	693	57	49603	Gh_A08G1027
GO:0007600	sensory perception	biological_process	0.55138	1	1	693	57	49603	Gh_D10G0557
GO:0050877	neurological system process	biological_process	0.55138	1	1	693	57	49603	Gh_D10G0557
GO:0009767	photosynthetic electron transport chain	biological_process	0.55138	1	1	693	57	49603	Gh_Sca009673G01
GO:0040007	growth	biological_process	0.55138	1	1	693	57	49603	Gh_D07G0673
GO:0006613	cotranslational protein targeting to membrane	biological_process	0.55166	1	2	693	132	49603	Gh_D01G1791,Gh_A08G2059
GO:0030414	peptidase inhibitor activity	molecular_function	0.55166	1	2	693	132	49603	Gh_D02G1138,Gh_A03G0827
GO:0033180	proton-transporting V-type ATPase, V1 domain	cellular_component	0.55166	1	2	693	132	49603	Gh_A07G1847,Gh_D11G2848
GO:0061134	peptidase regulator activity	molecular_function	0.55166	1	2	693	132	49603	Gh_D02G1138,Gh_A03G0827
GO:0060089	molecular transducer activity	molecular_function	0.55183	1	13	693	940	49603	Gh_A03G0296,Gh_D08G0772,Gh_D12G1499,Gh_D12G1041,Gh_D09G1299,Gh_D09G0227,Gh_A12G1376,Gh_A07G0056,Gh_D02G1508,Gh_D07G0054,Gh_D09G1297,Gh_D03G1279,Gh_D02G1509
GO:0030258	lipid modification	biological_process	0.55336	1	3	693	207	49603	Gh_A05G0067,Gh_D05G0124,Gh_D03G0476
GO:0031461	cullin-RING ubiquitin ligase complex	cellular_component	0.55493	1	11	693	796	49603	Gh_A13G1526,Gh_D08G1305,Gh_D02G0598,Gh_A08G1651,Gh_A11G2387,Gh_D12G1041,Gh_D10G0399,Gh_A08G1027,Gh_D08G1984,Gh_D13G1857,Gh_D11G2702
GO:0016741	transferase activity, transferring one-carbon groups	molecular_function	0.55511	1	15	693	1088	49603	Gh_D08G0273,Gh_D12G0802,Gh_D06G1414,Gh_D11G1373,Gh_D04G0613,Gh_A06G2100,Gh_A09G1384,Gh_A10G1688,Gh_A05G3029,Gh_A05G0698,Gh_D02G1492,Gh_A06G2037,Gh_D09G1386,Gh_D10G1965,Gh_A11G1226
GO:0006505	GPI anchor metabolic process	biological_process	0.55655	1	3	693	208	49603	Gh_D02G1653,Gh_A03G1218,Gh_A13G0091
GO:0030131	clathrin adaptor complex	cellular_component	0.55764	1	1	693	58	49603	Gh_D01G1503
GO:0051056	regulation of small GTPase mediated signal transduction	biological_process	0.55764	1	1	693	58	49603	Gh_D02G0614
GO:0006886	intracellular protein transport	biological_process	0.55981	1	22	693	1601	49603	Gh_D01G0885,Gh_A06G1430,Gh_D02G1653,Gh_A03G1218,Gh_D02G0161,Gh_A07G1847,Gh_D03G0477,Gh_D01G0015,Gh_A01G0852,Gh_D01G1503,Gh_A05G1486,Gh_A04G1184,Gh_D02G0172,Gh_D04G1796,Gh_D01G1791,Gh_A08G2059,Gh_D07G0380,Gh_A01G0016,Gh_D06G1778,Gh_A02G1342,Gh_A05G3852,Gh_A11G0683
GO:0043244	regulation of protein complex disassembly	biological_process	0.56382	1	1	693	59	49603	Gh_A08G1027
GO:0006030	chitin metabolic process	biological_process	0.56382	1	1	693	59	49603	Gh_D12G2200
GO:1901071	glucosamine-containing compound metabolic process	biological_process	0.56382	1	1	693	59	49603	Gh_D12G2200
GO:0046933	proton-transporting ATP synthase activity, rotational mechanism	molecular_function	0.56382	1	1	693	59	49603	Gh_Sca004717G07
GO:0000152	nuclear ubiquitin ligase complex	cellular_component	0.56733	1	10	693	730	49603	Gh_D08G1984,Gh_D11G2702,Gh_D13G1857,Gh_D08G1305,Gh_A13G1526,Gh_D12G1041,Gh_A08G1651,Gh_D02G0598,Gh_A11G2387,Gh_A08G1027
GO:0005680	anaphase-promoting complex	cellular_component	0.56733	1	10	693	730	49603	Gh_D08G1984,Gh_D13G1857,Gh_D11G2702,Gh_D12G1041,Gh_A08G1651,Gh_D02G0598,Gh_A11G2387,Gh_A08G1027,Gh_A13G1526,Gh_D08G1305
GO:0019898	extrinsic component of membrane	cellular_component	0.56778	1	2	693	136	49603	Gh_D07G2022,Gh_A03G0827
GO:0009617	response to bacterium	biological_process	0.56784	1	2	693	136	49603	Gh_D12G0166,Gh_A12G0153
GO:0042742	defense response to bacterium	biological_process	0.56784	1	2	693	136	49603	Gh_A12G0153,Gh_D12G0166
GO:0006397	mRNA processing	biological_process	0.57228	1	4	693	288	49603	Gh_D02G1138,Gh_A03G0827,Gh_A05G3852,Gh_D06G1302
GO:0044711	single-organism biosynthetic process	biological_process	0.57509	1	50	693	3649	49603	Gh_D08G0273,Gh_D07G2022,Gh_A12G1225,Gh_D05G0124,Gh_D02G2148,Gh_A05G0537,Gh_A05G1997,Gh_A03G2174,Gh_D09G2167,Gh_A11G0474,Gh_D02G0817,Gh_D05G0948,Gh_A02G1796,Gh_D08G2684,Gh_A05G2862,Gh_D13G0343,Gh_Sca004717G07,Gh_A05G0067,Gh_A02G0770,Gh_D11G2590,Gh_D12G0934,Gh_A08G1952,Gh_A06G0185,Gh_A09G1692,Gh_D11G1199,Gh_A05G1950,Gh_D06G0181,Gh_D11G0245,Gh_D05G3799,Gh_A06G0729,Gh_A13G0091,Gh_D04G1519,Gh_A02G0609…
GO:0007599	hemostasis	biological_process	0.57573	1	2	693	138	49603	Gh_D13G2257,Gh_A13G1869
GO:0050817	coagulation	biological_process	0.57573	1	2	693	138	49603	Gh_D13G2257,Gh_A13G1869
GO:0050878	regulation of body fluid levels	biological_process	0.57573	1	2	693	138	49603	Gh_A13G1869,Gh_D13G2257
GO:0044769	ATPase activity, coupled to transmembrane movement of ions, rotational mechanism	molecular_function	0.57577	1	2	693	138	49603	Gh_Sca004717G07,Gh_A07G1847
GO:0006772	thiamine metabolic process	biological_process	0.5759	1	1	693	61	49603	Gh_D04G1519
GO:0009228	thiamine biosynthetic process	biological_process	0.5759	1	1	693	61	49603	Gh_D04G1519
GO:0042723	thiamine-containing compound metabolic process	biological_process	0.5759	1	1	693	61	49603	Gh_D04G1519
GO:0042724	thiamine-containing compound biosynthetic process	biological_process	0.5759	1	1	693	61	49603	Gh_D04G1519
GO:0003006	developmental process involved in reproduction	biological_process	0.57591	1	1	693	61	49603	Gh_D11G3165
GO:0042600	chorion	cellular_component	0.57593	1	1	693	61	49603	Gh_A12G2362
GO:0030119	AP-type membrane coat adaptor complex	cellular_component	0.57593	1	1	693	61	49603	Gh_D01G1503
GO:0051302	regulation of cell division	biological_process	0.57593	1	1	693	61	49603	Gh_D01G1779
GO:0033013	tetrapyrrole metabolic process	biological_process	0.57778	1	10	693	736	49603	Gh_A12G1225,Gh_A01G0163,Gh_A08G1952,Gh_D01G0210,Gh_D11G0877,Gh_D08G2684,Gh_A10G0282,Gh_D13G0343,Gh_D13G1791,Gh_D12G1350
GO:0005267	potassium channel activity	molecular_function	0.58185	1	1	693	62	49603	Gh_D06G0921
GO:0031227	intrinsic component of endoplasmic reticulum membrane	cellular_component	0.58185	1	1	693	62	49603	Gh_D11G2499
GO:0042546	cell wall biogenesis	biological_process	0.58185	1	1	693	62	49603	Gh_D07G0673
GO:0006261	DNA-dependent DNA replication	biological_process	0.58215	1	3	693	216	49603	Gh_D08G1888,Gh_A08G1581,Gh_D07G0031
GO:0006694	steroid biosynthetic process	biological_process	0.58312	1	4	693	292	49603	Gh_A11G1044,Gh_D11G1199,Gh_D05G0948,Gh_A05G0827
GO:0006612	protein targeting to membrane	biological_process	0.58359	1	2	693	140	49603	Gh_D01G1791,Gh_A08G2059
GO:0072350	tricarboxylic acid metabolic process	biological_process	0.58764	1	1	693	63	49603	Gh_D08G0273
GO:0009888	tissue development	biological_process	0.58766	1	1	693	63	49603	Gh_D12G1504
GO:0016597	amino acid binding	molecular_function	0.59131	1	2	693	142	49603	Gh_A06G0185,Gh_D06G0181
GO:0006415	translational termination	biological_process	0.59346	1	1	693	64	49603	Gh_A08G1027
GO:0043624	cellular protein complex disassembly	biological_process	0.59346	1	1	693	64	49603	Gh_A08G1027
GO:0098800	inner mitochondrial membrane protein complex	cellular_component	0.59451	1	3	693	220	49603	Gh_D10G2123,Gh_D07G2022,Gh_Sca004717G07
GO:0019843	rRNA binding	molecular_function	0.59897	1	1	693	65	49603	Gh_D05G2672
GO:0000276	mitochondrial proton-transporting ATP synthase complex, coupling factor F(o)	cellular_component	0.60262	1	2	693	145	49603	Gh_D10G2123,Gh_D07G2022
GO:0060589	nucleoside-triphosphatase regulator activity	molecular_function	0.60262	1	2	693	145	49603	Gh_D07G2022,Gh_D02G0614
GO:0019953	sexual reproduction	biological_process	0.60267	1	2	693	145	49603	Gh_D11G3165,Gh_A08G1838
GO:0006417	regulation of translation	biological_process	0.60474	1	1	693	66	49603	Gh_A08G1027
GO:0034248	regulation of cellular amide metabolic process	biological_process	0.60474	1	1	693	66	49603	Gh_A08G1027
GO:0031625	ubiquitin protein ligase binding	molecular_function	0.60474	1	1	693	66	49603	Gh_D10G0399
GO:0044389	ubiquitin-like protein ligase binding	molecular_function	0.60474	1	1	693	66	49603	Gh_D10G0399
GO:0046148	pigment biosynthetic process	biological_process	0.60581	1	8	693	603	49603	Gh_A08G1952,Gh_A01G0163,Gh_A12G1225,Gh_D12G1350,Gh_D08G2684,Gh_A10G0282,Gh_D13G0343,Gh_D01G0210
GO:0008202	steroid metabolic process	biological_process	0.60957	1	4	693	302	49603	Gh_D11G1199,Gh_A11G1044,Gh_A05G0827,Gh_D05G0948
GO:0000096	sulfur amino acid metabolic process	biological_process	0.61027	1	1	693	67	49603	Gh_D11G2590
GO:0010498	proteasomal protein catabolic process	biological_process	0.61027	1	1	693	67	49603	Gh_A07G1847
GO:0019013	viral nucleocapsid	cellular_component	0.61027	1	1	693	67	49603	Gh_D11G2590
GO:0043161	proteasome-mediated ubiquitin-dependent protein catabolic process	biological_process	0.61027	1	1	693	67	49603	Gh_A07G1847
GO:0016791	phosphatase activity	molecular_function	0.61327	1	6	693	456	49603	Gh_D03G0716,Gh_A02G1009,Gh_A04G1199,Gh_D04G1809,Gh_D12G1295,Gh_A12G1176
GO:0005856	cytoskeleton	cellular_component	0.61394	1	7	693	532	49603	Gh_A05G0580,Gh_A05G0067,Gh_A05G3852,Gh_D08G0134,Gh_D11G3242,Gh_D03G1775,Gh_D05G0710
GO:0008172	S-methyltransferase activity	molecular_function	0.61551	1	1	693	68	49603	Gh_D02G1492
GO:0006873	cellular ion homeostasis	biological_process	0.61567	1	1	693	68	49603	Gh_A05G1486
GO:0006875	cellular metal ion homeostasis	biological_process	0.61567	1	1	693	68	49603	Gh_A05G1486
GO:0030003	cellular cation homeostasis	biological_process	0.61567	1	1	693	68	49603	Gh_A05G1486
GO:0055065	metal ion homeostasis	biological_process	0.61567	1	1	693	68	49603	Gh_A05G1486
GO:0006289	nucleotide-excision repair	biological_process	0.61571	1	1	693	68	49603	Gh_A07G1847
GO:0006497	protein lipidation	biological_process	0.61571	1	1	693	68	49603	Gh_A13G0091
GO:0006506	GPI anchor biosynthetic process	biological_process	0.61571	1	1	693	68	49603	Gh_A13G0091
GO:0006661	phosphatidylinositol biosynthetic process	biological_process	0.61571	1	1	693	68	49603	Gh_A13G0091
GO:0042158	lipoprotein biosynthetic process	biological_process	0.61571	1	1	693	68	49603	Gh_A13G0091
GO:0006096	glycolytic process	biological_process	0.61747	1	2	693	149	49603	Gh_D09G1386,Gh_A09G1384
GO:0006757	ATP generation from ADP	biological_process	0.61747	1	2	693	149	49603	Gh_D09G1386,Gh_A09G1384
GO:0009135	purine nucleoside diphosphate metabolic process	biological_process	0.61747	1	2	693	149	49603	Gh_D09G1386,Gh_A09G1384
GO:0009179	purine ribonucleoside diphosphate metabolic process	biological_process	0.61747	1	2	693	149	49603	Gh_A09G1384,Gh_D09G1386
GO:0009185	ribonucleoside diphosphate metabolic process	biological_process	0.61747	1	2	693	149	49603	Gh_D09G1386,Gh_A09G1384
GO:0019829	cation-transporting ATPase activity	molecular_function	0.61747	1	2	693	149	49603	Gh_Sca004717G07,Gh_A07G1847
GO:0042625	ATPase activity, coupled to transmembrane movement of ions	molecular_function	0.61747	1	2	693	149	49603	Gh_A07G1847,Gh_Sca004717G07
GO:0046031	ADP metabolic process	biological_process	0.61747	1	2	693	149	49603	Gh_A09G1384,Gh_D09G1386
GO:0044432	endoplasmic reticulum part	cellular_component	0.61863	1	3	693	228	49603	Gh_A05G1486,Gh_D11G2499,Gh_A13G0091
GO:0004872	receptor activity	molecular_function	0.61957	1	6	693	459	49603	Gh_A12G1376,Gh_D02G1508,Gh_D12G1499,Gh_D09G1297,Gh_D09G1299,Gh_D02G1509
GO:0033014	tetrapyrrole biosynthetic process	biological_process	0.62049	1	8	693	611	49603	Gh_D01G0210,Gh_A10G0282,Gh_D08G2684,Gh_D13G0343,Gh_D12G1350,Gh_A12G1225,Gh_A01G0163,Gh_A08G1952
GO:0007005	mitochondrion organization	biological_process	0.62096	1	2	693	150	49603	Gh_D12G1151,Gh_A12G1032
GO:1902531	regulation of intracellular signal transduction	biological_process	0.62108	1	1	693	69	49603	Gh_D02G0614
GO:0030163	protein catabolic process	biological_process	0.62156	1	6	693	460	49603	Gh_A08G1589,Gh_A09G1907,Gh_D08G1899,Gh_A12G0672,Gh_D10G0399,Gh_A07G1847
GO:0033178	proton-transporting two-sector ATPase complex, catalytic domain	cellular_component	0.62159	1	3	693	229	49603	Gh_D11G2848,Gh_A07G1847,Gh_Sca004717G07
GO:0016836	hydro-lyase activity	molecular_function	0.62464	1	2	693	151	49603	Gh_A03G1218,Gh_D02G1653
GO:0070972	protein localization to endoplasmic reticulum	biological_process	0.62471	1	2	693	151	49603	Gh_A08G2059,Gh_D01G1791
GO:0004553	hydrolase activity, hydrolyzing O-glycosyl compounds	molecular_function	0.62803	1	16	693	1215	49603	Gh_D06G2372,Gh_A09G0725,Gh_A10G1088,Gh_D10G1420,Gh_D01G1884,Gh_A02G1644,Gh_A10G0385,Gh_A01G1575,Gh_D12G0713,Gh_D05G0845,Gh_D12G1499,Gh_D03G0078,Gh_A09G1155,Gh_A07G1113,Gh_A12G0700,Gh_D10G0396
GO:0031514	motile cilium	cellular_component	0.62823	1	2	693	152	49603	Gh_A05G3852,Gh_D07G2022
GO:0042060	wound healing	biological_process	0.62825	1	2	693	152	49603	Gh_A13G1869,Gh_D13G2257
GO:0050801	ion homeostasis	biological_process	0.63156	1	1	693	71	49603	Gh_A05G1486
GO:0055080	cation homeostasis	biological_process	0.63156	1	1	693	71	49603	Gh_A05G1486
GO:0098771	inorganic ion homeostasis	biological_process	0.63156	1	1	693	71	49603	Gh_A05G1486
GO:0009341	beta-galactosidase complex	cellular_component	0.6316	1	1	693	71	49603	Gh_D06G2372
GO:0042168	heme metabolic process	biological_process	0.63176	1	2	693	153	49603	Gh_D13G0343,Gh_D13G1791
GO:0045892	negative regulation of transcription, DNA-templated	biological_process	0.63675	1	1	693	72	49603	Gh_A06G1479
GO:0051253	negative regulation of RNA metabolic process	biological_process	0.63675	1	1	693	72	49603	Gh_A06G1479
GO:1902679	negative regulation of RNA biosynthetic process	biological_process	0.63675	1	1	693	72	49603	Gh_A06G1479
GO:1903507	negative regulation of nucleic acid-templated transcription	biological_process	0.63675	1	1	693	72	49603	Gh_A06G1479
GO:0005262	calcium channel activity	molecular_function	0.64179	1	1	693	73	49603	Gh_A05G1486
GO:0008649	rRNA methyltransferase activity	molecular_function	0.64183	1	1	693	73	49603	Gh_A06G2100
GO:0051186	cofactor metabolic process	biological_process	0.64191	1	15	693	1151	49603	Gh_A12G1225,Gh_A13G0305,Gh_A01G0163,Gh_A08G1952,Gh_A06G0185,Gh_A09G1384,Gh_D06G0181,Gh_D01G0210,Gh_D08G2684,Gh_D11G0877,Gh_A10G0282,Gh_D09G1386,Gh_D13G0343,Gh_D12G1350,Gh_D13G1791
GO:0007010	cytoskeleton organization	biological_process	0.64218	1	6	693	470	49603	Gh_A06G1377,Gh_D08G0134,Gh_A05G0067,Gh_D01G1231,Gh_A12G2362,Gh_D11G3242
GO:0009312	oligosaccharide biosynthetic process	biological_process	0.64233	1	2	693	156	49603	Gh_D05G0671,Gh_A05G0537
GO:0031406	carboxylic acid binding	molecular_function	0.64233	1	2	693	156	49603	Gh_A06G0185,Gh_D06G0181
GO:0043177	organic acid binding	molecular_function	0.64233	1	2	693	156	49603	Gh_A06G0185,Gh_D06G0181
GO:0016893	endonuclease activity, active with either ribo- or deoxyribonucleic acids and producing 5'-phosphomonoesters	molecular_function	0.64455	1	3	693	237	49603	Gh_D11G2303,Gh_A05G1085,Gh_D05G1263
GO:0006090	pyruvate metabolic process	biological_process	0.64577	1	2	693	157	49603	Gh_A09G1384,Gh_D09G1386
GO:0055082	cellular chemical homeostasis	biological_process	0.6468	1	1	693	74	49603	Gh_A05G1486
GO:0017119	Golgi transport complex	cellular_component	0.64683	1	1	693	74	49603	Gh_D12G2200
GO:0003008	system process	biological_process	0.64683	1	1	693	74	49603	Gh_D10G0557
GO:0000778	condensed nuclear chromosome kinetochore	cellular_component	0.64683	1	1	693	74	49603	Gh_D08G0134
GO:0000780	condensed nuclear chromosome, centromeric region	cellular_component	0.64683	1	1	693	74	49603	Gh_D08G0134
GO:0000940	condensed chromosome outer kinetochore	cellular_component	0.64683	1	1	693	74	49603	Gh_D08G0134
GO:0000942	condensed nuclear chromosome outer kinetochore	cellular_component	0.64683	1	1	693	74	49603	Gh_D08G0134
GO:0042729	DASH complex	cellular_component	0.64683	1	1	693	74	49603	Gh_D08G0134
GO:0044428	nuclear part	cellular_component	0.64748	1	22	693	1678	49603	Gh_D06G1302,Gh_D11G3165,Gh_A11G2387,Gh_D02G0598,Gh_D08G0134,Gh_A05G1486,Gh_D10G2115,Gh_D08G1305,Gh_A13G1526,Gh_A12G0485,Gh_A10G1854,Gh_Sca173604G01,Gh_D07G1156,Gh_D08G1984,Gh_A02G1382,Gh_D13G1857,Gh_D11G2702,Gh_A05G3852,Gh_A08G1651,Gh_D12G1041,Gh_A08G1027,Gh_A08G1952
GO:0000151	ubiquitin ligase complex	cellular_component	0.64881	1	13	693	1006	49603	Gh_D13G1857,Gh_D11G2702,Gh_D08G1984,Gh_A09G0944,Gh_A13G1526,Gh_D09G0975,Gh_D08G1305,Gh_A08G1027,Gh_A11G2387,Gh_D02G0598,Gh_A08G1651,Gh_D10G0399,Gh_D12G1041
GO:0007155	cell adhesion	biological_process	0.64967	1	4	693	318	49603	Gh_D13G2136,Gh_D09G0142,Gh_D11G3234,Gh_A09G0152
GO:0016798	hydrolase activity, acting on glycosyl bonds	molecular_function	0.65103	1	17	693	1308	49603	Gh_D10G0396,Gh_A12G0700,Gh_A07G1113,Gh_A09G1155,Gh_D03G0078,Gh_D12G1499,Gh_A06G0880,Gh_D12G0713,Gh_D05G0845,Gh_A01G1575,Gh_A10G0385,Gh_A02G1644,Gh_D01G1884,Gh_D10G1420,Gh_A10G1088,Gh_A09G0725,Gh_D06G2372
GO:0003684	damaged DNA binding	molecular_function	0.65177	1	1	693	75	49603	Gh_A07G1847
GO:0006265	DNA topological change	biological_process	0.65177	1	1	693	75	49603	Gh_D10G2185
GO:0045259	proton-transporting ATP synthase complex	cellular_component	0.65289	1	3	693	240	49603	Gh_Sca004717G07,Gh_D07G2022,Gh_D10G2123
GO:0000777	condensed chromosome kinetochore	cellular_component	0.65664	1	1	693	76	49603	Gh_D08G0134
GO:0000779	condensed chromosome, centromeric region	cellular_component	0.65664	1	1	693	76	49603	Gh_D08G0134
GO:0016861	intramolecular oxidoreductase activity, interconverting aldoses and ketoses	molecular_function	0.65664	1	1	693	76	49603	Gh_D05G2790
GO:0034613	cellular protein localization	biological_process	0.65942	1	22	693	1689	49603	Gh_A01G0852,Gh_A05G1486,Gh_D01G1503,Gh_D01G0885,Gh_A06G1430,Gh_D02G1653,Gh_A03G1218,Gh_D01G0015,Gh_A07G1847,Gh_D02G0161,Gh_D03G0477,Gh_D07G0380,Gh_A01G0016,Gh_A08G2059,Gh_D06G1778,Gh_A02G1342,Gh_A11G0683,Gh_A05G3852,Gh_A04G1184,Gh_D02G0172,Gh_D04G1796,Gh_D01G1791
GO:0070727	cellular macromolecule localization	biological_process	0.65942	1	22	693	1689	49603	Gh_D01G0015,Gh_A07G1847,Gh_D02G0161,Gh_D03G0477,Gh_D02G1653,Gh_A03G1218,Gh_A06G1430,Gh_D01G0885,Gh_A05G1486,Gh_D01G1503,Gh_A01G0852,Gh_D01G1791,Gh_D04G1796,Gh_D02G0172,Gh_A04G1184,Gh_A11G0683,Gh_A05G3852,Gh_D06G1778,Gh_A02G1342,Gh_A01G0016,Gh_D07G0380,Gh_A08G2059
GO:0015085	calcium ion transmembrane transporter activity	molecular_function	0.6614	1	1	693	77	49603	Gh_A05G1486
GO:0005623	cell	cellular_component	0.66572	1	172	693	12643	49603	Gh_D10G2123,Gh_A04G1486,Gh_A06G1988,Gh_A12G1111,Gh_D06G2136,Gh_D05G2358,Gh_D03G1279,Gh_A07G0442,Gh_D12G2200,Gh_D12G1041,Gh_A10G0282,Gh_A08G2179,Gh_A02G1803,Gh_A12G2362,Gh_A02G0609,Gh_D03G0716,Gh_A11G1954,Gh_D09G2165,Gh_D09G0142,Gh_A08G1037,Gh_D07G0506,Gh_A13G0442,Gh_A11G2387,Gh_D11G1373,Gh_D11G0245,Gh_A12G1844,Gh_A05G3068,Gh_A05G1337,Gh_D02G0614,Gh_A01G2095,Gh_A01G1203,Gh_A05G1486,Gh_A09G0152,Gh_…
GO:0044464	cell part	cellular_component	0.66572	1	172	693	12643	49603	Gh_D03G0524,Gh_A04G1199,Gh_D03G0555,Gh_A12G1176,Gh_A11G1228,Gh_D01G1437,Gh_A06G1864,Gh_D12G1236,Gh_D10G2115,Gh_D08G1305,Gh_D04G1809,Gh_D01G1503,Gh_D10G1865,Gh_D04G1893,Gh_D11G2499,Gh_A11G3172,Gh_D11G2268,Gh_D03G0522,Gh_D06G1778,Gh_D03G1775,Gh_D13G0489,Gh_A08G1027,Gh_A11G2811,Gh_D09G1488,Gh_A05G2055,Gh_A09G2314,Gh_A09G1105,Gh_D02G0161,Gh_A10G1854,Gh_A12G0485,Gh_A10G1917,Gh_A05G0580,Gh_D13G0874,Gh_…
GO:0005929	cilium	cellular_component	0.66584	1	2	693	163	49603	Gh_A05G3852,Gh_D07G2022
GO:0003916	DNA topoisomerase activity	molecular_function	0.66617	1	1	693	78	49603	Gh_D10G2185
GO:0004565	beta-galactosidase activity	molecular_function	0.66617	1	1	693	78	49603	Gh_D06G2372
GO:0015925	galactosidase activity	molecular_function	0.66617	1	1	693	78	49603	Gh_D06G2372
GO:0046474	glycerophospholipid biosynthetic process	biological_process	0.66617	1	1	693	78	49603	Gh_A13G0091
GO:0006165	nucleoside diphosphate phosphorylation	biological_process	0.66916	1	2	693	164	49603	Gh_A09G1384,Gh_D09G1386
GO:0046939	nucleotide phosphorylation	biological_process	0.66916	1	2	693	164	49603	Gh_D09G1386,Gh_A09G1384
GO:0015985	energy coupled proton transport, down electrochemical gradient	biological_process	0.66918	1	3	693	246	49603	Gh_D10G2123,Gh_Sca004717G07,Gh_D07G2022
GO:0015986	ATP synthesis coupled proton transport	biological_process	0.66918	1	3	693	246	49603	Gh_D10G2123,Gh_Sca004717G07,Gh_D07G2022
GO:0043229	intracellular organelle	cellular_component	0.67235	1	112	693	8308	49603	Gh_A06G1479,Gh_D06G1415,Gh_A02G1206,Gh_D03G0524,Gh_A06G1864,Gh_A07G1847,Gh_D03G0555,Gh_D02G1138,Gh_D10G2115,Gh_Sca035233G01,Gh_D08G1305,Gh_D01G1503,Gh_D10G2185,Gh_A13G0091,Gh_D12G1504,Gh_D04G1893,Gh_A12G1380,Gh_D10G1865,Gh_A04G1331,Gh_D11G2499,Gh_D04G1985,Gh_Sca173604G01,Gh_D03G1775,Gh_D13G0489,Gh_D06G1778,Gh_A08G1651,Gh_A08G1027,Gh_A11G2811,Gh_D11G3165,Gh_A06G1430,Gh_D10G0442,Gh_A01G1281,Gh_D02G…
GO:0015629	actin cytoskeleton	cellular_component	0.67239	1	2	693	165	49603	Gh_A05G3852,Gh_A05G0067
GO:0019031	viral envelope	cellular_component	0.67253	1	5	693	407	49603	Gh_D02G1492,Gh_D01G1946,Gh_A01G1695,Gh_A13G1018,Gh_D07G2022
GO:0036338	viral membrane	cellular_component	0.67253	1	5	693	407	49603	Gh_D02G1492,Gh_D01G1946,Gh_A13G1018,Gh_A01G1695,Gh_D07G2022
GO:0016628	oxidoreductase activity, acting on the CH-CH group of donors, NAD or NADP as acceptor	molecular_function	0.67553	1	2	693	166	49603	Gh_D13G0343,Gh_D13G1791
GO:0009611	response to wounding	biological_process	0.67557	1	2	693	166	49603	Gh_D13G2257,Gh_A13G1869
GO:0031975	envelope	cellular_component	0.68055	1	10	693	800	49603	Gh_D12G1761,Gh_A05G3852,Gh_D01G1779,Gh_A08G1037,Gh_D07G2022,Gh_Sca004717G07,Gh_D08G1315,Gh_D10G0442,Gh_D10G2123,Gh_D10G1420
GO:0051276	chromosome organization	biological_process	0.68071	1	7	693	568	49603	Gh_D11G1373,Gh_D10G2185,Gh_A09G0152,Gh_A11G1226,Gh_D09G0142,Gh_D03G0920,Gh_D11G3165
GO:0008652	cellular amino acid biosynthetic process	biological_process	0.68109	1	6	693	490	49603	Gh_A06G0185,Gh_D13G0343,Gh_D04G1519,Gh_D06G0181,Gh_A13G0305,Gh_D11G2590
GO:0016043	cellular component organization	biological_process	0.68422	1	35	693	2683	49603	Gh_A12G1111,Gh_A06G1377,Gh_D12G1295,Gh_D10G1865,Gh_D02G0172,Gh_D10G1420,Gh_A07G0063,Gh_A08G1027,Gh_A11G3172,Gh_D11G2268,Gh_A12G1176,Gh_A11G1226,Gh_D11G1373,Gh_D08G0134,Gh_D10G2185,Gh_A12G2362,Gh_D12G1236,Gh_D09G0142,Gh_D01G1791,Gh_D05G2215,Gh_A05G3746,Gh_D02G0169,Gh_D03G0920,Gh_D05G1953,Gh_A05G0067,Gh_A08G2059,Gh_D12G1151,Gh_D11G3165,Gh_D11G3242,Gh_A12G2265,Gh_A09G0152,Gh_A12G1032,Gh_D01G1231,Gh_…
GO:1901505	carbohydrate derivative transporter activity	molecular_function	0.68437	1	1	693	82	49603	Gh_A05G2055
GO:0000105	histidine biosynthetic process	biological_process	0.68443	1	1	693	82	49603	Gh_D04G1519
GO:0006547	histidine metabolic process	biological_process	0.68443	1	1	693	82	49603	Gh_D04G1519
GO:0052803	imidazole-containing compound metabolic process	biological_process	0.68443	1	1	693	82	49603	Gh_D04G1519
GO:0006022	aminoglycan metabolic process	biological_process	0.68445	1	1	693	82	49603	Gh_D12G2200
GO:0005516	calmodulin binding	molecular_function	0.68445	1	1	693	82	49603	Gh_D06G0921
GO:0004197	cysteine-type endopeptidase activity	molecular_function	0.68495	1	3	693	252	49603	Gh_D11G1926,Gh_A09G0725,Gh_A11G1768
GO:0006631	fatty acid metabolic process	biological_process	0.68669	1	6	693	493	49603	Gh_D02G2148,Gh_A13G0305,Gh_A06G1391,Gh_A03G2174,Gh_D13G0343,Gh_A06G0729
GO:0043933	macromolecular complex subunit organization	biological_process	0.68802	1	11	693	882	49603	Gh_A08G1027,Gh_A05G0067,Gh_D11G1373,Gh_D08G0134,Gh_A11G1226,Gh_D10G1865,Gh_D11G3242,Gh_D03G0920,Gh_A05G3746,Gh_D11G3165,Gh_D05G2215
GO:0006040	amino sugar metabolic process	biological_process	0.68886	1	1	693	83	49603	Gh_D12G2200
GO:0005681	spliceosomal complex	cellular_component	0.68886	1	1	693	83	49603	Gh_D06G1302
GO:0006754	ATP biosynthetic process	biological_process	0.69256	1	3	693	255	49603	Gh_Sca004717G07,Gh_D07G2022,Gh_D10G2123
GO:0006869	lipid transport	biological_process	0.69314	1	1	693	84	49603	Gh_A05G2055
GO:0010876	lipid localization	biological_process	0.69314	1	1	693	84	49603	Gh_A05G2055
GO:0007276	gamete generation	biological_process	0.69319	1	1	693	84	49603	Gh_D11G3165
GO:0033043	regulation of organelle organization	biological_process	0.69321	1	1	693	84	49603	Gh_A05G0067
GO:0061025	membrane fusion	biological_process	0.69321	1	1	693	84	49603	Gh_D02G0172
GO:0005215	transporter activity	molecular_function	0.6933	1	49	693	3732	49603	Gh_A06G0531,Gh_D10G1372,Gh_A05G1292,Gh_D03G0716,Gh_D04G1681,Gh_D06G0921,Gh_D04G1809,Gh_A04G1199,Gh_A06G1479,Gh_A10G1621,Gh_A13G1597,Gh_D08G1463,Gh_D05G1463,Gh_A07G1847,Gh_A08G2556,Gh_A02G1009,Gh_A05G2111,Gh_D08G0875,Gh_A04G1159,Gh_D11G1863,Gh_D01G1577,Gh_A11G0488,Gh_D01G1346,Gh_D10G2123,Gh_A13G2287,Gh_D11G2848,Gh_D05G2358,Gh_A12G1111,Gh_D13G0347,Gh_A05G1486,Gh_A04G1074,Gh_D09G0227,Gh_D11G0566,Gh_…
GO:1902494	catalytic complex	cellular_component	0.69334	1	23	693	1797	49603	Gh_D11G2702,Gh_D13G1857,Gh_D08G1984,Gh_D07G1156,Gh_A06G1988,Gh_Sca173604G01,Gh_D06G2136,Gh_A09G0944,Gh_A08G1952,Gh_A08G1027,Gh_D12G1041,Gh_D01G1946,Gh_D06G2372,Gh_A08G1651,Gh_A10G1854,Gh_A13G1526,Gh_D10G2115,Gh_D09G0975,Gh_D08G1305,Gh_A05G1486,Gh_D10G0399,Gh_A11G2387,Gh_D02G0598
GO:0006629	lipid metabolic process	biological_process	0.69427	1	37	693	2844	49603	Gh_D13G0343,Gh_D05G0948,Gh_A09G1105,Gh_D02G0817,Gh_D03G0476,Gh_A03G1218,Gh_A02G1796,Gh_A05G1997,Gh_D13G0347,Gh_A11G0474,Gh_A03G2174,Gh_D05G0124,Gh_D02G2148,Gh_A05G0537,Gh_D05G3799,Gh_A06G0729,Gh_A09G0350,Gh_A10G1088,Gh_A05G1950,Gh_D11G1199,Gh_D12G0934,Gh_A02G0770,Gh_A05G0067,Gh_D01G1779,Gh_D05G2179,Gh_D02G1653,Gh_A11G1044,Gh_A02G0609,Gh_D05G0671,Gh_A13G0091,Gh_D10G1420,Gh_D05G2358,Gh_A05G0827,Gh_…
GO:0009132	nucleoside diphosphate metabolic process	biological_process	0.69433	1	2	693	172	49603	Gh_D09G1386,Gh_A09G1384
GO:0016787	hydrolase activity	molecular_function	0.69562	1	122	693	9082	49603	Gh_Sca004717G07,Gh_D01G1946,Gh_A08G0049,Gh_A06G0796,Gh_D06G0926,Gh_A10G1088,Gh_A10G1180,Gh_D11G2303,Gh_A13G1484,Gh_A09G1907,Gh_D07G0022,Gh_D02G0169,Gh_A05G1085,Gh_D01G1884,Gh_D05G2215,Gh_D05G3939,Gh_D10G0493,Gh_D06G0721,Gh_D09G0227,Gh_D12G0076,Gh_A09G0152,Gh_A05G1486,Gh_A02G0186,Gh_A06G0880,Gh_A05G0219,Gh_D13G2118,Gh_A13G1768,Gh_D03G0078,Gh_A07G1113,Gh_A10G1586,Gh_A11G1768,Gh_A05G2862,Gh_D10G1318…
GO:0007186	G-protein coupled receptor signaling pathway	biological_process	0.69696	1	5	693	419	49603	Gh_D09G0227,Gh_D09G1299,Gh_D09G1297,Gh_A06G0412,Gh_D08G0772
GO:0044272	sulfur compound biosynthetic process	biological_process	0.69735	1	2	693	173	49603	Gh_D11G2590,Gh_D04G1519
GO:0098542	defense response to other organism	biological_process	0.70037	1	2	693	174	49603	Gh_A12G0153,Gh_D12G0166
GO:0098588	bounding membrane of organelle	cellular_component	0.70088	1	10	693	814	49603	Gh_A13G0091,Gh_D12G1761,Gh_A05G1486,Gh_D06G1778,Gh_D11G2499,Gh_A07G1847,Gh_D02G0161,Gh_D11G2848,Gh_A06G1430,Gh_D02G0172
GO:0051128	regulation of cellular component organization	biological_process	0.70336	1	2	693	175	49603	Gh_A05G0067,Gh_A08G1027
GO:0022804	active transmembrane transporter activity	molecular_function	0.70376	1	10	693	816	49603	Gh_A04G1199,Gh_A06G2037,Gh_A07G1847,Gh_A08G2556,Gh_D08G0004,Gh_D03G0716,Gh_A02G1009,Gh_D04G1809,Gh_Sca004717G07,Gh_D09G0227
GO:0019693	ribose phosphate metabolic process	biological_process	0.70514	1	10	693	817	49603	Gh_A09G1384,Gh_A06G0185,Gh_A13G0305,Gh_Sca004717G07,Gh_D07G2022,Gh_D10G2123,Gh_D09G1386,Gh_D08G0203,Gh_D13G0343,Gh_D06G0181
GO:0048878	chemical homeostasis	biological_process	0.70587	1	1	693	87	49603	Gh_A05G1486
GO:0051537	2 iron, 2 sulfur cluster binding	molecular_function	0.70589	1	1	693	87	49603	Gh_D06G0759
GO:0043241	protein complex disassembly	biological_process	0.70589	1	1	693	87	49603	Gh_A08G1027
GO:0009890	negative regulation of biosynthetic process	biological_process	0.7059	1	1	693	87	49603	Gh_A06G1479
GO:0010558	negative regulation of macromolecule biosynthetic process	biological_process	0.7059	1	1	693	87	49603	Gh_A06G1479
GO:0016860	intramolecular oxidoreductase activity	molecular_function	0.7059	1	1	693	87	49603	Gh_D05G2790
GO:0031327	negative regulation of cellular biosynthetic process	biological_process	0.7059	1	1	693	87	49603	Gh_A06G1479
GO:2000113	negative regulation of cellular macromolecule biosynthetic process	biological_process	0.7059	1	1	693	87	49603	Gh_A06G1479
GO:0017137	Rab GTPase binding	molecular_function	0.71001	1	1	693	88	49603	Gh_D07G0380
GO:0008134	transcription factor binding	molecular_function	0.71057	1	5	693	426	49603	Gh_D01G0210,Gh_A01G0163,Gh_A05G3852,Gh_A10G0282,Gh_D11G3242
GO:0022610	biological adhesion	biological_process	0.71089	1	4	693	345	49603	Gh_A09G0152,Gh_D09G0142,Gh_D11G3234,Gh_D13G2136
GO:0008017	microtubule binding	molecular_function	0.71231	1	3	693	263	49603	Gh_A05G2862,Gh_D05G3161,Gh_A06G1377
GO:0044265	cellular macromolecule catabolic process	biological_process	0.71719	1	6	693	510	49603	Gh_A09G1907,Gh_A06G0796,Gh_D06G0926,Gh_A07G1847,Gh_D10G0399,Gh_A12G0672
GO:0045934	negative regulation of nucleobase-containing compound metabolic process	biological_process	0.71806	1	1	693	90	49603	Gh_A06G1479
GO:0015297	antiporter activity	molecular_function	0.71941	1	3	693	266	49603	Gh_D08G0004,Gh_A08G2556,Gh_A06G2037
GO:0098798	mitochondrial protein complex	cellular_component	0.72176	1	3	693	267	49603	Gh_D10G2123,Gh_D07G2022,Gh_Sca004717G07
GO:0003746	translation elongation factor activity	molecular_function	0.722	1	1	693	91	49603	Gh_A08G1027
GO:0000375	RNA splicing, via transesterification reactions	biological_process	0.722	1	1	693	91	49603	Gh_D06G1302
GO:0000377	RNA splicing, via transesterification reactions with bulged adenosine as nucleophile	biological_process	0.722	1	1	693	91	49603	Gh_D06G1302
GO:0000398	mRNA splicing, via spliceosome	biological_process	0.722	1	1	693	91	49603	Gh_D06G1302
GO:0015103	inorganic anion transmembrane transporter activity	molecular_function	0.722	1	1	693	91	49603	Gh_A06G1479
GO:0009507	chloroplast	cellular_component	0.72589	1	1	693	92	49603	Gh_D03G1279
GO:0009536	plastid	cellular_component	0.72589	1	1	693	92	49603	Gh_D03G1279
GO:0000228	nuclear chromosome	cellular_component	0.72633	1	2	693	183	49603	Gh_D11G3165,Gh_D08G0134
GO:0015979	photosynthesis	biological_process	0.7286	1	10	693	834	49603	Gh_D12G1350,Gh_A10G0282,Gh_D08G2684,Gh_D01G0210,Gh_A08G1765,Gh_Sca009673G01,Gh_D08G2109,Gh_A08G1952,Gh_A01G0163,Gh_A12G1225
GO:0009142	nucleoside triphosphate biosynthetic process	biological_process	0.72872	1	3	693	270	49603	Gh_D10G2123,Gh_D07G2022,Gh_Sca004717G07
GO:0009145	purine nucleoside triphosphate biosynthetic process	biological_process	0.72872	1	3	693	270	49603	Gh_Sca004717G07,Gh_D07G2022,Gh_D10G2123
GO:0009201	ribonucleoside triphosphate biosynthetic process	biological_process	0.72872	1	3	693	270	49603	Gh_Sca004717G07,Gh_D07G2022,Gh_D10G2123
GO:0009206	purine ribonucleoside triphosphate biosynthetic process	biological_process	0.72872	1	3	693	270	49603	Gh_Sca004717G07,Gh_D07G2022,Gh_D10G2123
GO:0005819	spindle	cellular_component	0.72972	1	1	693	93	49603	Gh_D08G0134
GO:0015631	tubulin binding	molecular_function	0.73104	1	3	693	271	49603	Gh_D05G3161,Gh_A05G2862,Gh_A06G1377
GO:0006414	translational elongation	biological_process	0.73179	1	2	693	185	49603	Gh_D02G0598,Gh_A08G1027
GO:0045263	proton-transporting ATP synthase complex, coupling factor F(o)	cellular_component	0.7318	1	2	693	185	49603	Gh_D10G2123,Gh_D07G2022
GO:0003777	microtubule motor activity	molecular_function	0.73185	1	2	693	185	49603	Gh_A05G2862,Gh_D05G3161
GO:0006479	protein methylation	biological_process	0.73185	1	2	693	185	49603	Gh_A11G1226,Gh_D11G1373
GO:0008213	protein alkylation	biological_process	0.73185	1	2	693	185	49603	Gh_D11G1373,Gh_A11G1226
GO:0003857	3-hydroxyacyl-CoA dehydrogenase activity	molecular_function	0.73718	1	2	693	187	49603	Gh_D13G0343,Gh_A13G0305
GO:0016679	oxidoreductase activity, acting on diphenols and related substances as donors	molecular_function	0.73723	1	1	693	95	49603	Gh_D11G1863
GO:0043226	organelle	cellular_component	0.73774	1	112	693	8442	49603	Gh_D12G2014,Gh_D01G1229,Gh_A08G1952,Gh_A05G3852,Gh_A05G0067,Gh_A06G2038,Gh_D08G2546,Gh_D03G0920,Gh_D11G2702,Gh_D04G0575,Gh_D07G1156,Gh_A13G1526,Gh_D10G1941,Gh_A10G1917,Gh_A10G1854,Gh_A12G0485,Gh_A05G0580,Gh_D07G2022,Gh_D13G0874,Gh_A12G1225,Gh_D11G0401,Gh_D11G3165,Gh_A06G1430,Gh_D10G0442,Gh_D02G0161,Gh_A01G1281,Gh_D03G1775,Gh_D13G0489,Gh_D06G1778,Gh_A08G1651,Gh_A08G1027,Gh_A11G2811,Gh_D12G1504,Gh_…
GO:0006119	oxidative phosphorylation	biological_process	0.7409	1	1	693	96	49603	Gh_D08G0203
GO:0042773	ATP synthesis coupled electron transport	biological_process	0.7409	1	1	693	96	49603	Gh_D08G0203
GO:0051172	negative regulation of nitrogen compound metabolic process	biological_process	0.7409	1	1	693	96	49603	Gh_A06G1479
GO:0044802	single-organism membrane organization	biological_process	0.74663	1	3	693	278	49603	Gh_D01G1791,Gh_A08G2059,Gh_D02G0172
GO:0005179	hormone activity	molecular_function	0.7478	1	2	693	191	49603	Gh_A06G1864,Gh_D01G1577
GO:0015996	chlorophyll catabolic process	biological_process	0.74808	1	1	693	98	49603	Gh_D11G0877
GO:0047746	chlorophyllase activity	molecular_function	0.74808	1	1	693	98	49603	Gh_D11G0877
GO:0016151	nickel cation binding	molecular_function	0.7481	1	1	693	98	49603	Gh_A05G0067
GO:0046034	ATP metabolic process	biological_process	0.74883	1	6	693	529	49603	Gh_A09G1384,Gh_D10G2123,Gh_D08G0203,Gh_D09G1386,Gh_D07G2022,Gh_Sca004717G07
GO:0031683	G-protein beta/gamma-subunit complex binding	molecular_function	0.75038	1	2	693	192	49603	Gh_D09G0227,Gh_D08G0772
GO:0098797	plasma membrane protein complex	cellular_component	0.75038	1	2	693	192	49603	Gh_A06G1430,Gh_D06G1778
GO:1901565	organonitrogen compound catabolic process	biological_process	0.75094	1	3	693	280	49603	Gh_D13G1791,Gh_D11G0877,Gh_A05G0067
GO:0008200	ion channel inhibitor activity	molecular_function	0.75162	1	1	693	99	49603	Gh_D09G2165
GO:0016248	channel inhibitor activity	molecular_function	0.75162	1	1	693	99	49603	Gh_D09G2165
GO:0015630	microtubule cytoskeleton	cellular_component	0.75293	1	2	693	193	49603	Gh_D03G1775,Gh_D08G0134
GO:0045017	glycerolipid biosynthetic process	biological_process	0.75509	1	1	693	100	49603	Gh_A13G0091
GO:0005261	cation channel activity	molecular_function	0.75545	1	2	693	194	49603	Gh_D06G0921,Gh_A05G1486
GO:0007018	microtubule-based movement	biological_process	0.75547	1	2	693	194	49603	Gh_D05G3161,Gh_A05G2862
GO:0042578	phosphoric ester hydrolase activity	molecular_function	0.75613	1	7	693	615	49603	Gh_D04G1809,Gh_A12G1176,Gh_D12G1295,Gh_A10G0891,Gh_D03G0716,Gh_A02G1009,Gh_A04G1199
GO:0032504	multicellular organism reproduction	biological_process	0.75851	1	1	693	101	49603	Gh_D11G3165
GO:0044702	single organism reproductive process	biological_process	0.75851	1	1	693	101	49603	Gh_D11G3165
GO:0048609	multicellular organismal reproductive process	biological_process	0.75851	1	1	693	101	49603	Gh_D11G3165
GO:0032984	macromolecular complex disassembly	biological_process	0.76189	1	1	693	102	49603	Gh_A08G1027
GO:0009311	oligosaccharide metabolic process	biological_process	0.76538	1	2	693	198	49603	Gh_D05G0671,Gh_A05G0537
GO:0005578	proteinaceous extracellular matrix	cellular_component	0.76561	1	5	693	457	49603	Gh_A02G0609,Gh_D09G0142,Gh_D11G3234,Gh_A02G1796,Gh_A09G0152
GO:0016706	oxidoreductase activity, acting on paired donors, with incorporation or reduction of molecular oxygen, 2-oxoglutarate as one donor, and incorporation of one atom each of oxygen into both donors	molecular_function	0.76721	1	5	693	458	49603	Gh_D10G0629,Gh_D08G1809,Gh_A08G1511,Gh_A10G0584,Gh_D10G0301
GO:0019354	siroheme biosynthetic process	biological_process	0.76844	1	1	693	104	49603	Gh_D13G0343
GO:0043115	precorrin-2 dehydrogenase activity	molecular_function	0.76844	1	1	693	104	49603	Gh_D13G0343
GO:0046156	siroheme metabolic process	biological_process	0.76844	1	1	693	104	49603	Gh_D13G0343
GO:0008083	growth factor activity	molecular_function	0.76846	1	1	693	104	49603	Gh_D07G2022
GO:0016853	isomerase activity	molecular_function	0.76895	1	6	693	542	49603	Gh_A07G0324,Gh_A06G1479,Gh_D07G0381,Gh_D05G2790,Gh_D10G2185,Gh_D06G0394
GO:0044283	small molecule biosynthetic process	biological_process	0.76962	1	11	693	946	49603	Gh_A06G0185,Gh_D04G1519,Gh_A03G2174,Gh_D08G0273,Gh_D02G2148,Gh_A13G0305,Gh_D11G2590,Gh_A06G1391,Gh_A06G0729,Gh_D13G0343,Gh_D06G0181
GO:0009057	macromolecule catabolic process	biological_process	0.77	1	8	693	706	49603	Gh_D08G1899,Gh_A09G1907,Gh_A08G1589,Gh_D06G0926,Gh_A07G1847,Gh_A12G0672,Gh_A06G0796,Gh_D10G0399
GO:0030029	actin filament-based process	biological_process	0.77175	1	1	693	105	49603	Gh_A05G0067
GO:0030036	actin cytoskeleton organization	biological_process	0.77175	1	1	693	105	49603	Gh_A05G0067
GO:0009144	purine nucleoside triphosphate metabolic process	biological_process	0.77191	1	6	693	544	49603	Gh_D07G2022,Gh_Sca004717G07,Gh_A09G1384,Gh_D10G2123,Gh_D09G1386,Gh_D08G0203
GO:0009199	ribonucleoside triphosphate metabolic process	biological_process	0.77191	1	6	693	544	49603	Gh_D10G2123,Gh_A09G1384,Gh_D09G1386,Gh_D08G0203,Gh_Sca004717G07,Gh_D07G2022
GO:0009205	purine ribonucleoside triphosphate metabolic process	biological_process	0.77191	1	6	693	544	49603	Gh_D07G2022,Gh_Sca004717G07,Gh_D10G2123,Gh_A09G1384,Gh_D09G1386,Gh_D08G0203
GO:0006818	hydrogen transport	biological_process	0.773	1	9	693	789	49603	Gh_A07G1847,Gh_D06G0587,Gh_D11G2848,Gh_A08G1178,Gh_D08G1463,Gh_D10G2123,Gh_Sca004717G07,Gh_D07G2022,Gh_A06G0531
GO:0015992	proton transport	biological_process	0.773	1	9	693	789	49603	Gh_D10G2123,Gh_D08G1463,Gh_D11G2848,Gh_A08G1178,Gh_D06G0587,Gh_A07G1847,Gh_A06G0531,Gh_Sca004717G07,Gh_D07G2022
GO:0000794	condensed nuclear chromosome	cellular_component	0.77494	1	1	693	106	49603	Gh_D08G0134
GO:0071103	DNA conformation change	biological_process	0.77726	1	2	693	203	49603	Gh_D10G2185,Gh_D11G3165
GO:0009141	nucleoside triphosphate metabolic process	biological_process	0.7778	1	6	693	548	49603	Gh_D07G2022,Gh_Sca004717G07,Gh_A09G1384,Gh_D10G2123,Gh_D08G0203,Gh_D09G1386
GO:0045502	dynein binding	molecular_function	0.77958	1	2	693	204	49603	Gh_A05G3852,Gh_D11G3242
GO:0000776	kinetochore	cellular_component	0.78119	1	1	693	108	49603	Gh_D08G0134
GO:0016247	channel regulator activity	molecular_function	0.78425	1	1	693	109	49603	Gh_D09G2165
GO:0015078	hydrogen ion transmembrane transporter activity	molecular_function	0.78533	1	11	693	960	49603	Gh_A08G2556,Gh_A07G1847,Gh_D08G0004,Gh_D06G0587,Gh_A08G1178,Gh_D08G1463,Gh_D10G2123,Gh_Sca004717G07,Gh_D07G2022,Gh_D11G1863,Gh_A06G0531
GO:0044430	cytoskeletal part	cellular_component	0.78619	1	5	693	470	49603	Gh_A05G0067,Gh_A05G3852,Gh_D08G0134,Gh_D03G1775,Gh_D11G3242
GO:0044455	mitochondrial membrane part	cellular_component	0.78717	1	3	693	298	49603	Gh_D10G2123,Gh_D07G2022,Gh_Sca004717G07
GO:0022411	cellular component disassembly	biological_process	0.78727	1	1	693	110	49603	Gh_A08G1027
GO:0006605	protein targeting	biological_process	0.78828	1	4	693	386	49603	Gh_A11G0683,Gh_A05G3852,Gh_D01G1791,Gh_A08G2059
GO:0071840	cellular component organization or biogenesis	biological_process	0.7898	1	37	693	2977	49603	Gh_A12G1176,Gh_A11G1226,Gh_D10G2185,Gh_D08G0134,Gh_D11G1373,Gh_D09G0142,Gh_D12G1236,Gh_A12G2362,Gh_D12G1295,Gh_A06G1377,Gh_A12G1111,Gh_D10G1420,Gh_D02G0172,Gh_D10G1865,Gh_A08G1027,Gh_A07G0063,Gh_A06G2100,Gh_D11G2268,Gh_A11G3172,Gh_D12G1151,Gh_D11G3242,Gh_D11G3165,Gh_A09G0152,Gh_A12G1032,Gh_A12G2265,Gh_D12G2415,Gh_D07G0673,Gh_D01G1231,Gh_D01G1791,Gh_D02G0169,Gh_A09G0720,Gh_D03G0920,Gh_D05G2215,Gh_…
GO:0016645	oxidoreductase activity, acting on the CH-NH group of donors	molecular_function	0.79024	1	1	693	111	49603	Gh_D10G2209
GO:0004828	serine-tRNA ligase activity	molecular_function	0.79024	1	1	693	111	49603	Gh_D11G3242
GO:0006434	seryl-tRNA aminoacylation	biological_process	0.79024	1	1	693	111	49603	Gh_D11G3242
GO:0010629	negative regulation of gene expression	biological_process	0.79024	1	1	693	111	49603	Gh_A06G1479
GO:0006952	defense response	biological_process	0.79062	1	6	693	557	49603	Gh_A12G0153,Gh_A05G1085,Gh_D13G2257,Gh_D12G0166,Gh_A13G1869,Gh_D05G1263
GO:0043207	response to external biotic stimulus	biological_process	0.7952	1	2	693	211	49603	Gh_D12G0166,Gh_A12G0153
GO:0048523	negative regulation of cellular process	biological_process	0.7952	1	2	693	211	49603	Gh_A06G1479,Gh_D01G1779
GO:0051707	response to other organism	biological_process	0.7952	1	2	693	211	49603	Gh_A12G0153,Gh_D12G0166
GO:0015926	glucosidase activity	molecular_function	0.79607	1	1	693	113	49603	Gh_A09G0725
GO:0009127	purine nucleoside monophosphate biosynthetic process	biological_process	0.79824	1	3	693	304	49603	Gh_D07G2022,Gh_Sca004717G07,Gh_D10G2123
GO:0009168	purine ribonucleoside monophosphate biosynthetic process	biological_process	0.79824	1	3	693	304	49603	Gh_D07G2022,Gh_Sca004717G07,Gh_D10G2123
GO:0004888	transmembrane signaling receptor activity	molecular_function	0.79948	1	2	693	213	49603	Gh_D09G1299,Gh_D09G1297
GO:0044724	single-organism carbohydrate catabolic process	biological_process	0.79948	1	2	693	213	49603	Gh_D09G1386,Gh_A09G1384
GO:0065008	regulation of biological quality	biological_process	0.80095	1	12	693	1055	49603	Gh_D11G0244,Gh_D13G1648,Gh_D13G2257,Gh_A04G1184,Gh_A13G1340,Gh_A08G1037,Gh_A13G1869,Gh_A05G0067,Gh_A09G0152,Gh_A05G1486,Gh_D09G0142,Gh_D08G1315
GO:0000793	condensed chromosome	cellular_component	0.80724	1	1	693	117	49603	Gh_D08G0134
GO:0016788	hydrolase activity, acting on ester bonds	molecular_function	0.8084	1	31	693	2548	49603	Gh_D11G2268,Gh_A11G3172,Gh_A02G1009,Gh_A07G0063,Gh_D05G2215,Gh_A05G3746,Gh_A05G1085,Gh_D13G1857,Gh_D02G0249,Gh_D11G2303,Gh_D12G1295,Gh_A12G1111,Gh_D05G0297,Gh_D12G2415,Gh_D12G1236,Gh_A05G0219,Gh_A10G0891,Gh_D03G0716,Gh_A02G0186,Gh_D06G0721,Gh_A12G2265,Gh_D04G1809,Gh_A06G0635,Gh_A04G1199,Gh_D11G0877,Gh_A12G1176,Gh_D05G1263,Gh_D02G1653,Gh_A03G1218,Gh_A13G1768,Gh_D13G2118
GO:0005615	extracellular space	cellular_component	0.80983	1	2	693	218	49603	Gh_D13G0347,Gh_D12G2200
GO:0007017	microtubule-based process	biological_process	0.81059	1	4	693	400	49603	Gh_D03G1775,Gh_A05G2862,Gh_D05G3161,Gh_D08G0134
GO:0031012	extracellular matrix	cellular_component	0.81096	1	5	693	487	49603	Gh_A02G1796,Gh_A09G0152,Gh_A02G0609,Gh_D11G3234,Gh_D09G0142
GO:0044421	extracellular region part	cellular_component	0.81432	1	7	693	659	49603	Gh_A02G0609,Gh_D12G2200,Gh_D13G0347,Gh_D09G0142,Gh_D11G3234,Gh_A09G0152,Gh_A02G1796
GO:0008171	O-methyltransferase activity	molecular_function	0.81575	1	2	693	221	49603	Gh_D06G1414,Gh_A06G2037
GO:0048870	cell motility	biological_process	0.81578	1	2	693	221	49603	Gh_D07G2022,Gh_A05G3852
GO:0051674	localization of cell	biological_process	0.81578	1	2	693	221	49603	Gh_D07G2022,Gh_A05G3852
GO:0055086	nucleobase-containing small molecule metabolic process	biological_process	0.81643	1	12	693	1071	49603	Gh_A13G0305,Gh_Sca004717G07,Gh_D07G2022,Gh_A09G1384,Gh_A06G0185,Gh_D12G1499,Gh_D06G0181,Gh_D10G2123,Gh_A12G1376,Gh_D13G0343,Gh_D08G0203,Gh_D09G1386
GO:0001076	transcription factor activity, RNA polymerase II transcription factor binding	molecular_function	0.81776	1	2	693	222	49603	Gh_A12G0485,Gh_A02G1382
GO:0001104	RNA polymerase II transcription cofactor activity	molecular_function	0.81776	1	2	693	222	49603	Gh_A12G0485,Gh_A02G1382
GO:0005882	intermediate filament	cellular_component	0.81781	1	1	693	121	49603	Gh_A05G3852
GO:0031324	negative regulation of cellular metabolic process	biological_process	0.81781	1	1	693	121	49603	Gh_A06G1479
GO:0045111	intermediate filament cytoskeleton	cellular_component	0.81781	1	1	693	121	49603	Gh_A05G3852
GO:0071822	protein complex subunit organization	biological_process	0.81786	1	7	693	662	49603	Gh_D11G3242,Gh_A05G3746,Gh_D05G2215,Gh_D10G1865,Gh_D08G0134,Gh_A05G0067,Gh_A08G1027
GO:0006950	response to stress	biological_process	0.81804	1	29	693	2409	49603	Gh_A12G1225,Gh_A02G0186,Gh_A05G0892,Gh_A12G0153,Gh_A06G0880,Gh_D05G0975,Gh_A07G1847,Gh_D01G0210,Gh_D05G1263,Gh_D12G0586,Gh_D08G2684,Gh_D13G2257,Gh_D12G0166,Gh_D01G1946,Gh_A01G0163,Gh_A13G1869,Gh_D01G1779,Gh_A01G0250,Gh_A06G1988,Gh_D06G2136,Gh_A01G1695,Gh_A05G4002,Gh_D04G1796,Gh_D13G1857,Gh_A12G0571,Gh_D02G0249,Gh_D12G1350,Gh_D05G3939,Gh_A05G1085
GO:0019012	virion	cellular_component	0.81828	1	12	693	1073	49603	Gh_D02G1492,Gh_D06G0587,Gh_A01G1695,Gh_D05G2179,Gh_A05G1950,Gh_D02G0169,Gh_D11G2590,Gh_D01G1946,Gh_A06G0801,Gh_A13G1018,Gh_D07G2022,Gh_A06G0531
GO:0009126	purine nucleoside monophosphate metabolic process	biological_process	0.8183	1	6	693	578	49603	Gh_D07G2022,Gh_Sca004717G07,Gh_A09G1384,Gh_D10G2123,Gh_D09G1386,Gh_D08G0203
GO:0009167	purine ribonucleoside monophosphate metabolic process	biological_process	0.8183	1	6	693	578	49603	Gh_Sca004717G07,Gh_D07G2022,Gh_D10G2123,Gh_A09G1384,Gh_D09G1386,Gh_D08G0203
GO:0031090	organelle membrane	cellular_component	0.82135	1	13	693	1157	49603	Gh_D11G2499,Gh_A07G1847,Gh_D02G0161,Gh_D10G2123,Gh_A06G1430,Gh_D02G0172,Gh_D11G2848,Gh_A05G1486,Gh_A13G0091,Gh_D12G1761,Gh_Sca004717G07,Gh_D07G2022,Gh_D06G1778
GO:0007264	small GTPase mediated signal transduction	biological_process	0.8218	1	8	693	749	49603	Gh_D04G1809,Gh_A02G1009,Gh_D03G0716,Gh_D02G0614,Gh_D08G0714,Gh_A10G0282,Gh_A02G0063,Gh_A04G1199
GO:0015276	ligand-gated ion channel activity	molecular_function	0.82285	1	1	693	123	49603	Gh_A05G1486
GO:0022834	ligand-gated channel activity	molecular_function	0.82285	1	1	693	123	49603	Gh_A05G1486
GO:0009069	serine family amino acid metabolic process	biological_process	0.82287	1	1	693	123	49603	Gh_D11G2590
GO:0015698	inorganic anion transport	biological_process	0.82287	1	1	693	123	49603	Gh_A06G1479
GO:0006732	coenzyme metabolic process	biological_process	0.82322	1	6	693	582	49603	Gh_A09G1384,Gh_D09G1386,Gh_A06G0185,Gh_D13G0343,Gh_A13G0305,Gh_D06G0181
GO:0005102	receptor binding	molecular_function	0.82443	1	6	693	583	49603	Gh_D05G0710,Gh_D04G1030,Gh_D07G2022,Gh_A05G0580,Gh_D01G1577,Gh_A06G1864
GO:0072657	protein localization to membrane	biological_process	0.82541	1	2	693	226	49603	Gh_A08G2059,Gh_D01G1791
GO:0090150	establishment of protein localization to membrane	biological_process	0.82541	1	2	693	226	49603	Gh_A08G2059,Gh_D01G1791
GO:0016746	transferase activity, transferring acyl groups	molecular_function	0.82672	1	10	693	919	49603	Gh_D08G1335,Gh_A06G0729,Gh_D03G0613,Gh_A09G0720,Gh_D02G2148,Gh_A13G0091,Gh_D11G2590,Gh_D08G1196,Gh_D09G2463,Gh_A03G2174
GO:0006996	organelle organization	biological_process	0.82702	1	16	693	1404	49603	Gh_D02G0172,Gh_D03G0920,Gh_A06G1377,Gh_A05G0067,Gh_A11G1226,Gh_D11G3165,Gh_D11G3242,Gh_D12G1151,Gh_A12G2362,Gh_D01G1231,Gh_D09G0142,Gh_D10G2185,Gh_D08G0134,Gh_D11G1373,Gh_A12G1032,Gh_A09G0152
GO:0016998	cell wall macromolecule catabolic process	biological_process	0.8277	1	1	693	125	49603	Gh_D05G0845
GO:0019684	photosynthesis, light reaction	biological_process	0.82779	1	1	693	125	49603	Gh_Sca009673G01
GO:0042157	lipoprotein metabolic process	biological_process	0.82779	1	1	693	125	49603	Gh_A13G0091
GO:0033176	proton-transporting V-type ATPase complex	cellular_component	0.82955	1	4	693	413	49603	Gh_A08G1178,Gh_D11G2848,Gh_D08G1463,Gh_A07G1847
GO:0008643	carbohydrate transport	biological_process	0.8302	1	1	693	126	49603	Gh_A10G1137
GO:0015079	potassium ion transmembrane transporter activity	molecular_function	0.8302	1	1	693	126	49603	Gh_D06G0921
GO:0006928	movement of cell or subcellular component	biological_process	0.83092	1	4	693	414	49603	Gh_A05G3852,Gh_D07G2022,Gh_A05G2862,Gh_D05G3161
GO:0006413	translational initiation	biological_process	0.83258	1	1	693	127	49603	Gh_A05G1992
GO:0009156	ribonucleoside monophosphate biosynthetic process	biological_process	0.83326	1	3	693	325	49603	Gh_Sca004717G07,Gh_D07G2022,Gh_D10G2123
GO:0004518	nuclease activity	molecular_function	0.83451	1	8	693	761	49603	Gh_A02G0186,Gh_D11G2303,Gh_D13G1857,Gh_D02G0249,Gh_A05G3746,Gh_D05G2215,Gh_A05G1085,Gh_D05G1263
GO:0008092	cytoskeletal protein binding	molecular_function	0.83477	1	7	693	677	49603	Gh_D01G1231,Gh_A12G2362,Gh_A05G2862,Gh_D05G3161,Gh_D07G2022,Gh_A03G0827,Gh_A06G1377
GO:0006323	DNA packaging	biological_process	0.83491	1	1	693	128	49603	Gh_D11G3165
GO:0008374	O-acyltransferase activity	molecular_function	0.83492	1	1	693	128	49603	Gh_D11G2590
GO:0009116	nucleoside metabolic process	biological_process	0.83553	1	8	693	762	49603	Gh_D07G2022,Gh_Sca004717G07,Gh_A09G1384,Gh_D12G1499,Gh_D10G2123,Gh_A12G1376,Gh_D09G1386,Gh_D08G0203
GO:0005743	mitochondrial inner membrane	cellular_component	0.8363	1	3	693	327	49603	Gh_Sca004717G07,Gh_D07G2022,Gh_D10G2123
GO:0003774	motor activity	molecular_function	0.83633	1	3	693	327	49603	Gh_A05G3852,Gh_D05G3161,Gh_A05G2862
GO:0009067	aspartate family amino acid biosynthetic process	biological_process	0.83723	1	1	693	129	49603	Gh_D11G2590
GO:1901657	glycosyl compound metabolic process	biological_process	0.83757	1	8	693	764	49603	Gh_D08G0203,Gh_D09G1386,Gh_A12G1376,Gh_D10G2123,Gh_D07G2022,Gh_Sca004717G07,Gh_D12G1499,Gh_A09G1384
GO:0061024	membrane organization	biological_process	0.83783	1	3	693	328	49603	Gh_A08G2059,Gh_D02G0172,Gh_D01G1791
GO:0022900	electron transport chain	biological_process	0.83809	1	2	693	233	49603	Gh_Sca009673G01,Gh_D08G0203
GO:0032403	protein complex binding	molecular_function	0.83833	1	5	693	508	49603	Gh_A05G2862,Gh_D05G3161,Gh_D08G0772,Gh_D09G0227,Gh_A06G1377
GO:0006184	obsolete GTP catabolic process	biological_process	0.83949	1	1	693	130	49603	Gh_A05G1486
GO:0045333	cellular respiration	biological_process	0.83976	1	2	693	234	49603	Gh_D02G1492,Gh_D08G0203
GO:0016592	mediator complex	cellular_component	0.83982	1	2	693	234	49603	Gh_A02G1382,Gh_A12G0485
GO:0005694	chromosome	cellular_component	0.84076	1	5	693	510	49603	Gh_D09G0142,Gh_D11G3165,Gh_D08G0134,Gh_D10G2185,Gh_A09G0152
GO:0008276	protein methyltransferase activity	molecular_function	0.84155	1	2	693	235	49603	Gh_D11G1373,Gh_A11G1226
GO:0009161	ribonucleoside monophosphate metabolic process	biological_process	0.84302	1	6	693	599	49603	Gh_D07G2022,Gh_Sca004717G07,Gh_D08G0203,Gh_D09G1386,Gh_A09G1384,Gh_D10G2123
GO:0006357	regulation of transcription from RNA polymerase II promoter	biological_process	0.84325	1	2	693	236	49603	Gh_A12G0485,Gh_A02G1382
GO:0044036	cell wall macromolecule metabolic process	biological_process	0.84389	1	1	693	132	49603	Gh_D05G0845
GO:0012505	endomembrane system	cellular_component	0.84477	1	11	693	1021	49603	Gh_D11G2499,Gh_D02G0161,Gh_A06G1430,Gh_D02G0172,Gh_A13G0091,Gh_A05G3852,Gh_A05G1486,Gh_A08G1037,Gh_D08G1315,Gh_D06G1778,Gh_D12G2200
GO:0019866	organelle inner membrane	cellular_component	0.84516	1	3	693	333	49603	Gh_Sca004717G07,Gh_D07G2022,Gh_D10G2123
GO:0009117	nucleotide metabolic process	biological_process	0.8453	1	10	693	939	49603	Gh_D10G2123,Gh_D13G0343,Gh_D09G1386,Gh_D08G0203,Gh_D06G0181,Gh_A09G1384,Gh_A06G0185,Gh_A13G0305,Gh_Sca004717G07,Gh_D07G2022
GO:0031301	integral component of organelle membrane	cellular_component	0.84615	1	1	693	133	49603	Gh_D11G2499
GO:0030170	pyridoxal phosphate binding	molecular_function	0.84663	1	2	693	238	49603	Gh_A08G1581,Gh_D08G1888
GO:0004650	polygalacturonase activity	molecular_function	0.8483	1	1	693	134	49603	Gh_A09G1155
GO:0022904	respiratory electron transport chain	biological_process	0.8483	1	1	693	134	49603	Gh_D08G0203
GO:0051188	cofactor biosynthetic process	biological_process	0.85033	1	8	693	777	49603	Gh_D01G0210,Gh_A10G0282,Gh_D08G2684,Gh_D13G0343,Gh_D12G1350,Gh_A12G1225,Gh_A01G0163,Gh_A08G1952
GO:0044257	cellular protein catabolic process	biological_process	0.85064	1	4	693	429	49603	Gh_A07G1847,Gh_D10G0399,Gh_A12G0672,Gh_A09G1907
GO:0051603	proteolysis involved in cellular protein catabolic process	biological_process	0.85064	1	4	693	429	49603	Gh_A09G1907,Gh_A07G1847,Gh_A12G0672,Gh_D10G0399
GO:0006855	drug transmembrane transport	biological_process	0.85454	1	1	693	137	49603	Gh_A06G2037
GO:0015893	drug transport	biological_process	0.85454	1	1	693	137	49603	Gh_A06G2037
GO:0006606	protein import into nucleus	biological_process	0.85458	1	1	693	137	49603	Gh_A05G3852
GO:0016459	myosin complex	cellular_component	0.85458	1	1	693	137	49603	Gh_A05G3852
GO:0034504	protein localization to nucleus	biological_process	0.85458	1	1	693	137	49603	Gh_A05G3852
GO:0044744	protein targeting to nucleus	biological_process	0.85458	1	1	693	137	49603	Gh_A05G3852
GO:0051170	nuclear import	biological_process	0.85458	1	1	693	137	49603	Gh_A05G3852
GO:1902593	single-organism nuclear import	biological_process	0.85458	1	1	693	137	49603	Gh_A05G3852
GO:0009124	nucleoside monophosphate biosynthetic process	biological_process	0.85495	1	3	693	340	49603	Gh_D10G2123,Gh_D07G2022,Gh_Sca004717G07
GO:0042493	response to drug	biological_process	0.85658	1	1	693	138	49603	Gh_A06G2037
GO:0070925	organelle assembly	biological_process	0.85662	1	1	693	138	49603	Gh_D11G3242
GO:0005622	intracellular	cellular_component	0.85836	1	154	693	11855	49603	Gh_D11G0245,Gh_A05G1337,Gh_A12G1844,Gh_A05G3068,Gh_D02G0614,Gh_A01G2095,Gh_A05G1486,Gh_A09G0152,Gh_A06G1988,Gh_D06G2136,Gh_D03G1279,Gh_D10G2123,Gh_A04G1486,Gh_D12G1041,Gh_A07G0442,Gh_D12G2200,Gh_A02G1803,Gh_A10G0282,Gh_A08G2179,Gh_D07G0506,Gh_A08G1037,Gh_A13G0442,Gh_A11G2387,Gh_D11G1373,Gh_A02G0609,Gh_A11G1954,Gh_D03G0716,Gh_D09G2165,Gh_D09G0142,Gh_D07G1156,Gh_D04G0575,Gh_A06G2037,Gh_D11G2702,Gh_…
GO:0019079	viral genome replication	biological_process	0.85862	1	1	693	139	49603	Gh_D01G0210
GO:0032259	methylation	biological_process	0.85901	1	3	693	343	49603	Gh_A11G1226,Gh_D11G1373,Gh_D03G0555
GO:0043623	cellular protein complex assembly	biological_process	0.85922	1	4	693	436	49603	Gh_D11G3242,Gh_D05G2215,Gh_A05G3746,Gh_A05G0067
GO:0015849	organic acid transport	biological_process	0.85944	1	2	693	246	49603	Gh_A08G1426,Gh_A08G0623
GO:0046942	carboxylic acid transport	biological_process	0.85944	1	2	693	246	49603	Gh_A08G1426,Gh_A08G0623
GO:0044423	virion part	cellular_component	0.85985	1	10	693	956	49603	Gh_D06G0587,Gh_D02G1492,Gh_A01G1695,Gh_D02G0169,Gh_A06G0801,Gh_D01G1946,Gh_D11G2590,Gh_D07G2022,Gh_A13G1018,Gh_A06G0531
GO:0006783	heme biosynthetic process	biological_process	0.86056	1	1	693	140	49603	Gh_D13G0343
GO:0009123	nucleoside monophosphate metabolic process	biological_process	0.86098	1	6	693	616	49603	Gh_D09G1386,Gh_D08G0203,Gh_A09G1384,Gh_D10G2123,Gh_D07G2022,Gh_Sca004717G07
GO:0006753	nucleoside phosphate metabolic process	biological_process	0.86475	1	10	693	962	49603	Gh_A09G1384,Gh_A06G0185,Gh_A13G0305,Gh_Sca004717G07,Gh_D07G2022,Gh_D10G2123,Gh_D13G0343,Gh_D09G1386,Gh_D08G0203,Gh_D06G0181
GO:0016209	antioxidant activity	molecular_function	0.86505	1	4	693	441	49603	Gh_D05G0975,Gh_D08G1315,Gh_A08G1037,Gh_A05G0892
GO:0072594	establishment of protein localization to organelle	biological_process	0.86551	1	3	693	348	49603	Gh_A05G3852,Gh_D01G1791,Gh_A08G2059
GO:0016747	transferase activity, transferring acyl groups other than amino-acyl groups	molecular_function	0.8658	1	7	693	708	49603	Gh_D02G2148,Gh_D08G1196,Gh_D11G2590,Gh_A06G0729,Gh_D09G2463,Gh_A09G0720,Gh_A03G2174
GO:0044424	intracellular part	cellular_component	0.86584	1	141	693	10925	49603	Gh_A06G2038,Gh_A05G3852,Gh_A08G1952,Gh_D01G1229,Gh_D12G2014,Gh_D10G2080,Gh_Sca009673G01,Gh_D03G0920,Gh_D11G0401,Gh_A12G1225,Gh_D13G0874,Gh_D07G2022,Gh_A05G0580,Gh_D05G2790,Gh_D10G0399,Gh_A10G1854,Gh_A12G0485,Gh_A10G1917,Gh_D02G0161,Gh_A05G2055,Gh_A11G2811,Gh_A08G1027,Gh_D09G1488,Gh_D03G0522,Gh_D06G1778,Gh_D13G0489,Gh_D03G1775,Gh_D11G2499,Gh_D10G1865,Gh_D04G1893,Gh_D01G1503,Gh_D08G1305,Gh_D10G2115…
GO:0015238	drug transmembrane transporter activity	molecular_function	0.86634	1	1	693	143	49603	Gh_A06G2037
GO:0090484	drug transporter activity	molecular_function	0.86634	1	1	693	143	49603	Gh_A06G2037
GO:0015711	organic anion transport	biological_process	0.86694	1	2	693	251	49603	Gh_A08G1426,Gh_A08G0623
GO:0008380	RNA splicing	biological_process	0.86824	1	1	693	144	49603	Gh_D06G1302
GO:0010605	negative regulation of macromolecule metabolic process	biological_process	0.87009	1	1	693	145	49603	Gh_A06G1479
GO:0031300	intrinsic component of organelle membrane	cellular_component	0.87009	1	1	693	145	49603	Gh_D11G2499
GO:0005739	mitochondrion	cellular_component	0.87032	1	7	693	713	49603	Gh_D10G0442,Gh_D12G1761,Gh_Sca004717G07,Gh_D07G2022,Gh_D10G2123,Gh_D02G0169,Gh_D10G1865
GO:0042451	purine nucleoside biosynthetic process	biological_process	0.8705	1	3	693	352	49603	Gh_D07G2022,Gh_Sca004717G07,Gh_D10G2123
GO:0046129	purine ribonucleoside biosynthetic process	biological_process	0.8705	1	3	693	352	49603	Gh_Sca004717G07,Gh_D07G2022,Gh_D10G2123
GO:0019725	cellular homeostasis	biological_process	0.87177	1	4	693	447	49603	Gh_A05G1486,Gh_A08G1037,Gh_D11G0244,Gh_D08G1315
GO:0022836	gated channel activity	molecular_function	0.87267	1	2	693	255	49603	Gh_A05G1486,Gh_D06G0921
GO:0004540	ribonuclease activity	molecular_function	0.87268	1	2	693	255	49603	Gh_A05G3746,Gh_D05G2215
GO:0072528	pyrimidine-containing compound biosynthetic process	biological_process	0.87546	1	1	693	148	49603	Gh_D04G1519
GO:0016469	proton-transporting two-sector ATPase complex	cellular_component	0.87644	1	7	693	720	49603	Gh_D11G2848,Gh_A08G1178,Gh_D08G1463,Gh_D10G2123,Gh_A07G1847,Gh_Sca004717G07,Gh_D07G2022
GO:0032040	small-subunit processome	cellular_component	0.87715	1	1	693	149	49603	Gh_D02G0161
GO:0048518	positive regulation of biological process	biological_process	0.87717	1	4	693	452	49603	Gh_A08G1027,Gh_A05G0067,Gh_D01G0210,Gh_A01G0163
GO:0009523	photosystem II	cellular_component	0.87819	1	2	693	259	49603	Gh_D08G2109,Gh_A08G1765
GO:0010628	positive regulation of gene expression	biological_process	0.87893	1	1	693	150	49603	Gh_A08G1027
GO:0019637	organophosphate metabolic process	biological_process	0.8794	1	16	693	1479	49603	Gh_D06G0181,Gh_D05G2358,Gh_D10G2123,Gh_Sca004717G07,Gh_A13G0305,Gh_A06G0185,Gh_A05G2111,Gh_A09G1384,Gh_A09G1105,Gh_D02G1653,Gh_A03G1218,Gh_D13G0343,Gh_D09G1386,Gh_D08G0203,Gh_D07G2022,Gh_A13G0091
GO:0042803	protein homodimerization activity	molecular_function	0.87953	1	2	693	260	49603	Gh_A05G3852,Gh_D11G3242
GO:0009152	purine ribonucleotide biosynthetic process	biological_process	0.88117	1	3	693	361	49603	Gh_D10G2123,Gh_Sca004717G07,Gh_D07G2022
GO:0044454	nuclear chromosome part	cellular_component	0.8823	1	1	693	152	49603	Gh_D08G0134
GO:0016830	carbon-carbon lyase activity	molecular_function	0.88344	1	3	693	363	49603	Gh_A07G2254,Gh_D04G1519,Gh_D07G1017
GO:0016052	carbohydrate catabolic process	biological_process	0.88348	1	2	693	263	49603	Gh_A09G1384,Gh_D09G1386
GO:0009066	aspartate family amino acid metabolic process	biological_process	0.88394	1	1	693	153	49603	Gh_D11G2590
GO:0044282	small molecule catabolic process	biological_process	0.88394	1	1	693	153	49603	Gh_A05G0067
GO:1902600	hydrogen ion transmembrane transport	biological_process	0.88478	1	7	693	730	49603	Gh_D10G2123,Gh_D08G1463,Gh_A08G1178,Gh_D11G2848,Gh_D07G2022,Gh_Sca004717G07,Gh_A07G1847
GO:0009891	positive regulation of biosynthetic process	biological_process	0.88717	1	1	693	155	49603	Gh_A08G1027
GO:0010557	positive regulation of macromolecule biosynthetic process	biological_process	0.88717	1	1	693	155	49603	Gh_A08G1027
GO:0031328	positive regulation of cellular biosynthetic process	biological_process	0.88717	1	1	693	155	49603	Gh_A08G1027
GO:0051173	positive regulation of nitrogen compound metabolic process	biological_process	0.88717	1	1	693	155	49603	Gh_A08G1027
GO:0008654	phospholipid biosynthetic process	biological_process	0.88717	1	1	693	155	49603	Gh_A13G0091
GO:0000003	reproduction	biological_process	0.88785	1	3	693	367	49603	Gh_D11G3165,Gh_D05G1953,Gh_A08G1838
GO:0006461	protein complex assembly	biological_process	0.88881	1	5	693	556	49603	Gh_A05G0067,Gh_D05G2215,Gh_A05G3746,Gh_D11G3242,Gh_D10G1865
GO:0070271	protein complex biogenesis	biological_process	0.88881	1	5	693	556	49603	Gh_D11G3242,Gh_A05G3746,Gh_D05G2215,Gh_D10G1865,Gh_A05G0067
GO:0006164	purine nucleotide biosynthetic process	biological_process	0.88892	1	3	693	368	49603	Gh_D10G2123,Gh_D07G2022,Gh_Sca004717G07
GO:0006520	cellular amino acid metabolic process	biological_process	0.88983	1	12	693	1165	49603	Gh_D06G0181,Gh_D02G0464,Gh_D04G0887,Gh_D13G0343,Gh_Sca004851G02,Gh_D11G3242,Gh_A13G0305,Gh_D11G2590,Gh_A06G0185,Gh_A02G0609,Gh_D04G1519,Gh_A04G0457
GO:0033365	protein localization to organelle	biological_process	0.89001	1	3	693	369	49603	Gh_A05G3852,Gh_D01G1791,Gh_A08G2059
GO:0045454	cell redox homeostasis	biological_process	0.89419	1	3	693	373	49603	Gh_A08G1037,Gh_D11G0244,Gh_D08G1315
GO:0006979	response to oxidative stress	biological_process	0.89461	1	2	693	272	49603	Gh_D05G0975,Gh_A05G0892
GO:0006399	tRNA metabolic process	biological_process	0.89714	1	8	693	834	49603	Gh_A02G0609,Gh_A09G1384,Gh_A04G0457,Gh_D09G1386,Gh_Sca004851G02,Gh_D11G3242,Gh_D02G0464,Gh_D04G0887
GO:0032268	regulation of cellular protein metabolic process	biological_process	0.89777	1	1	693	162	49603	Gh_A08G1027
GO:0000226	microtubule cytoskeleton organization	biological_process	0.89777	1	1	693	162	49603	Gh_D08G0134
GO:0006790	sulfur compound metabolic process	biological_process	0.89809	1	2	693	275	49603	Gh_D11G2590,Gh_D04G1519
GO:0042278	purine nucleoside metabolic process	biological_process	0.89816	1	6	693	658	49603	Gh_Sca004717G07,Gh_D07G2022,Gh_D09G1386,Gh_D08G0203,Gh_D10G2123,Gh_A09G1384
GO:0046128	purine ribonucleoside metabolic process	biological_process	0.89816	1	6	693	658	49603	Gh_D10G2123,Gh_A09G1384,Gh_D08G0203,Gh_D09G1386,Gh_Sca004717G07,Gh_D07G2022
GO:0005740	mitochondrial envelope	cellular_component	0.89824	1	5	693	567	49603	Gh_Sca004717G07,Gh_D07G2022,Gh_D12G1761,Gh_D10G0442,Gh_D10G2123
GO:0022857	transmembrane transporter activity	molecular_function	0.89907	1	37	693	3195	49603	Gh_A08G1178,Gh_D06G0587,Gh_D04G0818,Gh_D13G0347,Gh_A13G0309,Gh_D11G0566,Gh_D07G2022,Gh_D09G0227,Gh_A05G1486,Gh_A11G2374,Gh_D02G0169,Gh_D11G2688,Gh_D08G0004,Gh_A06G2037,Gh_Sca004717G07,Gh_A05G3666,Gh_A13G1597,Gh_D08G1463,Gh_A04G1199,Gh_A10G1621,Gh_A06G1479,Gh_A08G2556,Gh_A07G1847,Gh_D03G0716,Gh_A06G0531,Gh_D10G1372,Gh_D04G1809,Gh_D06G0921,Gh_D11G2848,Gh_A13G2287,Gh_D10G2123,Gh_A12G1111,Gh_A02G1009…
GO:0030684	preribosome	cellular_component	0.90057	1	1	693	164	49603	Gh_D02G0161
GO:0004519	endonuclease activity	molecular_function	0.90117	1	3	693	380	49603	Gh_D11G2303,Gh_A05G1085,Gh_D05G1263
GO:0009260	ribonucleotide biosynthetic process	biological_process	0.90308	1	3	693	382	49603	Gh_Sca004717G07,Gh_D07G2022,Gh_D10G2123
GO:0046390	ribose phosphate biosynthetic process	biological_process	0.90308	1	3	693	382	49603	Gh_D07G2022,Gh_Sca004717G07,Gh_D10G2123
GO:0009607	response to biotic stimulus	biological_process	0.90404	1	3	693	383	49603	Gh_D12G0166,Gh_D01G0257,Gh_A12G0153
GO:0006508	proteolysis	biological_process	0.90541	1	20	693	1855	49603	Gh_A09G1907,Gh_A04G1228,Gh_A10G0470,Gh_A04G0987,Gh_D05G2391,Gh_D13G2136,Gh_A13G2322,Gh_A08G1783,Gh_D09G0354,Gh_A01G0163,Gh_A07G1847,Gh_A13G0001,Gh_A12G0672,Gh_D01G0210,Gh_D13G0016,Gh_D05G1339,Gh_D10G0493,Gh_D08G2129,Gh_D12G0076,Gh_D10G0399
GO:0048856	anatomical structure development	biological_process	0.9058	1	2	693	282	49603	Gh_D11G3165,Gh_D12G1504
GO:0004497	monooxygenase activity	molecular_function	0.90606	1	1	693	168	49603	Gh_D04G1519
GO:0032505	reproduction of a single-celled organism	biological_process	0.90606	1	1	693	168	49603	Gh_D05G1953
GO:0043093	FtsZ-dependent cytokinesis	biological_process	0.90606	1	1	693	168	49603	Gh_D05G1953
GO:0009163	nucleoside biosynthetic process	biological_process	0.90682	1	3	693	386	49603	Gh_D10G2123,Gh_Sca004717G07,Gh_D07G2022
GO:0042455	ribonucleoside biosynthetic process	biological_process	0.90682	1	3	693	386	49603	Gh_D10G2123,Gh_D07G2022,Gh_Sca004717G07
GO:0009150	purine ribonucleotide metabolic process	biological_process	0.9085	1	6	693	672	49603	Gh_Sca004717G07,Gh_D07G2022,Gh_D09G1386,Gh_D08G0203,Gh_D10G2123,Gh_A09G1384
GO:1901659	glycosyl compound biosynthetic process	biological_process	0.90864	1	3	693	388	49603	Gh_Sca004717G07,Gh_D07G2022,Gh_D10G2123
GO:0072527	pyrimidine-containing compound metabolic process	biological_process	0.90867	1	1	693	170	49603	Gh_D04G1519
GO:0042254	ribosome biogenesis	biological_process	0.91098	1	2	693	287	49603	Gh_A06G2100,Gh_A09G0720
GO:0033179	proton-transporting V-type ATPase, V0 domain	cellular_component	0.91098	1	2	693	287	49603	Gh_A08G1178,Gh_D08G1463
GO:0006163	purine nucleotide metabolic process	biological_process	0.91333	1	6	693	679	49603	Gh_D07G2022,Gh_Sca004717G07,Gh_A09G1384,Gh_D10G2123,Gh_D09G1386,Gh_D08G0203
GO:0015988	energy coupled proton transmembrane transport, against electrochemical gradient	biological_process	0.9136	1	4	693	492	49603	Gh_D08G1463,Gh_D11G2848,Gh_A08G1178,Gh_A07G1847
GO:0015991	ATP hydrolysis coupled proton transport	biological_process	0.9136	1	4	693	492	49603	Gh_A07G1847,Gh_D11G2848,Gh_A08G1178,Gh_D08G1463
GO:0051246	regulation of protein metabolic process	biological_process	0.91369	1	1	693	174	49603	Gh_A08G1027
GO:0015980	energy derivation by oxidation of organic compounds	biological_process	0.91392	1	2	693	290	49603	Gh_D08G0203,Gh_D02G1492
GO:0072522	purine-containing compound biosynthetic process	biological_process	0.91475	1	3	693	395	49603	Gh_Sca004717G07,Gh_D07G2022,Gh_D10G2123
GO:0003712	transcription cofactor activity	molecular_function	0.91589	1	2	693	292	49603	Gh_A12G0485,Gh_A02G1382
GO:0010604	positive regulation of macromolecule metabolic process	biological_process	0.91609	1	1	693	176	49603	Gh_A08G1027
GO:0006913	nucleocytoplasmic transport	biological_process	0.91609	1	1	693	176	49603	Gh_A05G3852
GO:0009521	photosystem	cellular_component	0.91644	1	3	693	397	49603	Gh_D08G2109,Gh_Sca009673G01,Gh_A08G1765
GO:0000989	transcription factor activity, transcription factor binding	molecular_function	0.91778	1	2	693	294	49603	Gh_A12G0485,Gh_A02G1382
GO:0019028	viral capsid	cellular_component	0.9192	1	5	693	595	49603	Gh_A06G0801,Gh_D11G2590,Gh_D02G1492,Gh_D07G2022,Gh_D02G0169
GO:0005643	nuclear pore	cellular_component	0.91957	1	1	693	179	49603	Gh_A05G3852
GO:0006820	anion transport	biological_process	0.91971	1	3	693	401	49603	Gh_A06G1479,Gh_A08G1426,Gh_A08G0623
GO:1902580	single-organism cellular localization	biological_process	0.91971	1	3	693	401	49603	Gh_A05G3852,Gh_D01G1791,Gh_A08G2059
GO:0033177	proton-transporting two-sector ATPase complex, proton-transporting domain	cellular_component	0.92032	1	4	693	501	49603	Gh_D10G2123,Gh_A08G1178,Gh_D08G1463,Gh_D07G2022
GO:0004674	protein serine/threonine kinase activity	molecular_function	0.92054	1	2	693	297	49603	Gh_D01G0257,Gh_D03G0099
GO:0043414	macromolecule methylation	biological_process	0.92054	1	2	693	297	49603	Gh_D11G1373,Gh_A11G1226
GO:0051213	dioxygenase activity	molecular_function	0.92056	1	5	693	597	49603	Gh_D08G1809,Gh_D10G0629,Gh_D10G0301,Gh_A08G1511,Gh_A10G0584
GO:0019954	asexual reproduction	biological_process	0.92069	1	1	693	180	49603	Gh_D05G1953
GO:0015077	monovalent inorganic cation transmembrane transporter activity	molecular_function	0.92178	1	12	693	1223	49603	Gh_D07G2022,Gh_Sca004717G07,Gh_D11G1863,Gh_D06G0921,Gh_A06G0531,Gh_D08G0004,Gh_A07G1847,Gh_A08G2556,Gh_D06G0587,Gh_D08G1463,Gh_A08G1178,Gh_D10G2123
GO:0044712	single-organism catabolic process	biological_process	0.92189	1	5	693	599	49603	Gh_A05G0067,Gh_A09G1384,Gh_D13G1791,Gh_D09G1386,Gh_D11G0877
GO:0065003	macromolecular complex assembly	biological_process	0.92189	1	5	693	599	49603	Gh_D11G3242,Gh_A05G3746,Gh_D05G2215,Gh_D10G1865,Gh_A05G0067
GO:0009259	ribonucleotide metabolic process	biological_process	0.92231	1	6	693	693	49603	Gh_D08G0203,Gh_D09G1386,Gh_A09G1384,Gh_D10G2123,Gh_Sca004717G07,Gh_D07G2022
GO:0000278	mitotic cell cycle	biological_process	0.92233	1	2	693	299	49603	Gh_D05G1953,Gh_D08G0134
GO:1903047	mitotic cell cycle process	biological_process	0.92233	1	2	693	299	49603	Gh_D05G1953,Gh_D08G0134
GO:1901575	organic substance catabolic process	biological_process	0.92246	1	13	693	1310	49603	Gh_D10G0399,Gh_A05G0067,Gh_A06G0796,Gh_A09G1384,Gh_A12G0672,Gh_A07G1847,Gh_D06G0926,Gh_A08G1589,Gh_D13G1791,Gh_D08G1899,Gh_D11G0877,Gh_D09G1386,Gh_A09G1907
GO:0015291	secondary active transmembrane transporter activity	molecular_function	0.92284	1	3	693	405	49603	Gh_A08G2556,Gh_D08G0004,Gh_A06G2037
GO:0016032	viral process	biological_process	0.92372	1	8	693	877	49603	Gh_A12G1225,Gh_A09G0152,Gh_D09G0142,Gh_D01G0210,Gh_D13G1648,Gh_D11G3242,Gh_A13G1340,Gh_D12G1350
GO:0051169	nuclear transport	biological_process	0.92398	1	1	693	183	49603	Gh_A05G3852
GO:0098655	cation transmembrane transport	biological_process	0.92479	1	8	693	879	49603	Gh_A07G1847,Gh_D10G2123,Gh_A13G2287,Gh_A08G1178,Gh_D11G2848,Gh_D08G1463,Gh_D07G2022,Gh_Sca004717G07
GO:0098662	inorganic cation transmembrane transport	biological_process	0.92479	1	8	693	879	49603	Gh_D10G2123,Gh_A13G2287,Gh_A08G1178,Gh_D11G2848,Gh_D08G1463,Gh_A07G1847,Gh_D07G2022,Gh_Sca004717G07
GO:0008135	translation factor activity, RNA binding	molecular_function	0.92495	1	2	693	302	49603	Gh_A08G1027,Gh_A05G1992
GO:0003743	translation initiation factor activity	molecular_function	0.92504	1	1	693	184	49603	Gh_A05G1992
GO:0006091	generation of precursor metabolites and energy	biological_process	0.92509	1	5	693	604	49603	Gh_D09G1386,Gh_D08G0203,Gh_A09G1384,Gh_Sca009673G01,Gh_D02G1492
GO:0009119	ribonucleoside metabolic process	biological_process	0.92532	1	6	693	698	49603	Gh_Sca004717G07,Gh_D07G2022,Gh_D09G1386,Gh_D08G0203,Gh_D10G2123,Gh_A09G1384
GO:0051704	multi-organism process	biological_process	0.92554	1	21	693	1986	49603	Gh_D01G0254,Gh_A12G1225,Gh_A09G0152,Gh_A12G0153,Gh_D09G0142,Gh_D09G2165,Gh_A08G1838,Gh_D01G0210,Gh_D13G1648,Gh_D03G1144,Gh_D11G3242,Gh_D04G1242,Gh_D13G0082,Gh_A13G1340,Gh_D11G3165,Gh_D12G0166,Gh_A05G3852,Gh_D01G0260,Gh_D01G0257,Gh_A03G0397,Gh_D12G1350
GO:0098660	inorganic ion transmembrane transport	biological_process	0.9269	1	8	693	883	49603	Gh_D08G1463,Gh_D11G2848,Gh_A08G1178,Gh_A13G2287,Gh_D10G2123,Gh_A07G1847,Gh_D07G2022,Gh_Sca004717G07
GO:0044429	mitochondrial part	cellular_component	0.9282	1	5	693	609	49603	Gh_D07G2022,Gh_Sca004717G07,Gh_D12G1761,Gh_D10G0442,Gh_D10G2123
GO:0022613	ribonucleoprotein complex biogenesis	biological_process	0.92913	1	2	693	307	49603	Gh_A06G2100,Gh_A09G0720
GO:0000281	mitotic cytokinesis	biological_process	0.92915	1	1	693	188	49603	Gh_D05G1953
GO:0000917	barrier septum assembly	biological_process	0.92915	1	1	693	188	49603	Gh_D05G1953
GO:0032506	cytokinetic process	biological_process	0.92915	1	1	693	188	49603	Gh_D05G1953
GO:0061640	cytoskeleton-dependent cytokinesis	biological_process	0.92915	1	1	693	188	49603	Gh_D05G1953
GO:0090529	cell septum assembly	biological_process	0.92915	1	1	693	188	49603	Gh_D05G1953
GO:1902410	mitotic cytokinetic process	biological_process	0.92915	1	1	693	188	49603	Gh_D05G1953
GO:0072521	purine-containing compound metabolic process	biological_process	0.92991	1	6	693	706	49603	Gh_Sca004717G07,Gh_D07G2022,Gh_D10G2123,Gh_A09G1384,Gh_D09G1386,Gh_D08G0203
GO:1902589	single-organism organelle organization	biological_process	0.93048	1	6	693	707	49603	Gh_D11G3165,Gh_D02G0172,Gh_A11G1226,Gh_D11G1373,Gh_D08G0134,Gh_A05G0067
GO:0071705	nitrogen compound transport	biological_process	0.93309	1	2	693	312	49603	Gh_D05G2215,Gh_A05G3746
GO:0019752	carboxylic acid metabolic process	biological_process	0.93351	1	20	693	1926	49603	Gh_Sca004851G02,Gh_A06G0729,Gh_D03G0613,Gh_D06G0181,Gh_A04G0457,Gh_A09G1384,Gh_A06G0185,Gh_A13G0305,Gh_A06G1391,Gh_D11G2590,Gh_D11G3242,Gh_D13G0343,Gh_D09G1386,Gh_D04G0887,Gh_D02G0464,Gh_A03G2174,Gh_D04G1519,Gh_A02G0609,Gh_D02G2148,Gh_D08G0273
GO:0044764	multi-organism cellular process	biological_process	0.93355	1	9	693	986	49603	Gh_D09G0142,Gh_A09G0152,Gh_A12G1225,Gh_D11G3242,Gh_A13G1340,Gh_D04G1242,Gh_D12G1350,Gh_D13G1648,Gh_D01G0210
GO:0043436	oxoacid metabolic process	biological_process	0.93385	1	20	693	1927	49603	Gh_D06G0181,Gh_Sca004851G02,Gh_A06G0729,Gh_D03G0613,Gh_D11G2590,Gh_A06G1391,Gh_A13G0305,Gh_A09G1384,Gh_A04G0457,Gh_A06G0185,Gh_D04G0887,Gh_D02G0464,Gh_D11G3242,Gh_D09G1386,Gh_D13G0343,Gh_D02G2148,Gh_D08G0273,Gh_A03G2174,Gh_D04G1519,Gh_A02G0609
GO:0005635	nuclear envelope	cellular_component	0.93398	1	1	693	193	49603	Gh_A05G3852
GO:0004601	peroxidase activity	molecular_function	0.93461	1	2	693	314	49603	Gh_D05G0975,Gh_A05G0892
GO:0006082	organic acid metabolic process	biological_process	0.93618	1	20	693	1934	49603	Gh_D06G0181,Gh_D03G0613,Gh_A06G0729,Gh_Sca004851G02,Gh_D11G2590,Gh_A06G1391,Gh_A13G0305,Gh_A06G0185,Gh_A09G1384,Gh_A04G0457,Gh_D02G0464,Gh_D04G0887,Gh_D09G1386,Gh_D13G0343,Gh_D11G3242,Gh_D08G0273,Gh_D02G2148,Gh_D04G1519,Gh_A02G0609,Gh_A03G2174
GO:0015035	protein disulfide oxidoreductase activity	molecular_function	0.9376	1	1	693	197	49603	Gh_D11G0244
GO:0015036	disulfide oxidoreductase activity	molecular_function	0.9376	1	1	693	197	49603	Gh_D11G0244
GO:0005741	mitochondrial outer membrane	cellular_component	0.9376	1	1	693	197	49603	Gh_D12G1761
GO:0031968	organelle outer membrane	cellular_component	0.9376	1	1	693	197	49603	Gh_D12G1761
GO:0031966	mitochondrial membrane	cellular_component	0.93894	1	4	693	530	49603	Gh_D10G2123,Gh_D07G2022,Gh_Sca004717G07,Gh_D12G1761
GO:0034357	photosynthetic membrane	cellular_component	0.93948	1	3	693	429	49603	Gh_Sca009673G01,Gh_D08G2109,Gh_A08G1765
GO:0016903	oxidoreductase activity, acting on the aldehyde or oxo group of donors	molecular_function	0.94103	1	1	693	201	49603	Gh_A07G1360
GO:0016684	oxidoreductase activity, acting on peroxide as acceptor	molecular_function	0.94107	1	2	693	323	49603	Gh_A05G0892,Gh_D05G0975
GO:0034660	ncRNA metabolic process	biological_process	0.94384	1	9	693	1010	49603	Gh_D09G1386,Gh_Sca004851G02,Gh_D11G3242,Gh_D02G0464,Gh_D04G0887,Gh_A02G0609,Gh_A06G2100,Gh_A09G1384,Gh_A04G0457
GO:0016627	oxidoreductase activity, acting on the CH-CH group of donors	molecular_function	0.94438	1	2	693	328	49603	Gh_D13G0343,Gh_D13G1791
GO:0016765	transferase activity, transferring alkyl or aryl (other than methyl) groups	molecular_function	0.94504	1	1	693	206	49603	Gh_D08G0273
GO:0042592	homeostatic process	biological_process	0.94541	1	4	693	542	49603	Gh_A05G1486,Gh_D11G0244,Gh_A08G1037,Gh_D08G1315
GO:0016701	oxidoreductase activity, acting on single donors with incorporation of molecular oxygen	molecular_function	0.94581	1	1	693	207	49603	Gh_D04G1519
GO:0034622	cellular macromolecular complex assembly	biological_process	0.94694	1	4	693	545	49603	Gh_A05G0067,Gh_A05G3746,Gh_D05G2215,Gh_D11G3242
GO:0000775	chromosome, centromeric region	cellular_component	0.94733	1	1	693	209	49603	Gh_D08G0134
GO:0051287	NAD binding	molecular_function	0.94754	1	2	693	333	49603	Gh_D06G0181,Gh_A06G0185
GO:0016616	oxidoreductase activity, acting on the CH-OH group of donors, NAD or NADP as acceptor	molecular_function	0.95004	1	8	693	935	49603	Gh_A11G1044,Gh_A06G0185,Gh_D11G1199,Gh_A13G0305,Gh_D13G0343,Gh_D06G0181,Gh_D05G0948,Gh_A05G0827
GO:0003779	actin binding	molecular_function	0.95051	1	2	693	338	49603	Gh_A12G2362,Gh_D01G1231
GO:0016835	carbon-oxygen lyase activity	molecular_function	0.95107	1	2	693	339	49603	Gh_D02G1653,Gh_A03G1218
GO:0031967	organelle envelope	cellular_component	0.9514	1	6	693	751	49603	Gh_D10G2123,Gh_D10G0442,Gh_A05G3852,Gh_D12G1761,Gh_Sca004717G07,Gh_D07G2022
GO:0009110	vitamin biosynthetic process	biological_process	0.9516	1	1	693	215	49603	Gh_D04G1519
GO:0042364	water-soluble vitamin biosynthetic process	biological_process	0.9516	1	1	693	215	49603	Gh_D04G1519
GO:0006364	rRNA processing	biological_process	0.95228	1	1	693	216	49603	Gh_A06G2100
GO:0016072	rRNA metabolic process	biological_process	0.95228	1	1	693	216	49603	Gh_A06G2100
GO:0008509	anion transmembrane transporter activity	molecular_function	0.95295	1	1	693	217	49603	Gh_A06G1479
GO:0044446	intracellular organelle part	cellular_component	0.95403	1	39	693	3553	49603	Gh_D10G2123,Gh_D02G0172,Gh_D13G1857,Gh_D11G2848,Gh_D11G2499,Gh_Sca173604G01,Gh_D03G1775,Gh_D06G1778,Gh_D12G2200,Gh_D12G1041,Gh_A08G1651,Gh_A08G1027,Gh_D06G1302,Gh_A07G1847,Gh_D10G2115,Gh_D08G1305,Gh_A11G2387,Gh_A13G0091,Gh_D08G0134,Gh_D08G1984,Gh_A02G1382,Gh_D11G2702,Gh_D07G1156,Gh_A08G1952,Gh_A05G3852,Gh_A05G0067,Gh_Sca004717G07,Gh_D11G3165,Gh_D11G3242,Gh_A06G1430,Gh_D10G0442,Gh_D02G0161,Gh_A13G…
GO:0051536	iron-sulfur cluster binding	molecular_function	0.9544	1	2	693	345	49603	Gh_Sca004803G06,Gh_D06G0759
GO:0051540	metal cluster binding	molecular_function	0.9544	1	2	693	345	49603	Gh_Sca004803G06,Gh_D06G0759
GO:0017038	protein import	biological_process	0.9549	1	1	693	220	49603	Gh_A05G3852
GO:0006766	vitamin metabolic process	biological_process	0.95553	1	1	693	221	49603	Gh_D04G1519
GO:0006767	water-soluble vitamin metabolic process	biological_process	0.95553	1	1	693	221	49603	Gh_D04G1519
GO:0030246	carbohydrate binding	molecular_function	0.95611	1	4	693	565	49603	Gh_A09G0725,Gh_D03G0476,Gh_D05G0124,Gh_A05G0067
GO:0006811	ion transport	biological_process	0.95658	1	28	693	2673	49603	Gh_D01G1577,Gh_A05G3666,Gh_Sca004717G07,Gh_A08G1651,Gh_D11G2848,Gh_D07G0022,Gh_A13G2287,Gh_D10G2123,Gh_A08G1589,Gh_D08G1984,Gh_A08G1426,Gh_A12G1111,Gh_D08G0004,Gh_A08G0623,Gh_D13G0347,Gh_A06G0531,Gh_D07G2022,Gh_A13G0309,Gh_D06G0921,Gh_A08G1178,Gh_D08G1463,Gh_D08G1899,Gh_A06G1479,Gh_A10G1621,Gh_A07G1847,Gh_A08G2556,Gh_D04G0818,Gh_D06G0587
GO:0044877	macromolecular complex binding	molecular_function	0.95687	1	15	693	1580	49603	Gh_D12G0544,Gh_D08G2083,Gh_D08G0772,Gh_A08G1732,Gh_D09G0227,Gh_A08G1027,Gh_D12G1041,Gh_A12G2206,Gh_A05G1486,Gh_A05G2862,Gh_D12G2385,Gh_D05G3161,Gh_A12G0527,Gh_D12G2588,Gh_A06G1377
GO:0098687	chromosomal region	cellular_component	0.95856	1	1	693	226	49603	Gh_D08G0134
GO:0005576	extracellular region	cellular_component	0.95876	1	16	693	1674	49603	Gh_D04G1985,Gh_D05G2358,Gh_D12G2200,Gh_D11G3234,Gh_D01G1577,Gh_A13G1869,Gh_D13G2257,Gh_D08G1966,Gh_A09G1105,Gh_A02G1796,Gh_A06G1864,Gh_A08G1838,Gh_A02G0609,Gh_D09G0142,Gh_D13G0347,Gh_A09G0152
GO:0051258	protein polymerization	biological_process	0.95915	1	1	693	227	49603	Gh_A05G0067
GO:0040011	locomotion	biological_process	0.95945	1	2	693	355	49603	Gh_D07G2022,Gh_A05G3852
GO:0046983	protein dimerization activity	molecular_function	0.95986	1	10	693	1148	49603	Gh_D13G0489,Gh_A13G0442,Gh_A05G3852,Gh_D09G1299,Gh_A13G1004,Gh_D06G1414,Gh_D11G3242,Gh_D09G1297,Gh_A06G2037,Gh_D08G1966
GO:0000910	cytokinesis	biological_process	0.96028	1	1	693	229	49603	Gh_D05G1953
GO:0009579	thylakoid	cellular_component	0.96084	1	3	693	471	49603	Gh_A08G1765,Gh_D08G2109,Gh_Sca009673G01
GO:0044436	thylakoid part	cellular_component	0.96084	1	3	693	471	49603	Gh_D08G2109,Gh_Sca009673G01,Gh_A08G1765
GO:0044422	organelle part	cellular_component	0.96137	1	39	693	3594	49603	Gh_D07G2022,Gh_D02G0598,Gh_D12G1761,Gh_A05G1486,Gh_A12G0485,Gh_A10G1854,Gh_A13G1526,Gh_D02G0161,Gh_D10G0442,Gh_A06G1430,Gh_D11G3242,Gh_D11G3165,Gh_Sca004717G07,Gh_A05G0067,Gh_A05G3852,Gh_A08G1952,Gh_D07G1156,Gh_D11G2702,Gh_A02G1382,Gh_D08G1984,Gh_A13G0091,Gh_A11G2387,Gh_D08G0134,Gh_D10G2115,Gh_D08G1305,Gh_A07G1847,Gh_D06G1302,Gh_A08G1027,Gh_A08G1651,Gh_D12G1041,Gh_D12G2200,Gh_D06G1778,Gh_D03G1775…
GO:0005381	iron ion transmembrane transporter activity	molecular_function	0.96139	1	1	693	231	49603	Gh_A13G2287
GO:0006826	iron ion transport	biological_process	0.96299	1	1	693	234	49603	Gh_A13G2287
GO:0010506	regulation of autophagy	biological_process	0.96402	1	1	693	236	49603	Gh_D12G2200
GO:0044403	symbiosis, encompassing mutualism through parasitism	biological_process	0.96429	1	8	693	979	49603	Gh_D01G0210,Gh_D12G1350,Gh_A13G1340,Gh_D11G3242,Gh_D13G1648,Gh_A09G0152,Gh_A12G1225,Gh_D09G0142
GO:0044419	interspecies interaction between organisms	biological_process	0.96511	1	8	693	982	49603	Gh_D09G0142,Gh_A12G1225,Gh_A09G0152,Gh_D13G1648,Gh_D12G1350,Gh_A13G1340,Gh_D11G3242,Gh_D01G0210
GO:0022892	substrate-specific transporter activity	molecular_function	0.96587	1	26	693	2556	49603	Gh_D11G1863,Gh_D01G1577,Gh_Sca004717G07,Gh_A05G3666,Gh_A05G2111,Gh_D05G2358,Gh_A12G1111,Gh_D08G0004,Gh_D10G2123,Gh_A13G2287,Gh_D06G0921,Gh_A05G1486,Gh_D07G2022,Gh_A13G0309,Gh_A06G0531,Gh_D13G0347,Gh_D04G0818,Gh_D06G0587,Gh_A08G2556,Gh_A07G1847,Gh_A06G1479,Gh_A05G2055,Gh_A10G1621,Gh_A08G1178,Gh_A13G1597,Gh_D08G1463
GO:0016614	oxidoreductase activity, acting on CH-OH group of donors	molecular_function	0.96669	1	8	693	988	49603	Gh_A05G0827,Gh_D06G0181,Gh_D05G0948,Gh_D13G0343,Gh_A13G0305,Gh_D11G1199,Gh_A11G1044,Gh_A06G0185
GO:0009165	nucleotide biosynthetic process	biological_process	0.96693	1	3	693	487	49603	Gh_D10G2123,Gh_D07G2022,Gh_Sca004717G07
GO:0006576	cellular biogenic amine metabolic process	biological_process	0.9674	1	1	693	243	49603	Gh_D08G0273
GO:0019058	viral life cycle	biological_process	0.96831	1	3	693	491	49603	Gh_A12G1225,Gh_D01G0210,Gh_D12G1350
GO:0044106	cellular amine metabolic process	biological_process	0.96876	1	1	693	246	49603	Gh_D08G0273
GO:1901607	alpha-amino acid biosynthetic process	biological_process	0.96876	1	2	693	377	49603	Gh_D11G2590,Gh_D04G1519
GO:0016829	lyase activity	molecular_function	0.96896	1	8	693	997	49603	Gh_A04G0621,Gh_A07G2254,Gh_D02G1653,Gh_A03G1218,Gh_D07G1017,Gh_D04G1519,Gh_D07G1124,Gh_A07G1043
GO:1901293	nucleoside phosphate biosynthetic process	biological_process	0.97121	1	3	693	500	49603	Gh_D10G2123,Gh_D07G2022,Gh_Sca004717G07
GO:0015672	monovalent inorganic cation transport	biological_process	0.97184	1	10	693	1197	49603	Gh_D10G2123,Gh_D08G1463,Gh_D11G2848,Gh_A08G1178,Gh_D06G0587,Gh_A07G1847,Gh_A06G0531,Gh_D06G0921,Gh_Sca004717G07,Gh_D07G2022
GO:0034220	ion transmembrane transport	biological_process	0.9733	1	8	693	1016	49603	Gh_Sca004717G07,Gh_D07G2022,Gh_A07G1847,Gh_D10G2123,Gh_A13G2287,Gh_D08G1463,Gh_A08G1178,Gh_D11G2848
GO:0006813	potassium ion transport	biological_process	0.97437	1	1	693	260	49603	Gh_D06G0921
GO:0015075	ion transmembrane transporter activity	molecular_function	0.97449	1	23	693	2358	49603	Gh_A12G1111,Gh_D08G0004,Gh_D10G2123,Gh_A13G2287,Gh_D01G1577,Gh_Sca004717G07,Gh_A05G3666,Gh_D11G1863,Gh_A07G1847,Gh_A08G2556,Gh_D06G0587,Gh_D04G0818,Gh_A08G1178,Gh_D08G1463,Gh_A13G1597,Gh_A06G1479,Gh_A10G1621,Gh_D07G2022,Gh_A13G0309,Gh_A05G1486,Gh_D06G0921,Gh_A06G0531,Gh_D13G0347
GO:0006511	ubiquitin-dependent protein catabolic process	biological_process	0.97451	1	2	693	394	49603	Gh_D10G0399,Gh_A07G1847
GO:0019941	modification-dependent protein catabolic process	biological_process	0.97451	1	2	693	394	49603	Gh_D10G0399,Gh_A07G1847
GO:0043632	modification-dependent macromolecule catabolic process	biological_process	0.97451	1	2	693	394	49603	Gh_D10G0399,Gh_A07G1847
GO:0098796	membrane protein complex	cellular_component	0.97461	1	17	693	1841	49603	Gh_Sca004717G07,Gh_A01G0016,Gh_D06G1778,Gh_Sca009673G01,Gh_D10G2123,Gh_D11G2848,Gh_D01G1503,Gh_A05G1486,Gh_D07G2022,Gh_D08G2109,Gh_D01G0015,Gh_D02G0161,Gh_A08G1765,Gh_A07G1847,Gh_A06G1430,Gh_D08G1463,Gh_A08G1178
GO:0016482	cytoplasmic transport	biological_process	0.97524	1	3	693	514	49603	Gh_A08G2059,Gh_D01G1791,Gh_A05G3852
GO:0003682	chromatin binding	molecular_function	0.97535	1	8	693	1026	49603	Gh_D08G2083,Gh_D12G0544,Gh_A08G1732,Gh_D12G1041,Gh_A12G2206,Gh_D12G2385,Gh_A12G0527,Gh_D12G2588
GO:0031329	regulation of cellular catabolic process	biological_process	0.97611	1	1	693	265	49603	Gh_D12G2200
GO:0006914	autophagy	biological_process	0.97895	1	3	693	529	49603	Gh_D03G0524,Gh_D12G2200,Gh_A02G1206
GO:0016879	ligase activity, forming carbon-nitrogen bonds	molecular_function	0.97922	1	2	693	411	49603	Gh_D12G0166,Gh_A12G0153
GO:0043234	protein complex	cellular_component	0.97957	1	54	693	4950	49603	Gh_A08G1952,Gh_A01G0016,Gh_D10G2080,Gh_Sca004717G07,Gh_D01G1946,Gh_A05G3852,Gh_A05G0067,Gh_D11G2702,Gh_A02G1382,Gh_A09G1907,Gh_D08G1984,Gh_D07G1156,Gh_Sca009673G01,Gh_A09G0944,Gh_A12G0485,Gh_A10G1854,Gh_A13G1526,Gh_D09G0975,Gh_D07G2022,Gh_D10G0399,Gh_A05G1486,Gh_D02G0598,Gh_A06G1430,Gh_A08G1178,Gh_D02G0161,Gh_A08G1765,Gh_D06G1778,Gh_D03G0522,Gh_D12G2200,Gh_D03G1775,Gh_A10G1815,Gh_A08G1027,Gh_D12G…
GO:0009894	regulation of catabolic process	biological_process	0.97984	1	1	693	277	49603	Gh_D12G2200
GO:0019001	guanyl nucleotide binding	molecular_function	0.98155	1	12	693	1440	49603	Gh_A10G0282,Gh_A04G1199,Gh_A01G1695,Gh_D08G0714,Gh_D01G1791,Gh_D03G0716,Gh_A02G1009,Gh_A08G2059,Gh_D08G0772,Gh_D09G0227,Gh_D04G1809,Gh_A05G1486
GO:0044248	cellular catabolic process	biological_process	0.98182	1	13	693	1534	49603	Gh_D10G0399,Gh_A05G0067,Gh_A06G0796,Gh_D05G0845,Gh_D12G2200,Gh_A12G0672,Gh_D06G0926,Gh_A07G1847,Gh_D13G1791,Gh_A02G1206,Gh_D11G0877,Gh_D03G0524,Gh_A09G1907
GO:0003924	GTPase activity	molecular_function	0.98279	1	9	693	1167	49603	Gh_A04G1199,Gh_A01G1695,Gh_D08G0714,Gh_D08G0772,Gh_A02G1009,Gh_D03G0716,Gh_A05G1486,Gh_D04G1809,Gh_D09G0227
GO:0048522	positive regulation of cellular process	biological_process	0.98428	1	2	693	434	49603	Gh_A05G0067,Gh_A08G1027
GO:0006457	protein folding	biological_process	0.98485	1	2	693	437	49603	Gh_D07G0381,Gh_A07G0324
GO:0009056	catabolic process	biological_process	0.9852	1	17	693	1926	49603	Gh_D11G0877,Gh_D03G0524,Gh_D09G1386,Gh_D08G1899,Gh_A02G1206,Gh_A07G1847,Gh_A12G0672,Gh_D05G0845,Gh_D10G0399,Gh_A09G1907,Gh_D13G1791,Gh_A08G1589,Gh_D06G0926,Gh_D12G2200,Gh_A09G1384,Gh_A06G0796,Gh_A05G0067
GO:0022891	substrate-specific transmembrane transporter activity	molecular_function	0.98541	1	23	693	2456	49603	Gh_D08G0004,Gh_A12G1111,Gh_D10G2123,Gh_A13G2287,Gh_A05G3666,Gh_Sca004717G07,Gh_D01G1577,Gh_D11G1863,Gh_A07G1847,Gh_A08G2556,Gh_D04G0818,Gh_D06G0587,Gh_D08G1463,Gh_A13G1597,Gh_A08G1178,Gh_A06G1479,Gh_A10G1621,Gh_A13G0309,Gh_D07G2022,Gh_A05G1486,Gh_D06G0921,Gh_A06G0531,Gh_D13G0347
GO:0046915	transition metal ion transmembrane transporter activity	molecular_function	0.98544	1	1	693	300	49603	Gh_A13G2287
GO:0009308	amine metabolic process	biological_process	0.98564	1	1	693	301	49603	Gh_D08G0273
GO:0000041	transition metal ion transport	biological_process	0.98805	1	1	693	314	49603	Gh_A13G2287
GO:0005525	GTP binding	molecular_function	0.98912	1	11	693	1417	49603	Gh_D04G1809,Gh_D09G0227,Gh_A05G1486,Gh_D03G0716,Gh_A02G1009,Gh_A08G2059,Gh_A01G1695,Gh_D08G0714,Gh_D01G1791,Gh_A10G0282,Gh_A04G1199
GO:0032561	guanyl ribonucleotide binding	molecular_function	0.98977	1	11	693	1425	49603	Gh_D04G1809,Gh_D09G0227,Gh_A05G1486,Gh_D03G0716,Gh_A02G1009,Gh_A08G2059,Gh_A01G1695,Gh_D08G0714,Gh_D01G1791,Gh_A10G0282,Gh_A04G1199
GO:0009405	pathogenesis	biological_process	0.99001	1	2	693	471	49603	Gh_A05G3852,Gh_D09G2165
GO:0090407	organophosphate biosynthetic process	biological_process	0.99084	1	4	693	721	49603	Gh_D07G2022,Gh_Sca004717G07,Gh_A13G0091,Gh_D10G2123
GO:0072509	divalent inorganic cation transmembrane transporter activity	molecular_function	0.99207	1	1	693	343	49603	Gh_A05G1486
GO:0022607	cellular component assembly	biological_process	0.9922	1	7	693	1061	49603	Gh_D05G2215,Gh_A05G3746,Gh_D11G3242,Gh_D10G1865,Gh_D07G0673,Gh_A05G0067,Gh_D05G1953
GO:0022402	cell cycle process	biological_process	0.99248	1	2	693	494	49603	Gh_D08G0134,Gh_D05G1953
GO:0006812	cation transport	biological_process	0.99325	1	18	693	2134	49603	Gh_A06G0531,Gh_D06G0921,Gh_D07G2022,Gh_A10G1621,Gh_D08G1463,Gh_D08G1899,Gh_A08G1178,Gh_D06G0587,Gh_A07G1847,Gh_A08G2556,Gh_Sca004717G07,Gh_A13G2287,Gh_D10G2123,Gh_A08G1589,Gh_D07G0022,Gh_D11G2848,Gh_D08G0004,Gh_A12G1111
GO:0019867	outer membrane	cellular_component	0.99359	1	1	693	358	49603	Gh_D12G1761
GO:0008033	tRNA processing	biological_process	0.9936	1	2	693	507	49603	Gh_A09G1384,Gh_D09G1386
GO:0008324	cation transmembrane transporter activity	molecular_function	0.99461	1	16	693	1982	49603	Gh_A12G1111,Gh_D08G0004,Gh_A13G2287,Gh_D10G2123,Gh_D11G1863,Gh_Sca004717G07,Gh_D06G0587,Gh_A07G1847,Gh_A08G2556,Gh_A10G1621,Gh_A08G1178,Gh_D08G1463,Gh_A05G1486,Gh_D06G0921,Gh_D07G2022,Gh_A06G0531
GO:0006396	RNA processing	biological_process	0.99529	1	7	693	1116	49603	Gh_A05G3852,Gh_D02G1138,Gh_A03G0827,Gh_A09G1384,Gh_D06G1302,Gh_A06G2100,Gh_D09G1386
GO:0044281	small molecule metabolic process	biological_process	0.99532	1	27	693	2995	49603	Gh_D02G0464,Gh_D04G0887,Gh_D08G0203,Gh_D09G1386,Gh_D13G0343,Gh_D11G3242,Gh_D08G0273,Gh_D07G2022,Gh_D02G2148,Gh_A02G0609,Gh_D04G1519,Gh_D12G1499,Gh_A03G2174,Gh_D06G0181,Gh_A06G0729,Gh_D03G0613,Gh_Sca004851G02,Gh_D10G2123,Gh_A12G1376,Gh_Sca004717G07,Gh_A05G0067,Gh_A06G1391,Gh_D11G2590,Gh_A13G0305,Gh_A06G0185,Gh_A09G1384,Gh_A04G0457
GO:0022890	inorganic cation transmembrane transporter activity	molecular_function	0.99556	1	14	693	1820	49603	Gh_A05G1486,Gh_D06G0921,Gh_D11G1863,Gh_D07G2022,Gh_Sca004717G07,Gh_A06G0531,Gh_D06G0587,Gh_D08G0004,Gh_A07G1847,Gh_A08G2556,Gh_D10G2123,Gh_A13G2287,Gh_D08G1463,Gh_A08G1178
GO:0031325	positive regulation of cellular metabolic process	biological_process	0.99581	1	1	693	388	49603	Gh_A08G1027
GO:0034470	ncRNA processing	biological_process	0.99628	1	3	693	683	49603	Gh_A06G2100,Gh_D09G1386,Gh_A09G1384
GO:0044427	chromosomal part	cellular_component	0.99631	1	1	693	397	49603	Gh_D08G0134
GO:0003899	DNA-directed RNA polymerase activity	molecular_function	0.99646	1	1	693	400	49603	Gh_A05G1486
GO:0009893	positive regulation of metabolic process	biological_process	0.99651	1	1	693	401	49603	Gh_A08G1027
GO:0048037	cofactor binding	molecular_function	0.99663	1	12	693	1662	49603	Gh_D13G0343,Gh_A08G1581,Gh_D08G2439,Gh_D05G0948,Gh_D06G0181,Gh_A05G0827,Gh_A06G0185,Gh_D08G1888,Gh_A11G1044,Gh_D11G1199,Gh_A12G1644,Gh_A13G0305
GO:0044085	cellular component biogenesis	biological_process	0.99675	1	9	693	1365	49603	Gh_D07G0673,Gh_A06G2100,Gh_A05G0067,Gh_D05G1953,Gh_A09G0720,Gh_D11G3242,Gh_A05G3746,Gh_D05G2215,Gh_D10G1865
GO:1901605	alpha-amino acid metabolic process	biological_process	0.99683	1	2	693	563	49603	Gh_D11G2590,Gh_D04G1519
GO:0044444	cytoplasmic part	cellular_component	0.99744	1	35	693	3793	49603	Gh_A11G0683,Gh_D12G2200,Gh_D06G1778,Gh_A10G1815,Gh_D11G2499,Gh_D03G1279,Gh_D11G2848,Gh_D02G0172,Gh_D10G1865,Gh_D10G2123,Gh_A08G1037,Gh_A13G0091,Gh_D01G1503,Gh_D08G1315,Gh_D09G2165,Gh_A07G1847,Gh_D01G0015,Gh_A08G2179,Gh_D08G2546,Gh_Sca004717G07,Gh_A05G3852,Gh_A01G0016,Gh_D10G2080,Gh_D05G2672,Gh_D02G0169,Gh_D07G2022,Gh_A12G1225,Gh_D12G1761,Gh_D02G0598,Gh_A05G1486,Gh_A10G1917,Gh_D02G0161,Gh_D10G0442…
GO:0005506	iron ion binding	molecular_function	0.99763	1	5	693	965	49603	Gh_A06G1391,Gh_A13G0518,Gh_A08G1178,Gh_D10G1865,Gh_D08G1463
GO:0043232	intracellular non-membrane-bounded organelle	cellular_component	0.99795	1	19	693	2396	49603	Gh_D08G2546,Gh_A05G0067,Gh_A05G3852,Gh_D03G1775,Gh_D05G2672,Gh_D02G0169,Gh_A05G0580,Gh_A12G1225,Gh_D10G2185,Gh_D02G0598,Gh_D08G0134,Gh_A09G0152,Gh_D09G0142,Gh_A10G1917,Gh_D05G0710,Gh_D09G2165,Gh_D11G3242,Gh_A08G2179,Gh_D11G3165
GO:0016705	oxidoreductase activity, acting on paired donors, with incorporation or reduction of molecular oxygen	molecular_function	0.9982	1	9	693	1431	49603	Gh_D10G0301,Gh_A08G1511,Gh_A13G0518,Gh_A10G0584,Gh_A08G1178,Gh_D08G1463,Gh_D10G1865,Gh_D10G0629,Gh_D08G1809
GO:0006412	translation	biological_process	0.99848	1	14	693	1957	49603	Gh_A08G2179,Gh_D02G0169,Gh_Sca004851G02,Gh_D11G3242,Gh_D05G2672,Gh_D04G0887,Gh_A02G0609,Gh_A04G0457,Gh_A05G1992,Gh_A10G1917,Gh_A08G1027,Gh_A12G1225,Gh_D08G2546,Gh_D02G0598
GO:0043228	non-membrane-bounded organelle	cellular_component	0.99866	1	19	693	2454	49603	Gh_D11G3242,Gh_A08G2179,Gh_D11G3165,Gh_A10G1917,Gh_D09G0142,Gh_D09G2165,Gh_D05G0710,Gh_A12G1225,Gh_A05G0580,Gh_D02G0598,Gh_D10G2185,Gh_D08G0134,Gh_A09G0152,Gh_D02G0169,Gh_D05G2672,Gh_D03G1775,Gh_D08G2546,Gh_A05G3852,Gh_A05G0067
GO:0043043	peptide biosynthetic process	biological_process	0.99889	1	14	693	1995	49603	Gh_A02G0609,Gh_A05G1992,Gh_A10G1917,Gh_A04G0457,Gh_D08G2546,Gh_A08G1027,Gh_A12G1225,Gh_D02G0598,Gh_Sca004851G02,Gh_D02G0169,Gh_D11G3242,Gh_A08G2179,Gh_D04G0887,Gh_D05G2672
GO:0050662	coenzyme binding	molecular_function	0.99916	1	7	693	1294	49603	Gh_A11G1044,Gh_A06G0185,Gh_D11G1199,Gh_A12G1644,Gh_D05G0948,Gh_D06G0181,Gh_A05G0827
GO:0009055	electron carrier activity	molecular_function	0.99922	1	2	693	673	49603	Gh_D02G1261,Gh_D11G0244
GO:0006518	peptide metabolic process	biological_process	0.9993	1	14	693	2051	49603	Gh_A08G1027,Gh_A12G1225,Gh_D08G2546,Gh_D02G0598,Gh_A02G0609,Gh_A04G0457,Gh_A10G1917,Gh_A05G1992,Gh_D05G2672,Gh_D04G0887,Gh_A08G2179,Gh_D11G3242,Gh_D02G0169,Gh_Sca004851G02
GO:0005509	calcium ion binding	molecular_function	0.99933	1	3	693	828	49603	Gh_A02G0609,Gh_A02G1796,Gh_D08G0714
GO:0030529	ribonucleoprotein complex	cellular_component	0.99948	1	10	693	1672	49603	Gh_D02G0161,Gh_D05G2672,Gh_D02G0169,Gh_D06G1302,Gh_A09G0720,Gh_A08G2179,Gh_D08G2546,Gh_A12G1225,Gh_D02G0598,Gh_A10G1917
GO:0043604	amide biosynthetic process	biological_process	0.99948	1	14	693	2087	49603	Gh_D08G2546,Gh_A12G1225,Gh_A08G1027,Gh_D02G0598,Gh_A02G0609,Gh_A10G1917,Gh_A05G1992,Gh_A04G0457,Gh_D04G0887,Gh_D05G2672,Gh_D11G3242,Gh_D02G0169,Gh_Sca004851G02,Gh_A08G2179
GO:0043603	cellular amide metabolic process	biological_process	0.99949	1	15	693	2190	49603	Gh_D08G2546,Gh_A08G1027,Gh_A12G1225,Gh_D02G0598,Gh_A05G0067,Gh_A02G0609,Gh_A05G1992,Gh_A10G1917,Gh_A04G0457,Gh_D04G0887,Gh_D05G2672,Gh_D02G0169,Gh_D11G3242,Gh_Sca004851G02,Gh_A08G2179
GO:0046873	metal ion transmembrane transporter activity	molecular_function	0.99952	1	3	693	855	49603	Gh_A05G1486,Gh_D06G0921,Gh_A13G2287
GO:0003735	structural constituent of ribosome	molecular_function	0.99961	1	7	693	1370	49603	Gh_D05G2672,Gh_D02G0598,Gh_A12G1225,Gh_D08G2546,Gh_A08G2179,Gh_A10G1917,Gh_D02G0169
GO:0005840	ribosome	cellular_component	0.99962	1	7	693	1372	49603	Gh_A08G2179,Gh_D02G0169,Gh_A10G1917,Gh_A12G1225,Gh_D08G2546,Gh_D05G2672,Gh_D02G0598
GO:0032991	macromolecular complex	cellular_component	0.99966	1	63	693	6531	49603	Gh_D10G2123,Gh_D11G2848,Gh_D13G1857,Gh_A06G1988,Gh_Sca173604G01,Gh_D06G2136,Gh_D03G1775,Gh_A10G1815,Gh_D12G2200,Gh_D03G0522,Gh_D06G1778,Gh_D12G1041,Gh_A08G1651,Gh_D06G2372,Gh_A11G0683,Gh_A08G1027,Gh_A08G2179,Gh_D06G1302,Gh_D08G1463,Gh_A12G0672,Gh_A02G1803,Gh_D01G0015,Gh_D08G2109,Gh_D03G0555,Gh_A07G1847,Gh_D10G2115,Gh_D08G1305,Gh_D01G1503,Gh_D08G0134,Gh_A11G2387,Gh_D08G1984,Gh_D02G0169,Gh_A09G0720…
GO:0046906	tetrapyrrole binding	molecular_function	0.99966	1	5	693	1146	49603	Gh_Sca009673G01,Gh_A08G1178,Gh_D10G1865,Gh_D08G1463,Gh_A13G0518
GO:1901566	organonitrogen compound biosynthetic process	biological_process	0.99977	1	30	693	3719	49603	Gh_D13G0343,Gh_D08G2684,Gh_A10G0282,Gh_A08G2179,Gh_D11G3242,Gh_D01G0210,Gh_D04G0887,Gh_A02G0609,Gh_D04G1519,Gh_A05G1992,Gh_A10G1917,Gh_D07G2022,Gh_A12G1225,Gh_D08G0273,Gh_D02G0598,Gh_D12G1350,Gh_D10G2123,Gh_D02G0169,Gh_Sca004851G02,Gh_D06G0181,Gh_D05G2672,Gh_A06G0185,Gh_A08G1952,Gh_A04G0457,Gh_Sca004717G07,Gh_A08G1027,Gh_D08G2546,Gh_A13G0305,Gh_A01G0163,Gh_D11G2590
GO:0020037	heme binding	molecular_function	0.99984	1	4	693	1084	49603	Gh_A08G1178,Gh_D08G1463,Gh_D10G1865,Gh_A13G0518
GO:0005198	structural molecule activity	molecular_function	0.99986	1	14	693	2240	49603	Gh_D08G2546,Gh_A12G1225,Gh_D07G2022,Gh_D02G0598,Gh_A05G3852,Gh_D06G1778,Gh_A10G1917,Gh_D02G0161,Gh_D02G1492,Gh_D05G2672,Gh_A06G1430,Gh_D02G0169,Gh_A08G2179,Gh_A04G1184
GO:0005737	cytoplasm	cellular_component	0.99988	1	47	693	5342	49603	Gh_D10G2080,Gh_A01G0016,Gh_A06G0796,Gh_D08G2546,Gh_Sca004717G07,Gh_D05G1953,Gh_D11G2590,Gh_A05G3852,Gh_D02G0169,Gh_D06G0926,Gh_D05G2672,Gh_A10G1917,Gh_A12G1225,Gh_D07G2022,Gh_D12G1761,Gh_D05G2790,Gh_D02G0598,Gh_A05G1486,Gh_A06G1430,Gh_D11G3242,Gh_A05G2055,Gh_D02G0161,Gh_D10G0442,Gh_D12G2200,Gh_D06G1778,Gh_A10G1815,Gh_A03G0827,Gh_A11G0683,Gh_D09G1488,Gh_D11G2848,Gh_D02G0172,Gh_D10G1865,Gh_D10G2123…
GO:1901564	organonitrogen compound metabolic process	biological_process	0.99991	1	42	693	4948	49603	Gh_D12G1499,Gh_A02G0609,Gh_D04G1519,Gh_A08G2179,Gh_D09G1386,Gh_D08G0203,Gh_A10G0282,Gh_D11G0877,Gh_D01G0210,Gh_D04G0887,Gh_D02G0464,Gh_A04G0457,Gh_D12G2200,Gh_A01G0163,Gh_A13G0305,Gh_A08G1027,Gh_D13G1791,Gh_A12G1376,Gh_D12G1350,Gh_D10G2123,Gh_Sca004851G02,Gh_D10G1420,Gh_A05G1992,Gh_A10G1917,Gh_D02G0598,Gh_A12G1225,Gh_D07G2022,Gh_D08G0273,Gh_D11G3242,Gh_D13G0343,Gh_D08G2684,Gh_A09G1384,Gh_A06G0185…
GO:0030001	metal ion transport	biological_process	0.99994	1	4	693	1167	49603	Gh_D08G1899,Gh_A08G1589,Gh_A13G2287,Gh_D06G0921

## Sheet: KEGG pathway in A-B
##Databases: KEGG PATHWAY
##Statistical test method: hypergeometric test / Fisher's exact test
##FDR correction method: Benjamini and Hochberg
#Term	Database	ID	Input number	Background number	P-Value	Corrected P-Value	Input	Hyperlink
Photosynthesis - antenna proteins	KEGG PATHWAY	ath00196	7	22	1.33367e-05	0.00088022	Gh_D07G1929|Gh_A07G1725|Gh_D07G1663|Gh_A01G0519|Gh_A07G2184|Gh_A07G2182|Gh_D07G1659	http://www.genome.jp/kegg-bin/show_pathway?ath00196/ath:AT2G05070%09red/ath:AT2G05100%09red/ath:AT5G54270%09red
Selenocompound metabolism	KEGG PATHWAY	ath00450	5	18	0.000409211	0.013504	Gh_D09G2130|Gh_D02G0399|Gh_A02G0333|Gh_Sca004851G02|Gh_A09G1922	http://www.genome.jp/kegg-bin/show_pathway?ath00450/ath:AT4G14680%09red/ath:AT3G55400%09red/ath:AT3G22890%09red
Plant hormone signal transduction	KEGG PATHWAY	ath04075	18	271	0.0016429	0.0339717	Gh_D12G1041|Gh_D01G1890|Gh_D11G0552|Gh_D08G0665|Gh_D12G1499|Gh_A01G1644|Gh_A11G0474|Gh_D02G1508|Gh_D06G1415|Gh_A05G0278|Gh_A09G2173|Gh_A05G1337|Gh_A06G2038|Gh_D09G2383|Gh_D05G1506|Gh_D05G0379|Gh_D02G1509|Gh_A12G1376	http://www.genome.jp/kegg-bin/show_pathway?ath04075/ath:AT1G78290%09red/ath:AT2G41370%09red/ath:AT3G16857%09red/ath:AT4G40010%09red/ath:AT5G20900%09red/ath:AT1G66350%09red/ath:AT5G43700%09red/ath:AT2G33860%09red/ath:AT1G27320%09red
Homologous recombination	KEGG PATHWAY	ath03440	7	56	0.00205889	0.0339717	Gh_A12G1844|Gh_D12G2014|Gh_D05G3939|Gh_A05G4002|Gh_D02G0249|Gh_A02G0186|Gh_A01G0250	http://www.genome.jp/kegg-bin/show_pathway?ath03440/ath:AT5G45400%09red/ath:AT5G57450%09red/ath:AT1G79050%09red/ath:AT2G31970%09red
mRNA surveillance pathway	KEGG PATHWAY	ath03015	10	114	0.00292221	0.0352181	Gh_D02G0464|Gh_A13G1484|Gh_D13G1801|Gh_A13G1597|Gh_D06G0926|Gh_A07G2329|Gh_D07G0196|Gh_D07G0673|Gh_D06G0295|Gh_A06G0796	http://www.genome.jp/kegg-bin/show_pathway?ath03015/ath:AT2G39840%09red/ath:AT1G51690%09red/ath:AT1G17720%09red/ath:AT5G60940%09red/ath:AT4G14300%09red
Other glycan degradation	KEGG PATHWAY	ath00511	4	18	0.00320165	0.0352181	Gh_D03G0078|Gh_A10G1088|Gh_A02G1644|Gh_D10G1420	http://www.genome.jp/kegg-bin/show_pathway?ath00511/ath:AT5G66150%09red/ath:AT3G24180%09red
Cutin, suberine and wax biosynthesis	KEGG PATHWAY	ath00073	4	23	0.00686629	0.0647394	Gh_A13G0518|Gh_A06G1391|Gh_A08G1178|Gh_D08G1463	http://www.genome.jp/kegg-bin/show_pathway?ath00073/ath:AT5G23190%09red/ath:AT1G02205%09red/ath:AT2G45970%09red
Biotin metabolism	KEGG PATHWAY	ath00780	3	14	0.0117221	0.0870541	Gh_D09G2463|Gh_D08G1196|Gh_A09G0720	http://www.genome.jp/kegg-bin/show_pathway?ath00780/ath:AT5G46290%09red/ath:AT1G74960%09red
Plant-pathogen interaction	KEGG PATHWAY	ath04626	11	164	0.011871	0.0870541	Gh_A06G0729|Gh_D04G0818|Gh_D06G1255|Gh_A06G2100|Gh_A02G0770|Gh_A05G1997|Gh_D05G3799|Gh_A02G1796|Gh_A02G0609|Gh_D02G0817|Gh_A05G3666	http://www.genome.jp/kegg-bin/show_pathway?ath04626/ath:AT2G26250%09red/ath:AT1G80460%09red/ath:AT4G08500%09red/ath:AT1G35670%09red/ath:AT4G30360%09red/ath:AT3G57530%09red
Glycerolipid metabolism	KEGG PATHWAY	ath00561	5	52	0.0231428	0.152742	Gh_D08G1335|Gh_D05G0124|Gh_D06G1255|Gh_A06G2100|Gh_A05G0067	http://www.genome.jp/kegg-bin/show_pathway?ath00561/ath:AT1G80460%09red/ath:AT4G01950%09red/ath:AT5G20410%09red
Starch and sucrose metabolism	KEGG PATHWAY	ath00500	11	188	0.0279603	0.167762	Gh_D12G1295|Gh_A12G1111|Gh_D11G0880|Gh_A01G1575|Gh_A08G1146|Gh_D01G1884|Gh_A07G1759|Gh_A12G1176|Gh_D08G1429|Gh_A11G3052|Gh_D12G1236	http://www.genome.jp/kegg-bin/show_pathway?ath00500/ath:AT3G61130%09red/ath:AT5G20950%09red/ath:AT5G48300%09red/ath:AT4G02320%09red/ath:AT3G05610%09red
Non-homologous end-joining	KEGG PATHWAY	ath03450	2	8	0.0315709	0.171752	Gh_D02G0249|Gh_A02G0186	http://www.genome.jp/kegg-bin/show_pathway?ath03450/ath:AT2G31970%09red
Mismatch repair	KEGG PATHWAY	ath03430	4	39	0.0338561	0.171752	Gh_A12G1844|Gh_D01G1946|Gh_A01G1695|Gh_D12G2014	http://www.genome.jp/kegg-bin/show_pathway?ath03430/ath:AT5G45400%09red/ath:AT5G27740%09red
Fatty acid biosynthesis	KEGG PATHWAY	ath00061	4	40	0.0364322	0.171752	Gh_D09G2463|Gh_D07G0857|Gh_D08G1196|Gh_A09G0720	http://www.genome.jp/kegg-bin/show_pathway?ath00061/ath:AT5G46290%09red/ath:AT2G04350%09red/ath:AT1G74960%09red
Sulfur metabolism	KEGG PATHWAY	ath00920	4	41	0.0391183	0.172121	Gh_D09G2130|Gh_D02G0399|Gh_A02G0333|Gh_A09G1922	http://www.genome.jp/kegg-bin/show_pathway?ath00920/ath:AT4G14680%09red/ath:AT3G22890%09red
Nucleotide excision repair	KEGG PATHWAY	ath03420	5	69	0.0605164	0.24963	Gh_A12G1844|Gh_D01G1946|Gh_D10G0399|Gh_A01G1695|Gh_D12G2014	http://www.genome.jp/kegg-bin/show_pathway?ath03420/ath:AT5G45400%09red/ath:AT5G46210%09red/ath:AT5G27740%09red
DNA replication	KEGG PATHWAY	ath03030	4	50	0.0682254	0.261475	Gh_A12G1844|Gh_D01G1946|Gh_A01G1695|Gh_D12G2014	http://www.genome.jp/kegg-bin/show_pathway?ath03030/ath:AT5G45400%09red/ath:AT5G27740%09red
Fatty acid elongation	KEGG PATHWAY	ath00062	3	31	0.0724357	0.261475	Gh_D02G2148|Gh_A03G2174|Gh_A06G0729	http://www.genome.jp/kegg-bin/show_pathway?ath00062/ath:AT2G26250%09red/ath:AT1G19440%09red
Nicotinate and nicotinamide metabolism	KEGG PATHWAY	ath00760	2	14	0.0752732	0.261475	Gh_D13G2118|Gh_A13G1768	http://www.genome.jp/kegg-bin/show_pathway?ath00760/ath:AT5G20070%09red
Peroxisome	KEGG PATHWAY	ath04146	5	81	0.0999848	0.314238	Gh_D13G2118|Gh_D07G0857|Gh_A10G0342|Gh_A13G1768|Gh_D10G0348	http://www.genome.jp/kegg-bin/show_pathway?ath04146/ath:AT2G04350%09red/ath:AT1G29260%09red/ath:AT5G20070%09red
Pentose and glucuronate interconversions	KEGG PATHWAY	ath00040	5	81	0.0999848	0.314238	Gh_D12G1295|Gh_A12G1176|Gh_A12G1111|Gh_D12G1236|Gh_D02G1579	http://www.genome.jp/kegg-bin/show_pathway?ath00040/ath:AT1G67750%09red/ath:AT4G02320%09red/ath:AT3G05610%09red
Glucosinolate biosynthesis	KEGG PATHWAY	ath00966	2	19	0.120153	0.360459	Gh_A06G1864|Gh_D10G1865	http://www.genome.jp/kegg-bin/show_pathway?ath00966/ath:AT3G49680%09red/ath:AT5G05260%09red
Inositol phosphate metabolism	KEGG PATHWAY	ath00562	4	65	0.13509	0.385719	Gh_D05G2358|Gh_A09G1105|Gh_D09G1111|Gh_A05G2111	http://www.genome.jp/kegg-bin/show_pathway?ath00562/ath:AT1G34260%09red
Phosphatidylinositol signaling system	KEGG PATHWAY	ath04070	4	66	0.140261	0.385719	Gh_D05G2358|Gh_A09G1105|Gh_D09G1111|Gh_A05G2111	http://www.genome.jp/kegg-bin/show_pathway?ath04070/ath:AT1G34260%09red
Fatty acid metabolism	KEGG PATHWAY	ath01212	4	73	0.178516	0.471283	Gh_D09G2463|Gh_D07G0857|Gh_D08G1196|Gh_A09G0720	http://www.genome.jp/kegg-bin/show_pathway?ath01212/ath:AT5G46290%09red/ath:AT2G04350%09red/ath:AT1G74960%09red
Sphingolipid metabolism	KEGG PATHWAY	ath00600	2	26	0.190534	0.483664	Gh_D10G1420|Gh_A10G1088	http://www.genome.jp/kegg-bin/show_pathway?ath00600/ath:AT3G24180%09red
Terpenoid backbone biosynthesis	KEGG PATHWAY	ath00900	3	58	0.253726	0.605792	Gh_A13G2041|Gh_D13G2441|Gh_D13G0107	http://www.genome.jp/kegg-bin/show_pathway?ath00900/ath:AT5G58560%09red/ath:AT3G54250%09red
Phagosome	KEGG PATHWAY	ath04145	4	86	0.257003	0.605792	Gh_D05G2358|Gh_A09G1105|Gh_D09G1111|Gh_A05G2111	http://www.genome.jp/kegg-bin/show_pathway?ath04145/ath:AT1G34260%09red
Cyanoamino acid metabolism	KEGG PATHWAY	ath00460	3	60	0.269262	0.612803	Gh_A01G1575|Gh_D01G1884|Gh_D10G1865	http://www.genome.jp/kegg-bin/show_pathway?ath00460/ath:AT5G20950%09red/ath:AT5G05260%09red
Amino sugar and nucleotide sugar metabolism	KEGG PATHWAY	ath00520	5	122	0.298771	0.657295	Gh_D08G1429|Gh_A11G3052|Gh_A07G1759|Gh_D11G0880|Gh_A08G1146	http://www.genome.jp/kegg-bin/show_pathway?ath00520/ath:AT3G61130%09red/ath:AT5G48300%09red
Carbon fixation in photosynthetic organisms	KEGG PATHWAY	ath00710	3	69	0.340026	0.723926	Gh_A09G1384|Gh_A07G1360|Gh_D09G1386	http://www.genome.jp/kegg-bin/show_pathway?ath00710/ath:AT3G12780%09red/ath:AT2G45290%09red
Nitrogen metabolism	KEGG PATHWAY	ath00910	2	42	0.360227	0.742968	Gh_D02G1653|Gh_A03G1218	http://www.genome.jp/kegg-bin/show_pathway?ath00910/ath:AT1G70410%09red
N-Glycan biosynthesis	KEGG PATHWAY	ath00510	2	44	0.380891	0.759227	Gh_D06G0647|Gh_A06G0572	http://www.genome.jp/kegg-bin/show_pathway?ath00510/ath:AT5G19690%09red
Porphyrin and chlorophyll metabolism	KEGG PATHWAY	ath00860	2	45	0.391117	0.759227	Gh_D10G1455|Gh_A10G0282	http://www.genome.jp/kegg-bin/show_pathway?ath00860/ath:AT1G04620%09red/ath:AT4G18480%09red
Endocytosis	KEGG PATHWAY	ath04144	4	117	0.457424	0.811734	Gh_A03G1953|Gh_D03G1666|Gh_A06G1430|Gh_D06G1778	http://www.genome.jp/kegg-bin/show_pathway?ath04144/ath:AT3G11130%09red/ath:AT4G19003%09red
Phenylpropanoid biosynthesis	KEGG PATHWAY	ath00940	5	154	0.479792	0.811734	Gh_A01G1575|Gh_A07G0063|Gh_D01G1884|Gh_A04G0621|Gh_D07G0047	http://www.genome.jp/kegg-bin/show_pathway?ath00940/ath:AT3G24503%09red/ath:AT5G20950%09red/ath:AT2G37040%09red
Biosynthesis of amino acids	KEGG PATHWAY	ath01230	8	255	0.481446	0.811734	Gh_A07G2254|Gh_D06G0181|Gh_A09G1384|Gh_D09G1386|Gh_A07G1360|Gh_D07G1017|Gh_A06G0185|Gh_A06G1864	http://www.genome.jp/kegg-bin/show_pathway?ath01230/ath:AT2G29690%09red/ath:AT3G49680%09red/ath:AT3G19480%09red/ath:AT4G34200%09red/ath:AT2G45290%09red/ath:AT3G12780%09red
Basal transcription factors	KEGG PATHWAY	ath03022	2	55	0.488622	0.811734	Gh_D10G2115|Gh_A10G1854	http://www.genome.jp/kegg-bin/show_pathway?ath03022/ath:AT3G52270%09red
Zeatin biosynthesis	KEGG PATHWAY	ath00908	1	23	0.50228	0.811734	Gh_D10G2333	http://www.genome.jp/kegg-bin/show_pathway?ath00908/ath:AT1G22400%09red
Valine, leucine and isoleucine biosynthesis	KEGG PATHWAY	ath00290	1	23	0.50228	0.811734	Gh_A06G1864	http://www.genome.jp/kegg-bin/show_pathway?ath00290/ath:AT3G49680%09red
Phenylalanine, tyrosine and tryptophan biosynthesis	KEGG PATHWAY	ath00400	2	57	0.50694	0.811734	Gh_A07G2254|Gh_D07G1017	http://www.genome.jp/kegg-bin/show_pathway?ath00400/ath:AT2G29690%09red
ABC transporters	KEGG PATHWAY	ath02010	1	24	0.516558	0.811734	Gh_D09G0227	http://www.genome.jp/kegg-bin/show_pathway?ath02010/ath:AT3G28345%09red
Pantothenate and CoA biosynthesis	KEGG PATHWAY	ath00770	1	28	0.569701	0.874425	Gh_A06G1864	http://www.genome.jp/kegg-bin/show_pathway?ath00770/ath:AT3G49680%09red
Glycine, serine and threonine metabolism	KEGG PATHWAY	ath00260	2	69	0.607528	0.911291	Gh_D06G0181|Gh_A06G0185	http://www.genome.jp/kegg-bin/show_pathway?ath00260/ath:AT3G19480%09red/ath:AT4G34200%09red
RNA degradation	KEGG PATHWAY	ath03018	3	111	0.638179	0.924865	Gh_A12G0672|Gh_D04G0887|Gh_A04G0457	http://www.genome.jp/kegg-bin/show_pathway?ath03018/ath:AT1G55490%09red/ath:AT2G35920%09red
2-Oxocarboxylic acid metabolism	KEGG PATHWAY	ath01210	2	74	0.644603	0.924865	Gh_A06G1864|Gh_D10G1865	http://www.genome.jp/kegg-bin/show_pathway?ath01210/ath:AT3G49680%09red/ath:AT5G05260%09red
Purine metabolism	KEGG PATHWAY	ath00230	4	157	0.681395	0.956852	Gh_D09G2130|Gh_D02G0399|Gh_A02G0333|Gh_A09G1922	http://www.genome.jp/kegg-bin/show_pathway?ath00230/ath:AT4G14680%09red/ath:AT3G22890%09red
Fatty acid degradation	KEGG PATHWAY	ath00071	1	40	0.696659	0.957906	Gh_D07G0857	http://www.genome.jp/kegg-bin/show_pathway?ath00071/ath:AT2G04350%09red
Base excision repair	KEGG PATHWAY	ath03410	1	43	0.722064	0.972577	Gh_A06G0880	http://www.genome.jp/kegg-bin/show_pathway?ath03410/ath:AT5G57970%09red
Valine, leucine and isoleucine degradation	KEGG PATHWAY	ath00280	1	45	0.737812	0.973911	Gh_A06G1864	http://www.genome.jp/kegg-bin/show_pathway?ath00280/ath:AT3G49680%09red
Cysteine and methionine metabolism	KEGG PATHWAY	ath00270	2	99	0.789758	0.975926	Gh_A07G2360|Gh_D07G0119	http://www.genome.jp/kegg-bin/show_pathway?ath00270/ath:AT2G05830%09red
Pentose phosphate pathway	KEGG PATHWAY	ath00030	1	54	0.798365	0.975926	Gh_A07G1360	http://www.genome.jp/kegg-bin/show_pathway?ath00030/ath:AT2G45290%09red
Ribosome biogenesis in eukaryotes	KEGG PATHWAY	ath03008	2	101	0.798757	0.975926	Gh_D03G0477|Gh_A02G1342	http://www.genome.jp/kegg-bin/show_pathway?ath03008/ath:AT5G17020%09red
Spliceosome	KEGG PATHWAY	ath03040	4	192	0.817096	0.975926	Gh_A10G1180|Gh_D10G1318|Gh_D04G0575|Gh_A05G3068	http://www.genome.jp/kegg-bin/show_pathway?ath03040/ath:AT2G33730%09red/ath:AT3G55220%09red
Proteasome	KEGG PATHWAY	ath03050	1	58	0.82059	0.975926	Gh_A09G1907	http://www.genome.jp/kegg-bin/show_pathway?ath03050/ath:AT3G22630%09red
Glycolysis / Gluconeogenesis	KEGG PATHWAY	ath00010	2	112	0.842404	0.975926	Gh_A09G1384|Gh_D09G1386	http://www.genome.jp/kegg-bin/show_pathway?ath00010/ath:AT3G12780%09red
Carbon metabolism	KEGG PATHWAY	ath01200	5	243	0.842845	0.975926	Gh_A09G1384|Gh_D06G0181|Gh_A07G1360|Gh_A06G0185|Gh_D09G1386	http://www.genome.jp/kegg-bin/show_pathway?ath01200/ath:AT3G19480%09red/ath:AT3G12780%09red/ath:AT2G45290%09red/ath:AT4G34200%09red
Metabolic pathways	KEGG PATHWAY	ath01100	48	1861	0.860915	0.976809	Gh_A07G2254|Gh_D07G1017|Gh_A12G1111|Gh_A09G1384|Gh_A06G2100|Gh_D09G1386|Gh_A04G0621|Gh_D02G0399|Gh_D10G1455|Gh_D12G1295|Gh_A06G0572|Gh_D08G1335|Gh_A05G0067|Gh_D08G1196|Gh_D07G1929|Gh_A07G2184|Gh_A01G1575|Gh_A07G1360|Gh_A06G0185|Gh_D06G0647|Gh_D09G2130|Gh_A07G1759|Gh_D07G0119|Gh_D13G0107|Gh_D07G1659|Gh_A09G0720|Gh_D10G1420|Gh_D01G1884|Gh_A07G2360|Gh_D03G0476|Gh_A07G2182|Gh_A06G1864|Gh_D09G2463|Gh_…	http://www.genome.jp/kegg-bin/show_pathway?ath01100/ath:AT2G29690%09red/ath:AT5G54270%09red/ath:AT3G49680%09red/ath:AT2G05100%09red/ath:AT3G19480%09red/ath:AT5G46290%09red/ath:AT4G01950%09red/ath:AT5G20410%09red/ath:AT4G02320%09red/ath:AT1G80460%09red/ath:AT3G22890%09red/ath:AT2G04350%09red/ath:AT3G24180%09red/ath:AT4G18480%09red/ath:AT2G45970%09red/ath:AT3G12780%09red/ath:AT2G05830%09red/ath:AT1…
RNA transport	KEGG PATHWAY	ath03013	3	169	0.874484	0.976809	Gh_D03G0477|Gh_A05G1992|Gh_A02G1342	http://www.genome.jp/kegg-bin/show_pathway?ath03013/ath:AT1G77840%09red/ath:AT5G17020%09red
Protein processing in endoplasmic reticulum	KEGG PATHWAY	ath04141	4	220	0.888008	0.976809	Gh_D06G0647|Gh_D08G1315|Gh_A08G1037|Gh_A06G0572	http://www.genome.jp/kegg-bin/show_pathway?ath04141/ath:AT5G19690%09red/ath:AT2G47470%09red
Glycerophospholipid metabolism	KEGG PATHWAY	ath00564	1	83	0.91362	0.980982	Gh_D08G1335	http://www.genome.jp/kegg-bin/show_pathway?ath00564/ath:AT4G01950%09red
Ubiquitin mediated proteolysis	KEGG PATHWAY	ath04120	2	149	0.933406	0.980982	Gh_A13G2043|Gh_D10G0399	http://www.genome.jp/kegg-bin/show_pathway?ath04120/ath:AT5G46210%09red/ath:AT2G30110%09red
Biosynthesis of secondary metabolites	KEGG PATHWAY	ath01110	22	995	0.938439	0.980982	Gh_A07G2254|Gh_D07G1017|Gh_A06G0729|Gh_A09G1384|Gh_A03G2174|Gh_A04G0621|Gh_A08G1146|Gh_D02G2148|Gh_A01G1575|Gh_A07G1360|Gh_D09G1386|Gh_A07G1759|Gh_D10G1865|Gh_D13G0107|Gh_A06G1391|Gh_D01G1884|Gh_D11G0880|Gh_D03G0476|Gh_A06G1864|Gh_D08G1429|Gh_A10G0282|Gh_A11G3052	http://www.genome.jp/kegg-bin/show_pathway?ath01110/ath:AT2G29690%09red/ath:AT2G26250%09red/ath:AT5G05260%09red/ath:AT2G45290%09red/ath:AT3G61130%09red/ath:AT5G48300%09red/ath:AT1G02205%09red/ath:AT3G12780%09red/ath:AT5G17050%09red/ath:AT3G49680%09red/ath:AT2G37040%09red/ath:AT4G18480%09red/ath:AT5G20950%09red/ath:AT1G19440%09red/ath:AT3G54250%09red
Phenylalanine metabolism	KEGG PATHWAY	ath00360	1	114	0.965187	0.980982	Gh_A04G0621	http://www.genome.jp/kegg-bin/show_pathway?ath00360/ath:AT2G37040%09red
Aminoacyl-tRNA biosynthesis	KEGG PATHWAY	ath00970	1	115	0.966195	0.980982	Gh_Sca004851G02	http://www.genome.jp/kegg-bin/show_pathway?ath00970/ath:AT3G55400%09red
Ribosome	KEGG PATHWAY	ath03010	5	360	0.980982	0.980982	Gh_A08G2179|Gh_D05G2672|Gh_D04G0996|Gh_D08G2546|Gh_D05G3641	http://www.genome.jp/kegg-bin/show_pathway?ath03010/ath:AT2G37270%09red/ath:AT5G59240%09red/ath:AT4G26230%09red/ath:AT3G18760%09red
--------------------
#Term	Database	ID	Input number	Background number	P-Value	Corrected P-Value	Input	Hyperlink
--------------------
#Term	Database	ID	Input number	Background number	P-Value	Corrected P-Value	Input	Hyperlink
--------------------

## Sheet: GO enrichment in A-R
GO_accession	Description	Term_type	Over_represented_pValue	Corrected_pValue	DEG_item	DEG_list	Bg_item	Bg_list	Gene_names
GO:0016668	oxidoreductase activity, acting on a sulfur group of donors, NAD(P) as acceptor	molecular_function	1.276e-47	2.7976e-44	52	896	177	49603	Gh_D10G2227,Gh_Sca008554G01,Gh_A10G1929,Gh_D05G0403,Gh_A05G2511,Gh_A06G0759,Gh_A02G1618,Gh_A02G1727,Gh_D07G0175,Gh_A11G1643,Gh_D05G2790,Gh_A06G1508,Gh_D06G2372,Gh_D02G0162,Gh_D02G0211,Gh_D13G0074,Gh_D02G0173,Gh_D10G2209,Gh_D10G2207,Gh_A13G0091,Gh_D06G0894,Gh_Sca009673G01,Gh_A01G0285,Gh_A13G0062,Gh_Sca005219G01,Gh_D13G0077,Gh_A05G0301,Gh_A10G1875,Gh_A06G1556,Gh_Sca014817G01,Gh_D10G2144,Gh_A07G2319…
GO:0047134	protein-disulfide reductase activity	molecular_function	1.276e-47	2.7976e-44	52	896	177	49603	Gh_A10G1918,Gh_D11G1800,Gh_D06G1882,Gh_A13G0055,Gh_D13G0107,Gh_D13G0064,Gh_D13G1791,Gh_A07G2319,Gh_D10G2144,Gh_Sca005287G01,Gh_A13G0043,Gh_Sca014817G01,Gh_D06G2386,Gh_D02G0172,Gh_D10G2185,Gh_D11G2848,Gh_D13G0066,Gh_A10G1917,Gh_D06G1843,Gh_A06G1488,Gh_D02G0175,Gh_D02G0177,Gh_A10G1916,Gh_A11G1643,Gh_D05G2790,Gh_A06G1508,Gh_D07G0175,Gh_A02G1727,Gh_D13G0074,Gh_D06G2372,Gh_D02G0162,Gh_D02G0211,Gh_Sca0…
GO:0016667	oxidoreductase activity, acting on a sulfur group of donors	molecular_function	1.3427e-30	1.9626e-27	56	896	436	49603	Gh_A05G0301,Gh_D13G0446,Gh_D13G0077,Gh_A10G1875,Gh_A06G1556,Gh_Sca005219G01,Gh_A13G0062,Gh_D06G0894,Gh_Sca009673G01,Gh_A01G0285,Gh_D10G2209,Gh_D10G2207,Gh_A13G0091,Gh_D02G0173,Gh_D13G0074,Gh_D02G0162,Gh_D02G0211,Gh_D06G2372,Gh_A06G1508,Gh_D05G2790,Gh_A11G1643,Gh_D07G0175,Gh_A02G1727,Gh_A02G1618,Gh_D05G0403,Gh_A05G2511,Gh_A10G1929,Gh_A06G0759,Gh_Sca008554G01,Gh_D10G2227,Gh_D06G1843,Gh_A08G1146,Gh_…
GO:0016651	oxidoreductase activity, acting on NAD(P)H	molecular_function	1.8778e-30	2.0586e-27	55	896	421	49603	Gh_A06G0759,Gh_D05G0403,Gh_A05G2511,Gh_A10G1929,Gh_A02G1618,Gh_D10G2227,Gh_D11G2743,Gh_Sca008554G01,Gh_D06G2372,Gh_D02G0162,Gh_D02G0211,Gh_D13G0074,Gh_A02G1727,Gh_D07G0175,Gh_D05G2790,Gh_A11G1643,Gh_A06G1508,Gh_A13G0091,Gh_D10G2207,Gh_D10G2209,Gh_A01G0285,Gh_Sca009673G01,Gh_D06G0894,Gh_D02G0173,Gh_A11G2426,Gh_A06G1556,Gh_A10G1875,Gh_D13G0077,Gh_A05G0301,Gh_A13G0062,Gh_Sca005219G01,Gh_D02G0172,Gh_…
GO:0009725	response to hormone	biological_process	3.6964e-30	3.2417e-27	33	896	116	49603	Gh_D03G1293,Gh_D10G2093,Gh_D09G1405,Gh_D05G0978,Gh_D10G0426,Gh_D05G3848,Gh_A05G1337,Gh_D04G0030,Gh_D05G3805,Gh_A13G2013,Gh_A06G0332,Gh_D10G1941,Gh_A05G0895,Gh_A10G1836,Gh_D06G0360,Gh_D12G0831,Gh_A03G0274,Gh_D12G0491,Gh_D07G1785,Gh_A05G3576,Gh_A09G0074,Gh_D05G1506,Gh_D13G2411,Gh_A10G0412,Gh_A05G1225,Gh_A12G0483,Gh_A09G1401,Gh_D09G0071,Gh_A06G2038,Gh_A05G1991,Gh_D11G0245,Gh_D06G1415,Gh_A12G0813
GO:0009719	response to endogenous stimulus	biological_process	5.0589e-30	3.6972e-27	33	896	117	49603	Gh_D06G0360,Gh_D12G0831,Gh_D07G1785,Gh_D12G0491,Gh_A03G0274,Gh_A05G3576,Gh_A10G0412,Gh_D13G2411,Gh_A09G0074,Gh_D05G1506,Gh_A06G2038,Gh_D09G0071,Gh_A09G1401,Gh_A12G0483,Gh_A05G1225,Gh_A05G1991,Gh_A12G0813,Gh_D06G1415,Gh_D11G0245,Gh_D03G1293,Gh_D09G1405,Gh_D10G2093,Gh_D05G3848,Gh_D05G0978,Gh_D10G0426,Gh_A05G1337,Gh_A13G2013,Gh_D05G3805,Gh_D04G0030,Gh_D10G1941,Gh_A05G0895,Gh_A06G0332,Gh_A10G1836
GO:0010033	response to organic substance	biological_process	9.2669e-30	5.8051e-27	35	896	140	49603	Gh_D13G2411,Gh_A09G0074,Gh_D13G2463,Gh_D05G1506,Gh_A10G0412,Gh_A13G2062,Gh_A05G3576,Gh_A03G0274,Gh_D07G1785,Gh_D12G0491,Gh_D12G0831,Gh_D06G0360,Gh_D06G1415,Gh_D11G0245,Gh_A12G0813,Gh_A05G1991,Gh_A09G1401,Gh_A05G1225,Gh_A12G0483,Gh_A06G2038,Gh_D09G0071,Gh_D10G0426,Gh_D05G0978,Gh_D05G3848,Gh_D10G2093,Gh_D09G1405,Gh_D03G1293,Gh_A10G1836,Gh_A06G0332,Gh_A05G0895,Gh_D10G1941,Gh_D05G3805,Gh_D04G0030,Gh_…
GO:0065007	biological regulation	biological_process	8.9972e-29	4.9316e-26	290	896	8594	49603	Gh_D01G2011,Gh_D06G0759,Gh_A13G1340,Gh_A13G1869,Gh_D05G2211,Gh_D08G1138,Gh_A03G1175,Gh_D03G1279,Gh_A10G1566,Gh_A07G0163,Gh_D05G0403,Gh_A09G2118,Gh_D03G1293,Gh_D05G3848,Gh_A12G0670,Gh_D07G1745,Gh_D10G0536,Gh_A03G2128,Gh_D02G0124,Gh_A12G1401,Gh_A06G0833,Gh_D12G2385,Gh_A09G0152,Gh_D06G1415,Gh_A03G0276,Gh_D02G0172,Gh_Sca005287G01,Gh_Sca014817G01,Gh_D09G1317,Gh_A08G0932,Gh_D06G1882,Gh_D08G0823,Gh_D02G…
GO:0050794	regulation of cellular process	biological_process	1.9662e-26	9.5797e-24	269	896	7962	49603	Gh_A10G1875,Gh_A06G0352,Gh_D03G1282,Gh_D08G1641,Gh_A01G1768,Gh_A01G0285,Gh_D02G1509,Gh_D10G2207,Gh_D11G1956,Gh_A01G1867,Gh_A05G1337,Gh_D13G0074,Gh_A10G1860,Gh_A06G1555,Gh_D02G0162,Gh_D10G0426,Gh_A06G1508,Gh_D10G2093,Gh_D10G2350,Gh_D01G0249,Gh_A13G2011,Gh_A10G1929,Gh_D05G3336,Gh_D01G2112,Gh_A10G1621,Gh_D07G0220,Gh_D07G1633,Gh_A06G0251,Gh_A09G1401,Gh_A12G0483,Gh_D11G0347,Gh_A13G1259,Gh_D11G0244,Gh_…
GO:0050789	regulation of biological process	biological_process	3.7318e-26	1.6364e-23	275	896	8256	49603	Gh_D05G2211,Gh_D08G1138,Gh_A03G1175,Gh_D01G2011,Gh_D06G0759,Gh_A13G1340,Gh_D05G3848,Gh_A12G0670,Gh_D10G0536,Gh_A03G2128,Gh_D03G1279,Gh_A07G0163,Gh_D05G0403,Gh_A09G2118,Gh_D03G1293,Gh_D06G1415,Gh_A03G0276,Gh_D02G0124,Gh_A12G1401,Gh_D12G2385,Gh_A06G0833,Gh_A08G0932,Gh_D09G1317,Gh_D06G1882,Gh_D02G0172,Gh_Sca005287G01,Gh_Sca014817G01,Gh_A06G1556,Gh_A02G0972,Gh_D12G2340,Gh_A04G0122,Gh_D01G1707,Gh_D06G…
GO:0051171	regulation of nitrogen compound metabolic process	biological_process	5.9806e-20	2.2137e-17	173	896	4708	49603	Gh_D11G0245,Gh_A11G2580,Gh_A08G2566,Gh_A02G0101,Gh_A06G0668,Gh_D02G0123,Gh_D10G2080,Gh_D05G0975,Gh_D05G1506,Gh_A10G2249,Gh_A12G1376,Gh_A05G0692,Gh_D10G2206,Gh_D12G0491,Gh_D07G1785,Gh_D13G1561,Gh_A06G0741,Gh_A08G1765,Gh_A09G2013,Gh_D05G3873,Gh_A05G1085,Gh_A11G1795,Gh_A06G0332,Gh_A10G0822,Gh_D03G0218,Gh_A13G0091,Gh_A13G2013,Gh_A02G1495,Gh_D06G0894,Gh_D12G1002,Gh_D08G1888,Gh_D10G2529,Gh_A01G0163,Gh_…
GO:2000112	regulation of cellular macromolecule biosynthetic process	biological_process	7.5566e-20	2.2137e-17	172	896	4679	49603	Gh_D03G1279,Gh_A07G0163,Gh_D05G0403,Gh_A06G2037,Gh_A09G2118,Gh_D02G1492,Gh_D03G1293,Gh_D05G3338,Gh_A12G0670,Gh_D05G3848,Gh_D09G1405,Gh_D10G0536,Gh_D07G0175,Gh_A11G0931,Gh_D04G0030,Gh_D01G2011,Gh_D05G2239,Gh_D05G0479,Gh_D10G0126,Gh_D06G0759,Gh_D08G0014,Gh_D12G2623,Gh_A05G0301,Gh_D05G2211,Gh_D12G1499,Gh_D08G1138,Gh_D08G0665,Gh_A03G1175,Gh_D12G1633,Gh_A07G2319,Gh_A01G1041,Gh_A10G0412,Gh_A08G0932,Gh_…
GO:0060255	regulation of macromolecule metabolic process	biological_process	8.3948e-20	2.2137e-17	177	896	4885	49603	Gh_A05G0692,Gh_D10G2206,Gh_A10G2249,Gh_D05G1506,Gh_A12G1376,Gh_A08G1765,Gh_A09G2013,Gh_A06G0741,Gh_D13G1561,Gh_D05G3873,Gh_D12G0491,Gh_D07G1785,Gh_A02G0101,Gh_D02G0123,Gh_A06G0668,Gh_A11G2580,Gh_D11G0245,Gh_A08G2566,Gh_D05G0975,Gh_D12G2773,Gh_D10G2080,Gh_D08G1888,Gh_A08G1027,Gh_A01G0163,Gh_D05G0839,Gh_D10G2529,Gh_A06G0332,Gh_A10G0822,Gh_A05G1085,Gh_A11G1795,Gh_D12G1002,Gh_A13G0091,Gh_D03G0218,Gh_…
GO:0009889	regulation of biosynthetic process	biological_process	8.5815e-20	2.2137e-17	172	896	4685	49603	Gh_D08G1888,Gh_D10G2529,Gh_A01G0163,Gh_A08G1027,Gh_D05G0839,Gh_A05G1085,Gh_A11G1795,Gh_A06G0332,Gh_A10G0822,Gh_A13G0091,Gh_D03G0218,Gh_A02G1495,Gh_A13G2013,Gh_D06G0894,Gh_D12G1002,Gh_D05G1506,Gh_A10G2249,Gh_A12G1376,Gh_A05G0692,Gh_D10G2206,Gh_D07G1785,Gh_D12G0491,Gh_D13G1561,Gh_A06G0741,Gh_A08G1765,Gh_A09G2013,Gh_D05G3873,Gh_D11G0245,Gh_A11G2580,Gh_A08G2566,Gh_A02G0101,Gh_D02G0123,Gh_A06G0668,Gh_…
GO:0010556	regulation of macromolecule biosynthetic process	biological_process	8.5815e-20	2.2137e-17	172	896	4685	49603	Gh_A01G1041,Gh_A07G2319,Gh_D12G1633,Gh_D10G2123,Gh_D09G1317,Gh_A08G0932,Gh_A10G0412,Gh_A06G0833,Gh_D12G2385,Gh_A08G0696,Gh_D02G0124,Gh_Sca006599G01,Gh_A10G1833,Gh_A03G0276,Gh_A05G1991,Gh_D06G1415,Gh_D05G3338,Gh_D03G1293,Gh_A09G2118,Gh_D02G1492,Gh_A06G2037,Gh_A07G0163,Gh_D05G0403,Gh_D03G1279,Gh_D07G0175,Gh_D10G0536,Gh_D09G1405,Gh_D05G3848,Gh_A12G0670,Gh_D12G2623,Gh_D08G0014,Gh_D06G0759,Gh_D10G0126…
GO:0031326	regulation of cellular biosynthetic process	biological_process	8.5815e-20	2.2137e-17	172	896	4685	49603	Gh_A12G1509,Gh_D06G0360,Gh_A03G0274,Gh_A01G0250,Gh_D01G2368,Gh_D13G2411,Gh_D03G0524,Gh_D03G1290,Gh_D09G0071,Gh_D12G1178,Gh_A05G1225,Gh_D07G1156,Gh_D05G2358,Gh_A11G1768,Gh_A01G0440,Gh_A08G1743,Gh_A12G2675,Gh_A02G1618,Gh_D01G0210,Gh_A06G0759,Gh_A12G2206,Gh_D09G2324,Gh_A05G3722,Gh_A05G2817,Gh_D11G1926,Gh_A11G0290,Gh_D05G0978,Gh_A03G0296,Gh_D02G1508,Gh_D01G0448,Gh_D05G3805,Gh_A05G2111,Gh_A01G1203,Gh_…
GO:0019219	regulation of nucleobase-containing compound metabolic process	biological_process	8.5822e-20	2.2137e-17	171	896	4645	49603	Gh_D05G3338,Gh_D03G1293,Gh_A09G2118,Gh_D02G1492,Gh_A06G2037,Gh_D05G0403,Gh_A07G0163,Gh_D03G1279,Gh_D07G0175,Gh_D10G0536,Gh_D09G1405,Gh_D05G3848,Gh_A12G0670,Gh_D12G2623,Gh_D08G0014,Gh_D10G0126,Gh_D06G0759,Gh_D05G0479,Gh_D05G2239,Gh_D04G0030,Gh_D01G2011,Gh_A11G0931,Gh_A03G1175,Gh_D08G1138,Gh_D08G0665,Gh_D12G1499,Gh_D05G2211,Gh_A05G0301,Gh_A01G1041,Gh_A07G2319,Gh_D12G1633,Gh_D10G2123,Gh_D09G1317,Gh_…
GO:0080090	regulation of primary metabolic process	biological_process	1.0193e-19	2.4832e-17	176	896	4854	49603	Gh_D10G2529,Gh_D05G0839,Gh_A01G0163,Gh_A08G1027,Gh_D08G1888,Gh_A13G2013,Gh_A02G1495,Gh_D06G0894,Gh_A13G0091,Gh_D03G0218,Gh_D12G1002,Gh_A11G1795,Gh_A05G1085,Gh_A10G0822,Gh_A06G0332,Gh_D12G0491,Gh_D07G1785,Gh_D05G3873,Gh_D13G1561,Gh_A06G0741,Gh_A08G1765,Gh_A09G2013,Gh_A12G1376,Gh_D05G1506,Gh_A10G2249,Gh_D10G2206,Gh_A05G0692,Gh_D10G2080,Gh_D12G2773,Gh_D05G0975,Gh_A08G2566,Gh_D11G0245,Gh_A11G2580,Gh_…
GO:0031323	regulation of cellular metabolic process	biological_process	3.005e-19	6.9352e-17	178	896	4988	49603	Gh_D02G0124,Gh_Sca006599G01,Gh_A10G1833,Gh_A08G0696,Gh_A12G1401,Gh_A06G0833,Gh_D12G2385,Gh_D06G1415,Gh_A05G1991,Gh_A03G0276,Gh_D12G1633,Gh_A07G2319,Gh_A01G1041,Gh_D09G1317,Gh_A08G0932,Gh_D10G2123,Gh_A10G0412,Gh_D01G2011,Gh_D04G0030,Gh_D05G2239,Gh_A11G0931,Gh_D08G0014,Gh_A04G0219,Gh_D12G2623,Gh_D05G0479,Gh_D06G0759,Gh_D10G0126,Gh_D12G1499,Gh_A05G0301,Gh_D05G2211,Gh_A03G1175,Gh_D08G1138,Gh_D08G0665…
GO:0006355	regulation of transcription, DNA-templated	biological_process	7.5192e-19	1.5559e-16	167	896	4588	49603	Gh_A05G3742,Gh_D01G2112,Gh_D06G0966,Gh_A12G0813,Gh_A06G0251,Gh_A02G1206,Gh_D13G2409,Gh_A06G2038,Gh_D07G0220,Gh_D13G0349,Gh_D11G0347,Gh_A12G0483,Gh_A09G1401,Gh_A09G0074,Gh_A13G1259,Gh_A12G1620,Gh_D02G0122,Gh_A05G3576,Gh_D01G1440,Gh_D12G0675,Gh_A08G0623,Gh_D06G0383,Gh_D01G1437,Gh_D10G0038,Gh_A05G0892,Gh_D12G0831,Gh_A10G1836,Gh_A06G0352,Gh_D03G1282,Gh_D10G1941,Gh_A05G0895,Gh_A01G1768,Gh_D02G1509,Gh_…
GO:1903506	regulation of nucleic acid-templated transcription	biological_process	7.5192e-19	1.5559e-16	167	896	4588	49603	Gh_D07G1785,Gh_D12G0491,Gh_A06G0741,Gh_D13G1561,Gh_A08G1765,Gh_A09G2013,Gh_D05G3873,Gh_D05G1506,Gh_A10G2249,Gh_A12G1376,Gh_A05G0692,Gh_D10G2206,Gh_D10G2080,Gh_D05G0975,Gh_A11G2580,Gh_D11G0245,Gh_A08G2566,Gh_A02G0101,Gh_A06G0668,Gh_D02G0123,Gh_D10G2529,Gh_A01G0163,Gh_D05G0839,Gh_A13G0091,Gh_D03G0218,Gh_A02G1495,Gh_A13G2013,Gh_D06G0894,Gh_D12G1002,Gh_A05G1085,Gh_A11G1795,Gh_A06G0332,Gh_A10G0822,Gh_…
GO:0019222	regulation of metabolic process	biological_process	7.8712e-19	1.5559e-16	184	896	5283	49603	Gh_A07G2319,Gh_A01G1041,Gh_D12G1633,Gh_A10G0412,Gh_D10G2123,Gh_A08G0932,Gh_D09G1317,Gh_D12G2385,Gh_A06G0833,Gh_A12G1401,Gh_A08G0696,Gh_Sca006599G01,Gh_A10G1833,Gh_D02G0124,Gh_A05G1991,Gh_A03G0276,Gh_D06G1415,Gh_D02G1492,Gh_A09G2118,Gh_A06G2037,Gh_D05G3338,Gh_D03G1293,Gh_D03G1279,Gh_D05G0403,Gh_A07G0163,Gh_D09G1405,Gh_D07G0175,Gh_D10G0536,Gh_A12G0670,Gh_D05G3848,Gh_D10G0126,Gh_D06G0759,Gh_D05G0479…
GO:0051252	regulation of RNA metabolic process	biological_process	8.5158e-19	1.5559e-16	167	896	4594	49603	Gh_D13G2411,Gh_D01G2368,Gh_D03G0524,Gh_A01G0250,Gh_A03G0274,Gh_D06G0360,Gh_A12G1509,Gh_A01G0440,Gh_A08G1743,Gh_D05G2358,Gh_A11G1768,Gh_D12G1178,Gh_A05G1225,Gh_D07G1156,Gh_D03G1290,Gh_D09G0071,Gh_A03G0296,Gh_D05G0978,Gh_A11G0290,Gh_A05G3722,Gh_A05G2817,Gh_D09G2324,Gh_D11G1926,Gh_A12G2206,Gh_D01G0210,Gh_A06G0759,Gh_A02G1618,Gh_A12G2675,Gh_D01G1707,Gh_D06G0253,Gh_A04G0122,Gh_D05G1263,Gh_A02G0972,Gh_…
GO:2001141	regulation of RNA biosynthetic process	biological_process	8.5158e-19	1.5559e-16	167	896	4594	49603	Gh_D12G1633,Gh_A07G2319,Gh_A01G1041,Gh_D09G1317,Gh_A08G0932,Gh_D10G2123,Gh_A10G0412,Gh_D02G0124,Gh_Sca006599G01,Gh_A10G1833,Gh_A08G0696,Gh_A06G0833,Gh_D12G2385,Gh_D06G1415,Gh_A05G1991,Gh_A03G0276,Gh_A07G0163,Gh_D05G0403,Gh_D03G1279,Gh_D03G1293,Gh_D05G3338,Gh_A06G2037,Gh_D02G1492,Gh_A09G2118,Gh_A12G0670,Gh_D05G3848,Gh_D10G0536,Gh_D07G0175,Gh_D09G1405,Gh_D01G2011,Gh_D04G0030,Gh_D05G2239,Gh_A11G0931…
GO:0010468	regulation of gene expression	biological_process	1.8447e-18	3.2357e-16	170	896	4753	49603	Gh_D05G0839,Gh_A01G0163,Gh_A08G1027,Gh_D10G2529,Gh_A10G0822,Gh_A06G0332,Gh_A11G1795,Gh_A05G1085,Gh_D12G1002,Gh_A13G2013,Gh_A02G1495,Gh_D06G0894,Gh_D03G0218,Gh_A13G0091,Gh_D10G2206,Gh_A05G0692,Gh_A12G1376,Gh_D05G1506,Gh_A10G2249,Gh_D05G3873,Gh_A06G0741,Gh_D13G1561,Gh_A09G2013,Gh_A08G1765,Gh_D12G0491,Gh_D07G1785,Gh_A06G0668,Gh_D02G0123,Gh_A02G0101,Gh_A08G2566,Gh_D11G0245,Gh_A11G2580,Gh_D05G0975,Gh_…
GO:0003677	DNA binding	molecular_function	9.6181e-18	1.6221e-15	186	896	5500	49603	Gh_A02G1618,Gh_A04G1486,Gh_A01G2095,Gh_A12G2675,Gh_D05G0978,Gh_A11G0290,Gh_A12G2206,Gh_D05G3805,Gh_D04G0934,Gh_D07G1325,Gh_D01G0448,Gh_D05G1263,Gh_D06G0253,Gh_A10G1815,Gh_A10G0035,Gh_A05G4002,Gh_A05G2111,Gh_A03G0274,Gh_D03G0574,Gh_D06G0360,Gh_A12G1509,Gh_D13G2411,Gh_D01G2368,Gh_D02G2296,Gh_A01G0250,Gh_D11G1800,Gh_A05G1225,Gh_D09G0071,Gh_A10G0695,Gh_D03G1290,Gh_D04G1985,Gh_A01G1274,Gh_A08G1743,Gh_…
GO:0043531	ADP binding	molecular_function	1.1675e-17	1.8961e-15	42	896	461	49603	Gh_D03G0716,Gh_D05G2848,Gh_A08G2059,Gh_D05G3603,Gh_D12G0592,Gh_D05G2809,Gh_A11G0935,Gh_A11G2357,Gh_D01G0354,Gh_A04G0315,Gh_A12G0912,Gh_A10G2076,Gh_A06G1499,Gh_D11G2889,Gh_A12G0580,Gh_D10G2347,Gh_D05G0314,Gh_D10G0635,Gh_A11G2557,Gh_D11G2669,Gh_A04G0234,Gh_A04G0119,Gh_D10G2275,Gh_A04G0122,Gh_A05G2547,Gh_A04G1309,Gh_D05G3335,Gh_D05G2850,Gh_A02G1009,Gh_A05G2533,Gh_A04G0183,Gh_D10G2432,Gh_D12G1002,Gh_…
GO:0035556	intracellular signal transduction	biological_process	1.5152e-16	2.3729e-14	74	896	1391	49603	Gh_A11G0935,Gh_D06G1925,Gh_D13G0066,Gh_A10G1917,Gh_D01G0354,Gh_A06G1488,Gh_D11G0269,Gh_D02G0177,Gh_D01G1164,Gh_D06G1882,Gh_A10G1918,Gh_D10G0635,Gh_D13G0107,Gh_D13G1791,Gh_D13G0064,Gh_A10G2249,Gh_A12G1376,Gh_A08G1346,Gh_Sca014817G01,Gh_A07G2319,Gh_Sca005287G01,Gh_D10G2185,Gh_D02G0172,Gh_A13G0062,Gh_Sca005219G01,Gh_D12G1499,Gh_D13G0077,Gh_A05G0301,Gh_A13G0091,Gh_A02G0063,Gh_D06G0894,Gh_D10G0536,Gh_…
GO:0050896	response to stimulus	biological_process	1.7046e-16	2.5775e-14	180	896	5408	49603	Gh_A05G1085,Gh_A05G2547,Gh_D13G0077,Gh_D05G2850,Gh_A13G0062,Gh_A06G0332,Gh_D12G1350,Gh_D06G0867,Gh_A13G0091,Gh_A02G0063,Gh_D06G0894,Gh_A13G2013,Gh_D06G2372,Gh_A02G1727,Gh_A03G0079,Gh_A05G0230,Gh_D03G1587,Gh_A01G0163,Gh_D05G2848,Gh_D11G0245,Gh_A06G1488,Gh_D11G0269,Gh_A10G1917,Gh_D13G0066,Gh_D06G1925,Gh_A11G0935,Gh_D05G3939,Gh_D05G0975,Gh_D10G2347,Gh_D13G0064,Gh_D13G1791,Gh_A10G2249,Gh_D05G1506,Gh_…
GO:0032774	RNA biosynthetic process	biological_process	1.6105e-15	2.3541e-13	176	896	5369	49603	Gh_D05G3848,Gh_A12G0670,Gh_D01G1779,Gh_D07G0175,Gh_A03G2128,Gh_D10G0536,Gh_D09G1405,Gh_A07G0163,Gh_D05G0403,Gh_D03G1279,Gh_D05G3338,Gh_D03G1293,Gh_A09G2118,Gh_D02G1492,Gh_A06G2037,Gh_D12G1499,Gh_D05G2211,Gh_A05G0301,Gh_A03G1175,Gh_D08G0665,Gh_D08G1138,Gh_A13G1060,Gh_D05G2239,Gh_D04G0030,Gh_D01G2011,Gh_A11G0931,Gh_D08G0014,Gh_D12G2623,Gh_D06G0759,Gh_D05G0479,Gh_D10G2123,Gh_A08G0932,Gh_D09G1317,Gh_…
GO:0006351	transcription, DNA-templated	biological_process	2.9125e-15	3.991e-13	174	896	5319	49603	Gh_A01G1041,Gh_A07G2319,Gh_D12G1633,Gh_D10G2123,Gh_A08G0932,Gh_D09G1317,Gh_A10G0412,Gh_A06G0833,Gh_D12G2385,Gh_A08G0696,Gh_D02G0124,Gh_Sca006599G01,Gh_A10G1833,Gh_A03G0276,Gh_A05G1991,Gh_D06G1415,Gh_D05G3338,Gh_D03G1293,Gh_D02G1492,Gh_A09G2118,Gh_A06G2037,Gh_A07G0163,Gh_D05G0403,Gh_D03G1279,Gh_D07G0175,Gh_D10G0536,Gh_D09G1405,Gh_D05G3848,Gh_A12G0670,Gh_D01G1779,Gh_D08G0014,Gh_D12G2623,Gh_D06G0759…
GO:0097659	nucleic acid-templated transcription	biological_process	2.9125e-15	3.991e-13	174	896	5319	49603	Gh_A11G1768,Gh_D05G2358,Gh_A08G1743,Gh_A01G0440,Gh_D09G0071,Gh_D03G1290,Gh_D12G1178,Gh_D07G1156,Gh_A05G1225,Gh_D11G1800,Gh_A01G0250,Gh_D01G2368,Gh_D03G0524,Gh_D13G2411,Gh_A12G1509,Gh_D06G0360,Gh_A03G0274,Gh_A01G1203,Gh_A05G2111,Gh_A10G0035,Gh_A10G1815,Gh_A02G0972,Gh_A04G0122,Gh_D05G1263,Gh_D01G1707,Gh_D06G0253,Gh_D01G0448,Gh_D02G1508,Gh_D05G3805,Gh_A12G2206,Gh_D11G1926,Gh_A05G3722,Gh_D09G2324,Gh_…
GO:0042221	response to chemical	biological_process	1.4028e-14	1.864e-12	37	896	442	49603	Gh_D09G1405,Gh_D10G2093,Gh_D05G0978,Gh_D05G3848,Gh_D10G0426,Gh_A06G2037,Gh_D03G1293,Gh_A06G0332,Gh_D10G1941,Gh_A05G0895,Gh_A10G1836,Gh_A05G1337,Gh_A13G2013,Gh_D04G0030,Gh_D05G3805,Gh_A05G3576,Gh_A13G2062,Gh_A10G0412,Gh_A09G0074,Gh_D13G2463,Gh_D05G1506,Gh_D13G2411,Gh_D12G0831,Gh_D06G0360,Gh_D07G1785,Gh_D12G0491,Gh_A03G0274,Gh_A02G1218,Gh_A05G1991,Gh_A12G0813,Gh_D11G0245,Gh_D06G1415,Gh_D09G0071,Gh_…
GO:0090304	nucleic acid metabolic process	biological_process	4.4466e-14	5.7348e-12	240	896	8452	49603	Gh_D10G1941,Gh_A06G0754,Gh_A05G0895,Gh_D03G1282,Gh_A06G0352,Gh_A10G1836,Gh_A05G1337,Gh_A01G1867,Gh_D10G2432,Gh_D03G0005,Gh_D11G1956,Gh_D02G1509,Gh_D12G2119,Gh_D04G1796,Gh_D04G0887,Gh_D10G0938,Gh_A04G0183,Gh_A01G1768,Gh_D13G1857,Gh_A13G2011,Gh_D01G0249,Gh_D10G2093,Gh_D02G1611,Gh_D13G1049,Gh_A07G1222,Gh_D10G0426,Gh_A10G1860,Gh_D08G2109,Gh_A03G0827,Gh_A05G0861,Gh_D05G3336,Gh_D12G1761,Gh_D11G2947,Gh_…
GO:1901363	heterocyclic compound binding	molecular_function	3.2126e-13	4.0249e-11	403	896	16705	49603	Gh_A06G0984,Gh_D03G0522,Gh_A07G1073,Gh_A11G2222,Gh_D11G2889,Gh_D10G0812,Gh_D05G2215,Gh_A10G0695,Gh_D04G1985,Gh_D09G0071,Gh_D10G1940,Gh_D11G1800,Gh_A11G0474,Gh_D05G0314,Gh_D13G2411,Gh_D05G2672,Gh_D02G2296,Gh_A02G1714,Gh_A05G2862,Gh_D11G2669,Gh_A03G0274,Gh_D03G0574,Gh_A05G4002,Gh_A05G3746,Gh_D06G0253,Gh_D01G1707,Gh_A12G0463,Gh_A04G0122,Gh_D06G0018,Gh_D05G3335,Gh_D02G1508,Gh_D12G0317,Gh_D08G1945,Gh_…
GO:0097159	organic cyclic compound binding	molecular_function	3.4617e-13	4.2166e-11	403	896	16713	49603	Gh_D09G2427,Gh_D07G1382,Gh_A08G1178,Gh_D12G0947,Gh_D06G1491,Gh_D06G0867,Gh_D06G1199,Gh_D12G1350,Gh_D05G2850,Gh_A12G2062,Gh_D01G0260,Gh_D08G1121,Gh_A05G2547,Gh_A06G1833,Gh_A08G1027,Gh_A01G0163,Gh_A11G1901,Gh_D10G2529,Gh_A11G2811,Gh_D01G1503,Gh_D06G0615,Gh_A03G0778,Gh_A07G1981,Gh_D08G1888,Gh_D10G1017,Gh_D10G2347,Gh_D04G0157,Gh_A09G0035,Gh_A08G2393,Gh_A01G1281,Gh_A02G0101,Gh_A11G0935,Gh_A07G1554,Gh_…
GO:0032559	adenyl ribonucleotide binding	molecular_function	6.0205e-13	7.1351e-11	201	896	6862	49603	Gh_D06G1199,Gh_D12G1350,Gh_A05G2547,Gh_D08G1121,Gh_D01G0260,Gh_D05G2850,Gh_D08G0401,Gh_D09G1111,Gh_D12G1002,Gh_A03G0235,Gh_D06G0867,Gh_D06G1491,Gh_A03G0778,Gh_A05G0230,Gh_D08G1888,Gh_A07G1981,Gh_A11G2358,Gh_A01G0163,Gh_A06G1833,Gh_D10G2529,Gh_D05G2391,Gh_A11G1901,Gh_A11G0935,Gh_D07G1105,Gh_D05G3939,Gh_A13G0848,Gh_A08G2393,Gh_D05G2848,Gh_A13G1004,Gh_D11G0269,Gh_D12G2597,Gh_D12G0592,Gh_D05G3603,Gh_…
GO:0034654	nucleobase-containing compound biosynthetic process	biological_process	6.3943e-13	7.3787e-11	179	896	5882	49603	Gh_D05G2358,Gh_A11G1768,Gh_A01G0440,Gh_A08G1743,Gh_A05G1225,Gh_D07G1156,Gh_D12G1178,Gh_D03G1290,Gh_D09G0071,Gh_D11G1800,Gh_D01G2368,Gh_D03G0524,Gh_D13G2411,Gh_A01G0250,Gh_D06G0360,Gh_A12G1509,Gh_A03G0274,Gh_A10G0035,Gh_A10G1815,Gh_A05G2111,Gh_A01G1203,Gh_D06G0253,Gh_D01G1707,Gh_D05G1263,Gh_A04G0122,Gh_A02G0972,Gh_D02G1508,Gh_D01G0448,Gh_D05G3805,Gh_A05G2817,Gh_A05G3722,Gh_D09G2324,Gh_D11G1926,Gh_…
GO:0016070	RNA metabolic process	biological_process	1.2384e-12	1.3924e-10	199	896	6826	49603	Gh_A10G0412,Gh_D10G2123,Gh_D09G2271,Gh_A08G0932,Gh_D09G1317,Gh_A01G1041,Gh_A07G2319,Gh_D12G1633,Gh_A05G1991,Gh_A03G0276,Gh_D02G1138,Gh_D06G1415,Gh_D12G2385,Gh_A06G0833,Gh_A08G0696,Gh_A10G1833,Gh_Sca006599G01,Gh_A09G0720,Gh_D02G0124,Gh_D09G1405,Gh_D07G0175,Gh_A03G2128,Gh_D10G0536,Gh_D01G1779,Gh_D05G3848,Gh_A12G0670,Gh_A09G2118,Gh_D02G1492,Gh_A06G2037,Gh_D05G3338,Gh_D03G1293,Gh_D03G1279,Gh_D05G0403…
GO:0051716	cellular response to stimulus	biological_process	1.7955e-12	1.9684e-10	130	896	3847	49603	Gh_D07G0175,Gh_D10G0536,Gh_D01G1946,Gh_D01G1779,Gh_A06G0880,Gh_D04G0420,Gh_D03G1279,Gh_D05G0403,Gh_Sca005219G01,Gh_A05G0301,Gh_A04G1309,Gh_D12G1499,Gh_A04G0219,Gh_A10G1918,Gh_D10G0635,Gh_D06G1882,Gh_D05G3486,Gh_Sca005287G01,Gh_A07G2319,Gh_A13G1668,Gh_Sca014817G01,Gh_D08G0824,Gh_D02G0172,Gh_D01G0354,Gh_D09G0234,Gh_D02G1138,Gh_D01G1164,Gh_D02G0177,Gh_D09G0227,Gh_A01G1695,Gh_A02G1803,Gh_D05G2790,Gh_…
GO:0007154	cell communication	biological_process	2.6959e-12	2.8833e-10	110	896	3057	49603	Gh_D05G0403,Gh_D03G1587,Gh_D03G1279,Gh_D04G0420,Gh_A01G0163,Gh_D06G2372,Gh_D01G1779,Gh_D07G0175,Gh_A02G1727,Gh_A03G0079,Gh_D10G0536,Gh_A13G0091,Gh_A02G0063,Gh_D06G0894,Gh_A04G0219,Gh_D01G0260,Gh_D12G1499,Gh_A05G0301,Gh_D13G0077,Gh_A13G0062,Gh_Sca005219G01,Gh_D10G2185,Gh_D02G0172,Gh_A11G0683,Gh_Sca014817G01,Gh_D08G0824,Gh_A07G2319,Gh_Sca005287G01,Gh_A10G2249,Gh_D13G0064,Gh_D13G1791,Gh_D13G0107,Gh_…
GO:0030554	adenyl nucleotide binding	molecular_function	4.5649e-12	4.766e-10	201	896	7018	49603	Gh_A11G2357,Gh_D03G0716,Gh_A12G1225,Gh_Sca004851G02,Gh_D10G1842,Gh_D03G1144,Gh_A12G0912,Gh_A04G0457,Gh_D12G0076,Gh_D13G1096,Gh_A01G1079,Gh_A08G1581,Gh_A04G0234,Gh_Sca152360G01,Gh_D01G1437,Gh_A10G1586,Gh_A08G2329,Gh_A06G0754,Gh_D10G1941,Gh_Sca004803G05,Gh_D08G1641,Gh_D06G1938,Gh_A12G0672,Gh_D11G2499,Gh_A08G2281,Gh_D10G0574,Gh_D11G3068,Gh_D10G2432,Gh_D03G0005,Gh_D05G0232,Gh_A02G1009,Gh_D05G3161,Gh_…
GO:0007165	signal transduction	biological_process	3.5265e-11	3.5962e-09	100	896	2791	49603	Gh_A13G2062,Gh_A13G0055,Gh_A05G0609,Gh_D13G2463,Gh_D06G1659,Gh_D10G2275,Gh_A13G0043,Gh_D10G2144,Gh_D11G2669,Gh_D11G0884,Gh_D06G2386,Gh_D05G0740,Gh_D05G3483,Gh_D11G2848,Gh_A10G1621,Gh_D03G0716,Gh_D03G0522,Gh_D06G1843,Gh_D02G0175,Gh_A10G2076,Gh_D10G1833,Gh_A09G0239,Gh_A01G1079,Gh_A10G1916,Gh_D10G2350,Gh_A06G1508,Gh_D05G2790,Gh_A02G1803,Gh_A03G0296,Gh_D02G0211,Gh_D02G0162,Gh_A06G1555,Gh_D13G0074,Gh_…
GO:0023052	signaling	biological_process	5.6963e-11	5.5508e-09	100	896	2816	49603	Gh_A06G1488,Gh_D02G1138,Gh_D11G0269,Gh_D09G0234,Gh_A10G1917,Gh_A11G0935,Gh_D06G1925,Gh_D13G0066,Gh_D01G0354,Gh_D09G0227,Gh_D01G1164,Gh_D02G0177,Gh_D10G2347,Gh_A10G2249,Gh_D13G0064,Gh_D13G1791,Gh_D13G0107,Gh_A12G1376,Gh_A08G1346,Gh_D06G1882,Gh_D10G0635,Gh_A10G1918,Gh_D02G0172,Gh_D10G2185,Gh_Sca014817G01,Gh_A11G0683,Gh_A07G2319,Gh_Sca005287G01,Gh_D12G1499,Gh_A05G0301,Gh_D13G0077,Gh_A13G0062,Gh_Sca0…
GO:0044700	single organism signaling	biological_process	5.6963e-11	5.5508e-09	100	896	2816	49603	Gh_D04G0420,Gh_A01G0163,Gh_D03G1587,Gh_D05G0403,Gh_D03G1279,Gh_D10G0536,Gh_A03G0079,Gh_D07G0175,Gh_A02G1727,Gh_D06G2372,Gh_A04G0219,Gh_A02G0063,Gh_A13G0091,Gh_D06G0894,Gh_A13G0062,Gh_Sca005219G01,Gh_D12G1499,Gh_A05G0301,Gh_D13G0077,Gh_Sca014817G01,Gh_A11G0683,Gh_A07G2319,Gh_Sca005287G01,Gh_D02G0172,Gh_D10G2185,Gh_D06G1882,Gh_D10G0635,Gh_A10G1918,Gh_D13G0107,Gh_D13G1791,Gh_D13G0064,Gh_A10G2249,Gh_…
GO:0006139	nucleobase-containing compound metabolic process	biological_process	6.275e-11	5.9817e-09	248	896	9462	49603	Gh_D13G2409,Gh_A06G0251,Gh_A02G1206,Gh_A06G2038,Gh_D07G0220,Gh_D13G0349,Gh_A12G0483,Gh_D11G0347,Gh_A09G1401,Gh_A04G0457,Gh_D01G2112,Gh_A05G3742,Gh_Sca004851G02,Gh_D06G0966,Gh_A12G0813,Gh_A12G1225,Gh_A08G0623,Gh_D06G0383,Gh_D01G1437,Gh_D10G0038,Gh_A12G1939,Gh_A05G0892,Gh_D06G0181,Gh_D12G0831,Gh_A13G1259,Gh_A08G1581,Gh_A09G0074,Gh_A12G1620,Gh_D02G0122,Gh_A05G3576,Gh_D01G1440,Gh_D03G0505,Gh_D12G0675…
GO:0019438	aromatic compound biosynthetic process	biological_process	6.8703e-11	6.1658e-09	185	896	6504	49603	Gh_A12G1225,Gh_A05G3742,Gh_D01G2112,Gh_A12G0813,Gh_D06G0966,Gh_D13G0349,Gh_A12G0483,Gh_D11G0347,Gh_A09G1401,Gh_A02G1206,Gh_A06G0251,Gh_A01G1079,Gh_D13G2409,Gh_A06G2038,Gh_D07G0220,Gh_A08G0634,Gh_A09G0074,Gh_A13G1259,Gh_A12G1620,Gh_D02G0122,Gh_D01G1440,Gh_D12G0675,Gh_A05G3576,Gh_A08G0623,Gh_A05G0892,Gh_D12G0831,Gh_D06G0383,Gh_D10G0038,Gh_D01G1437,Gh_A06G0352,Gh_D03G1282,Gh_A10G1836,Gh_A05G0895,Gh_…
GO:0001883	purine nucleoside binding	molecular_function	7.0306e-11	6.1658e-09	205	896	7430	49603	Gh_D02G1508,Gh_D07G2202,Gh_D10G1489,Gh_D12G0317,Gh_D11G0552,Gh_D08G1945,Gh_D07G1325,Gh_D04G0934,Gh_A05G4002,Gh_D11G2531,Gh_A05G2111,Gh_A01G1203,Gh_A12G0463,Gh_D01G1707,Gh_A04G0122,Gh_D05G3335,Gh_D06G0018,Gh_A09G0440,Gh_A02G1065,Gh_D01G0210,Gh_D03G0099,Gh_A11G2202,Gh_A11G2536,Gh_A02G0186,Gh_A01G1695,Gh_Sca017089G01,Gh_D05G3835,Gh_D05G3459,Gh_A03G0296,Gh_D10G1243,Gh_A11G2222,Gh_D11G2889,Gh_A10G2076…
GO:0032549	ribonucleoside binding	molecular_function	7.0306e-11	6.1658e-09	205	896	7430	49603	Gh_D02G1508,Gh_D07G1325,Gh_D04G0934,Gh_D08G1945,Gh_D11G0552,Gh_D12G0317,Gh_D10G1489,Gh_D07G2202,Gh_A01G1203,Gh_A05G2111,Gh_D11G2531,Gh_A05G4002,Gh_A09G0440,Gh_D05G3335,Gh_D06G0018,Gh_A04G0122,Gh_A12G0463,Gh_D01G1707,Gh_A02G1065,Gh_A11G2202,Gh_D03G0099,Gh_D01G0210,Gh_A01G1695,Gh_A02G0186,Gh_A11G2536,Gh_A03G0296,Gh_D05G3459,Gh_Sca017089G01,Gh_D05G3835,Gh_D11G2889,Gh_A11G2222,Gh_D10G1243,Gh_A11G2714…
GO:0032550	purine ribonucleoside binding	molecular_function	7.0306e-11	6.1658e-09	205	896	7430	49603	Gh_D12G0592,Gh_D11G0269,Gh_D12G2597,Gh_D05G3603,Gh_A10G0876,Gh_A13G1004,Gh_D05G2848,Gh_D05G3939,Gh_A13G0848,Gh_A08G2393,Gh_A11G0935,Gh_D07G1105,Gh_D10G2347,Gh_D05G3834,Gh_D06G0921,Gh_D09G0142,Gh_D01G0257,Gh_A06G1068,Gh_A12G1376,Gh_A08G1346,Gh_D13G0107,Gh_A06G0801,Gh_D12G0466,Gh_A10G2249,Gh_A03G0397,Gh_D05G1280,Gh_D04G1096,Gh_A11G0811,Gh_D04G1535,Gh_D06G0926,Gh_D13G1543,Gh_D02G0249,Gh_A11G0071,Gh_…
GO:0005524	ATP binding	molecular_function	7.557e-11	6.424e-09	190	896	6741	49603	Gh_A11G2357,Gh_Sca004851G02,Gh_A12G1225,Gh_D03G0716,Gh_D10G1842,Gh_D13G1096,Gh_A01G1079,Gh_D12G0076,Gh_D03G1144,Gh_A04G0457,Gh_A08G1581,Gh_D01G1437,Gh_Sca152360G01,Gh_A04G0234,Gh_A10G1586,Gh_D08G1641,Gh_Sca004803G05,Gh_A06G0754,Gh_D10G1941,Gh_A08G2329,Gh_A12G0672,Gh_D06G1938,Gh_D05G0232,Gh_D10G2432,Gh_D03G0005,Gh_D11G3068,Gh_A08G2281,Gh_D10G0574,Gh_D11G2499,Gh_A04G0183,Gh_D11G2071,Gh_A02G1009,Gh_…
GO:0032555	purine ribonucleotide binding	molecular_function	7.6179e-11	6.424e-09	205	896	7437	49603	Gh_A06G0796,Gh_A05G0168,Gh_A04G1309,Gh_D12G1499,Gh_A09G1105,Gh_A04G0219,Gh_D07G0750,Gh_D11G3330,Gh_D10G0536,Gh_A10G1180,Gh_D08G2304,Gh_Sca004803G06,Gh_A07G0672,Gh_D06G1865,Gh_A01G0355,Gh_D05G3338,Gh_A11G0689,Gh_A05G3817,Gh_D08G2439,Gh_D03G1279,Gh_D05G2809,Gh_D01G0354,Gh_A13G1241,Gh_A08G0182,Gh_D08G0400,Gh_A09G0152,Gh_A04G1350,Gh_D10G1318,Gh_A06G1499,Gh_D01G1164,Gh_D05G2179,Gh_A12G0580,Gh_Sca00655…
GO:0001882	nucleoside binding	molecular_function	8.7371e-11	7.2287e-09	205	896	7449	49603	Gh_A06G1068,Gh_D01G0257,Gh_A12G1376,Gh_A08G1346,Gh_D12G0466,Gh_A06G0801,Gh_D13G0107,Gh_A10G2249,Gh_A03G0397,Gh_D05G1280,Gh_D04G1096,Gh_D04G1535,Gh_A11G0811,Gh_D13G1543,Gh_D06G0926,Gh_D02G0249,Gh_A11G0071,Gh_A06G0741,Gh_D11G0269,Gh_D12G0592,Gh_D12G2597,Gh_A10G0876,Gh_D05G3603,Gh_D05G2848,Gh_A13G1004,Gh_D05G3939,Gh_A08G2393,Gh_A13G0848,Gh_A11G0935,Gh_D07G1105,Gh_D10G2347,Gh_D06G0921,Gh_D05G3834,Gh_…
GO:0097367	carbohydrate derivative binding	molecular_function	1.4728e-10	1.1959e-08	207	896	7589	49603	Gh_A05G2111,Gh_D11G2531,Gh_A01G1203,Gh_A05G4002,Gh_A09G0440,Gh_D06G0018,Gh_D05G3335,Gh_A04G0122,Gh_A12G0463,Gh_D01G1707,Gh_D02G1508,Gh_D04G0934,Gh_D07G1325,Gh_D08G1945,Gh_D11G0552,Gh_D12G0317,Gh_D10G1489,Gh_D07G2202,Gh_A01G1695,Gh_A02G0186,Gh_A11G2536,Gh_A03G0296,Gh_D05G3459,Gh_Sca017089G01,Gh_D05G3835,Gh_A02G1065,Gh_A11G2202,Gh_D03G0099,Gh_D01G0210,Gh_A04G0315,Gh_A06G0984,Gh_D05G3483,Gh_D05G2358…
GO:0032553	ribonucleotide binding	molecular_function	1.554e-10	1.239e-08	205	896	7500	49603	Gh_D03G0099,Gh_A11G2202,Gh_D01G0210,Gh_A02G1065,Gh_D05G3835,Gh_Sca017089G01,Gh_D05G3459,Gh_A03G0296,Gh_A01G1695,Gh_A11G2536,Gh_A02G0186,Gh_D11G0552,Gh_D08G1945,Gh_D04G0934,Gh_D07G1325,Gh_D10G1489,Gh_D07G2202,Gh_D12G0317,Gh_D02G1508,Gh_D06G0018,Gh_D05G3335,Gh_A09G0440,Gh_A12G0463,Gh_D01G1707,Gh_A04G0122,Gh_A01G1203,Gh_A05G2111,Gh_D11G2531,Gh_A05G4002,Gh_D05G1917,Gh_A05G2862,Gh_D11G2669,Gh_D10G2275…
GO:0018130	heterocycle biosynthetic process	biological_process	1.7798e-10	1.3937e-08	185	896	6583	49603	Gh_A05G1085,Gh_A11G1795,Gh_A06G0332,Gh_D12G1350,Gh_A12G0347,Gh_A10G0822,Gh_A13G0091,Gh_D03G0218,Gh_D06G0894,Gh_A02G1495,Gh_A13G2013,Gh_D02G1498,Gh_D12G1002,Gh_A11G1643,Gh_D10G2529,Gh_A01G0163,Gh_D05G0839,Gh_D11G0245,Gh_A11G2580,Gh_A08G2566,Gh_A02G0101,Gh_A06G0668,Gh_D02G0123,Gh_D10G2080,Gh_D05G0975,Gh_A10G2249,Gh_D05G1506,Gh_D06G1052,Gh_A12G1376,Gh_A05G0692,Gh_D10G2206,Gh_D08G0273,Gh_D07G1785,Gh_…
GO:0044260	cellular macromolecule metabolic process	biological_process	3.5422e-10	2.725e-08	359	896	15219	49603	Gh_D03G0613,Gh_A13G1668,Gh_A10G0535,Gh_A05G2137,Gh_A07G1028,Gh_D10G1117,Gh_D09G2271,Gh_D09G1317,Gh_A08G0932,Gh_D05G2179,Gh_A12G0580,Gh_A06G0833,Gh_D12G2385,Gh_A12G1401,Gh_A09G0720,Gh_D02G0124,Gh_A03G0276,Gh_A04G1350,Gh_D08G2546,Gh_D06G1415,Gh_D08G0400,Gh_A09G2118,Gh_A05G3817,Gh_D03G1293,Gh_D03G1279,Gh_D05G0403,Gh_A07G0163,Gh_D07G1745,Gh_A03G2128,Gh_D08G2304,Gh_D10G0536,Gh_D01G1946,Gh_D05G3848,Gh_…
GO:0034645	cellular macromolecule biosynthetic process	biological_process	4.321e-10	3.2668e-08	230	896	8784	49603	Gh_A05G1085,Gh_A11G1795,Gh_A06G0332,Gh_A12G0347,Gh_A10G0822,Gh_D03G0218,Gh_A13G0091,Gh_A13G2013,Gh_A02G1495,Gh_D06G0894,Gh_D02G1498,Gh_D12G1002,Gh_D08G1888,Gh_A11G1643,Gh_D10G2529,Gh_D05G2391,Gh_A01G0163,Gh_A08G1027,Gh_D05G2717,Gh_D05G0839,Gh_D11G0245,Gh_A11G2580,Gh_A08G2566,Gh_A08G0707,Gh_A02G0101,Gh_A10G1917,Gh_D05G3939,Gh_A06G0668,Gh_A06G0572,Gh_D02G0123,Gh_D10G2080,Gh_D05G0975,Gh_D05G1506,Gh_…
GO:0017076	purine nucleotide binding	molecular_function	4.6592e-10	3.4628e-08	205	896	7600	49603	Gh_D03G1335,Gh_D05G3336,Gh_A05G1950,Gh_A07G1222,Gh_D09G1431,Gh_D10G2350,Gh_D13G1857,Gh_D13G1049,Gh_A02G1009,Gh_D02G1509,Gh_D05G3161,Gh_D04G0887,Gh_D11G2071,Gh_A05G2533,Gh_A04G0183,Gh_D11G2499,Gh_D11G3068,Gh_A08G2281,Gh_D10G0574,Gh_D03G0005,Gh_D10G2432,Gh_D05G0232,Gh_D06G1938,Gh_A12G0672,Gh_A06G0754,Gh_D10G1941,Gh_A08G2329,Gh_Sca004803G05,Gh_D08G1641,Gh_A10G1586,Gh_A04G0234,Gh_Sca152360G01,Gh_D01G…
GO:0009059	macromolecule biosynthetic process	biological_process	5.0699e-10	3.7053e-08	231	896	8848	49603	Gh_D11G2947,Gh_A03G0292,Gh_D12G1761,Gh_A03G0827,Gh_D05G3336,Gh_A05G0861,Gh_A10G1860,Gh_D08G2109,Gh_D10G0426,Gh_A05G1950,Gh_D11G2828,Gh_D02G1611,Gh_A13G2011,Gh_D01G0249,Gh_D10G2093,Gh_A01G1768,Gh_A04G0183,Gh_D04G0887,Gh_D02G1509,Gh_D12G2119,Gh_D10G0938,Gh_D10G2432,Gh_D11G1956,Gh_D03G0005,Gh_A05G1337,Gh_A01G1867,Gh_D11G2499,Gh_A10G1836,Gh_A06G0352,Gh_D03G1282,Gh_A07G0322,Gh_D10G1941,Gh_A05G0895,Gh_…
GO:0003676	nucleic acid binding	molecular_function	5.2408e-10	3.7674e-08	223	896	8467	49603	Gh_A12G0580,Gh_A13G0749,Gh_D12G2385,Gh_A06G0833,Gh_A09G0720,Gh_Sca006599G01,Gh_D02G0124,Gh_A11G0344,Gh_A03G0276,Gh_A05G1991,Gh_D02G1499,Gh_A12G1380,Gh_A05G3434,Gh_D02G1138,Gh_D10G1318,Gh_A04G1350,Gh_D06G1415,Gh_A13G1668,Gh_D04G0342,Gh_A01G1041,Gh_A12G0060,Gh_D07G1972,Gh_D12G1633,Gh_D09G0034,Gh_A03G1083,Gh_D03G0920,Gh_A10G0836,Gh_A10G0412,Gh_A08G0932,Gh_D09G1317,Gh_D05G0479,Gh_D10G0126,Gh_D12G1504…
GO:1901362	organic cyclic compound biosynthetic process	biological_process	5.3567e-10	3.7885e-08	190	896	6910	49603	Gh_A12G2206,Gh_A05G3722,Gh_A05G2817,Gh_D09G2324,Gh_D11G1926,Gh_A11G0290,Gh_D05G0978,Gh_A03G0296,Gh_D02G1601,Gh_A12G2675,Gh_A02G1618,Gh_D01G0210,Gh_A06G0759,Gh_A01G1203,Gh_A05G2111,Gh_A10G0035,Gh_A10G1815,Gh_A02G0972,Gh_D06G0253,Gh_D01G1707,Gh_A04G0122,Gh_D05G1263,Gh_D02G1508,Gh_D01G0448,Gh_D05G3805,Gh_D11G1800,Gh_A01G0250,Gh_D01G2368,Gh_D13G2411,Gh_D03G0524,Gh_A12G1509,Gh_D06G0360,Gh_A03G0274,Gh_…
GO:0046483	heterocycle metabolic process	biological_process	6.2088e-10	4.3215e-08	256	896	10084	49603	Gh_A04G0315,Gh_D05G2358,Gh_D09G2376,Gh_A01G0440,Gh_A08G1743,Gh_D10G1243,Gh_D03G1290,Gh_A05G1225,Gh_D10G1833,Gh_D11G3242,Gh_A01G0250,Gh_D01G2368,Gh_D03G0524,Gh_A12G1509,Gh_D06G0360,Gh_D05G1917,Gh_A05G2111,Gh_A01G1203,Gh_A10G0035,Gh_A10G1815,Gh_D05G1263,Gh_D01G0448,Gh_D04G0934,Gh_D05G3805,Gh_A12G2206,Gh_D11G1926,Gh_A11G0290,Gh_A03G0296,Gh_A02G1618,Gh_A06G0729,Gh_A06G0759,Gh_A05G1991,Gh_A06G0185,Gh_…
GO:0006725	cellular aromatic compound metabolic process	biological_process	8.4641e-10	5.7992e-08	255	896	10068	49603	Gh_A03G0292,Gh_D11G2947,Gh_A03G0827,Gh_D05G3336,Gh_A05G0861,Gh_D12G1761,Gh_D10G0426,Gh_A07G1222,Gh_A10G1860,Gh_D08G2109,Gh_D11G0877,Gh_D13G1857,Gh_A13G2011,Gh_D01G0249,Gh_D10G2093,Gh_A07G2187,Gh_D02G1611,Gh_D13G1049,Gh_D02G1509,Gh_D12G2119,Gh_D04G1796,Gh_D04G0887,Gh_D10G0938,Gh_A01G1768,Gh_A04G0183,Gh_A05G1337,Gh_A01G1867,Gh_D03G0005,Gh_D10G2432,Gh_D11G1956,Gh_D09G1132,Gh_A06G0352,Gh_D03G1282,Gh_…
GO:0035639	purine ribonucleoside triphosphate binding	molecular_function	3.3287e-09	2.2456e-07	195	896	7314	49603	Gh_D04G1535,Gh_A11G0811,Gh_A03G0397,Gh_D04G1096,Gh_D05G1280,Gh_A06G0801,Gh_D13G0107,Gh_D12G0466,Gh_A10G2249,Gh_D01G0257,Gh_A06G1068,Gh_A12G1376,Gh_A08G1346,Gh_A06G0741,Gh_D02G0249,Gh_A11G0071,Gh_D06G0926,Gh_D13G1543,Gh_D07G1105,Gh_A11G0935,Gh_D05G3939,Gh_A13G0848,Gh_A08G2393,Gh_D05G2848,Gh_A13G1004,Gh_D12G2597,Gh_D11G0269,Gh_D05G3603,Gh_A10G0876,Gh_D10G2347,Gh_D05G3834,Gh_D06G0921,Gh_D09G0142,Gh_…
GO:1901360	organic cyclic compound metabolic process	biological_process	3.6774e-09	2.4433e-07	258	896	10378	49603	Gh_A06G0668,Gh_D02G0123,Gh_D05G3939,Gh_A10G0876,Gh_A08G2566,Gh_D05G2848,Gh_A11G2580,Gh_D05G0975,Gh_D10G2080,Gh_A05G0692,Gh_D06G1052,Gh_A10G2249,Gh_D05G1506,Gh_D05G3873,Gh_A08G1765,Gh_D13G1561,Gh_D07G1785,Gh_D06G0926,Gh_D08G0273,Gh_A10G1410,Gh_A10G0822,Gh_A06G0332,Gh_A05G1085,Gh_D12G1002,Gh_A13G2013,Gh_A13G0091,Gh_D03G0218,Gh_A05G0230,Gh_A11G1643,Gh_D05G0839,Gh_A11G2358,Gh_D05G2391,Gh_D01G2112,Gh_…
GO:0009987	cellular process	biological_process	3.8299e-09	2.5066e-07	548	896	25779	49603	Gh_D03G1293,Gh_A05G3817,Gh_A09G2118,Gh_A08G2556,Gh_D05G0403,Gh_A07G0163,Gh_D10G0536,Gh_A03G2128,Gh_D05G3848,Gh_D07G2022,Gh_D03G0476,Gh_D10G1420,Gh_A03G1175,Gh_A01G0321,Gh_Sca005287G01,Gh_D08G0203,Gh_D10G1117,Gh_A05G2137,Gh_A08G0932,Gh_D09G2271,Gh_A12G1401,Gh_D12G2385,Gh_A03G0276,Gh_A07G2360,Gh_D06G1415,Gh_A09G0152,Gh_D02G1685,Gh_A12G2675,Gh_A04G0217,Gh_A02G0186,Gh_D05G2790,Gh_A01G1695,Gh_D05G0978…
GO:0008289	lipid binding	molecular_function	5.3973e-09	3.4804e-07	27	896	397	49603	Gh_D04G0613,Gh_A05G2055,Gh_D13G2409,Gh_D04G0934,Gh_D07G0220,Gh_D03G1290,Gh_D07G2022,Gh_A06G0833,Gh_D05G0975,Gh_D05G0479,Gh_D05G1263,Gh_D10G0745,Gh_A13G1004,Gh_A05G1085,Gh_D06G0966,Gh_A04G1350,Gh_A10G0649,Gh_A10G0035,Gh_A03G0276,Gh_A07G0163,Gh_A06G0741,Gh_A05G0892,Gh_A08G1765,Gh_D10G0038,Gh_A05G3029,Gh_D08G2109,Gh_A13G2011
GO:0043168	anion binding	molecular_function	5.9401e-09	3.775e-07	221	896	8618	49603	Gh_A04G0315,Gh_A06G0984,Gh_D05G2358,Gh_D05G3483,Gh_A07G1073,Gh_A08G2059,Gh_D10G0812,Gh_A11G2222,Gh_D11G2889,Gh_D10G1243,Gh_A11G2714,Gh_A10G2076,Gh_D05G0314,Gh_A11G0474,Gh_A11G2943,Gh_D09G0451,Gh_D11G3242,Gh_D10G1940,Gh_A01G0250,Gh_D10G2275,Gh_D01G0386,Gh_A04G0119,Gh_D04G1534,Gh_A02G1714,Gh_D06G1659,Gh_D11G2669,Gh_D05G1917,Gh_A05G2862,Gh_D11G2531,Gh_A05G2111,Gh_A01G1203,Gh_A05G4002,Gh_A09G0440,Gh_…
GO:0005488	binding	molecular_function	1.1356e-08	7.114e-07	626	896	30413	49603	Gh_A13G1259,Gh_D11G0821,Gh_D03G0505,Gh_A11G0753,Gh_A10G1621,Gh_A10G0649,Gh_A11G2357,Gh_D02G1512,Gh_D13G0016,Gh_A09G1401,Gh_D11G0347,Gh_A12G0483,Gh_D07G0220,Gh_A06G0251,Gh_D13G1096,Gh_D07G1633,Gh_A09G1128,Gh_A07G1222,Gh_A06G1555,Gh_D10G2350,Gh_D01G0249,Gh_A13G2011,Gh_A04G0298,Gh_D11G2828,Gh_D13G1049,Gh_D05G3336,Gh_D05G3356,Gh_D08G1305,Gh_D06G1938,Gh_D01G1495,Gh_D05G3161,Gh_A04G0817,Gh_D02G1515,Gh_…
GO:0043170	macromolecule metabolic process	biological_process	4.0802e-08	2.52e-06	374	896	16640	49603	Gh_D05G2717,Gh_A08G1027,Gh_A01G0163,Gh_A06G1833,Gh_D10G2529,Gh_A11G1901,Gh_A03G0778,Gh_A12G2469,Gh_A07G1981,Gh_D08G1888,Gh_D02G1498,Gh_D06G0867,Gh_D06G0894,Gh_A02G1495,Gh_D06G1199,Gh_D12G1350,Gh_A12G0347,Gh_D08G1121,Gh_D01G0260,Gh_A05G2547,Gh_D05G2850,Gh_A11G1795,Gh_A09G2013,Gh_A06G0741,Gh_A11G0071,Gh_D02G0249,Gh_D10G2185,Gh_D12G0491,Gh_D13G1543,Gh_A11G1226,Gh_D05G1280,Gh_D04G1096,Gh_D10G2206,Gh_…
GO:0000166	nucleotide binding	molecular_function	1.3993e-07	8.4053e-06	213	896	8584	49603	Gh_D08G2439,Gh_D03G1279,Gh_A11G0689,Gh_D05G3338,Gh_A01G0355,Gh_A05G3817,Gh_Sca004803G06,Gh_A07G0672,Gh_D06G1865,Gh_D10G0536,Gh_A10G1180,Gh_D08G2304,Gh_A04G0219,Gh_D07G0750,Gh_D11G3330,Gh_A04G1309,Gh_D12G1499,Gh_A05G0168,Gh_A06G0796,Gh_A09G1105,Gh_D11G2524,Gh_A12G0060,Gh_A10G0535,Gh_A13G1668,Gh_D03G0613,Gh_A05G3608,Gh_D11G0806,Gh_A07G1028,Gh_A11G2557,Gh_D10G0635,Gh_D10G1117,Gh_A05G2137,Gh_D09G0227…
GO:1901265	nucleoside phosphate binding	molecular_function	1.3993e-07	8.4053e-06	213	896	8584	49603	Gh_D11G2524,Gh_A10G0535,Gh_A12G0060,Gh_D03G0613,Gh_A05G3608,Gh_A13G1668,Gh_D11G0806,Gh_A05G2137,Gh_A07G1028,Gh_D10G1117,Gh_A11G2557,Gh_D10G0635,Gh_D09G0227,Gh_A10G1833,Gh_D01G1164,Gh_A06G1499,Gh_Sca006551G01,Gh_A12G0580,Gh_D05G2179,Gh_D08G0400,Gh_A08G0182,Gh_A04G1350,Gh_D10G1318,Gh_A09G0152,Gh_A06G0185,Gh_D05G2809,Gh_D01G0354,Gh_A13G1241,Gh_D03G1279,Gh_D08G2439,Gh_A11G0689,Gh_D05G3338,Gh_A01G0355…
GO:0010467	gene expression	biological_process	8.042e-07	4.7655e-05	205	896	8342	49603	Gh_A02G0972,Gh_D06G0253,Gh_D01G1707,Gh_A04G0122,Gh_D05G1263,Gh_A05G2111,Gh_A01G1203,Gh_A10G0035,Gh_A10G1815,Gh_D05G3805,Gh_D02G1508,Gh_D01G0448,Gh_A11G0290,Gh_D05G0978,Gh_A03G0296,Gh_A12G2206,Gh_A05G3722,Gh_A05G2817,Gh_D09G2324,Gh_D11G1926,Gh_A02G1618,Gh_D01G0210,Gh_A06G0759,Gh_D02G1601,Gh_A12G2675,Gh_D09G2376,Gh_A01G0440,Gh_A08G1743,Gh_A08G2179,Gh_D05G2358,Gh_A11G1768,Gh_D03G1290,Gh_D09G0071,Gh_…
GO:0036094	small molecule binding	molecular_function	2.0737e-06	0.00012124	213	896	8809	49603	Gh_A01G1695,Gh_A11G2536,Gh_A02G0186,Gh_D05G3835,Gh_Sca017089G01,Gh_A05G3528,Gh_D05G3459,Gh_A03G0296,Gh_A02G1065,Gh_D03G0099,Gh_A11G2202,Gh_D01G0210,Gh_A05G2111,Gh_D11G2531,Gh_A01G1203,Gh_A05G4002,Gh_D06G0018,Gh_D05G3335,Gh_A09G0440,Gh_A12G0463,Gh_D01G1707,Gh_A04G0122,Gh_D02G1508,Gh_D08G1945,Gh_D11G0552,Gh_D04G0934,Gh_D07G1325,Gh_D10G1489,Gh_D07G2202,Gh_D12G0317,Gh_D05G0314,Gh_D09G0451,Gh_D11G3242…
GO:0001071	nucleic acid binding transcription factor activity	molecular_function	5.7194e-06	0.00032571	72	896	2310	49603	Gh_A07G0163,Gh_D02G1492,Gh_A09G2118,Gh_A06G2037,Gh_D05G0839,Gh_A12G0670,Gh_A13G2013,Gh_A02G1495,Gh_D05G2239,Gh_D03G0218,Gh_A13G0091,Gh_D01G2011,Gh_D05G0479,Gh_D12G2623,Gh_D08G0014,Gh_A11G1795,Gh_A05G1085,Gh_A10G0822,Gh_A03G1175,Gh_A01G1041,Gh_D05G3873,Gh_A08G1765,Gh_A06G0741,Gh_D10G2123,Gh_D09G1317,Gh_D10G2206,Gh_A05G0692,Gh_Sca006599G01,Gh_D10G2080,Gh_D12G2385,Gh_A06G0833,Gh_D05G0975,Gh_A08G2566…
GO:0003700	transcription factor activity, sequence-specific DNA binding	molecular_function	5.7194e-06	0.00032571	72	896	2310	49603	Gh_A10G0035,Gh_A10G1815,Gh_A05G2111,Gh_D05G1263,Gh_D06G0253,Gh_D03G1282,Gh_A01G1867,Gh_D11G1956,Gh_D10G0938,Gh_A01G1768,Gh_A13G2011,Gh_D11G1926,Gh_A05G2817,Gh_D09G2324,Gh_A05G3722,Gh_A12G2206,Gh_D02G1611,Gh_A10G1860,Gh_D08G2109,Gh_A03G0827,Gh_A05G0861,Gh_A03G0292,Gh_A11G1768,Gh_D05G2358,Gh_D01G2112,Gh_D06G0966,Gh_D12G1178,Gh_A06G0251,Gh_A02G1206,Gh_D13G2409,Gh_D07G0220,Gh_D03G1290,Gh_D12G0675,Gh_…
GO:0006554	lysine catabolic process	biological_process	6.9961e-06	0.00037412	5	896	16	49603	Gh_A08G1858,Gh_A10G1155,Gh_A10G1192,Gh_A04G0298,Gh_A09G0071
GO:0009068	aspartate family amino acid catabolic process	biological_process	6.9961e-06	0.00037412	5	896	16	49603	Gh_A08G1858,Gh_A10G1155,Gh_A10G1192,Gh_A09G0071,Gh_A04G0298
GO:0019475	L-lysine catabolic process to acetate	biological_process	6.9961e-06	0.00037412	5	896	16	49603	Gh_A09G0071,Gh_A04G0298,Gh_A10G1192,Gh_A10G1155,Gh_A08G1858
GO:0019477	L-lysine catabolic process	biological_process	6.9961e-06	0.00037412	5	896	16	49603	Gh_A10G1192,Gh_A09G0071,Gh_A04G0298,Gh_A10G1155,Gh_A08G1858
GO:0046440	L-lysine metabolic process	biological_process	6.9961e-06	0.00037412	5	896	16	49603	Gh_A10G1155,Gh_A08G1858,Gh_A09G0071,Gh_A04G0298,Gh_A10G1192
GO:0004386	helicase activity	molecular_function	1.0669e-05	0.00056363	40	896	1051	49603	Gh_A05G0230,Gh_A01G1695,Gh_D10G0536,Gh_A10G1180,Gh_D01G1946,Gh_A07G1222,Gh_A01G0163,Gh_D05G3336,Gh_D01G0210,Gh_D08G1641,Gh_D12G1350,Gh_A05G4002,Gh_D05G2850,Gh_D05G3335,Gh_A06G0796,Gh_A04G1309,Gh_A05G2547,Gh_A04G0122,Gh_D07G1325,Gh_A04G0183,Gh_D04G0887,Gh_D05G0314,Gh_D03G0920,Gh_A11G0811,Gh_A08G1346,Gh_A10G2249,Gh_A04G0119,Gh_A12G0060,Gh_A04G0234,Gh_D06G0926,Gh_A10G1586,Gh_A04G0315,Gh_D05G3939,Gh_…
GO:0042393	histone binding	molecular_function	1.7376e-05	0.00090708	8	896	63	49603	Gh_D06G0759,Gh_A07G2319,Gh_D05G0403,Gh_A06G0759,Gh_D06G0894,Gh_D07G0175,Gh_A06G0668,Gh_A05G0301
GO:0006113	fermentation	biological_process	1.7809e-05	0.00090805	5	896	19	49603	Gh_A04G0298,Gh_A09G0071,Gh_A10G1192,Gh_A08G1858,Gh_A10G1155
GO:0019665	anaerobic amino acid catabolic process	biological_process	1.7809e-05	0.00090805	5	896	19	49603	Gh_A10G1155,Gh_A08G1858,Gh_A09G0071,Gh_A04G0298,Gh_A10G1192
GO:0044271	cellular nitrogen compound biosynthetic process	biological_process	1.8831e-05	0.00094915	199	896	8382	49603	Gh_D12G1350,Gh_A12G0347,Gh_A10G0822,Gh_A06G0332,Gh_A11G1795,Gh_A05G1085,Gh_D12G1002,Gh_D02G1498,Gh_D06G0894,Gh_A13G2013,Gh_A02G1495,Gh_D03G0218,Gh_A13G0091,Gh_A11G1643,Gh_D05G0839,Gh_A08G1027,Gh_A01G0163,Gh_D10G2529,Gh_A06G0668,Gh_D02G0123,Gh_A10G1917,Gh_A02G0101,Gh_A08G2566,Gh_D11G0245,Gh_A11G2580,Gh_D05G0975,Gh_D10G2080,Gh_D10G2206,Gh_A05G0692,Gh_A12G1376,Gh_D06G1052,Gh_A10G2249,Gh_D05G1506,Gh_…
GO:0030145	manganese ion binding	molecular_function	2.3531e-05	0.0011725	7	896	48	49603	Gh_D05G3486,Gh_D08G2109,Gh_A04G0217,Gh_D06G0708,Gh_A06G0623,Gh_D09G2427,Gh_A08G1765
GO:0006807	nitrogen compound metabolic process	biological_process	3.9176e-05	0.0019302	277	896	12454	49603	Gh_D05G2848,Gh_A11G2580,Gh_A10G0876,Gh_A08G2566,Gh_A06G0668,Gh_D02G0123,Gh_D05G3939,Gh_D10G2080,Gh_D05G0975,Gh_A10G2249,Gh_D05G1506,Gh_D06G1052,Gh_A05G0692,Gh_D08G0273,Gh_A10G1410,Gh_D07G1785,Gh_D06G0926,Gh_A08G1765,Gh_D13G1561,Gh_D05G3873,Gh_A05G1085,Gh_A06G0332,Gh_A10G0822,Gh_A13G0091,Gh_D03G0218,Gh_A13G2013,Gh_D10G1294,Gh_D12G1002,Gh_A05G0230,Gh_A11G1643,Gh_D05G2391,Gh_A11G2358,Gh_D05G0839,Gh_…
GO:0009058	biosynthetic process	biological_process	4.1048e-05	0.002	266	896	11893	49603	Gh_D11G0245,Gh_A08G0707,Gh_A09G1143,Gh_A02G0101,Gh_A10G1917,Gh_A06G0572,Gh_A09G0035,Gh_A12G1376,Gh_D10G2206,Gh_D12G0491,Gh_A06G0741,Gh_A09G2013,Gh_A11G1795,Gh_A12G0347,Gh_D12G1350,Gh_D06G1491,Gh_A02G1495,Gh_D06G0894,Gh_D02G1498,Gh_D08G1888,Gh_D06G0615,Gh_D10G2529,Gh_A01G0163,Gh_A08G1027,Gh_D05G2717,Gh_A12G1225,Gh_A05G3742,Gh_Sca004851G02,Gh_A12G0813,Gh_D06G0966,Gh_D13G0349,Gh_A04G0457,Gh_A02G1206…
GO:0008152	metabolic process	biological_process	4.5142e-05	0.0021753	543	896	26878	49603	Gh_D06G1491,Gh_A02G1495,Gh_D06G0894,Gh_D07G0119,Gh_A05G2547,Gh_D01G0260,Gh_D08G1121,Gh_D05G2850,Gh_A12G2062,Gh_D13G0446,Gh_A12G0347,Gh_D11G1863,Gh_A11G1901,Gh_A01G0163,Gh_A12G2469,Gh_D08G1888,Gh_A03G0778,Gh_A08G0418,Gh_A11G0756,Gh_A09G0035,Gh_A10G1088,Gh_A12G1111,Gh_A06G2100,Gh_D11G0269,Gh_A07G1554,Gh_A02G0101,Gh_A09G1143,Gh_A10G1917,Gh_A08G2393,Gh_A11G1226,Gh_A09G2013,Gh_D10G1344,Gh_A11G2543,Gh_…
GO:0044249	cellular biosynthetic process	biological_process	4.632e-05	0.0022078	248	896	10987	49603	Gh_A02G0101,Gh_A10G1917,Gh_D05G3939,Gh_A06G0668,Gh_D02G0123,Gh_A06G0572,Gh_A11G2580,Gh_D11G0245,Gh_A08G2566,Gh_A08G0707,Gh_D05G0975,Gh_D10G2080,Gh_A05G0692,Gh_D10G2206,Gh_D05G1506,Gh_A10G2249,Gh_A12G1376,Gh_D06G1052,Gh_D13G1561,Gh_A06G0741,Gh_A08G1765,Gh_A09G2013,Gh_D05G3873,Gh_D08G0273,Gh_D07G1785,Gh_D12G0491,Gh_A06G0332,Gh_A12G0347,Gh_A10G0822,Gh_D12G1350,Gh_A05G1085,Gh_A11G1795,Gh_D10G1294,Gh_…
GO:0034641	cellular nitrogen compound metabolic process	biological_process	7.2881e-05	0.0034364	261	896	11728	49603	Gh_D12G0491,Gh_D10G2185,Gh_D02G0249,Gh_A09G2013,Gh_A06G0741,Gh_A12G1376,Gh_D13G1791,Gh_D10G2206,Gh_A07G1554,Gh_D11G0269,Gh_A06G2100,Gh_D11G0245,Gh_A10G1917,Gh_A02G0101,Gh_D10G2529,Gh_A08G1027,Gh_D05G2717,Gh_A01G0163,Gh_D08G1888,Gh_D06G0894,Gh_A02G1495,Gh_D06G0867,Gh_D02G1498,Gh_D05G2850,Gh_A11G1795,Gh_A05G2547,Gh_D12G1350,Gh_A12G0347,Gh_A08G0623,Gh_D01G1437,Gh_D10G0038,Gh_D06G0383,Gh_D12G0831,Gh_…
GO:1901576	organic substance biosynthetic process	biological_process	7.9684e-05	0.0037172	252	896	11279	49603	Gh_D05G0671,Gh_A06G0251,Gh_A02G1206,Gh_A01G1079,Gh_D07G1633,Gh_D13G2409,Gh_D07G0220,Gh_A06G2038,Gh_D13G0349,Gh_A12G0483,Gh_D11G0347,Gh_A09G1401,Gh_A04G0457,Gh_A08G0634,Gh_A05G3742,Gh_Sca004851G02,Gh_D01G2112,Gh_D06G0966,Gh_A12G0813,Gh_A12G1225,Gh_A11G1044,Gh_A08G0623,Gh_D06G0383,Gh_D10G0038,Gh_D01G1437,Gh_A05G0892,Gh_D06G0181,Gh_D05G3359,Gh_D12G0831,Gh_D05G3380,Gh_A09G0074,Gh_A08G1581,Gh_A13G1259…
GO:0006468	protein phosphorylation	biological_process	0.0001039	0.0047958	88	896	3249	49603	Gh_A05G0168,Gh_D01G0260,Gh_D08G1121,Gh_D06G1199,Gh_D08G0401,Gh_D11G3330,Gh_A03G0235,Gh_Sca004803G06,Gh_A07G1981,Gh_A03G0778,Gh_D08G2304,Gh_A11G1901,Gh_D05G2391,Gh_D08G2439,Gh_D03G1279,Gh_A01G0355,Gh_A05G3817,Gh_A06G1833,Gh_A08G0182,Gh_D08G0400,Gh_D12G2597,Gh_D07G1105,Gh_A13G1241,Gh_A13G0848,Gh_A08G2393,Gh_D05G2179,Gh_D06G0921,Gh_D05G3834,Gh_D12G0466,Gh_A06G0801,Gh_A06G1068,Gh_D01G0257,Gh_D04G1535…
GO:0044238	primary metabolic process	biological_process	0.00010925	0.0049902	428	896	20683	49603	Gh_D11G3330,Gh_D10G0126,Gh_D05G0479,Gh_D12G2623,Gh_A04G0219,Gh_D08G0014,Gh_A11G0931,Gh_D12G0713,Gh_D05G2239,Gh_A13G1060,Gh_D04G0030,Gh_D11G1373,Gh_D08G0665,Gh_A05G0301,Gh_A09G1105,Gh_A04G1309,Gh_D12G1499,Gh_A05G0168,Gh_D02G1492,Gh_A06G2037,Gh_D05G3338,Gh_A01G0355,Gh_D08G2439,Gh_D11G3165,Gh_D09G1405,Gh_D07G0175,Gh_D12G0934,Gh_D01G1779,Gh_A06G0880,Gh_Sca004803G06,Gh_A06G0935,Gh_D09G1798,Gh_A08G0696…
GO:0005634	nucleus	cellular_component	0.00011124	0.0050287	121	896	4800	49603	Gh_A11G1226,Gh_D12G0491,Gh_D07G1785,Gh_D07G1972,Gh_A03G1092,Gh_A09G2013,Gh_D05G3486,Gh_A10G0412,Gh_D05G1506,Gh_D09G1317,Gh_A03G1083,Gh_D03G0920,Gh_D05G2690,Gh_A11G2036,Gh_Sca006599G01,Gh_A10G1833,Gh_A11G0344,Gh_A11G1891,Gh_A08G1651,Gh_A13G0749,Gh_D04G0157,Gh_D11G0269,Gh_A05G3434,Gh_D02G1138,Gh_D05G0695,Gh_D11G0245,Gh_A13G1526,Gh_D06G1415,Gh_A01G1281,Gh_A05G1991,Gh_D02G1499,Gh_A11G0935,Gh_A05G0566…
GO:0006083	acetate metabolic process	biological_process	0.00013162	0.0058893	5	896	28	49603	Gh_A09G0071,Gh_A04G0298,Gh_A10G1192,Gh_A08G1858,Gh_A10G1155
GO:0004672	protein kinase activity	molecular_function	0.00014979	0.0066346	92	896	3469	49603	Gh_D08G0400,Gh_A08G0182,Gh_D12G2597,Gh_D07G1105,Gh_A13G0848,Gh_A08G2393,Gh_A13G1241,Gh_D05G3834,Gh_D06G0921,Gh_D05G2179,Gh_A06G0801,Gh_D12G0466,Gh_A12G1376,Gh_A06G1068,Gh_D01G0257,Gh_D04G1535,Gh_A05G2137,Gh_D05G1280,Gh_D04G1096,Gh_A03G0397,Gh_D10G1117,Gh_A07G1028,Gh_D11G2524,Gh_D13G1543,Gh_A10G0535,Gh_A05G3608,Gh_D03G0613,Gh_A11G0071,Gh_D01G0260,Gh_D08G1121,Gh_D12G1499,Gh_A05G0168,Gh_D06G1199,Gh_…
GO:0016301	kinase activity	molecular_function	0.00015341	0.006727	109	896	4267	49603	Gh_D11G3068,Gh_A08G2281,Gh_D10G0574,Gh_D11G2499,Gh_D02G1508,Gh_D05G0232,Gh_A05G2300,Gh_D10G2432,Gh_D03G0005,Gh_D11G2071,Gh_D07G2202,Gh_D02G1509,Gh_D10G1489,Gh_D08G1945,Gh_D11G0552,Gh_A08G2329,Gh_D10G1941,Gh_A05G2111,Gh_D11G2531,Gh_A01G1203,Gh_D05G2560,Gh_Sca004803G05,Gh_A12G0463,Gh_D01G1707,Gh_D06G1938,Gh_A09G0440,Gh_D06G0018,Gh_A02G1065,Gh_D03G1335,Gh_D01G0210,Gh_D03G0099,Gh_A11G2202,Gh_A03G0296…
GO:0000178	exosome (RNase complex)	cellular_component	0.00016034	0.0069614	4	896	16	49603	Gh_A11G3197,Gh_D10G1017,Gh_A10G0740,Gh_D11G2237
GO:0008150	biological_process	biological_process	0.00026305	0.011309	682	896	35227	49603	Gh_A11G2357,Gh_A12G1176,Gh_D01G2112,Gh_A10G1621,Gh_A09G1128,Gh_D10G1292,Gh_D07G0220,Gh_A06G0251,Gh_D07G1633,Gh_D13G1096,Gh_D13G0016,Gh_A09G1401,Gh_D11G0347,Gh_A12G0483,Gh_D12G0675,Gh_D03G0505,Gh_A10G1192,Gh_D12G1295,Gh_A13G1259,Gh_D05G3359,Gh_D06G1255,Gh_D06G1938,Gh_D03G1282,Gh_D03G0005,Gh_A11G0831,Gh_D05G2713,Gh_D11G2499,Gh_A01G1867,Gh_D10G0574,Gh_A04G1184,Gh_A01G1768,Gh_A12G0860,Gh_A01G0285,Gh_…
GO:0004222	metalloendopeptidase activity	molecular_function	0.00027685	0.011786	13	896	227	49603	Gh_A12G1380,Gh_D05G2358,Gh_A07G1073,Gh_A07G1222,Gh_D09G2271,Gh_A09G1105,Gh_A01G0163,Gh_A11G2358,Gh_D01G0386,Gh_A08G0049,Gh_D01G0210,Gh_D07G1325,Gh_D08G0091
GO:0044237	cellular metabolic process	biological_process	0.00034867	0.014701	404	896	19621	49603	Gh_D05G3336,Gh_D13G1049,Gh_A07G2187,Gh_D11G2828,Gh_A04G0298,Gh_A13G2011,Gh_D01G0249,Gh_D10G2093,Gh_A10G1860,Gh_A07G1222,Gh_D09G1431,Gh_D10G0426,Gh_D05G0232,Gh_D03G0005,Gh_A11G0831,Gh_D11G1956,Gh_D10G0574,Gh_D11G3068,Gh_A05G1337,Gh_A01G1867,Gh_D11G2499,Gh_A01G1768,Gh_D01G1576,Gh_D11G2071,Gh_D04G0887,Gh_D02G1509,Gh_A07G0322,Gh_D05G2560,Gh_A08G2329,Gh_D06G1938,Gh_A10G1155,Gh_A08G1858,Gh_A06G0352,Gh_…
GO:0035091	phosphatidylinositol binding	molecular_function	0.00037847	0.015806	6	896	53	49603	Gh_A10G0649,Gh_A04G1350,Gh_D04G0934,Gh_D10G0745,Gh_A05G3029,Gh_D04G0613
GO:0016773	phosphotransferase activity, alcohol group as acceptor	molecular_function	0.00041283	0.017078	102	896	4049	49603	Gh_A03G0778,Gh_D08G2304,Gh_A07G1981,Gh_D01G1779,Gh_Sca004803G06,Gh_A05G3817,Gh_D01G2180,Gh_A06G1833,Gh_A01G0355,Gh_A11G1901,Gh_D08G2439,Gh_D05G2391,Gh_D03G1279,Gh_D06G1199,Gh_D12G1499,Gh_A05G0168,Gh_A09G1105,Gh_D08G1121,Gh_D01G0260,Gh_D11G3330,Gh_A03G0235,Gh_D08G0401,Gh_D10G1117,Gh_A03G0397,Gh_A07G1028,Gh_A05G2137,Gh_D05G1280,Gh_D04G1096,Gh_D04G1535,Gh_D01G0257,Gh_A06G1068,Gh_A12G1376,Gh_D12G0466…
GO:0071704	organic substance metabolic process	biological_process	0.00048983	0.020074	439	896	21607	49603	Gh_D10G1833,Gh_A05G1225,Gh_D13G0347,Gh_D02G2148,Gh_A11G2714,Gh_D03G1290,Gh_D10G1243,Gh_A08G1743,Gh_A01G0440,Gh_D09G2376,Gh_D05G2358,Gh_A12G1854,Gh_A04G0315,Gh_D05G1917,Gh_D04G1534,Gh_D01G0386,Gh_D06G0360,Gh_D06G1659,Gh_A12G1509,Gh_A01G1571,Gh_D03G0524,Gh_D01G2368,Gh_D06G0647,Gh_A01G0250,Gh_A11G2943,Gh_D09G0451,Gh_D11G3242,Gh_D10G1489,Gh_D05G3805,Gh_D07G2202,Gh_D04G0934,Gh_D11G0552,Gh_D01G0448,Gh_…
GO:0043167	ion binding	molecular_function	0.00052188	0.021189	316	896	14980	49603	Gh_D05G3459,Gh_Sca017089G01,Gh_A05G2168,Gh_A01G1695,Gh_A13G0001,Gh_A02G0186,Gh_A05G3722,Gh_A04G0217,Gh_D01G0210,Gh_D11G2743,Gh_A02G1065,Gh_D06G0018,Gh_D05G3335,Gh_A04G0122,Gh_D06G0253,Gh_D01G1707,Gh_A12G0463,Gh_D08G1984,Gh_A05G4002,Gh_D08G1945,Gh_D12G0317,Gh_D02G1508,Gh_D05G0314,Gh_A11G0474,Gh_D11G1800,Gh_D10G1940,Gh_D11G2669,Gh_A05G2862,Gh_A13G0043,Gh_A02G1714,Gh_A07G1073,Gh_A06G0984,Gh_A09G2314…
GO:0006614	SRP-dependent cotranslational protein targeting to membrane	biological_process	0.00061551	0.024315	9	896	130	49603	Gh_D10G0536,Gh_D08G1641,Gh_A10G2249,Gh_A08G2059,Gh_A08G1346,Gh_D01G1164,Gh_D10G2529,Gh_A10G1833,Gh_A01G1079
GO:0045047	protein targeting to ER	biological_process	0.00061551	0.024315	9	896	130	49603	Gh_A08G1346,Gh_A08G2059,Gh_A10G2249,Gh_D08G1641,Gh_D10G0536,Gh_A10G1833,Gh_A01G1079,Gh_D10G2529,Gh_D01G1164
GO:0072599	establishment of protein localization to endoplasmic reticulum	biological_process	0.00061551	0.024315	9	896	130	49603	Gh_A08G2059,Gh_A10G2249,Gh_A08G1346,Gh_D10G0536,Gh_D08G1641,Gh_D10G2529,Gh_A01G1079,Gh_A10G1833,Gh_D01G1164
GO:0044763	single-organism cellular process	biological_process	0.00066047	0.025858	288	896	13547	49603	Gh_A03G0827,Gh_A05G1950,Gh_D11G0877,Gh_D13G1857,Gh_D05G2793,Gh_A02G1009,Gh_D12G2119,Gh_D04G1796,Gh_A04G0183,Gh_D13G0916,Gh_A12G0095,Gh_D10G2432,Gh_A09G0071,Gh_A05G3184,Gh_D10G1822,Gh_A06G0754,Gh_D08G1633,Gh_A11G1044,Gh_D12G0831,Gh_D05G0948,Gh_D05G3380,Gh_D01G0254,Gh_A13G0055,Gh_A04G0457,Gh_D03G1144,Gh_A01G1079,Gh_A12G1225,Gh_D03G0716,Gh_Sca004851G02,Gh_D06G1843,Gh_D05G3225,Gh_D10G2529,Gh_D03G1587…
GO:0006613	cotranslational protein targeting to membrane	biological_process	0.00068713	0.026664	9	896	132	49603	Gh_A08G1346,Gh_A08G2059,Gh_A10G2249,Gh_D08G1641,Gh_D10G0536,Gh_A10G1833,Gh_A01G1079,Gh_D10G2529,Gh_D01G1164
GO:0005515	protein binding	molecular_function	0.00079428	0.030552	266	896	12428	49603	Gh_A09G0152,Gh_A04G1350,Gh_A13G1526,Gh_A06G0952,Gh_D05G2809,Gh_D05G2179,Gh_A02G0196,Gh_A12G1401,Gh_A11G2557,Gh_D08G0203,Gh_D10G1117,Gh_A05G2137,Gh_D11G1043,Gh_D01G1514,Gh_A11G2699,Gh_D02G0172,Gh_D05G2424,Gh_D03G0613,Gh_D04G0342,Gh_A12G0060,Gh_Sca014817G01,Gh_A03G0474,Gh_A12G2662,Gh_A06G0796,Gh_A01G0321,Gh_A10G0342,Gh_A01G1644,Gh_D10G1877,Gh_D06G0759,Gh_D04G0727,Gh_D07G2022,Gh_D06G1865,Gh_D05G3848…
GO:2001070	starch binding	molecular_function	0.00083922	0.032	4	896	24	49603	Gh_A10G0120,Gh_A05G1455,Gh_D05G1629,Gh_D10G0126
GO:0071944	cell periphery	cellular_component	0.00087078	0.032917	31	896	925	49603	Gh_D05G0978,Gh_D12G1938,Gh_A06G1430,Gh_D01G1779,Gh_D06G1778,Gh_D12G1295,Gh_D11G1800,Gh_A09G1264,Gh_D11G3242,Gh_A08G0623,Gh_D12G1939,Gh_D12G1936,Gh_D08G0824,Gh_D01G0386,Gh_A11G0683,Gh_D07G0413,Gh_A08G0706,Gh_D11G1270,Gh_D08G1315,Gh_A09G1105,Gh_A08G0707,Gh_A08G1037,Gh_A12G1176,Gh_A10G1815,Gh_D05G2358,Gh_D09G1264,Gh_D12G1236,Gh_D10G1420,Gh_D10G2080,Gh_D08G0823,Gh_A12G1111
GO:0043231	intracellular membrane-bounded organelle	cellular_component	0.00090444	0.033825	149	896	6451	49603	Gh_A03G1092,Gh_A09G2013,Gh_A11G1226,Gh_D12G0491,Gh_D07G1785,Gh_A11G2036,Gh_A06G0379,Gh_D05G1506,Gh_D04G0157,Gh_A08G1651,Gh_A11G1891,Gh_D12G2773,Gh_A08G1037,Gh_A11G0935,Gh_A05G0566,Gh_A01G1281,Gh_D11G0245,Gh_D11G0269,Gh_A08G1027,Gh_D10G2529,Gh_A05G2064,Gh_A03G0632,Gh_A11G1643,Gh_D01G1503,Gh_A11G2811,Gh_D12G0947,Gh_D08G0134,Gh_D12G1002,Gh_D06G0867,Gh_A13G0091,Gh_A13G2013,Gh_A12G0866,Gh_A06G0332,Gh_…
GO:0043227	membrane-bounded organelle	cellular_component	0.00091022	0.033825	149	896	6452	49603	Gh_D11G2848,Gh_D04G1985,Gh_D09G0071,Gh_D07G1156,Gh_A05G1225,Gh_A01G1274,Gh_D03G0524,Gh_D13G2411,Gh_A05G1196,Gh_D11G1800,Gh_D03G0574,Gh_A03G0274,Gh_A05G0554,Gh_D06G0360,Gh_A02G0972,Gh_D01G1707,Gh_D08G1315,Gh_A04G0122,Gh_D08G1984,Gh_D05G3805,Gh_D05G0978,Gh_A05G3722,Gh_A11G2536,Gh_A02G1618,Gh_A04G0217,Gh_A01G2095,Gh_A04G1486,Gh_A05G3434,Gh_D02G1138,Gh_A13G1526,Gh_D06G1415,Gh_D05G0695,Gh_A06G0952,Gh_…
GO:0006612	protein targeting to membrane	biological_process	0.0010448	0.0385	9	896	140	49603	Gh_D01G1164,Gh_D10G2529,Gh_A01G1079,Gh_A10G1833,Gh_D10G0536,Gh_D08G1641,Gh_A10G2249,Gh_A08G2059,Gh_A08G1346
GO:0016310	phosphorylation	biological_process	0.0011308	0.041104	89	896	3551	49603	Gh_D08G0401,Gh_D11G3330,Gh_A03G0235,Gh_D01G0260,Gh_D08G1121,Gh_A05G0168,Gh_D06G1199,Gh_D03G1279,Gh_A11G1901,Gh_D08G2439,Gh_D05G2391,Gh_A01G0355,Gh_A06G1833,Gh_A05G3817,Gh_Sca004803G06,Gh_A07G1981,Gh_D08G2304,Gh_A03G0778,Gh_D06G0921,Gh_D05G3834,Gh_D05G2179,Gh_D08G0400,Gh_A08G0182,Gh_D12G2597,Gh_D07G1105,Gh_A13G0848,Gh_A08G2393,Gh_A13G1241,Gh_D11G2524,Gh_D13G1543,Gh_A10G0535,Gh_A11G0071,Gh_D03G0613…
GO:0030288	outer membrane-bounded periplasmic space	cellular_component	0.0011392	0.041104	3	896	12	49603	Gh_D10G1420,Gh_D08G1315,Gh_A08G1037
GO:0003678	DNA helicase activity	molecular_function	0.0011436	0.041104	20	896	510	49603	Gh_D05G3336,Gh_A01G0163,Gh_D01G0210,Gh_D05G0314,Gh_A01G1695,Gh_A05G0230,Gh_D10G0536,Gh_D01G1946,Gh_A10G2249,Gh_A04G0183,Gh_D12G1350,Gh_A04G0315,Gh_D05G3939,Gh_A05G4002,Gh_D05G3335,Gh_D05G2850,Gh_D05G2848,Gh_A04G1309,Gh_A12G1225,Gh_A05G2547
GO:0008237	metallopeptidase activity	molecular_function	0.0013422	0.047849	13	896	269	49603	Gh_A09G1105,Gh_D09G2271,Gh_A07G1222,Gh_A07G1073,Gh_D05G2358,Gh_A12G1380,Gh_D01G0210,Gh_D08G0091,Gh_D07G1325,Gh_A11G2358,Gh_A01G0163,Gh_D01G0386,Gh_A08G0049
GO:0006281	DNA repair	biological_process	0.001394	0.049296	33	896	1036	49603	Gh_D01G0210,Gh_A04G0217,Gh_D05G3336,Gh_A01G0163,Gh_D01G1946,Gh_A06G0880,Gh_D10G0536,Gh_D13G1857,Gh_A02G0186,Gh_A01G1695,Gh_A05G0230,Gh_D13G1049,Gh_D04G1796,Gh_D06G0867,Gh_A04G0183,Gh_A04G1309,Gh_A05G2547,Gh_D05G3335,Gh_D05G2850,Gh_A06G0754,Gh_A05G4002,Gh_D12G1350,Gh_D02G0249,Gh_A13G1668,Gh_A10G2249,Gh_A01G0250,Gh_D05G3486,Gh_D05G0314,Gh_D05G2848,Gh_A12G1225,Gh_D11G0269,Gh_A04G0315,Gh_D05G3939
GO:0070972	protein localization to endoplasmic reticulum	biological_process	0.0017685	0.062039	9	896	151	49603	Gh_A10G2249,Gh_A08G2059,Gh_A08G1346,Gh_D10G0536,Gh_D08G1641,Gh_D10G2529,Gh_A10G1833,Gh_A01G1079,Gh_D01G1164
GO:0033554	cellular response to stress	biological_process	0.0018732	0.065189	35	896	1140	49603	Gh_A04G0315,Gh_D05G3939,Gh_A12G1225,Gh_D05G2848,Gh_D11G0269,Gh_D05G0314,Gh_A10G2249,Gh_D05G3486,Gh_A01G0250,Gh_D08G0824,Gh_A13G1668,Gh_D02G0249,Gh_A05G4002,Gh_A06G0754,Gh_D12G1350,Gh_A05G2547,Gh_A04G1309,Gh_D05G2850,Gh_D05G3335,Gh_D06G0867,Gh_D04G1796,Gh_A04G0183,Gh_D13G1857,Gh_A02G0186,Gh_D10G0536,Gh_D13G1049,Gh_A05G0230,Gh_A01G1695,Gh_A06G0880,Gh_D01G1779,Gh_D01G1946,Gh_A01G0163,Gh_D05G3336,Gh_…
GO:0050853	B cell receptor signaling pathway	biological_process	0.001905	0.065773	2	896	4	49603	Gh_D01G0210,Gh_A01G0163
GO:0004932	mating-type factor pheromone receptor activity	molecular_function	0.0022649	0.077592	3	896	15	49603	Gh_A09G0239,Gh_D03G1587,Gh_D09G0234
GO:0006974	cellular response to DNA damage stimulus	biological_process	0.0023522	0.079956	33	896	1071	49603	Gh_A05G4002,Gh_A06G0754,Gh_D12G1350,Gh_A05G2547,Gh_A04G1309,Gh_D05G3335,Gh_D05G2850,Gh_D04G1796,Gh_D06G0867,Gh_A04G0183,Gh_A02G0186,Gh_D13G1857,Gh_D10G0536,Gh_A05G0230,Gh_A01G1695,Gh_D13G1049,Gh_D01G1946,Gh_A06G0880,Gh_D05G3336,Gh_A01G0163,Gh_D01G0210,Gh_A04G0217,Gh_A04G0315,Gh_D05G3939,Gh_D05G2848,Gh_A12G1225,Gh_D11G0269,Gh_D05G0314,Gh_A10G2249,Gh_A01G0250,Gh_D05G3486,Gh_D02G0249,Gh_A13G1668
GO:0030312	external encapsulating structure	cellular_component	0.0024962	0.084198	15	896	359	49603	Gh_D01G1779,Gh_A09G1105,Gh_D12G1938,Gh_D08G1315,Gh_D05G2358,Gh_A12G1176,Gh_D12G1295,Gh_D11G1800,Gh_A08G1037,Gh_D12G1936,Gh_D12G1939,Gh_D10G1420,Gh_D12G1236,Gh_A12G1111,Gh_D07G0413
GO:0006259	DNA metabolic process	biological_process	0.0026189	0.087663	56	896	2100	49603	Gh_D06G0867,Gh_D04G1796,Gh_D04G0934,Gh_A04G0183,Gh_D02G1498,Gh_A04G0219,Gh_D10G0126,Gh_A05G2547,Gh_D05G1263,Gh_A04G1309,Gh_A05G1085,Gh_D05G2850,Gh_D05G3335,Gh_A05G0301,Gh_A06G0754,Gh_A05G4002,Gh_D12G1350,Gh_A04G0217,Gh_A06G0729,Gh_D05G0403,Gh_D01G0210,Gh_D05G2391,Gh_A03G0827,Gh_A01G0163,Gh_D05G3336,Gh_D05G2717,Gh_A06G0880,Gh_D08G1888,Gh_D01G1946,Gh_D10G0536,Gh_A02G0186,Gh_D13G1857,Gh_A03G2128,Gh_…
GO:0016307	phosphatidylinositol phosphate kinase activity	molecular_function	0.0026543	0.088174	5	896	53	49603	Gh_D05G2560,Gh_A05G2300,Gh_A05G2111,Gh_D05G2358,Gh_A09G1105
GO:0000723	telomere maintenance	biological_process	0.0027161	0.088224	6	896	77	49603	Gh_D05G3336,Gh_D05G0314,Gh_A05G0230,Gh_A04G0315,Gh_A04G1309,Gh_D05G3335
GO:0032200	telomere organization	biological_process	0.0027161	0.088224	6	896	77	49603	Gh_A04G0315,Gh_A05G0230,Gh_D05G0314,Gh_D05G3336,Gh_D05G3335,Gh_A04G1309
GO:0060249	anatomical structure homeostasis	biological_process	0.0027161	0.088224	6	896	77	49603	Gh_D05G3335,Gh_A04G1309,Gh_D05G0314,Gh_A05G0230,Gh_A04G0315,Gh_D05G3336
GO:0072657	protein localization to membrane	biological_process	0.0028938	0.092622	11	896	226	49603	Gh_D10G0536,Gh_D03G1227,Gh_D08G1641,Gh_A08G2059,Gh_A10G2249,Gh_A08G1346,Gh_D01G1164,Gh_D10G2529,Gh_A10G1833,Gh_A03G0350,Gh_A01G1079
GO:0090150	establishment of protein localization to membrane	biological_process	0.0028938	0.092622	11	896	226	49603	Gh_D08G1641,Gh_D10G0536,Gh_D03G1227,Gh_A08G1346,Gh_A08G2059,Gh_A10G2249,Gh_D01G1164,Gh_A01G1079,Gh_A03G0350,Gh_A10G1833,Gh_D10G2529
GO:0051052	regulation of DNA metabolic process	biological_process	0.0031242	0.092942	5	896	55	49603	Gh_A03G0827,Gh_D10G0126,Gh_A08G1581,Gh_D04G1796,Gh_D08G1888
GO:0002253	activation of immune response	biological_process	0.0031369	0.092942	2	896	5	49603	Gh_D01G0210,Gh_A01G0163
GO:0002429	immune response-activating cell surface receptor signaling pathway	biological_process	0.0031369	0.092942	2	896	5	49603	Gh_A01G0163,Gh_D01G0210
GO:0002684	positive regulation of immune system process	biological_process	0.0031369	0.092942	2	896	5	49603	Gh_A01G0163,Gh_D01G0210
GO:0002757	immune response-activating signal transduction	biological_process	0.0031369	0.092942	2	896	5	49603	Gh_D01G0210,Gh_A01G0163
GO:0002764	immune response-regulating signaling pathway	biological_process	0.0031369	0.092942	2	896	5	49603	Gh_D01G0210,Gh_A01G0163
GO:0002768	immune response-regulating cell surface receptor signaling pathway	biological_process	0.0031369	0.092942	2	896	5	49603	Gh_D01G0210,Gh_A01G0163
GO:0050776	regulation of immune response	biological_process	0.0031369	0.092942	2	896	5	49603	Gh_A01G0163,Gh_D01G0210
GO:0050778	positive regulation of immune response	biological_process	0.0031369	0.092942	2	896	5	49603	Gh_D01G0210,Gh_A01G0163
GO:0050851	antigen receptor-mediated signaling pathway	biological_process	0.0031369	0.092942	2	896	5	49603	Gh_A01G0163,Gh_D01G0210
GO:0050852	T cell receptor signaling pathway	biological_process	0.0031369	0.092942	2	896	5	49603	Gh_D01G0210,Gh_A01G0163
GO:0016503	pheromone receptor activity	molecular_function	0.0032954	0.096983	3	896	17	49603	Gh_D09G0234,Gh_D03G1587,Gh_A09G0239
GO:0000184	nuclear-transcribed mRNA catabolic process, nonsense-mediated decay	biological_process	0.0038859	0.11285	3	896	18	49603	Gh_D06G0926,Gh_D09G2271,Gh_A06G0796
GO:0000956	nuclear-transcribed mRNA catabolic process	biological_process	0.0038859	0.11285	3	896	18	49603	Gh_D06G0926,Gh_D09G2271,Gh_A06G0796
GO:0017111	nucleoside-triphosphatase activity	molecular_function	0.0043521	0.12555	70	896	2811	49603	Gh_D01G1946,Gh_A10G1180,Gh_D10G0536,Gh_A05G0230,Gh_A11G0689,Gh_A11G2358,Gh_A01G0163,Gh_A05G2547,Gh_A06G0796,Gh_A04G1309,Gh_D05G2850,Gh_D12G1350,Gh_A04G0219,Gh_A10G2249,Gh_A08G1346,Gh_D11G0806,Gh_A11G0811,Gh_D03G0920,Gh_D10G0635,Gh_D06G0926,Gh_A12G0060,Gh_D02G0249,Gh_D05G2848,Gh_D05G3603,Gh_D10G1318,Gh_D11G0269,Gh_D08G1278,Gh_A09G0152,Gh_A11G0935,Gh_D05G3939,Gh_D09G0227,Gh_D01G1164,Gh_D09G0142,Gh_…
GO:0006464	cellular protein modification process	biological_process	0.0045459	0.12944	103	896	4419	49603	Gh_A06G1833,Gh_A05G3817,Gh_A01G0355,Gh_D03G1279,Gh_A11G1901,Gh_D05G2391,Gh_D08G2439,Gh_A11G1643,Gh_D08G2304,Gh_A03G0778,Gh_A07G1981,Gh_Sca004803G06,Gh_D11G3330,Gh_A03G0235,Gh_A04G0219,Gh_D08G0401,Gh_D11G1373,Gh_A13G0091,Gh_D06G1199,Gh_D08G1121,Gh_D01G0260,Gh_A05G0168,Gh_D03G0613,Gh_A05G3608,Gh_A11G0071,Gh_A09G0944,Gh_A10G0535,Gh_A11G1226,Gh_D13G1543,Gh_A10G1410,Gh_D11G2524,Gh_D05G1280,Gh_D04G1096…
GO:0036211	protein modification process	biological_process	0.0045459	0.12944	103	896	4419	49603	Gh_A05G0168,Gh_D01G0260,Gh_D08G1121,Gh_D06G1199,Gh_D11G1373,Gh_A13G0091,Gh_D11G3330,Gh_A03G0235,Gh_D08G0401,Gh_A04G0219,Gh_A07G1981,Gh_Sca004803G06,Gh_A11G1643,Gh_A03G0778,Gh_D08G2304,Gh_A11G1901,Gh_D08G2439,Gh_D05G2391,Gh_D03G1279,Gh_A05G3817,Gh_A06G1833,Gh_A01G0355,Gh_D12G2597,Gh_A08G0182,Gh_D08G0400,Gh_A13G1241,Gh_A13G0848,Gh_A06G0572,Gh_A08G2393,Gh_D07G1105,Gh_A13G1276,Gh_D05G2179,Gh_D06G0921…
GO:0015886	heme transport	biological_process	0.0047599	0.13008	4	896	38	49603	Gh_D05G2215,Gh_D12G2251,Gh_A05G3746,Gh_A12G2075
GO:0051181	cofactor transport	biological_process	0.0047599	0.13008	4	896	38	49603	Gh_D05G2215,Gh_D12G2251,Gh_A12G2075,Gh_A05G3746
GO:1901678	iron coordination entity transport	biological_process	0.0047599	0.13008	4	896	38	49603	Gh_A05G3746,Gh_A12G2075,Gh_D05G2215,Gh_D12G2251
GO:0000148	1,3-beta-D-glucan synthase complex	cellular_component	0.0047761	0.13008	4	896	38	49603	Gh_A08G0706,Gh_D08G0824,Gh_D08G0823,Gh_A08G0707
GO:0003843	1,3-beta-D-glucan synthase activity	molecular_function	0.0047761	0.13008	4	896	38	49603	Gh_D08G0824,Gh_A08G0706,Gh_A08G0707,Gh_D08G0823
GO:0006074	(1->3)-beta-D-glucan metabolic process	biological_process	0.0047761	0.13008	4	896	38	49603	Gh_A08G0707,Gh_D08G0823,Gh_D08G0824,Gh_A08G0706
GO:0006075	(1->3)-beta-D-glucan biosynthetic process	biological_process	0.0047761	0.13008	4	896	38	49603	Gh_A08G0707,Gh_D08G0823,Gh_D08G0824,Gh_A08G0706
GO:0044802	single-organism membrane organization	biological_process	0.0050112	0.13564	12	896	278	49603	Gh_A10G2249,Gh_A08G2059,Gh_A08G1346,Gh_D03G1227,Gh_D10G0536,Gh_D08G1641,Gh_D10G2529,Gh_D02G0172,Gh_A01G1079,Gh_A03G0350,Gh_A10G1833,Gh_D01G1164
GO:0051301	cell division	biological_process	0.00509	0.13693	17	896	464	49603	Gh_A03G2128,Gh_D10G0536,Gh_D01G1779,Gh_A10G2249,Gh_A09G2013,Gh_A06G0741,Gh_D08G1633,Gh_A11G0935,Gh_D03G0716,Gh_A05G1085,Gh_A04G0122,Gh_D05G1263,Gh_D10G2432,Gh_A04G0219,Gh_D02G1498,Gh_D07G0220,Gh_A02G1009
GO:0007283	spermatogenesis	biological_process	0.0052453	0.1394	4	896	39	49603	Gh_A05G3434,Gh_D05G2713,Gh_D04G0157,Gh_D11G3165
GO:0048232	male gamete generation	biological_process	0.0052453	0.1394	4	896	39	49603	Gh_A05G3434,Gh_D04G0157,Gh_D05G2713,Gh_D11G3165
GO:0016772	transferase activity, transferring phosphorus-containing groups	molecular_function	0.0060611	0.1567	125	896	5564	49603	Gh_D11G1926,Gh_D09G1431,Gh_A03G0296,Gh_A05G1950,Gh_Sca017089G01,Gh_D05G3835,Gh_A02G1065,Gh_A12G2675,Gh_A06G0729,Gh_D03G1335,Gh_D01G0210,Gh_A11G2202,Gh_D03G0099,Gh_D10G1941,Gh_A08G2329,Gh_A05G2111,Gh_D11G2531,Gh_D06G1255,Gh_A01G1203,Gh_Sca004803G05,Gh_D05G2560,Gh_D01G1707,Gh_A12G0463,Gh_D10G2333,Gh_A09G0440,Gh_D06G1938,Gh_D06G0018,Gh_A08G2281,Gh_D10G0574,Gh_D11G3068,Gh_D02G1508,Gh_D11G2499,Gh_D05G…
GO:0001653	peptide receptor activity	molecular_function	0.0061098	0.1567	3	896	21	49603	Gh_A09G0239,Gh_D03G1587,Gh_D09G0234
GO:0008528	G-protein coupled peptide receptor activity	molecular_function	0.0061098	0.1567	3	896	21	49603	Gh_D03G1587,Gh_A09G0239,Gh_D09G0234
GO:0010942	positive regulation of cell death	biological_process	0.0061109	0.1567	3	896	21	49603	Gh_A12G1401,Gh_A05G2064,Gh_D12G2773
GO:0043065	positive regulation of apoptotic process	biological_process	0.0061109	0.1567	3	896	21	49603	Gh_A05G2064,Gh_D12G2773,Gh_A12G1401
GO:0043068	positive regulation of programmed cell death	biological_process	0.0061109	0.1567	3	896	21	49603	Gh_A05G2064,Gh_D12G2773,Gh_A12G1401
GO:0006275	regulation of DNA replication	biological_process	0.0062801	0.16011	4	896	41	49603	Gh_A03G0827,Gh_D10G0126,Gh_A08G1581,Gh_D08G1888
GO:0016462	pyrophosphatase activity	molecular_function	0.0066766	0.16923	70	896	2865	49603	Gh_D05G0314,Gh_D10G2275,Gh_A04G0234,Gh_A04G0119,Gh_A10G1586,Gh_A05G2862,Gh_A06G0984,Gh_A04G0315,Gh_D05G3483,Gh_D03G0716,Gh_A08G2059,Gh_A12G1225,Gh_D10G1842,Gh_D11G2889,Gh_A01G1079,Gh_A04G0457,Gh_A10G2076,Gh_D12G0076,Gh_A01G1695,Gh_A11G2536,Gh_D10G2350,Gh_A02G0186,Gh_A07G1222,Gh_D05G3336,Gh_D01G0210,Gh_D08G1641,Gh_A05G4002,Gh_D05G3335,Gh_A04G0122,Gh_D10G2432,Gh_A04G0183,Gh_D07G1325,Gh_D05G3161,Gh_…
GO:0055114	oxidation-reduction process	biological_process	0.0067796	0.17085	113	896	4981	49603	Gh_D02G0172,Gh_D10G2185,Gh_A10G1410,Gh_Sca005287G01,Gh_A07G2319,Gh_Sca014817G01,Gh_D13G0064,Gh_D13G1791,Gh_D13G0107,Gh_D08G0203,Gh_A10G1918,Gh_A07G1028,Gh_D06G1882,Gh_A10G0836,Gh_A10G1833,Gh_D05G3391,Gh_A13G2108,Gh_D05G3389,Gh_A05G0827,Gh_D12G1236,Gh_A12G1111,Gh_D05G0975,Gh_D02G0177,Gh_D13G0230,Gh_A13G2080,Gh_A06G0185,Gh_D02G1791,Gh_A08G1146,Gh_A06G1488,Gh_A10G1917,Gh_D13G0066,Gh_D07G1105,Gh_A08G…
GO:0043412	macromolecule modification	biological_process	0.0068555	0.17178	107	896	4683	49603	Gh_A03G0296,Gh_D09G1431,Gh_D05G3835,Gh_A05G1950,Gh_Sca017089G01,Gh_A02G1065,Gh_A02G1618,Gh_D03G0099,Gh_A11G2202,Gh_D03G1335,Gh_D11G2531,Gh_A01G1203,Gh_Sca004803G05,Gh_D10G1941,Gh_A08G2329,Gh_A09G0440,Gh_D06G1938,Gh_D06G0018,Gh_D05G1263,Gh_A12G0463,Gh_D05G0232,Gh_D03G0005,Gh_D11G3068,Gh_A08G2281,Gh_D10G0574,Gh_D11G2499,Gh_D08G1945,Gh_D09G0975,Gh_D11G0552,Gh_D11G2071,Gh_D12G2119,Gh_D07G2202,Gh_D10G…
GO:0016192	vesicle-mediated transport	biological_process	0.0069515	0.17319	35	896	1241	49603	Gh_D06G1778,Gh_A06G1430,Gh_A06G0379,Gh_A08G0198,Gh_D01G1245,Gh_D02G0172,Gh_A01G1141,Gh_A04G0292,Gh_A11G0683,Gh_D05G3362,Gh_A07G1073,Gh_A06G0952,Gh_A09G0099,Gh_A10G1206,Gh_D10G2080,Gh_D04G1156,Gh_D10G1292,Gh_D04G0928,Gh_D01G1503,Gh_A05G3722,Gh_A11G2536,Gh_A04G0487,Gh_D04G1314,Gh_D02G1492,Gh_D08G0275,Gh_D10G1342,Gh_D09G0096,Gh_A10G1815,Gh_A04G1184,Gh_D04G1796,Gh_D05G2239,Gh_A04G0817,Gh_A09G0071,Gh_…
GO:0035251	UDP-glucosyltransferase activity	molecular_function	0.0076519	0.18949	8	896	156	49603	Gh_D09G1798,Gh_D07G0380,Gh_A08G0706,Gh_D08G0824,Gh_D08G0823,Gh_A07G0322,Gh_A08G0707,Gh_D11G0245
GO:0016569	covalent chromatin modification	biological_process	0.0077352	0.18949	5	896	68	49603	Gh_D11G1373,Gh_A02G1618,Gh_A11G1226,Gh_D11G1800,Gh_A11G1643
GO:0016570	histone modification	biological_process	0.0077352	0.18949	5	896	68	49603	Gh_A11G1643,Gh_D11G1800,Gh_A11G1226,Gh_A02G1618,Gh_D11G1373
GO:0009289	pilus	cellular_component	0.0078985	0.19242	3	896	23	49603	Gh_D01G1437,Gh_A01G1203,Gh_A08G0696
GO:0051276	chromosome organization	biological_process	0.0081825	0.19823	19	896	568	49603	Gh_A04G0315,Gh_A04G1350,Gh_D05G3335,Gh_A09G0152,Gh_A04G1309,Gh_D09G0142,Gh_A04G0219,Gh_D04G0934,Gh_D11G1373,Gh_D05G0314,Gh_A05G0230,Gh_D11G3165,Gh_D03G0920,Gh_A11G1643,Gh_D11G1800,Gh_D05G3336,Gh_A11G1226,Gh_A02G1618,Gh_D10G2185
GO:0009432	SOS response	biological_process	0.0087219	0.21014	4	896	45	49603	Gh_A05G4002,Gh_D05G3939,Gh_D01G1779,Gh_A01G0250
GO:0009250	glucan biosynthetic process	biological_process	0.0087758	0.21028	9	896	193	49603	Gh_A07G0322,Gh_D11G0245,Gh_A08G0707,Gh_D05G3359,Gh_A08G0706,Gh_D08G0824,Gh_D07G0380,Gh_D09G1798,Gh_D08G0823
GO:0005618	cell wall	cellular_component	0.0090412	0.21547	11	896	264	49603	Gh_A12G1176,Gh_D12G1295,Gh_D05G2358,Gh_D01G1779,Gh_D12G1938,Gh_A09G1105,Gh_A12G1111,Gh_D07G0413,Gh_D12G1939,Gh_D12G1936,Gh_D12G1236
GO:0042545	cell wall modification	biological_process	0.0091636	0.2172	8	896	161	49603	Gh_A12G1176,Gh_D12G1295,Gh_D12G1938,Gh_D07G0413,Gh_A12G1111,Gh_D12G1936,Gh_D12G1939,Gh_D12G1236
GO:0004455	ketol-acid reductoisomerase activity	molecular_function	0.0097862	0.23071	5	896	72	49603	Gh_A06G0185,Gh_D05G3380,Gh_D05G3391,Gh_D06G0181,Gh_D10G1294
GO:0000150	recombinase activity	molecular_function	0.01073	0.25161	2	896	9	49603	Gh_D05G0403,Gh_A05G0301
GO:0046527	glucosyltransferase activity	molecular_function	0.010898	0.2542	8	896	166	49603	Gh_A08G0707,Gh_D11G0245,Gh_A07G0322,Gh_D08G0823,Gh_D09G1798,Gh_D07G0380,Gh_D08G0824,Gh_A08G0706
GO:0048193	Golgi vesicle transport	biological_process	0.011227	0.26047	15	896	425	49603	Gh_D02G1492,Gh_D07G2022,Gh_D08G0275,Gh_D04G0928,Gh_A04G0487,Gh_A04G1184,Gh_A01G1141,Gh_D05G2239,Gh_D02G0172,Gh_D01G1245,Gh_A08G0198,Gh_A11G2536,Gh_A05G3722,Gh_A06G0379,Gh_D05G3362
GO:0006553	lysine metabolic process	biological_process	0.01156	0.26679	5	896	75	49603	Gh_A08G1858,Gh_A10G1155,Gh_A04G0298,Gh_A09G0071,Gh_A10G1192
GO:0030313	cell envelope	cellular_component	0.011733	0.26937	4	896	49	49603	Gh_D08G1315,Gh_D10G1420,Gh_D01G1779,Gh_A08G1037
GO:0003674	molecular_function	molecular_function	0.013084	0.29882	818	896	44191	49603	Gh_A04G0806,Gh_A10G0120,Gh_A08G0634,Gh_D10G1842,Gh_A11G0376,Gh_A06G0623,Gh_A05G2055,Gh_D01G1440,Gh_D11G0244,Gh_A07G0442,Gh_D06G1778,Gh_A04G0234,Gh_D06G0181,Gh_Sca152360G01,Gh_A12G1939,Gh_Sca035233G01,Gh_A08G2329,Gh_D08G1463,Gh_D08G1641,Gh_A07G0322,Gh_D05G2560,Gh_A06G0352,Gh_A08G1858,Gh_A10G1155,Gh_A10G1875,Gh_D05G1339,Gh_D11G3068,Gh_A05G1337,Gh_D11G1956,Gh_D05G0232,Gh_D02G1509,Gh_D04G0887,Gh_D10G…
GO:0016817	hydrolase activity, acting on acid anhydrides	molecular_function	0.014575	0.33114	74	896	3169	49603	Gh_D01G1164,Gh_D10G2347,Gh_D09G0142,Gh_Sca006551G01,Gh_D09G0227,Gh_A11G0935,Gh_D05G3939,Gh_D05G2848,Gh_A09G0152,Gh_D08G1278,Gh_D11G0269,Gh_D10G1318,Gh_D05G3603,Gh_A12G0060,Gh_A10G1153,Gh_D02G0249,Gh_D06G0926,Gh_A11G0811,Gh_D10G0635,Gh_D03G0920,Gh_A10G2249,Gh_A08G1346,Gh_D11G0806,Gh_A04G0219,Gh_D12G1350,Gh_A05G2547,Gh_A04G1309,Gh_A06G0796,Gh_D05G2850,Gh_A11G2358,Gh_A01G0163,Gh_A11G0689,Gh_D10G0536…
GO:0016818	hydrolase activity, acting on acid anhydrides, in phosphorus-containing anhydrides	molecular_function	0.014686	0.33196	70	896	2974	49603	Gh_A12G0060,Gh_D02G0249,Gh_D06G0926,Gh_A11G0811,Gh_D10G0635,Gh_D03G0920,Gh_A10G2249,Gh_D11G0806,Gh_A08G1346,Gh_D01G1164,Gh_D10G2347,Gh_Sca006551G01,Gh_D09G0142,Gh_D09G0227,Gh_A11G0935,Gh_D05G3939,Gh_D05G2848,Gh_A09G0152,Gh_D08G1278,Gh_D11G0269,Gh_D05G3603,Gh_D10G1318,Gh_A01G0163,Gh_A11G2358,Gh_A11G0689,Gh_D10G0536,Gh_A10G1180,Gh_A05G0230,Gh_D01G1946,Gh_A04G0219,Gh_D12G1350,Gh_A05G2547,Gh_A04G1309…
GO:0016043	cellular component organization	biological_process	0.014837	0.33305	64	896	2683	49603	Gh_D01G1231,Gh_A12G1032,Gh_D04G0934,Gh_D12G2251,Gh_A05G3746,Gh_A12G2075,Gh_D08G1641,Gh_D05G3335,Gh_A04G0122,Gh_A08G1429,Gh_D05G3336,Gh_A02G1618,Gh_D12G1938,Gh_A01G1079,Gh_D05G2215,Gh_A06G0984,Gh_A04G0315,Gh_D05G3483,Gh_A12G1176,Gh_A08G2059,Gh_A10G0465,Gh_D07G0413,Gh_D01G0386,Gh_D12G1936,Gh_D08G1633,Gh_D05G0314,Gh_D11G3242,Gh_D12G1295,Gh_D11G1800,Gh_A04G0219,Gh_D08G0134,Gh_D10G1420,Gh_D11G1373,Gh_…
GO:0071840	cellular component organization or biogenesis	biological_process	0.014982	0.33305	70	896	2977	49603	Gh_D11G0806,Gh_A08G1346,Gh_A10G2249,Gh_D03G0920,Gh_A13G1451,Gh_A03G0350,Gh_A11G1226,Gh_D02G0172,Gh_A10G1410,Gh_D10G2185,Gh_A09G2013,Gh_A04G1350,Gh_A06G2100,Gh_A09G0152,Gh_A10G1833,Gh_A09G0720,Gh_D12G1236,Gh_D09G0142,Gh_D01G1164,Gh_A12G1111,Gh_A05G0230,Gh_D11G3165,Gh_A11G1643,Gh_D10G0536,Gh_D12G1939,Gh_D10G2529,Gh_D12G1151,Gh_D08G1724,Gh_D01G2180,Gh_A11G0689,Gh_A08G1027,Gh_A11G2358,Gh_A04G1309,Gh_…
GO:0051274	beta-glucan biosynthetic process	biological_process	0.015064	0.33305	8	896	176	49603	Gh_A08G0707,Gh_D11G0245,Gh_A07G0322,Gh_D08G0823,Gh_D07G0380,Gh_D09G1798,Gh_A08G0706,Gh_D08G0824
GO:0016972	thiol oxidase activity	molecular_function	0.015091	0.33305	3	896	29	49603	Gh_A08G1146,Gh_A13G2108,Gh_D13G0446
GO:0006919	activation of cysteine-type endopeptidase activity involved in apoptotic process	biological_process	0.016056	0.33305	2	896	11	49603	Gh_D12G2773,Gh_A12G1401
GO:0010950	positive regulation of endopeptidase activity	biological_process	0.016056	0.33305	2	896	11	49603	Gh_D12G2773,Gh_A12G1401
GO:0010952	positive regulation of peptidase activity	biological_process	0.016056	0.33305	2	896	11	49603	Gh_A12G1401,Gh_D12G2773
GO:0031638	zymogen activation	biological_process	0.016056	0.33305	2	896	11	49603	Gh_A12G1401,Gh_D12G2773
GO:0043280	positive regulation of cysteine-type endopeptidase activity involved in apoptotic process	biological_process	0.016056	0.33305	2	896	11	49603	Gh_D12G2773,Gh_A12G1401
GO:0043281	regulation of cysteine-type endopeptidase activity involved in apoptotic process	biological_process	0.016056	0.33305	2	896	11	49603	Gh_A12G1401,Gh_D12G2773
GO:0045862	positive regulation of proteolysis	biological_process	0.016056	0.33305	2	896	11	49603	Gh_D12G2773,Gh_A12G1401
GO:0052547	regulation of peptidase activity	biological_process	0.016056	0.33305	2	896	11	49603	Gh_A12G1401,Gh_D12G2773
GO:0052548	regulation of endopeptidase activity	biological_process	0.016056	0.33305	2	896	11	49603	Gh_A12G1401,Gh_D12G2773
GO:0097202	activation of cysteine-type endopeptidase activity	biological_process	0.016056	0.33305	2	896	11	49603	Gh_A12G1401,Gh_D12G2773
GO:2000116	regulation of cysteine-type endopeptidase activity	biological_process	0.016056	0.33305	2	896	11	49603	Gh_D12G2773,Gh_A12G1401
GO:2001056	positive regulation of cysteine-type endopeptidase activity	biological_process	0.016056	0.33305	2	896	11	49603	Gh_D12G2773,Gh_A12G1401
GO:0008201	heparin binding	molecular_function	0.016057	0.33305	2	896	11	49603	Gh_D02G1509,Gh_D02G1508
GO:1902582	single-organism intracellular transport	biological_process	0.016102	0.33305	25	896	868	49603	Gh_A04G0487,Gh_D02G0172,Gh_D10G2529,Gh_D01G1245,Gh_A01G1141,Gh_D02G1492,Gh_D08G0275,Gh_A11G0683,Gh_A08G1346,Gh_A10G2249,Gh_A06G0379,Gh_A05G3722,Gh_A11G2536,Gh_D10G0536,Gh_A08G0198,Gh_A04G1184,Gh_A10G1833,Gh_A01G1079,Gh_D05G2239,Gh_D04G0928,Gh_D01G1164,Gh_D07G2022,Gh_D05G3362,Gh_A08G2059,Gh_D08G1641
GO:0008194	UDP-glycosyltransferase activity	molecular_function	0.016658	0.34293	12	896	327	49603	Gh_D08G0823,Gh_D08G0824,Gh_A11G2911,Gh_A08G0706,Gh_D09G1798,Gh_D11G3297,Gh_D07G0380,Gh_D11G0245,Gh_A08G0707,Gh_D06G1052,Gh_D12G0934,Gh_A07G0322
GO:0061024	membrane organization	biological_process	0.017018	0.34871	12	896	328	49603	Gh_D02G0172,Gh_D10G2529,Gh_A03G0350,Gh_A01G1079,Gh_A10G1833,Gh_D01G1164,Gh_A10G2249,Gh_A08G2059,Gh_A08G1346,Gh_D03G1227,Gh_D10G0536,Gh_D08G1641
GO:0006261	DNA-dependent DNA replication	biological_process	0.017226	0.35134	9	896	216	49603	Gh_D12G1178,Gh_D05G2717,Gh_D02G1498,Gh_A12G0580,Gh_D10G0126,Gh_A08G1581,Gh_D09G2271,Gh_D08G1888,Gh_A03G2128
GO:0051273	beta-glucan metabolic process	biological_process	0.017533	0.35594	8	896	181	49603	Gh_D11G0245,Gh_A08G0707,Gh_A07G0322,Gh_D08G0823,Gh_A08G0706,Gh_D08G0824,Gh_D07G0380,Gh_D09G1798
GO:0006230	TMP biosynthetic process	biological_process	0.017835	0.35874	1	896	1	49603	Gh_D01G1707
GO:0046044	TMP metabolic process	biological_process	0.017835	0.35874	1	896	1	49603	Gh_D01G1707
GO:0008918	lipopolysaccharide 3-alpha-galactosyltransferase activity	molecular_function	0.018045	0.35966	1	896	1	49603	Gh_D12G0934
GO:0035250	UDP-galactosyltransferase activity	molecular_function	0.018045	0.35966	1	896	1	49603	Gh_D12G0934
GO:1901606	alpha-amino acid catabolic process	biological_process	0.018142	0.35996	5	896	84	49603	Gh_A04G0298,Gh_A09G0071,Gh_A10G1192,Gh_A08G1858,Gh_A10G1155
GO:0015833	peptide transport	biological_process	0.018989	0.36943	2	896	12	49603	Gh_A07G0672,Gh_D07G0750
GO:0032465	regulation of cytokinesis	biological_process	0.019038	0.36943	2	896	12	49603	Gh_A03G2128,Gh_D02G1498
GO:0051345	positive regulation of hydrolase activity	biological_process	0.019039	0.36943	2	896	12	49603	Gh_A12G1401,Gh_D12G2773
GO:0004348	glucosylceramidase activity	molecular_function	0.01904	0.36943	2	896	12	49603	Gh_D10G1420,Gh_A10G1088
GO:0005539	glycosaminoglycan binding	molecular_function	0.01904	0.36943	2	896	12	49603	Gh_D02G1508,Gh_D02G1509
GO:0016670	oxidoreductase activity, acting on a sulfur group of donors, oxygen as acceptor	molecular_function	0.019688	0.38031	3	896	32	49603	Gh_D13G0446,Gh_A08G1146,Gh_A13G2108
GO:0051056	regulation of small GTPase mediated signal transduction	biological_process	0.020716	0.39841	4	896	58	49603	Gh_A05G3184,Gh_D10G0536,Gh_D04G0420,Gh_A03G0079
GO:0005801	cis-Golgi network	cellular_component	0.021376	0.40861	3	896	33	49603	Gh_D06G0867,Gh_A06G0754,Gh_A13G1668
GO:0003682	chromatin binding	molecular_function	0.021432	0.40861	28	896	1026	49603	Gh_A05G0383,Gh_A05G3434,Gh_A05G1090,Gh_A09G1008,Gh_A07G0459,Gh_D05G0497,Gh_D11G2866,Gh_A01G0631,Gh_A13G1060,Gh_A05G2443,Gh_A06G0860,Gh_D12G0544,Gh_Sca005244G01,Gh_D12G2385,Gh_D06G1002,Gh_D04G0157,Gh_D05G2713,Gh_D06G1886,Gh_D01G0645,Gh_A12G2206,Gh_D13G1452,Gh_D09G1026,Gh_A06G1517,Gh_D08G1531,Gh_A12G0527,Gh_A13G1161,Gh_A11G2520,Gh_A11G2522
GO:0015740	C4-dicarboxylate transport	biological_process	0.021914	0.41141	4	896	59	49603	Gh_A08G0623,Gh_D09G1264,Gh_D11G1270,Gh_A09G1264
GO:0015743	malate transport	biological_process	0.021914	0.41141	4	896	59	49603	Gh_D11G1270,Gh_D09G1264,Gh_A09G1264,Gh_A08G0623
GO:0008484	sulfuric ester hydrolase activity	molecular_function	0.022236	0.41141	2	896	13	49603	Gh_D06G0721,Gh_A06G0635
GO:0006525	arginine metabolic process	biological_process	0.022236	0.41141	2	896	13	49603	Gh_D05G2239,Gh_A05G3722
GO:0048584	positive regulation of response to stimulus	biological_process	0.022236	0.41141	2	896	13	49603	Gh_D01G0210,Gh_A01G0163
GO:0008537	proteasome activator complex	cellular_component	0.022236	0.41141	2	896	13	49603	Gh_A02G1803,Gh_D03G0522
GO:0022624	proteasome accessory complex	cellular_component	0.022236	0.41141	2	896	13	49603	Gh_D03G0522,Gh_A02G1803
GO:0071555	cell wall organization	biological_process	0.022921	0.42231	9	896	227	49603	Gh_D12G1938,Gh_A12G1176,Gh_D12G1295,Gh_D12G1236,Gh_D10G1420,Gh_D12G1939,Gh_D12G1936,Gh_A12G1111,Gh_D07G0413
GO:0044462	external encapsulating structure part	cellular_component	0.023128	0.42433	3	896	34	49603	Gh_D10G1420,Gh_D08G1315,Gh_A08G1037
GO:0009063	cellular amino acid catabolic process	biological_process	0.023678	0.43261	5	896	90	49603	Gh_A08G1858,Gh_A10G1155,Gh_A10G1192,Gh_A04G0298,Gh_A09G0071
GO:0098797	plasma membrane protein complex	cellular_component	0.023963	0.43426	8	896	192	49603	Gh_D05G0978,Gh_A06G1430,Gh_A08G0707,Gh_D06G1778,Gh_D01G0386,Gh_D08G0824,Gh_A08G0706,Gh_D08G0823
GO:0051536	iron-sulfur cluster binding	molecular_function	0.024065	0.43426	12	896	345	49603	Gh_D08G1641,Gh_A04G0298,Gh_A08G1346,Gh_A08G1858,Gh_Sca004803G06,Gh_D06G0759,Gh_D05G3356,Gh_A10G0465,Gh_D10G1294,Gh_D10G1307,Gh_D09G0992,Gh_A09G0971
GO:0051540	metal cluster binding	molecular_function	0.024065	0.43426	12	896	345	49603	Gh_A09G0971,Gh_D09G0992,Gh_D10G1307,Gh_A10G0465,Gh_D10G1294,Gh_D05G3356,Gh_D06G0759,Gh_Sca004803G06,Gh_A08G1858,Gh_A08G1346,Gh_D08G1641,Gh_A04G0298
GO:0051302	regulation of cell division	biological_process	0.024436	0.43914	4	896	61	49603	Gh_D01G1779,Gh_A04G0219,Gh_A03G2128,Gh_D02G1498
GO:0006959	humoral immune response	biological_process	0.025599	0.45445	2	896	14	49603	Gh_D13G2257,Gh_A13G1869
GO:0042381	hemolymph coagulation	biological_process	0.025599	0.45445	2	896	14	49603	Gh_A13G1869,Gh_D13G2257
GO:0045087	innate immune response	biological_process	0.025599	0.45445	2	896	14	49603	Gh_A13G1869,Gh_D13G2257
GO:0045229	external encapsulating structure organization	biological_process	0.025901	0.45796	9	896	232	49603	Gh_D07G0413,Gh_A12G1111,Gh_D10G1420,Gh_D12G1236,Gh_D12G1936,Gh_D12G1939,Gh_D12G1295,Gh_A12G1176,Gh_D12G1938
GO:0009991	response to extracellular stimulus	biological_process	0.0268	0.46821	5	896	93	49603	Gh_D05G3939,Gh_D08G0824,Gh_A05G4002,Gh_A01G0250,Gh_D01G1779
GO:0031668	cellular response to extracellular stimulus	biological_process	0.0268	0.46821	5	896	93	49603	Gh_A01G0250,Gh_D01G1779,Gh_D05G3939,Gh_D08G0824,Gh_A05G4002
GO:0071496	cellular response to external stimulus	biological_process	0.0268	0.46821	5	896	93	49603	Gh_D08G0824,Gh_A05G4002,Gh_D05G3939,Gh_A01G0250,Gh_D01G1779
GO:0009378	four-way junction helicase activity	molecular_function	0.028566	0.49707	12	896	354	49603	Gh_D01G1946,Gh_D05G2850,Gh_D05G2848,Gh_A10G2249,Gh_A12G1225,Gh_A05G2547,Gh_A01G1695,Gh_D12G1350,Gh_D10G0536,Gh_A04G0183,Gh_D01G0210,Gh_A01G0163
GO:0019087	transformation of host cell by virus	biological_process	0.029986	0.51972	4	896	65	49603	Gh_D08G0823,Gh_A09G0152,Gh_D07G1745,Gh_D09G0142
GO:0044710	single-organism metabolic process	biological_process	0.031198	0.5386	222	896	10992	49603	Gh_D03G0476,Gh_D07G2022,Gh_A04G0219,Gh_A13G0217,Gh_A10G1862,Gh_A05G0537,Gh_D11G1373,Gh_A08G0481,Gh_D05G2239,Gh_D10G1420,Gh_Sca005219G01,Gh_D09G0354,Gh_A05G0301,Gh_A04G1309,Gh_D12G1499,Gh_A09G1105,Gh_A12G2571,Gh_D02G1492,Gh_D11G0974,Gh_D05G0403,Gh_D07G1745,Gh_D11G3165,Gh_D10G0536,Gh_D07G0175,Gh_D12G0934,Gh_A06G0880,Gh_D01G1779,Gh_D01G1946,Gh_D05G2179,Gh_D09G1798,Gh_D02G0177,Gh_D01G1164,Gh_D05G3391…
GO:0043566	structure-specific DNA binding	molecular_function	0.031652	0.54429	7	896	166	49603	Gh_A05G4002,Gh_A06G0754,Gh_A13G1668,Gh_D05G3939,Gh_D13G1049,Gh_D06G0867,Gh_A01G0250
GO:0000785	chromatin	cellular_component	0.033017	0.56555	4	896	67	49603	Gh_D04G0157,Gh_D05G2713,Gh_A11G2036,Gh_A05G3434
GO:0046907	intracellular transport	biological_process	0.0335	0.57158	47	896	1971	49603	Gh_D10G2529,Gh_D04G1314,Gh_A04G0487,Gh_D08G0275,Gh_D02G1492,Gh_A05G3722,Gh_A11G2536,Gh_D10G0536,Gh_D01G1503,Gh_D04G1796,Gh_D05G2239,Gh_A04G0817,Gh_D06G0867,Gh_A04G1184,Gh_D10G1294,Gh_D07G2022,Gh_D07G0380,Gh_A09G0071,Gh_D09G0096,Gh_A06G0754,Gh_D08G1641,Gh_D10G1342,Gh_D01G1245,Gh_D02G0172,Gh_A01G1141,Gh_A11G0683,Gh_A04G0292,Gh_A13G1668,Gh_A10G2249,Gh_A06G0379,Gh_D06G1778,Gh_A08G1346,Gh_D05G3380,Gh_…
GO:0006835	dicarboxylic acid transport	biological_process	0.034596	0.588	4	896	68	49603	Gh_A09G1264,Gh_D11G1270,Gh_D09G1264,Gh_A08G0623
GO:1902531	regulation of intracellular signal transduction	biological_process	0.036219	0.6132	4	896	69	49603	Gh_A03G0079,Gh_D10G0536,Gh_D04G0420,Gh_A05G3184
GO:0006796	phosphate-containing compound metabolic process	biological_process	0.036481	0.61527	104	896	4846	49603	Gh_D01G1437,Gh_D06G1659,Gh_A02G1714,Gh_D06G0181,Gh_D01G0386,Gh_Sca152360G01,Gh_D04G1534,Gh_D09G0451,Gh_D10G1940,Gh_A11G2943,Gh_A11G0474,Gh_A11G2222,Gh_A11G2714,Gh_D13G1096,Gh_D03G1144,Gh_D10G1833,Gh_D05G2358,Gh_A02G1065,Gh_D03G0099,Gh_A11G2202,Gh_D03G1335,Gh_A07G2187,Gh_A05G1950,Gh_D05G3835,Gh_Sca017089G01,Gh_D09G1431,Gh_A03G0296,Gh_D03G0005,Gh_D05G0232,Gh_A05G2300,Gh_D11G2499,Gh_A08G2281,Gh_D11G…
GO:0042886	amide transport	biological_process	0.036908	0.62009	2	896	17	49603	Gh_D07G0750,Gh_A07G0672
GO:0006793	phosphorus metabolic process	biological_process	0.03716	0.62193	104	896	4850	49603	Gh_D11G2524,Gh_D13G1543,Gh_A10G0535,Gh_D03G0613,Gh_A05G3608,Gh_A11G0071,Gh_A06G0801,Gh_D12G0466,Gh_D10G2123,Gh_D01G0257,Gh_A06G1068,Gh_D04G1535,Gh_A03G0397,Gh_D10G1117,Gh_D08G0203,Gh_A07G1028,Gh_D04G1096,Gh_D05G1280,Gh_A05G2137,Gh_D05G2179,Gh_D05G3834,Gh_D06G0921,Gh_A08G0182,Gh_D08G0400,Gh_D12G2597,Gh_A06G0185,Gh_D07G1105,Gh_A13G1241,Gh_A08G2393,Gh_A13G0848,Gh_A11G1901,Gh_D05G2391,Gh_D08G2439,Gh_…
GO:0015980	energy derivation by oxidation of organic compounds	biological_process	0.039098	0.65188	10	896	290	49603	Gh_D05G3389,Gh_D01G1576,Gh_D05G3359,Gh_A09G0071,Gh_D02G1492,Gh_A08G1858,Gh_A10G1155,Gh_A10G1192,Gh_A04G0298,Gh_D08G0203
GO:0048583	regulation of response to stimulus	biological_process	0.039273	0.65232	7	896	174	49603	Gh_D04G1796,Gh_A05G3184,Gh_D01G0210,Gh_A03G0079,Gh_D04G0420,Gh_A01G0163,Gh_D10G0536
GO:0044699	single-organism process	biological_process	0.041031	0.66605	365	896	18810	49603	Gh_D05G1917,Gh_D11G0884,Gh_A01G1141,Gh_A10G1803,Gh_D10G2275,Gh_D06G1659,Gh_A10G0465,Gh_A10G0584,Gh_D01G0386,Gh_A01G0250,Gh_D06G0647,Gh_D13G2463,Gh_D11G3242,Gh_D09G0451,Gh_A10G1916,Gh_D02G2148,Gh_D13G0347,Gh_A09G0239,Gh_A10G2076,Gh_D10G1833,Gh_D10G1243,Gh_A08G2059,Gh_D05G3362,Gh_D11G2848,Gh_A12G1854,Gh_A04G0315,Gh_D05G3483,Gh_D05G2358,Gh_D05G0740,Gh_D12G0108,Gh_A11G3268,Gh_A02G1618,Gh_A05G2511,Gh_…
GO:0019236	response to pheromone	biological_process	0.041111	0.66605	2	896	18	49603	Gh_D13G2463,Gh_A13G2062
GO:0009244	lipopolysaccharide core region biosynthetic process	biological_process	0.041111	0.66605	2	896	18	49603	Gh_A05G0537,Gh_D05G0671
GO:0046401	lipopolysaccharide core region metabolic process	biological_process	0.041111	0.66605	2	896	18	49603	Gh_A05G0537,Gh_D05G0671
GO:0016278	lysine N-methyltransferase activity	molecular_function	0.04135	0.66605	4	896	72	49603	Gh_D10G0812,Gh_A10G1410,Gh_D11G1373,Gh_A11G1226
GO:0016279	protein-lysine N-methyltransferase activity	molecular_function	0.04135	0.66605	4	896	72	49603	Gh_A10G1410,Gh_D11G1373,Gh_A11G1226,Gh_D10G0812
GO:0018024	histone-lysine N-methyltransferase activity	molecular_function	0.04135	0.66605	4	896	72	49603	Gh_A11G1226,Gh_D11G1373,Gh_A10G1410,Gh_D10G0812
GO:0042054	histone methyltransferase activity	molecular_function	0.04135	0.66605	4	896	72	49603	Gh_D11G1373,Gh_A10G1410,Gh_A11G1226,Gh_D10G0812
GO:0044703	multi-organism reproductive process	biological_process	0.041467	0.66605	10	896	293	49603	Gh_D11G3165,Gh_A03G0397,Gh_D01G0254,Gh_D01G0257,Gh_A05G3434,Gh_D01G0260,Gh_D04G0157,Gh_D05G2713,Gh_A08G1838,Gh_D03G1144
GO:0009081	branched-chain amino acid metabolic process	biological_process	0.042369	0.66857	3	896	43	49603	Gh_D10G1294,Gh_D05G3380,Gh_D05G3391
GO:0009082	branched-chain amino acid biosynthetic process	biological_process	0.042369	0.66857	3	896	43	49603	Gh_D05G3391,Gh_D05G3380,Gh_D10G1294
GO:0000123	histone acetyltransferase complex	cellular_component	0.042386	0.66857	3	896	43	49603	Gh_A05G1196,Gh_D07G1156,Gh_D05G1373
GO:0031248	protein acetyltransferase complex	cellular_component	0.042386	0.66857	3	896	43	49603	Gh_A05G1196,Gh_D05G1373,Gh_D07G1156
GO:1902493	acetyltransferase complex	cellular_component	0.042386	0.66857	3	896	43	49603	Gh_D05G1373,Gh_D07G1156,Gh_A05G1196
GO:0030162	regulation of proteolysis	biological_process	0.04491	0.70584	3	896	44	49603	Gh_A04G0219,Gh_A12G1401,Gh_D12G2773
GO:0051641	cellular localization	biological_process	0.045852	0.71808	52	896	2262	49603	Gh_A09G0099,Gh_A06G0952,Gh_A07G1073,Gh_D05G3362,Gh_A08G2059,Gh_D10G1292,Gh_D01G1164,Gh_D04G0928,Gh_D04G1156,Gh_D10G2080,Gh_A01G1079,Gh_A10G1206,Gh_A10G1833,Gh_A08G0198,Gh_A06G0379,Gh_A10G2249,Gh_A06G1430,Gh_D05G3380,Gh_A08G1346,Gh_D06G1778,Gh_A11G0683,Gh_D01G0386,Gh_A13G1668,Gh_A04G0292,Gh_A01G1141,Gh_D02G0172,Gh_D01G1245,Gh_A03G0350,Gh_D03G1227,Gh_A10G1815,Gh_D09G0096,Gh_A06G0754,Gh_D10G1342,Gh_…
GO:0001076	transcription factor activity, RNA polymerase II transcription factor binding	molecular_function	0.049442	0.76881	8	896	222	49603	Gh_D05G3338,Gh_D05G3336,Gh_D12G0831,Gh_D10G2529,Gh_A10G1833,Gh_A04G0122,Gh_D10G0426,Gh_D01G1707
GO:0001104	RNA polymerase II transcription cofactor activity	molecular_function	0.049442	0.76881	8	896	222	49603	Gh_A04G0122,Gh_D10G0426,Gh_D01G1707,Gh_D10G2529,Gh_A10G1833,Gh_D05G3336,Gh_D12G0831,Gh_D05G3338
GO:0005664	nuclear origin of replication recognition complex	cellular_component	0.049843	0.7723	2	896	20	49603	Gh_D03G0574,Gh_D03G0505
GO:0006302	double-strand break repair	biological_process	0.050114	0.77377	3	896	46	49603	Gh_A04G0217,Gh_D05G3486,Gh_D11G0269
GO:0034613	cellular protein localization	biological_process	0.051053	0.78034	40	896	1689	49603	Gh_A06G0379,Gh_A10G2249,Gh_A06G1430,Gh_D05G3380,Gh_D06G1778,Gh_A08G1346,Gh_D02G0172,Gh_A03G0350,Gh_A11G0683,Gh_D01G0386,Gh_A13G1668,Gh_A04G0292,Gh_A07G1073,Gh_A08G2059,Gh_A09G0099,Gh_A06G0952,Gh_D04G1156,Gh_A01G1079,Gh_A10G1833,Gh_A10G1206,Gh_D10G1292,Gh_D01G1164,Gh_D10G0536,Gh_A05G3722,Gh_D01G1503,Gh_D04G1314,Gh_D10G2529,Gh_D03G1227,Gh_D09G0096,Gh_A06G0754,Gh_D10G1342,Gh_D08G1641,Gh_A04G0817,Gh_…
GO:0070727	cellular macromolecule localization	biological_process	0.051053	0.78034	40	896	1689	49603	Gh_D10G1342,Gh_D08G1641,Gh_D03G1227,Gh_A06G0754,Gh_D09G0096,Gh_A04G1184,Gh_D06G0867,Gh_A04G0817,Gh_D05G2239,Gh_D04G1796,Gh_D07G0380,Gh_A09G0071,Gh_D10G1294,Gh_D01G1503,Gh_D10G0536,Gh_A05G3722,Gh_D04G1314,Gh_D10G2529,Gh_A07G1073,Gh_A08G2059,Gh_A09G0099,Gh_A06G0952,Gh_A01G1079,Gh_A10G1206,Gh_A10G1833,Gh_D04G1156,Gh_D10G1292,Gh_D01G1164,Gh_A06G1430,Gh_D05G3380,Gh_A08G1346,Gh_D06G1778,Gh_A06G0379,Gh_…
GO:0030658	transport vesicle membrane	cellular_component	0.051073	0.78034	5	896	111	49603	Gh_A05G3722,Gh_D05G2239,Gh_A06G0379,Gh_D06G1778,Gh_A06G1430
GO:0022414	reproductive process	biological_process	0.051754	0.78799	10	896	305	49603	Gh_D03G1144,Gh_A08G1838,Gh_D05G2713,Gh_D04G0157,Gh_D01G0260,Gh_A05G3434,Gh_D01G0257,Gh_D01G0254,Gh_D11G3165,Gh_A03G0397
GO:0003724	RNA helicase activity	molecular_function	0.052681	0.79564	12	896	390	49603	Gh_D12G0076,Gh_A04G0119,Gh_A12G0060,Gh_A04G0234,Gh_A04G0122,Gh_A12G1225,Gh_A10G2249,Gh_A08G1346,Gh_D05G3603,Gh_D10G0536,Gh_D12G1350,Gh_D08G1641
GO:0008990	rRNA (guanine-N2-)-methyltransferase activity	molecular_function	0.053164	0.79564	1	896	3	49603	Gh_A06G2100
GO:0016435	rRNA (guanine) methyltransferase activity	molecular_function	0.053164	0.79564	1	896	3	49603	Gh_A06G2100
GO:0004074	biliverdin reductase activity	molecular_function	0.053164	0.79564	1	896	3	49603	Gh_D13G1791
GO:0042167	heme catabolic process	biological_process	0.053164	0.79564	1	896	3	49603	Gh_D13G1791
GO:0051336	regulation of hydrolase activity	biological_process	0.05447	0.81241	2	896	21	49603	Gh_D12G2773,Gh_A12G1401
GO:0019048	modulation by virus of host morphology or physiology	biological_process	0.055306	0.82208	6	896	150	49603	Gh_D13G1648,Gh_D09G0142,Gh_A13G1340,Gh_D07G1745,Gh_A09G0152,Gh_D08G0823
GO:0006402	mRNA catabolic process	biological_process	0.055594	0.82358	3	896	48	49603	Gh_D06G0926,Gh_D09G2271,Gh_A06G0796
GO:0005886	plasma membrane	cellular_component	0.057743	0.85253	12	896	396	49603	Gh_D05G0978,Gh_A08G0707,Gh_A06G1430,Gh_D06G1778,Gh_A09G1264,Gh_D09G1264,Gh_A08G0623,Gh_D08G0823,Gh_D01G0386,Gh_D08G0824,Gh_A08G0706,Gh_D11G1270
GO:0050829	defense response to Gram-negative bacterium	biological_process	0.059177	0.87018	2	896	22	49603	Gh_D05G3225,Gh_A04G0407
GO:0009066	aspartate family amino acid metabolic process	biological_process	0.059726	0.87018	6	896	153	49603	Gh_A10G1155,Gh_A08G1858,Gh_D11G2590,Gh_A04G0298,Gh_A09G0071,Gh_A10G1192
GO:0043086	negative regulation of catalytic activity	biological_process	0.059732	0.87018	6	896	153	49603	Gh_A13G0001,Gh_A04G0219,Gh_D13G0016,Gh_A05G1761,Gh_D05G1339,Gh_D05G1955
GO:0044092	negative regulation of molecular function	biological_process	0.059732	0.87018	6	896	153	49603	Gh_A13G0001,Gh_A04G0219,Gh_A05G1761,Gh_D05G1339,Gh_D05G1955,Gh_D13G0016
GO:0030118	clathrin coat	cellular_component	0.061253	0.88939	4	896	82	49603	Gh_A06G1430,Gh_D06G1778,Gh_A06G0952,Gh_D01G1503
GO:0016592	mediator complex	cellular_component	0.063256	0.8973	8	896	234	49603	Gh_D10G2529,Gh_A10G1833,Gh_D12G0831,Gh_D05G3336,Gh_D05G3338,Gh_A04G0122,Gh_D10G0426,Gh_D01G1707
GO:0030983	mismatched DNA binding	molecular_function	0.063478	0.8973	4	896	83	49603	Gh_D06G0867,Gh_D13G1049,Gh_A13G1668,Gh_A06G0754
GO:0070588	calcium ion transmembrane transport	biological_process	0.064105	0.8973	2	896	23	49603	Gh_D05G0740,Gh_A05G0609
GO:0030120	vesicle coat	cellular_component	0.064364	0.8973	6	896	156	49603	Gh_A06G0379,Gh_D05G2239,Gh_A06G1430,Gh_D06G1778,Gh_A05G3722,Gh_A06G0952
GO:0030135	coated vesicle	cellular_component	0.064364	0.8973	6	896	156	49603	Gh_A06G0952,Gh_A05G3722,Gh_D06G1778,Gh_A06G1430,Gh_D05G2239,Gh_A06G0379
GO:0030662	coated vesicle membrane	cellular_component	0.064364	0.8973	6	896	156	49603	Gh_A06G0379,Gh_D05G2239,Gh_A06G1430,Gh_D06G1778,Gh_A05G3722,Gh_A06G0952
GO:0050790	regulation of catalytic activity	biological_process	0.06453	0.8973	8	896	235	49603	Gh_A13G0001,Gh_D05G1955,Gh_D05G1339,Gh_A04G0219,Gh_A12G1401,Gh_D13G0016,Gh_D12G2773,Gh_A05G1761
GO:0007276	gamete generation	biological_process	0.065736	0.8973	4	896	84	49603	Gh_D05G2713,Gh_D04G0157,Gh_D11G3165,Gh_A05G3434
GO:0006357	regulation of transcription from RNA polymerase II promoter	biological_process	0.06577	0.8973	8	896	236	49603	Gh_A04G0122,Gh_D10G0426,Gh_D01G1707,Gh_D12G0831,Gh_D05G3336,Gh_D05G3338,Gh_D10G2529,Gh_A10G1833
GO:0030659	cytoplasmic vesicle membrane	cellular_component	0.065953	0.8973	6	896	157	49603	Gh_D06G1778,Gh_A06G1430,Gh_D05G2239,Gh_A06G0379,Gh_A06G0952,Gh_A05G3722
GO:0051649	establishment of localization in cell	biological_process	0.068467	0.8973	49	896	2178	49603	Gh_A01G1141,Gh_D02G0172,Gh_D01G1245,Gh_A11G0683,Gh_A13G1668,Gh_A04G0292,Gh_A06G0379,Gh_A10G2249,Gh_A06G1430,Gh_D05G3380,Gh_A08G1346,Gh_D06G1778,Gh_A08G0198,Gh_D04G1156,Gh_D10G2080,Gh_A01G1079,Gh_A10G1833,Gh_A10G1206,Gh_D04G0928,Gh_D10G1292,Gh_D01G1164,Gh_A07G1073,Gh_D05G3362,Gh_A08G2059,Gh_A09G0099,Gh_A06G0952,Gh_D04G1314,Gh_D10G2529,Gh_A04G0487,Gh_D08G0275,Gh_D02G1492,Gh_D10G0536,Gh_A11G2536,Gh_…
GO:0006269	DNA replication, synthesis of RNA primer	biological_process	0.069117	0.8973	2	896	24	49603	Gh_D02G1498,Gh_A03G2128
GO:0005905	coated pit	cellular_component	0.06912	0.8973	2	896	24	49603	Gh_D06G1778,Gh_A06G1430
GO:0012510	trans-Golgi network transport vesicle membrane	cellular_component	0.06912	0.8973	2	896	24	49603	Gh_D06G1778,Gh_A06G1430
GO:0030125	clathrin vesicle coat	cellular_component	0.06912	0.8973	2	896	24	49603	Gh_A06G1430,Gh_D06G1778
GO:0030130	clathrin coat of trans-Golgi network vesicle	cellular_component	0.06912	0.8973	2	896	24	49603	Gh_A06G1430,Gh_D06G1778
GO:0030132	clathrin coat of coated pit	cellular_component	0.06912	0.8973	2	896	24	49603	Gh_A06G1430,Gh_D06G1778
GO:0030136	clathrin-coated vesicle	cellular_component	0.06912	0.8973	2	896	24	49603	Gh_D06G1778,Gh_A06G1430
GO:0030140	trans-Golgi network transport vesicle	cellular_component	0.06912	0.8973	2	896	24	49603	Gh_D06G1778,Gh_A06G1430
GO:0030665	clathrin-coated vesicle membrane	cellular_component	0.06912	0.8973	2	896	24	49603	Gh_A06G1430,Gh_D06G1778
GO:0012506	vesicle membrane	cellular_component	0.0692	0.8973	6	896	159	49603	Gh_A05G3722,Gh_A06G0952,Gh_D05G2239,Gh_A06G0379,Gh_D06G1778,Gh_A06G1430
GO:0016153	urocanate hydratase activity	molecular_function	0.070046	0.8973	1	896	4	49603	Gh_D05G3391
GO:0042618	poly-hydroxybutyrate metabolic process	biological_process	0.070195	0.8973	1	896	4	49603	Gh_A06G0729
GO:0042619	poly-hydroxybutyrate biosynthetic process	biological_process	0.070195	0.8973	1	896	4	49603	Gh_A06G0729
GO:1901440	poly(hydroxyalkanoate) metabolic process	biological_process	0.070195	0.8973	1	896	4	49603	Gh_A06G0729
GO:1901441	poly(hydroxyalkanoate) biosynthetic process	biological_process	0.070195	0.8973	1	896	4	49603	Gh_A06G0729
GO:0004817	cysteine-tRNA ligase activity	molecular_function	0.07025	0.8973	1	896	4	49603	Gh_D10G1243
GO:0006423	cysteinyl-tRNA aminoacylation	biological_process	0.07025	0.8973	1	896	4	49603	Gh_D10G1243
GO:0008073	ornithine decarboxylase inhibitor activity	molecular_function	0.07025	0.8973	1	896	4	49603	Gh_A12G0855
GO:0042979	ornithine decarboxylase regulator activity	molecular_function	0.07025	0.8973	1	896	4	49603	Gh_A12G0855
GO:0004474	malate synthase activity	molecular_function	0.07025	0.8973	1	896	4	49603	Gh_D03G0613
GO:0006097	glyoxylate cycle	biological_process	0.07025	0.8973	1	896	4	49603	Gh_D03G0613
GO:0046487	glyoxylate metabolic process	biological_process	0.07025	0.8973	1	896	4	49603	Gh_D03G0613
GO:0000030	mannosyltransferase activity	molecular_function	0.07025	0.8973	1	896	4	49603	Gh_D12G2119
GO:0008851	ethanolamine ammonia-lyase activity	molecular_function	0.07025	0.8973	1	896	4	49603	Gh_D10G1822
GO:0020027	hemoglobin metabolic process	biological_process	0.07025	0.8973	1	896	4	49603	Gh_A12G2469
GO:0030097	hemopoiesis	biological_process	0.07025	0.8973	1	896	4	49603	Gh_A12G2469
GO:0030492	hemoglobin binding	molecular_function	0.07025	0.8973	1	896	4	49603	Gh_A12G2469
GO:0048534	hematopoietic or lymphoid organ development	biological_process	0.07025	0.8973	1	896	4	49603	Gh_A12G2469
GO:0065008	regulation of biological quality	biological_process	0.07037	0.8973	26	896	1055	49603	Gh_A12G2469,Gh_D05G0314,Gh_D11G0244,Gh_A05G0230,Gh_D07G1745,Gh_A10G1566,Gh_D01G0386,Gh_D05G3336,Gh_D13G1648,Gh_D12G0592,Gh_A09G0152,Gh_D05G3335,Gh_A13G1869,Gh_A04G1309,Gh_D08G1315,Gh_D09G1132,Gh_A04G0315,Gh_A08G1037,Gh_D05G3483,Gh_D08G0823,Gh_A04G1184,Gh_D13G2257,Gh_D09G0142,Gh_A13G1340,Gh_A09G1128,Gh_A04G0219
GO:0009892	negative regulation of metabolic process	biological_process	0.070408	0.8973	9	896	281	49603	Gh_A13G0001,Gh_D05G1339,Gh_D05G1955,Gh_A04G0219,Gh_A09G2013,Gh_D10G0126,Gh_D13G0349,Gh_D13G0016,Gh_A05G1761
GO:0009036	Type II site-specific deoxyribonuclease activity	molecular_function	0.070672	0.8973	3	896	53	49603	Gh_D03G0505,Gh_A05G1085,Gh_D05G1263
GO:0015666	restriction endodeoxyribonuclease activity	molecular_function	0.070672	0.8973	3	896	53	49603	Gh_A05G1085,Gh_D05G1263,Gh_D03G0505
GO:0016568	chromatin modification	biological_process	0.070858	0.8973	6	896	160	49603	Gh_A11G1226,Gh_A02G1618,Gh_D11G1373,Gh_A11G1643,Gh_D03G0920,Gh_D11G1800
GO:0044459	plasma membrane part	cellular_component	0.071007	0.8973	8	896	240	49603	Gh_D06G1778,Gh_A06G1430,Gh_A08G0707,Gh_D05G0978,Gh_D08G0823,Gh_A08G0706,Gh_D08G0824,Gh_D01G0386
GO:0017004	cytochrome complex assembly	biological_process	0.072705	0.91613	4	896	87	49603	Gh_A05G3746,Gh_A12G2075,Gh_D05G2215,Gh_D12G2251
GO:0050793	regulation of developmental process	biological_process	0.073843	0.92283	3	896	54	49603	Gh_D05G3459,Gh_A04G1309,Gh_A09G2013
GO:0042597	periplasmic space	cellular_component	0.073851	0.92283	3	896	54	49603	Gh_A08G1037,Gh_D08G1315,Gh_D10G1420
GO:0006904	vesicle docking involved in exocytosis	biological_process	0.073868	0.92283	3	896	54	49603	Gh_D10G2080,Gh_A10G1815,Gh_A11G0683
GO:0044003	modification by symbiont of host morphology or physiology	biological_process	0.074241	0.92485	6	896	162	49603	Gh_D13G1648,Gh_D09G0142,Gh_A13G1340,Gh_D07G1745,Gh_D08G0823,Gh_A09G0152
GO:0005575	cellular_component	cellular_component	0.075209	0.93425	406	896	21302	49603	Gh_D01G1946,Gh_A04G1266,Gh_D05G3848,Gh_D07G1745,Gh_A08G0402,Gh_D10G0536,Gh_D03G1279,Gh_A04G1331,Gh_A10G1566,Gh_A10G1137,Gh_A08G2556,Gh_A11G0689,Gh_D03G1293,Gh_A13G1869,Gh_A11G3197,Gh_A06G0796,Gh_A01G0321,Gh_A07G2322,Gh_D10G1420,Gh_D01G2011,Gh_D07G2022,Gh_A06G1430,Gh_D09G1317,Gh_A03G1083,Gh_D10G1117,Gh_D02G0172,Gh_D01G1245,Gh_D04G1669,Gh_A11G2050,Gh_D01G1723,Gh_A13G1668,Gh_A04G1350,Gh_D08G2546,Gh_…
GO:0030133	transport vesicle	cellular_component	0.076593	0.94876	5	896	125	49603	Gh_A06G1430,Gh_D06G1778,Gh_A06G0379,Gh_D05G2239,Gh_A05G3722
GO:0006886	intracellular protein transport	biological_process	0.077016	0.95131	37	896	1601	49603	Gh_A05G3722,Gh_D10G0536,Gh_D01G1503,Gh_D10G2529,Gh_D04G1314,Gh_A06G0754,Gh_D09G0096,Gh_D08G1641,Gh_D10G1342,Gh_D05G2239,Gh_D04G1796,Gh_A04G0817,Gh_D06G0867,Gh_A04G1184,Gh_D10G1294,Gh_D07G0380,Gh_A09G0071,Gh_A10G2249,Gh_A06G0379,Gh_D06G1778,Gh_A08G1346,Gh_A06G1430,Gh_D05G3380,Gh_D02G0172,Gh_A11G0683,Gh_A04G0292,Gh_A13G1668,Gh_A08G2059,Gh_A07G1073,Gh_A06G0952,Gh_A09G0099,Gh_D04G1156,Gh_A10G1206,Gh_…
GO:0016491	oxidoreductase activity	molecular_function	0.077697	0.95435	109	896	5286	49603	Gh_D08G1463,Gh_D09G1132,Gh_D08G1315,Gh_A11G2426,Gh_A06G1556,Gh_A10G1875,Gh_A13G0518,Gh_D02G0173,Gh_D10G2207,Gh_D10G2209,Gh_A01G0285,Gh_Sca009673G01,Gh_D11G2828,Gh_A06G1508,Gh_D05G2790,Gh_D10G2127,Gh_D02G0211,Gh_D02G0162,Gh_D13G0074,Gh_D10G2227,Gh_D11G2743,Gh_Sca008554G01,Gh_A06G0759,Gh_D09G0992,Gh_A05G2511,Gh_A10G1929,Gh_A02G1618,Gh_A11G3268,Gh_D11G1199,Gh_D11G2848,Gh_A12G1644,Gh_D06G1843,Gh_D02G…
GO:0006298	mismatch repair	biological_process	0.077697	0.95435	4	896	89	49603	Gh_D06G0867,Gh_A06G0754,Gh_D13G1049,Gh_A13G1668
GO:0071702	organic substance transport	biological_process	0.079825	0.97775	55	896	2507	49603	Gh_D09G1264,Gh_A05G2111,Gh_D10G1342,Gh_D08G1641,Gh_A05G3746,Gh_A12G2075,Gh_A10G1815,Gh_D09G0096,Gh_A06G0754,Gh_A09G0071,Gh_D07G0380,Gh_D10G1294,Gh_D07G0750,Gh_A04G1184,Gh_A04G0817,Gh_D06G0867,Gh_D12G2251,Gh_D05G2239,Gh_D04G1796,Gh_D01G1503,Gh_D10G0536,Gh_A09G1264,Gh_A05G3722,Gh_A07G0672,Gh_D05G2792,Gh_A10G1137,Gh_D11G1270,Gh_D04G1314,Gh_D10G2529,Gh_A09G0099,Gh_A06G0952,Gh_D05G2358,Gh_A07G1073,Gh_…
GO:0006401	RNA catabolic process	biological_process	0.080356	0.98036	3	896	56	49603	Gh_D06G0926,Gh_D09G2271,Gh_A06G0796
GO:0006915	apoptotic process	biological_process	0.080709	0.98036	5	896	127	49603	Gh_D02G1498,Gh_A03G2128,Gh_A12G1401,Gh_D12G2773,Gh_A05G2064
GO:0012501	programmed cell death	biological_process	0.080709	0.98036	5	896	127	49603	Gh_A05G2064,Gh_D12G2773,Gh_A12G1401,Gh_A03G2128,Gh_D02G1498
GO:0051817	modification of morphology or physiology of other organism involved in symbiotic interaction	biological_process	0.081279	0.982	6	896	166	49603	Gh_A09G0152,Gh_D08G0823,Gh_D13G1648,Gh_D09G0142,Gh_A13G1340,Gh_D07G1745
GO:0031981	nuclear lumen	cellular_component	0.081292	0.982	17	896	647	49603	Gh_D03G0505,Gh_A11G2036,Gh_D11G3165,Gh_A05G1196,Gh_D10G0426,Gh_D05G1373,Gh_D05G3338,Gh_D12G0831,Gh_D05G3336,Gh_D10G2529,Gh_D03G0574,Gh_A12G0347,Gh_D01G1707,Gh_A04G0122,Gh_D08G0134,Gh_D07G1156,Gh_A10G1833
GO:0032270	positive regulation of cellular protein metabolic process	biological_process	0.083828	0.98634	3	896	57	49603	Gh_D12G2773,Gh_A12G1401,Gh_A08G1027
GO:0051247	positive regulation of protein metabolic process	biological_process	0.083828	0.98634	3	896	57	49603	Gh_D12G2773,Gh_A12G1401,Gh_A08G1027
GO:0010564	regulation of cell cycle process	biological_process	0.08383	0.98634	3	896	57	49603	Gh_D02G1498,Gh_A04G0219,Gh_A03G2128
GO:0005525	GTP binding	molecular_function	0.084018	0.98634	33	896	1417	49603	Gh_A11G0935,Gh_D01G0354,Gh_A06G0984,Gh_A08G2059,Gh_D03G0716,Gh_D11G0269,Gh_D05G3603,Gh_D11G2889,Gh_D01G1164,Gh_D10G2347,Gh_A10G2076,Gh_D09G0227,Gh_A01G1079,Gh_D07G1633,Gh_A10G1833,Gh_D10G0635,Gh_A10G2249,Gh_D11G0806,Gh_A08G1346,Gh_D10G2275,Gh_D08G1641,Gh_A04G0122,Gh_A04G1309,Gh_D10G2432,Gh_A02G1009,Gh_A04G0183,Gh_D10G0536,Gh_D10G2350,Gh_A11G2536,Gh_A01G1695,Gh_A11G2358,Gh_A11G0689,Gh_D10G2529
GO:0009690	cytokinin metabolic process	biological_process	0.084885	0.98634	2	896	27	49603	Gh_D09G1132,Gh_A09G1128
GO:0019139	cytokinin dehydrogenase activity	molecular_function	0.084885	0.98634	2	896	27	49603	Gh_D09G1132,Gh_A09G1128
GO:0034754	cellular hormone metabolic process	biological_process	0.084885	0.98634	2	896	27	49603	Gh_A09G1128,Gh_D09G1132
GO:0045735	nutrient reservoir activity	molecular_function	0.084936	0.98634	5	896	129	49603	Gh_D07G1156,Gh_A08G0418,Gh_D12G1931,Gh_D11G3165,Gh_A07G1064
GO:0043938	positive regulation of sporulation	biological_process	0.086894	0.98634	1	896	5	49603	Gh_A09G2013
GO:0045597	positive regulation of cell differentiation	biological_process	0.086894	0.98634	1	896	5	49603	Gh_A09G2013
GO:0045881	positive regulation of sporulation resulting in formation of a cellular spore	biological_process	0.086894	0.98634	1	896	5	49603	Gh_A09G2013
GO:0051094	positive regulation of developmental process	biological_process	0.086894	0.98634	1	896	5	49603	Gh_A09G2013
GO:0007286	spermatid development	biological_process	0.086963	0.98634	1	896	5	49603	Gh_D11G3165
GO:0007289	spermatid nucleus differentiation	biological_process	0.086963	0.98634	1	896	5	49603	Gh_D11G3165
GO:0035092	sperm chromatin condensation	biological_process	0.086963	0.98634	1	896	5	49603	Gh_D11G3165
GO:0048515	spermatid differentiation	biological_process	0.086963	0.98634	1	896	5	49603	Gh_D11G3165
GO:0002520	immune system development	biological_process	0.087028	0.98634	1	896	5	49603	Gh_A12G2469
GO:0030174	regulation of DNA-dependent DNA replication initiation	biological_process	0.087028	0.98634	1	896	5	49603	Gh_D10G0126
GO:0032297	negative regulation of DNA-dependent DNA replication initiation	biological_process	0.087028	0.98634	1	896	5	49603	Gh_D10G0126
GO:0016054	organic acid catabolic process	biological_process	0.087095	0.98634	5	896	130	49603	Gh_A08G1858,Gh_A10G1155,Gh_A04G0298,Gh_A09G0071,Gh_A10G1192
GO:0046395	carboxylic acid catabolic process	biological_process	0.087095	0.98634	5	896	130	49603	Gh_A10G1155,Gh_A08G1858,Gh_A10G1192,Gh_A09G0071,Gh_A04G0298
GO:0008219	cell death	biological_process	0.087102	0.98634	5	896	130	49603	Gh_A03G2128,Gh_D02G1498,Gh_A12G1401,Gh_D12G2773,Gh_A05G2064
GO:0016265	death	biological_process	0.087102	0.98634	5	896	130	49603	Gh_A03G2128,Gh_D02G1498,Gh_A12G1401,Gh_D12G2773,Gh_A05G2064
GO:0009307	DNA restriction-modification system	biological_process	0.087275	0.98634	3	896	58	49603	Gh_D03G0505,Gh_A05G1085,Gh_D05G1263
GO:0044355	clearance of foreign intracellular DNA	biological_process	0.087275	0.98634	3	896	58	49603	Gh_D05G1263,Gh_A05G1085,Gh_D03G0505
GO:0006260	DNA replication	biological_process	0.088655	0.99103	18	896	702	49603	Gh_A04G0183,Gh_D12G1178,Gh_D10G0126,Gh_A12G0580,Gh_D02G1498,Gh_D05G3939,Gh_A05G4002,Gh_D03G0574,Gh_D05G2391,Gh_A06G0729,Gh_D05G2717,Gh_A03G0827,Gh_D01G1946,Gh_D08G1888,Gh_D09G2271,Gh_A08G1581,Gh_D03G0505,Gh_A03G2128
GO:0035821	modification of morphology or physiology of other organism	biological_process	0.088675	0.99103	6	896	170	49603	Gh_D07G1745,Gh_D09G0142,Gh_A13G1340,Gh_D13G1648,Gh_A09G0152,Gh_D08G0823
GO:0006073	cellular glucan metabolic process	biological_process	0.088691	0.99103	9	896	295	49603	Gh_A07G0322,Gh_D11G0245,Gh_A08G0707,Gh_A08G0706,Gh_D05G3359,Gh_D08G0824,Gh_D09G1798,Gh_D07G0380,Gh_D08G0823
GO:0044042	glucan metabolic process	biological_process	0.088691	0.99103	9	896	295	49603	Gh_A07G0322,Gh_D11G0245,Gh_A08G0707,Gh_D08G0824,Gh_A08G0706,Gh_D05G3359,Gh_D09G1798,Gh_D07G0380,Gh_D08G0823
GO:0032561	guanyl ribonucleotide binding	molecular_function	0.08882	0.99103	33	896	1425	49603	Gh_A06G0984,Gh_D01G0354,Gh_A11G0935,Gh_D05G3603,Gh_D11G0269,Gh_D03G0716,Gh_A08G2059,Gh_D10G2347,Gh_D01G1164,Gh_D11G2889,Gh_A10G1833,Gh_D07G1633,Gh_A01G1079,Gh_D09G0227,Gh_A10G2076,Gh_D10G0635,Gh_A08G1346,Gh_D11G0806,Gh_A10G2249,Gh_D10G2275,Gh_D08G1641,Gh_A04G0122,Gh_A04G1309,Gh_D10G2432,Gh_A04G0183,Gh_A02G1009,Gh_A01G1695,Gh_D10G2350,Gh_A11G2536,Gh_D10G0536,Gh_A11G0689,Gh_A11G2358,Gh_D10G2529
GO:0033692	cellular polysaccharide biosynthetic process	biological_process	0.089595	0.99505	23	896	940	49603	Gh_A08G0706,Gh_D05G3359,Gh_D08G0824,Gh_A11G3268,Gh_A11G1044,Gh_D11G2828,Gh_D12G0934,Gh_D09G0451,Gh_A11G0474,Gh_A05G1950,Gh_D05G0948,Gh_D09G1798,Gh_D07G0380,Gh_D05G2179,Gh_A05G0537,Gh_D08G0823,Gh_D05G0671,Gh_A05G0827,Gh_A07G0322,Gh_D11G1199,Gh_A09G0440,Gh_A08G0707,Gh_D11G0245
GO:0065009	regulation of molecular function	biological_process	0.089634	0.99505	8	896	253	49603	Gh_A05G1761,Gh_D12G2773,Gh_D13G0016,Gh_A12G1401,Gh_A04G0219,Gh_D05G1339,Gh_D05G1955,Gh_A13G0001
GO:0051205	protein insertion into membrane	biological_process	0.090357	0.99868	2	896	28	49603	Gh_A03G0350,Gh_D03G1227
GO:0008831	dTDP-4-dehydrorhamnose reductase activity	molecular_function	0.090554	0.99868	6	896	171	49603	Gh_A05G0827,Gh_D05G0948,Gh_A11G1044,Gh_A11G3268,Gh_D11G2828,Gh_D11G1199
GO:0005085	guanyl-nucleotide exchange factor activity	molecular_function	0.090644	0.99868	4	896	94	49603	Gh_D10G0536,Gh_D04G0420,Gh_A05G3184,Gh_A02G0063
GO:0045184	establishment of protein localization	biological_process	0.092575	1	44	896	1979	49603	Gh_D10G1292,Gh_D01G1164,Gh_D04G1156,Gh_D10G2080,Gh_A01G1079,Gh_A10G1206,Gh_A13G1276,Gh_A10G1833,Gh_D05G2358,Gh_A09G0099,Gh_A06G0952,Gh_A07G1073,Gh_A08G2059,Gh_A11G0683,Gh_A13G1668,Gh_A04G0292,Gh_D02G0172,Gh_A03G0350,Gh_A06G0379,Gh_A10G2249,Gh_A06G1430,Gh_D05G3380,Gh_D06G1778,Gh_A08G1346,Gh_D10G1294,Gh_D07G0380,Gh_A09G0071,Gh_A04G0817,Gh_D06G0867,Gh_D04G1796,Gh_D05G2239,Gh_A04G1184,Gh_A10G1815,Gh_…
GO:0000786	nucleosome	cellular_component	0.094335	1	3	896	60	49603	Gh_D04G0157,Gh_D05G2713,Gh_A05G3434
GO:0032993	protein-DNA complex	cellular_component	0.094335	1	3	896	60	49603	Gh_A05G3434,Gh_D04G0157,Gh_D05G2713
GO:0048278	vesicle docking	biological_process	0.094335	1	3	896	60	49603	Gh_D10G2080,Gh_A11G0683,Gh_A10G1815
GO:0043229	intracellular organelle	cellular_component	0.094835	1	165	896	8308	49603	Gh_D07G1972,Gh_D02G0172,Gh_A13G1668,Gh_A06G1430,Gh_D05G3486,Gh_A10G0412,Gh_D09G1317,Gh_D10G2123,Gh_D03G0920,Gh_A03G1083,Gh_D05G2690,Gh_Sca006599G01,Gh_A10G1833,Gh_A11G0344,Gh_Sca006551G01,Gh_A12G1401,Gh_A13G0749,Gh_A09G0152,Gh_D02G1138,Gh_D08G2546,Gh_A05G3434,Gh_A04G1350,Gh_D05G0695,Gh_A13G1526,Gh_D06G1415,Gh_A05G1991,Gh_A06G0952,Gh_D02G1499,Gh_A12G1380,Gh_A04G1331,Gh_D03G1279,Gh_D11G0401,Gh_D04G…
GO:0010817	regulation of hormone levels	biological_process	0.095935	1	2	896	29	49603	Gh_A09G1128,Gh_D09G1132
GO:0042445	hormone metabolic process	biological_process	0.095935	1	2	896	29	49603	Gh_A09G1128,Gh_D09G1132
GO:0005654	nucleoplasm	cellular_component	0.096005	1	12	896	433	49603	Gh_D12G0831,Gh_D05G3336,Gh_D05G3338,Gh_D10G2529,Gh_D07G1156,Gh_A10G1833,Gh_A05G1196,Gh_A12G0347,Gh_D01G1707,Gh_D10G0426,Gh_A04G0122,Gh_D05G1373
GO:0044451	nucleoplasm part	cellular_component	0.096005	1	12	896	433	49603	Gh_A10G1833,Gh_D07G1156,Gh_D10G2529,Gh_D12G0831,Gh_D05G3338,Gh_D05G3336,Gh_D05G1373,Gh_A04G0122,Gh_D10G0426,Gh_D01G1707,Gh_A12G0347,Gh_A05G1196
GO:0000271	polysaccharide biosynthetic process	biological_process	0.096625	1	23	896	949	49603	Gh_D11G2828,Gh_D09G0451,Gh_D12G0934,Gh_A11G0474,Gh_A05G1950,Gh_D05G0948,Gh_A08G0706,Gh_D05G3359,Gh_D08G0824,Gh_A11G3268,Gh_A11G1044,Gh_A07G0322,Gh_D11G1199,Gh_A08G0707,Gh_A09G0440,Gh_D11G0245,Gh_D07G0380,Gh_D09G1798,Gh_D05G2179,Gh_D08G0823,Gh_A05G0537,Gh_D05G0671,Gh_A05G0827
GO:0008104	protein localization	biological_process	0.096712	1	45	896	2037	49603	Gh_D04G1314,Gh_D10G2529,Gh_D10G0536,Gh_A05G3722,Gh_D01G1503,Gh_D06G0867,Gh_A04G0817,Gh_D04G1796,Gh_D05G2239,Gh_A04G1184,Gh_D10G1294,Gh_D07G0380,Gh_A09G0071,Gh_D03G1227,Gh_A10G1815,Gh_D09G0096,Gh_A06G0754,Gh_A05G2111,Gh_D10G1342,Gh_D08G1641,Gh_D02G0172,Gh_A03G0350,Gh_D01G0386,Gh_A11G0683,Gh_A13G1668,Gh_A04G0292,Gh_A06G0379,Gh_A10G2249,Gh_D05G3380,Gh_A06G1430,Gh_D06G1778,Gh_A08G1346,Gh_D04G1156,Gh_…
GO:0016021	integral component of membrane	cellular_component	0.097699	1	96	896	4667	49603	Gh_A13G2108,Gh_A10G1088,Gh_D09G0227,Gh_D06G0921,Gh_D09G0142,Gh_A12G1111,Gh_D11G0269,Gh_A09G0152,Gh_A05G3677,Gh_A11G0935,Gh_D09G0234,Gh_A03G0350,Gh_D08G0004,Gh_D01G1723,Gh_A11G2050,Gh_A06G0741,Gh_A08G1765,Gh_D01G0257,Gh_A12G1376,Gh_D11G0806,Gh_A10G2249,Gh_D10G1117,Gh_D06G0894,Gh_A13G0091,Gh_D10G1420,Gh_D13G0446,Gh_D08G0875,Gh_D12G1499,Gh_A05G1085,Gh_A12G0347,Gh_D03G1227,Gh_A01G1485,Gh_A05G2064,Gh_…
GO:0003697	single-stranded DNA binding	molecular_function	0.097895	1	3	896	61	49603	Gh_A01G0250,Gh_A05G4002,Gh_D05G3939
GO:0019001	guanyl nucleotide binding	molecular_function	0.098315	1	33	896	1440	49603	Gh_D10G2432,Gh_A02G1009,Gh_A04G0183,Gh_D08G1641,Gh_A04G0122,Gh_A04G1309,Gh_A11G0689,Gh_A11G2358,Gh_D10G2529,Gh_D10G2350,Gh_A11G2536,Gh_D10G0536,Gh_A01G1695,Gh_D01G1164,Gh_D11G2889,Gh_D10G2347,Gh_D09G0227,Gh_A10G2076,Gh_A10G1833,Gh_D07G1633,Gh_A01G1079,Gh_A11G0935,Gh_A06G0984,Gh_D01G0354,Gh_A08G2059,Gh_D03G0716,Gh_D05G3603,Gh_D11G0269,Gh_D10G2275,Gh_D10G0635,Gh_A10G2249,Gh_A08G1346,Gh_D11G0806
GO:0045226	extracellular polysaccharide biosynthetic process	biological_process	0.098392	1	6	896	175	49603	Gh_D11G1199,Gh_D11G2828,Gh_A11G1044,Gh_D05G0948,Gh_A05G0827,Gh_A11G3268
GO:0046379	extracellular polysaccharide metabolic process	biological_process	0.098392	1	6	896	175	49603	Gh_D11G1199,Gh_D11G2828,Gh_A11G3268,Gh_D05G0948,Gh_A11G1044,Gh_A05G0827
GO:0000988	transcription factor activity, protein binding	molecular_function	0.1009	1	12	896	437	49603	Gh_A04G0122,Gh_D10G0426,Gh_D01G1707,Gh_D05G2358,Gh_A12G2206,Gh_A05G2111,Gh_D10G2529,Gh_A10G1833,Gh_D12G2385,Gh_D12G0831,Gh_D05G3338,Gh_D05G3336
GO:0070461	SAGA-type complex	cellular_component	0.10158	1	2	896	30	49603	Gh_A05G1196,Gh_D05G1373
GO:0050664	oxidoreductase activity, acting on NAD(P)H, oxygen as acceptor	molecular_function	0.10161	1	2	896	30	49603	Gh_D11G2743,Gh_A11G2426
GO:0005086	ARF guanyl-nucleotide exchange factor activity	molecular_function	0.10161	1	2	896	30	49603	Gh_D04G0420,Gh_A05G3184
GO:0032011	ARF protein signal transduction	biological_process	0.10161	1	2	896	30	49603	Gh_A05G3184,Gh_D04G0420
GO:0032012	regulation of ARF protein signal transduction	biological_process	0.10161	1	2	896	30	49603	Gh_D04G0420,Gh_A05G3184
GO:0016740	transferase activity	molecular_function	0.10232	1	198	896	10103	49603	Gh_D11G2524,Gh_D03G0613,Gh_A05G3608,Gh_A10G0535,Gh_D08G0824,Gh_A05G2137,Gh_D10G0635,Gh_A07G1028,Gh_D10G1117,Gh_A05G1017,Gh_A10G1833,Gh_A09G0720,Gh_D09G0227,Gh_D11G3297,Gh_D09G1798,Gh_D05G2179,Gh_A08G1146,Gh_D08G0400,Gh_A13G1526,Gh_D05G0695,Gh_A08G0182,Gh_A13G1241,Gh_A03G2174,Gh_D03G1279,Gh_D10G1306,Gh_D08G2439,Gh_D02G1492,Gh_A05G3817,Gh_A06G2037,Gh_D01G2180,Gh_A01G0355,Gh_D01G1946,Gh_D01G1779,Gh_…
GO:0006270	DNA replication initiation	biological_process	0.10238	1	6	896	177	49603	Gh_D05G2717,Gh_D10G0126,Gh_D09G2271,Gh_A08G1581,Gh_D12G1178,Gh_D08G1888
GO:0016023	cytoplasmic membrane-bounded vesicle	cellular_component	0.10247	1	6	896	177	49603	Gh_A06G1430,Gh_D06G1778,Gh_A06G0379,Gh_D05G2239,Gh_A06G0952,Gh_A05G3722
GO:0008544	epidermis development	biological_process	0.10339	1	1	896	6	49603	Gh_D12G1504
GO:0030515	snoRNA binding	molecular_function	0.10349	1	1	896	6	49603	Gh_A09G0720
GO:0072588	box H/ACA RNP complex	cellular_component	0.10349	1	1	896	6	49603	Gh_A09G0720
[truncated: 1,268 more rows]

## Sheet: KEGG pathway in A-R
##Databases: KEGG PATHWAY
[truncated: 84 more rows]
