# Supplementary material for: A combined small RNA and transcriptome sequencing analysis reveal regulatory roles of miRNAs during anther development of Upland cotton carrying cytoplasmic male sterile Gossypium harknessii (D2) cytoplasm
Source: BMC Plant Biol. 2018 Oct 17;18:242. doi: 10.1186/s12870-018-1446-7 (PMC6192183; doi:10.1186/s12870-018-1446-7)
Supplement: Supplementary file 7 — Table S7. Information of differentially expressed miRNA-target pairs in A-B and A-R compare group. (XLSX 12 kb) [file 12870_2018_1446_MOESM7_ESM.xlsx]

## Sheet: A-B compare group
miRNA	Target ID	Regulation Type	Target gene annotation
ath-miR157a-5p/hbr-miR156	Gh_A11G0706	negative	squamosa promoter binding protein-like 10
ath-miR395a/tae-miR395b	Gh_A02G0333	negative	ATP sulfurylase 1
bdi-miR162	Gh_A12G0571	negative	P-loop containing nucleoside triphosphate hydrolases superfamily protein
bdi-miR162	Gh_D12G0586	negative	P-loop containing nucleoside triphosphate hydrolases superfamily protein
ghr-miR2950	Gh_D12G0868	negative	--
gra-miR7486e	Gh_D06G0722	negative	--
gra-miR7494b	Gh_D02G0598	negative	RING/U-box superfamily protein
hbr-miR156	Gh_D04G1873	negative	RNA-dependent RNA polymerase 1
hbr-miR156	Gh_D07G0148	negative	--
hbr-miR156	Gh_D07G1551	negative	Leucine-rich repeat transmembrane protein kinase
mes-miR477a	Gh_D08G1196	negative	3-ketoacyl-acyl carrier protein synthase I
ghr-miR-8	Gh_D01G1027	negative	Plant protein of unknown function (DUF827)
ptc-miR172b-5p	Gh_A09G1590	negative	Protein of unknown function (DUF1666)

## Sheet: A-R compare group
MiRNA	Target ID	Regulation Type	Target gene annotation
ath-miR159a/ath-miR159b-3p/ath-miR159c/lus-miR159b/osa-miR159a/osa-miR159f	Gh_A05G1325	negative	Putative uncharacterized protein
ath-miR159b-3p	Gh_D06G1659	negative	STRUBBELIG-receptor family 8
ath-miR159c/osa-miR159a/lus-miR159b	Gh_A01G0416	negative	Predicted protein
ath-miR159c/osa-miR159a/lus-miR159b	Gh_D01G0421	negative	Uncharacterized protein
ath-miR160a-5p/csi-miR160/gma-miR160b/osa-miR160e-5p	Gh_D06G0360	negative	auxin response factor 17
ath-miR160a-5p/osa-miR160e-5p/gma-miR160b/csi-miR160	Gh_A05G1991	negative	auxin response factor 17
ath-miR167a-5p/bna-miR167d/gra-miR167c/osa-miR167d-5p	Gh_A13G0215	negative	cytochrome P450, family 71, subfamily B, polypeptide 34
ath-miR167a-5p/osa-miR167d-5p/gra-miR167c/bna-miR167d	Gh_D13G0230	negative	Cytochrome P450 superfamily protein
ath-miR168a-3p	Gh_D13G0446	negative	Peroxisomal membrane 22 kDa (Mpv17/PMP22) family protein
ath-miR170-5p	Gh_D05G2690	negative	phloem protein 2-A12, F-box protein PP2-A12
ath-miR172a/c/mtr-miR172a/ptc-miR172i/sbi-miR172f/stu-miR172c-3p/tcc-miR172d	Gh_D10G2289	negative	--
ath-miR390a-5p/hbr-miR156	Gh_A12G0463	negative	Leucine-rich repeat receptor-like protein kinase family protein
ath-miR390a-5p/hbr-miR156	Gh_D12G0466	negative	PEP1 receptor 2, LRR receptor-like serine/threonine-protein kinase GSO1
ghr-miR2949b	Gh_A04G0407	negative	Nucleotide/sugar transporter family protein
ghr-miR482b	Gh_A10G1193	negative	S-adenosyl-L-methionine-dependent methyltransferases superfamily protein
ghr-miR482b	Gh_D10G1306	negative	S-adenosyl-L-methionine-dependent methyltransferases superfamily protein
ghr-miR7491	Gh_A11G0474	negative	Protein kinase superfamily protein
ghr-miR7504a	Gh_A05G0692	negative	C-repeat/DRE binding factor 1
gma-miR319q	Gh_A11G1891	negative	Zinc finger (C3HC4-type RING finger) family protein
gra-miR166d	Gh_A08G0634	negative	glutamyl-tRNA reductase
gra-miR172b	Gh_A08G0932	negative	NAC domain containing protein 62
gra-miR7505b	Gh_D05G3356	negative	Pentatricopeptide repeat (PPR) superfamily protein
gra-miR7505b	Gh_D05G3359	negative	Pentatricopeptide repeat (PPR) superfamily protein
gra-miR7505b	Gh_D05G3389	negative	Pentatricopeptide repeat (PPR) superfamily protein
gra-miR7505b	Gh_D05G3392	negative	Pentatricopeptide repeat (PPR) superfamily protein
gra-miR8633	Gh_D05G2986	negative	--
gra-miR8718	Gh_D08G0203	negative	Leucine-rich repeat transmembrane protein kinase family protein
gra-miR8741	Gh_Sca220332G01	negative	GPCR-type G protein 1
mes-miR477a	Gh_D08G1196	negative	3-ketoacyl-acyl carrier protein synthase I
mtr-miR319a-3p	Gh_D02G1791	negative	Major facilitator superfamily protein
mtr-miR319a-3p	Gh_D13G0443	negative	Late embryogenesis abundant protein, LEA-5
ghr-miR-19	Gh_D03G0476	negative	UDP-glucosyl transferase 78D2
ghr-miR-22	Gh_A10G1298	negative	Mitochondrial outer membrane protein porin of 34 kDa
ghr-miR-16	Gh_A06G0251	negative	ZIM-like 1
ghr-miR-16	Gh_A09G2314	negative	B-box zinc finger family protein
ghr-miR-16	Gh_A13G0062	negative	DC1 domain-containing protein
ghr-miR-16	Gh_D02G0172	negative	DC1 domain-containing protein
ghr-miR-16	Gh_D09G2008	negative	B-box zinc finger family protein
ghr-miR-16	Gh_D12G1545	negative	PLATZ transcription factor family protein
ghr-miR-2	Gh_A08G1743	negative	TCV-interacting protein
ghr-miR-10	Gh_D02G0838	negative	Phosphate-responsive 1 family protein
ptc-miR172b-5p	Gh_A09G1590	negative	Protein of unknown function (DUF1666)
ptc-miR6478	Gh_D08G0665	negative	AUX/IAA transcriptional regulator family protein
sbi-miR172f	Gh_A10G0876	negative	PHD finger family protein / SWIB complex BAF60b domain-containing protein / GYF domain-containing protein
stu-miR172c-3p	Gh_D09G2271	negative	--
zma-miR171b-3p	Gh_A11G2635	negative	Calcium-dependent lipid-binding (CaLB domain) family protein
zma-miR171b-3p	Gh_D11G3015	negative	Calcium-dependent lipid-binding (CaLB domain) family protein
