# Supplementary material for: A combined small RNA and transcriptome sequencing analysis reveal regulatory roles of miRNAs during anther development of Upland cotton carrying cytoplasmic male sterile Gossypium harknessii (D2) cytoplasm
Source: BMC Plant Biol. 2018 Oct 17;18:242. doi: 10.1186/s12870-018-1446-7 (PMC6192183; doi:10.1186/s12870-018-1446-7)
Supplement: Supplementary file 8 — Table S8. Primers for quantitative RT-PCR and RLM-5’ RACE and sequence variation analysis. (XLSX 9 kb) [file 12870_2018_1446_MOESM8_ESM.xlsx]

## Sheet: Sheet1
The primers with relative fluorescence quantitative
Primer ID	Forward primer(5'- 3')	Reverse primer(5'- 3')
hbr-miR156	GCCGTTGACAGAAGATAGAGAGC	Universe primer
ath-miR395a	CTGAAGTGTTTGGGGGAACTC	Universe primer
mes-miR477a	GCTCTCCCTCAAGGGCTTCTG	Universe primer
gra-miR7505b	GCACAGCTTTAGAAATCATCCCT	Universe primer
ath-miR160a-5p	CCTGGCTCCCTGTATGCCA	Universe primer
ghr-miR2949b	TCTTTTGAACTGGATTTGCCGA	Universe primer
novel_43	AGGCCAATTTAGAACCAGAAGAGG	Universe primer
GhUBQ6	CATTTCTCGATTTGTGCGTGTC	GGGGACATCCGATAAAATTGG
SPL10	CGTCAATGCTACTCTTGCCCA	CGCTCGGTCAAGGATGTAGAAT
APS1	TTGGTTGATTGGAGGCGAC	TGGAAAGCAAACACGGCA
KAS1	CCTTCATCTCGGACCCCTAA	CGGCGAATCGGACTGAATA
ARF17	CGGTTGGACAGATTTCGTGG	GGAATCCGACAAAGCACCA
STP	CGTATCCCCTTGGGTTGACT	AGTGTTTCCCAGCCAAAGAGT
PPR	GGCTGATGGAAAGCAGAGGT	GAGCCTCCTGTAACAAACCGT
Phi_1	GTCCGATTTCATCAATTCCCTC	GAGGATTTGTGAACCCAAGGAA
The primers for RLM-5'RACE
Gh_D05G3392-5' primer	TGAGAAGGGTTGTGCACCTAATAT
5' RACE-Gh_D05G3392-inner primer	CTATATTAGGTGCACAACCCTTCTC
5' RACE-Gh_D05G3392-outer primer	CTATATTAGGTGCACAACCCTTCTC
The primers for sequence variation analysis between three lines
Gh_D05G3356	GTAGAGACCGTTGACATGATGAGA	TTATAGGTAACAACATCAGGCTCG
Gh_D05G3359	CCAGCAGCAGGAGGCAAC	TCTGCAAGCAATGACCATTAACT
Gh_D05G3389	AAGAACGGTTTGTTACAGGAGG	GTGACAGTATCGGGGATTGGT
Gh_D05G3392	ATGAAACATTATGCCATTGTTGTTT	TCAGAGCAAGAATGATTTATTAGAGT
Pre-gra-miR7505b	TGAGGAAGCAATGCACCGAG	GGGATGGTTTCTGAAGCCGTA
